# Supplementary material for: Genome Wide Analysis of Acute Myeloid Leukemia Reveal Leukemia Specific Methylome and Subtype Specific Hypomethylation of Repeats
Source: PLoS One. 2012 Mar 29;7(3):e33213. doi: 10.1371/journal.pone.0033213 (PMC3315563; doi:10.1371/journal.pone.0033213)
Supplement: Dataset S2 — Differentially methylated gene bodies. (XLS) [file pone.0033213.s030.xls]

## Sheet: AML versus NBM
ID	AMD	P.Value	adj.P.Val			AMD= absolute methylation difference, Red= hypermethylated, Green= hypomethylated
RPLP0P1	0.25593	0.0284089	0.772889
OR2W5	0.256874	0.00977825	0.67876
TRBV5-8	0.259275	0.0297546	0.773817
OR51A3P	0.260156	0.00197375	0.508997
hsa-mir-647	0.267679	0.0333457	0.775026
TRGV1	0.274032	0.0263417	0.772889
C11orf81.	0.279055	0.0148981	0.72365
RTN4RL1	0.281612	0.0176992	0.743623
TRGV5	0.281761	0.00182683	0.508997
hsa-mir-373	0.286364	0.0434576	0.799115
IGLJ3_22_21571748_21571889	0.289263	0.00971343	0.67876
IGHV3-35	0.327898	0.040906	0.799115
hsa-mir-202	0.390828	0.0143802	0.722945
hsa-mir-27a	0.494899	0.00332849	0.578655
hsa-mir-23a	0.50708	0.000657498	0.360715
IGHD3-22	0.617956	9.41149e-06	0.0990388
RXFP3	0.542344	1.06191e-05	0.0990388
HTR1A	0.523844	0.000285162	0.284133
IGHD5-12	0.481044	0.00217097	0.508997
hsa-mir-124-2	0.474944	0.00129854	0.488232
SLC18A3	0.444265	0.00191133	0.508997
UCN	0.42389	0.00798813	0.673531
SOX14	0.415681	0.0116388	0.682829
IGHD6-19	0.415376	0.0275356	0.772889
GSH1	0.393167	0.000467486	0.33967
HTR1B	0.385985	0.00211197	0.508997
MYCL2	0.375242	0.00672701	0.648449
PRLHR	0.36005	0.000311761	0.284133
ACTA1	0.355501	0.00456825	0.622182
POU3F4	0.355272	0.0198561	0.763851
hsa-mir-548o	0.339749	0.00169757	0.508997
hsa-mir-128-2	0.339574	0.000273678	0.284133
CLDN3	0.338612	0.0170612	0.743623
PCDHA1	0.337238	5.2457e-05	0.25312
IGHD4-4	0.336177	0.01012	0.682829
HOXD12	0.327022	0.00471067	0.622182
PNMA1	0.32403	0.0194366	0.758475
MYF6	0.323894	0.0313901	0.773817
PCDHA5	0.317865	0.00013597	0.280531
hsa-mir-518c	0.311624	0.0144712	0.722945
KLF14	0.311554	0.00309288	0.578655
hsa-mir-301b	0.308707	0.0285783	0.773688
FEZF2	0.303898	0.00847079	0.673531
RPL34P1	0.301802	0.0293892	0.773817
PHOX2B	0.299745	0.00444825	0.622182
hsa-mir-379	0.299216	0.0238279	0.770172
CARTPT	0.298296	0.000473459	0.33967
PCDHB6	0.295673	0.00298056	0.578655
hsa-mir-208b	0.294427	0.0242775	0.770172
MYOD1	0.293721	0.038304	0.789879
FZD2	0.288484	0.00984132	0.679889
PCDHB5	0.284349	0.000509288	0.340113
SSTR1	0.280643	0.0076924	0.673531
hsa-mir-218-1	0.279045	0.0217949	0.763851
IRX1	0.277569	0.000203273	0.284133
IRX5	0.277285	0.00459787	0.622182
PCDHA3	0.276941	0.00197653	0.508997
LRRTM1	0.271511	0.00620097	0.635771
OR5K4	0.270792	0.00326514	0.578655
hsa-mir-217	0.268135	0.014335	0.722883
RPS3AP3	0.267872	0.00647471	0.642408
IGHVIII-38-1	0.263738	0.0319077	0.773817
IGHV3-6	0.262948	0.000995913	0.422496
HOXD10	0.261728	0.000316164	0.284133
TRAV1-2	0.260529	0.00136264	0.497747
OLIG3	0.259132	0.0132979	0.704664
SOX17	0.258641	0.0326653	0.774175
IFITM3	0.258026	0.0103147	0.682829
hsa-mir-634	0.256694	0.0364208	0.78535
hsa-mir-619	0.256264	0.00582576	0.635771
HSPB6	0.255453	0.0196445	0.758654
hsa-mir-302d	0.250837	0.0186693	0.758475

## Sheet: t (8,21)
ID	AMD	P.Value	adj.P.Val			AMD= absolute methylation difference, Red= hypermethylated, Green= hypomethylated
hsa-mir-645	0.465387	0.000495353	0.111323
ARC	0.455498	3.11522e-06	0.0290541
IGHV6-1	0.454884	0.000492062	0.111323
hsa-mir-519a-1	0.450095	0.00332939	0.258769
IGHV3-63	0.373946	0.000841663	0.135341
IGKV1-37	0.371264	0.0118142	0.413831
RPS18P1	0.369896	1.57614e-05	0.0313481
hsa-mir-548h-4	0.366009	0.0237368	0.507835
ADRM1	0.359647	1.25192e-05	0.0313481
hsa-mir-647	0.358562	0.00517309	0.305979
PTGIR	0.343002	0.000513113	0.11188
hsa-mir-30c-1	0.340501	0.0277023	0.514836
hsa-mir-1-1	0.335614	0.0321598	0.528399
TRAJ52	0.326437	0.00330052	0.258769
PTPRCAP	0.324118	0.000151352	0.0712619
SFTPG	0.309582	0.000888583	0.139284
OR2H2	0.305476	0.00311115	0.256708
ZNF134	0.301581	0.0032579	0.258769
KRTAP23-1	0.297918	0.0486948	0.580757
PPIL1P1	0.294764	0.0404639	0.557246
KRTAP7-1	0.294064	0.00301402	0.256708
SLC25A1	0.291893	5.19206e-05	0.0440216
IGLVIV-53	0.291243	0.00332369	0.258769
hsa-mir-32	0.288988	0.016084	0.456004
GPR119	0.285542	0.0272291	0.514023
SOX15	0.28397	0.00374993	0.272501
IL17C	0.283655	0.0037545	0.272501
IGHV3-38	0.281353	0.00491538	0.303115
OR6J1.	0.281294	0.000465753	0.110162
EGFL7	0.280314	2.06409e-05	0.0313481
hsa-mir-145	0.277932	0.041322	0.55972
hsa-mir-650	0.276487	0.00782136	0.345687
CXCR3	0.274007	0.0325307	0.530464
RTN4RL1	0.270662	0.00529272	0.305979
IGLV3-19	0.266356	0.0354345	0.544897
hsa-mir-216a	0.266169	0.0262912	0.513285
hsa-mir-122	0.265148	0.0357495	0.545138
C21orf33	0.264571	6.89499e-06	0.0313481
IGLV2-18	0.263256	0.0332299	0.531442
hsa-mir-1238	0.26301	0.0437676	0.567396
TMEM190	0.260636	0.007716	0.342468
CIRBP	0.256303	0.000152816	0.0712619
TRAJ57	0.256117	0.024967	0.508973
KRTAP16-1	0.255254	0.00661985	0.32562
IGHD4-4	0.236202	0.0413454	0.55972
FZD10	0.242289	7.28377e-05	0.0534891
KLF14	0.242734	0.00828135	0.355263
TRAV24	0.245393	0.027418	0.514023
ACTA1	0.24752	0.0118394	0.413831
PTF1A	0.248946	0.00758871	0.341129
hsa-mir-9-3	0.257165	0.00246192	0.229937
LRRTM1	0.257605	0.00590801	0.319215
HOXD4	0.258074	0.0021485	0.209822
IGKV1-16	0.259483	0.006913	0.329905
SIX6	0.260845	0.0205512	0.488957
NKX6-1	0.263974	0.000196149	0.081306
NKX2-6	0.264589	0.000684219	0.125125
PCDHGB3	0.267864	0.0291814	0.515125
CCDC140	0.267967	0.000447973	0.110162
PCDHA3	0.270938	0.000748845	0.130174
OR8J3	0.27331	0.0250349	0.50924
GSH1	0.27333	0.00529669	0.305979
PCDHB5	0.274771	0.000236074	0.0896229
TUSC1	0.27667	0.0167312	0.458278
KRTAP20-3	0.280809	0.0214099	0.495016
hsa-mir-15a	0.282541	0.025884	0.513285
EVX2	0.284233	0.00343727	0.264252
HOXD1	0.286359	0.00332947	0.258769
PHOX2B	0.288786	0.00632425	0.324742
PCDHA7	0.291551	0.000308263	0.0991384
hsa-mir-124-3	0.291656	0.000706797	0.126768
CBLN1	0.292675	0.00390489	0.276951
FOXL1	0.293095	0.000478376	0.110162
HTR1B	0.294435	0.016469	0.458278
SUMO2P	0.297222	0.0192546	0.476341
SOX14	0.297903	0.0405384	0.557246
PCDHA8	0.302596	0.000220095	0.08553
RXFP3	0.312368	0.0013074	0.168186
hsa-mir-1283-2	0.314515	0.0288295	0.515125
FOXQ1	0.31567	2.07024e-06	0.0290541
IGHVIII-16-1	0.316079	0.0186863	0.472939
IGHVIII-38-1	0.325641	0.0141381	0.430957
HLA-N	0.32743	0.00323493	0.258769
IGHD1-20	0.335314	0.0237726	0.507835
IGHD6-25	0.33639	0.0351838	0.544424
PCDH8	0.343566	0.000158547	0.072131
TOP1P1	0.343721	0.00379342	0.274259
hsa-mir-124-2	0.346558	0.0118331	0.413831
HTR1A	0.347652	0.00397173	0.277471
SSTR1	0.352891	0.000639387	0.12054
hsa-mir-1247	0.372847	0.0341368	0.536265
hsa-mir-335	0.376483	0.0160895	0.456004
NKX2-8	0.407427	0.000385136	0.107223
IGHD1-26	0.414537	0.00608877	0.323175
SLC18A3	0.417417	0.000165043	0.0732985
FEZF2	0.427218	2.01573e-05	0.0313481
hsa-mir-124-1	0.428781	0.0239157	0.507835
MYOD1	0.4402	0.00167477	0.186122
MYF6	0.450464	9.37561e-05	0.0578671
IGHD6-19	0.482993	0.0002071	0.0821924
HIST3H2BB	0.570356	2.57943e-05	0.0318035

## Sheet: t(15,17)
ID	AMD	P.Value	adj.P.Val			AMD= absolute methylation difference, Red= hypermethylated, Green= hypomethylated
hsa-mir-140	0.893027	8.06009e-13	1.50345e-08
hsa-let-7a-3	0.430852	0.00195995	0.72345
TRAJ24	0.389578	0.0301677	0.999914
IGHV5-51	0.350657	0.00696856	0.907839
TRGV10	0.343715	0.0335568	0.999914
POLR2CP	0.333557	0.00782732	0.907839
ADRB2	0.331799	0.000111886	0.222194
hsa-mir-147	0.324582	0.000825077	0.496457
TRBV14	0.320039	4.68572e-05	0.178521
CAPZA3	0.312813	0.00432384	0.879353
TRGV1	0.3036	0.0142874	0.999914
hsa-mir-720	0.294442	0.00144596	0.691576
PPIAP10	0.293885	0.0178443	0.999914
DPP7	0.285086	0.0104583	0.985243
TRBV7-3	0.283885	0.0323033	0.999914
ZNF768	0.274678	0.0319418	0.999914
TAS2R49	0.273986	0.000396227	0.434754
KRTAP20-1	0.271722	0.0108328	0.998956
CYCSP42	0.267804	0.0101605	0.981989
OR2W5	0.26348	0.0100632	0.979076
hsa-mir-320d-1	0.263362	0.00693629	0.907839
WFIKKN1	0.261895	1.15189e-05	0.107431
LCE1B	0.261639	0.00454233	0.879353
IGHV3-79	0.261515	0.0470466	0.999914
OR51A3P	0.26113	0.00055761	0.472777
RNASE3	0.260026	0.0427477	0.999914
IGHV1-69	0.258629	0.032187	0.999914
hsa-mir-1260	0.256848	0.0434499	0.999914
HLA-N	0.250661	0.0164084	0.999914
CD52	0.247711	0.0075076	0.907839
LRRN4CL	0.248939	5.69035e-05	0.178521
IFITM3	0.254058	0.000493709	0.443894
MYF6	0.254226	0.00801145	0.907839
UFSP1	0.254482	0.0270765	0.999914
OR13C9	0.256858	0.0094294	0.950739
hsa-mir-124-2	0.257354	0.049041	0.999914
hsa-mir-650	0.259726	0.011288	0.999914
IGHD3-22	0.263012	0.0188408	0.999914
DYSFIP1	0.266552	0.0155192	0.999914
SIX3	0.276437	0.00214683	0.72345
TRBV21-1	0.279352	0.013697	0.999914
KRTAP5-9	0.282351	0.0112264	0.999914
HIST1H3G	0.282622	0.0113916	0.999914
DNASE1L2	0.282837	0.015071	0.999914
TRAJ47	0.284003	0.0454545	0.999914
HIST1H3F	0.285238	0.0446604	0.999914
IL17C	0.289444	0.00327067	0.782151
IGHJ3	0.289516	0.0208969	0.999914
HIST3H2A	0.294555	0.0195002	0.999914
IGHD6-13	0.309517	0.00587284	0.90534
HIST1H4L	0.312192	0.0185381	0.999914
EFCAB4A	0.315592	2.18319e-05	0.135744
NR2C2AP	0.318049	0.000184897	0.287407
hsa-mir-219-1	0.3718	0.000780534	0.487633
hsa-mir-148a	0.373936	0.014446	0.999914
HCG4P6	0.376597	0.0164706	0.999914
TRBJ1-4	0.379869	0.0228969	0.999914
IGHD2-8	0.393675	0.00464302	0.879353
IGHD6-19	0.464902	0.000290423	0.338579

## Sheet: NK
ID	AMD	P.Value	adj.P.Val			AMD= absolute methylation difference, Red= hypermethylated, Green= hypomethylated
hsa-mir-516a-2	0.452284	9.54502e-07	0.0178043
hsa-mir-103-1	0.441225	0.00104887	0.261563
IGHD6-19	0.411417	0.000810527	0.248239
TRAJ47	0.405019	0.00757216	0.326284
TRAJ49	0.395107	0.0132244	0.351739
IGHJ3	0.394293	0.00335687	0.292595
TMSL3	0.383976	0.0250859	0.380051
GPR21	0.377738	0.00025061	0.184222
MTCO3P1	0.367751	0.000477281	0.209403
TOP1P1	0.355233	0.00302625	0.282822
DLEU2.	0.354811	8.89547e-05	0.129285
PCBP3OT.	0.353608	0.00699717	0.320684
MYF6	0.351392	0.00082235	0.248239
TRAV5	0.347824	0.00132741	0.264824
OR11G2	0.34263	0.00268891	0.282822
hsa-mir-487b	0.339569	0.00842344	0.333295
hsa-mir-578	0.331145	0.0137488	0.351739
IGHD1-26	0.308869	0.0300327	0.394904
hsa-mir-626	0.304198	0.00428967	0.303241
TRAJ2	0.303404	0.0150955	0.351739
OR5W2	0.300075	0.0247602	0.379552
RPL37P1	0.297638	0.00513074	0.304682
hsa-mir-579	0.291003	0.0241578	0.37892
IGHV3-16	0.290711	0.00573295	0.311535
hsa-mir-371	0.284762	0.0133595	0.351739
RNASE12	0.282675	0.0225045	0.375664
hsa-mir-525	0.281144	0.0236738	0.378049
TRAV24	0.280485	0.0139352	0.351739
RTN4RL1	0.279681	0.0042709	0.303241
KRTAP20-4	0.274738	0.0359272	0.409657
hsa-mir-518a-1	0.271401	0.0114924	0.34244
TRAJ48	0.267425	0.00204061	0.264824
CTAGE1.	0.258994	0.0318813	0.398837
ETF1P1	0.258153	0.00589168	0.311535
TAS2R9	0.255753	0.000747478	0.248239
IGHD3-22	0.227417	0.0373697	0.41286
RXFP3	0.242936	0.00739313	0.322907
SSR4	0.251705	0.00756825	0.326284
FAM127A	0.254263	0.0377849	0.413509
SLC18A3	0.255185	0.00713993	0.322355
C7orf13	0.255608	0.00320082	0.291039
FZD2	0.259183	0.0116377	0.343477
PCDHA8	0.260366	0.000789407	0.248239
IGLC1	0.269191	0.0230707	0.377925
MPO	0.269619	2.59919e-05	0.0762799
IGHD4-4	0.272996	0.0213121	0.373335
IGHV5-51	0.276311	0.0255825	0.382468
IGKV2D-26	0.276908	0.0253819	0.381068
TRBV6-5	0.280107	0.0213557	0.373335
TRBV5-7	0.288566	0.0400444	0.416279
hsa-mir-890	0.28991	0.0119158	0.346591
RPL10	0.290668	0.0167395	0.35202
FAM127C	0.2963	0.000144119	0.143257
HTR1A	0.298267	0.0103314	0.339357
hsa-mir-888	0.300683	0.00167995	0.264824
OR51A2	0.305474	0.000494616	0.209683
hsa-mir-196a-2	0.311114	0.00132569	0.264824
KCNE1L	0.320528	0.00901938	0.339193
IGHV2-26	0.323484	0.00206662	0.264824
SOX14	0.324466	0.0277425	0.387626
ACTA1	0.331106	0.00177683	0.264824
ADRA2C	0.336632	4.98308e-06	0.0309831
ANKRD58	0.345798	0.000806078	0.248239
IGHD4-11	0.346042	0.0422088	0.417416
IGHV1-46	0.352257	0.0086459	0.335267
HIST1H2BI	0.364914	0.00266819	0.282822
TRBJ2-4	0.389238	0.022527	0.375664
hsa-mir-142	0.397132	0.00129674	0.264824
VMO1	0.411427	0.00249027	0.281219
TRBJ2-3	0.428118	0.0204202	0.370227

## Sheet: Trisomy 8
ID	AMD	P.Value	adj.P.Val			AMD= absolute methylation difference, Red= hypermethylated , Green= hypomethylated
hsa-mir-27a	0.518599	0.000490104	0.0811412
hsa-mir-335	0.466978	0.00447437	0.211292
hsa-let-7b	0.453811	6.21767e-05	0.0382028
hsa-mir-1180	0.435984	0.0236679	0.394841
KRTAP3-2	0.420727	0.00478382	0.215538
hsa-mir-23a	0.400511	0.00273318	0.159818
HLA-DRB9.	0.384207	0.00128183	0.115507
IGHV3-54	0.379117	0.00249044	0.156411
HLA-N	0.374952	0.0011995	0.113941
hsa-mir-662	0.349534	0.00195614	0.136659
hsa-mir-1324	0.342734	0.000761775	0.0922687
GUCY2E.	0.337241	0.000492525	0.0811412
IGHVII-44-2	0.327905	0.000402186	0.0742771
TRBV5-8	0.324183	0.00344175	0.179138
IGHVIII-11-1	0.322791	0.0174761	0.36436
OR1D4	0.317066	0.0339516	0.440402
IGLV3-7	0.316368	0.0323119	0.435343
hsa-mir-548i-2	0.313226	0.00629086	0.240952
IGHV3-32	0.307654	0.0352285	0.445929
SUMO2P	0.305073	0.0168276	0.359657
IGKV2D-29	0.304935	0.00108626	0.106084
hsa-mir-890	0.304629	0.00895458	0.29201
SOX14	0.303988	0.0371875	0.451386
hsa-mir-1283-2	0.29298	0.0394857	0.461483
IGLVI-70	0.29153	0.0463207	0.483652
POU3F4	0.290331	0.0420524	0.467742
hsa-mir-1200	0.2902	0.0312488	0.434226
TRAJ43	0.288842	0.00927046	0.298023
hsa-mir-576	0.287264	0.0268232	0.411525
hsa-mir-141	0.28651	0.04114	0.466445
TRAJ58	0.286504	0.0209955	0.382256
SPANXN5	0.277924	0.00050535	0.0811412
OR10T2	0.27436	0.000472776	0.0801699
IGHD2-15	0.268078	0.0331638	0.438416
IGLV3-16	0.263652	0.0106025	0.312349
IGKV1-16	0.261481	0.0065917	0.249908
OR4M2	0.26086	0.0115558	0.318749
OR6B3	0.259025	0.0319071	0.434803
C11orf81.	0.257419	0.0138165	0.338213
IGKV1-6	0.254519	0.0122034	0.323798
hsa-mir-506	0.253636	0.00263708	0.158165
IGLJ6	0.251993	0.00852142	0.282327
MAGEC2	0.24694	0.000778717	0.0931116
TRBV24-1	0.245249	0.0200539	0.380147
OR4K1	0.249566	0.0279402	0.414464
OR4L1	0.250432	0.00103748	0.10356
MRPL51P2	0.259517	0.0474228	0.485532
WDR5B	0.275659	0.0261648	0.409598
RPL7P2	0.284618	0.0464519	0.48379
COX7CP1	0.287154	0.0341111	0.440891
TAAR8	0.288699	0.0419577	0.467482
hsa-mir-421	0.319139	0.0332098	0.438459
hsa-mir-103-1	0.321764	0.00917383	0.297082
hsa-mir-30d	0.333814	0.0398501	0.462267
hsa-mir-374b	0.342104	0.0255772	0.406728
hsa-mir-29b-1	0.347603	0.00663114	0.250894
C8orf39	0.369012	4.14947e-05	0.0368639
hsa-mir-548h-4	0.378238	0.0201753	0.380515
IGHV1-69	0.409057	0.00222195	0.147781
