# Supplementary material for: Genome Wide Analysis of Acute Myeloid Leukemia Reveal Leukemia Specific Methylome and Subtype Specific Hypomethylation of Repeats
Source: PLoS One. 2012 Mar 29;7(3):e33213. doi: 10.1371/journal.pone.0033213 (PMC3315563; doi:10.1371/journal.pone.0033213)
Supplement: Dataset S3 — Differentially methylated CGIs. (XLS) [file pone.0033213.s031.xls]

## Sheet: AML versus NBM
ID	AMD	P.Value	adj.P.Val	promoter/gene body/intergenic			AMD= absolute methylation difference, Red= hypermethylated, Green= hypomethylated
chr1:159368731	0.250667	0.0116416	0.273202	promoter:DEDD
chr11:67914635	0.251486	0.0094471	0.256862	gene body:LRP5
chr5:118816024	0.251515	0.00902137	0.253607	promoter:HSD17B4
chr12:131218976	0.251517	0.0316502	0.374235	intergenic
chr3:151183591	0.251882	0.0368634	0.389226	intergenic
chr16:21871616	0.253196	0.00151527	0.113706	promoter:UQCRC2
chr16:31249953	0.25336	0.0351646	0.38348	gene body:ITGAM
chr12:130483439	0.253514	0.0127545	0.280569	intergenic
chr19:13180268	0.253712	0.000250618	0.0485834	gene body:CACNA1A
chr19:45912726	0.254622	0.0164304	0.303268	gene body:ADCK4
chr16:64998003	0.254677	0.0130734	0.283413	intergenic
chr16:4638220	0.254971	0.00104966	0.0978357	gene body:MGRN1
chr1:41754375	0.255135	0.0134918	0.286297	gene body:HIVEP3
chr17:39447669	0.255847	0.00938727	0.256862	promoter:TMEM101
chr2:127889945	0.256986	2.1874e-05	0.0122936	intergenic
chr19:43405006	0.258177	0.0289481	0.36773	gene body:DPF1
chrX:152238143	0.259069	0.0350981	0.383319	intergenic
chr5:180632983	0.259525	0.0268492	0.357925	intergenic
chr18:75894324	0.260213	0.0122084	0.277409	intergenic
chr19:51071723	0.261423	0.012093	0.27663	intergenic
chr16:65700783	0.261558	0.0270312	0.359066	promoter:C16orf70
chr5:133730528	0.261819	0.0110264	0.268876	promoter:CDKL3
chr7:2530136	0.261973	0.000637726	0.0728042	gene body:LFNG
chr12:131483773	0.262898	0.0150145	0.299783	intergenic
chr4:113663630	0.263003	0.0200118	0.322559	intergenic
chr9:140061129	0.263365	0.0354606	0.385082	gene body:CACNA1B
chr19:45726940	0.263738	0.0132669	0.283751	gene body:SPTBN4
chr17:99719	0.263996	0.0131602	0.283413	gene body:RPH3AL
chr20:32927817	0.264293	0.0421946	0.40712	gene body:ACSS2
chr3:126721183	0.264535	0.00391989	0.184356	promoter:SNX4
chr16:86580657	0.265424	0.0167393	0.304153	gene body:BANP
chr9:111850679	0.265948	0.00768728	0.239411	gene body:PALM2-AKAP2
chr19:53588702	0.26605	0.0157288	0.30212	intergenic
chr1:46441408	0.266407	0.0208619	0.32601	promoter:C1orf190
chr8:145465255	0.266457	0.0449009	0.414004	gene body:BOP1
chr2:55600179	0.267507	0.0217528	0.33173	promoter:CCDC104
chr20:61513707	0.267523	0.0302786	0.372309	gene body:KCNQ2
chrX:148360455	0.268883	0.0359954	0.387092	intergenic
chr16:83728520	0.26916	0.0165771	0.303268	gene body:LOC400548
chr12:97374821	0.269316	0.018187	0.313141	intergenic
chr1:152511334	0.269439	0.0013242	0.109286	promoter:HAX1
chr7:99433142	0.27106	0.00954205	0.257713	intergenic
chr22:39931015	0.271435	0.020835	0.32601	promoter:L3MBTL2
chr6:31778573	0.271553	0.00258578	0.15038	promoter:BAT5
chr19:38456189	0.271764	0.0366255	0.388696	intergenic
chr17:40804837	0.272251	0.0136753	0.287247	intergenic
chr21:43809499	0.272272	0.0421789	0.40712	promoter:H2BFS
chr2:42181804	0.272645	0.000317956	0.0553006	intergenic
chr3:13495912	0.272992	0.00695063	0.229753	promoter:HDAC11
chr11:3619628	0.275447	0.0025302	0.14901	promoter:ART5
chr5:158410956	0.27599	1.35386e-05	0.00933162	gene body:EBF1
chr11:119615707	0.27599	0.00665885	0.225138	promoter:POU2F3
chr5:5940062	0.276472	0.0416412	0.40573	intergenic
chr19:3672464	0.277733	0.00182484	0.124917	promoter:TJP3
chr8:26363102	0.277754	0.00899599	0.253276	intergenic
chr17:78333823	0.278015	0.0044075	0.192527	gene body:TBCD
chr17:7280532	0.278171	0.00740437	0.236762	gene body:TMEM102
chr1:159438433	0.279501	0.0175046	0.309071	gene body:NDUFS2
chr15:62125205	0.281109	0.00131374	0.109286	promoter:DAPK2
chr4:5942882	0.281443	0.0236207	0.34208	gene body:CRMP1
chr11:2511981	0.281516	0.0151618	0.299783	gene body:KCNQ1
chr20:31914161	0.28186	0.00817124	0.245269	intergenic
chr1:201162827	0.282632	0.000851381	0.0841901	intergenic
chr2:190014402	0.282955	3.69688e-05	0.0163807	promoter:WDR75
chr12:131486323	0.284691	0.0078975	0.240951	intergenic
chr19:60696784	0.284939	0.0132388	0.283751	gene body:SSC5D
chr19:5201458	0.285202	0.0496995	0.423493	gene body:PTPRS
chr17:45195833	0.285429	0.00458122	0.193469	promoter:FAM117A
chr17:77214032	0.28564	4.66561e-06	0.00535059	gene body:NPLOC4
chr17:7140434	0.286125	0.00245159	0.145931	intergenic
chr6:2579371	0.286164	0.0085651	0.248668	promoter:C6orf195
chr1:8194583	0.286688	0.00497956	0.200416	intergenic
chr17:35852796	0.288265	0.00139388	0.111493	promoter:IGFBP4
chr6:2820600	0.288333	0.0360816	0.387112	gene body:MGC39372
chr16:48289849	0.288356	0.0289024	0.367692	gene body:ZNF423
chr1:10457505	0.288698	0.00511082	0.201937	promoter:PEX14
chr3:142296600	0.288956	0.0268267	0.357881	gene body:SPSB4
chr1:1479395	0.290413	0.0425996	0.407146	gene body:SSU72
chr16:31394653	0.290746	5.56732e-05	0.0212475	gene body:TGFB1I1
chr6:170388460	0.290903	0.0271219	0.3595	intergenic
chr16:55234621	0.29096	0.00296862	0.161067	intergenic
chr17:16497438	0.291208	2.42773e-05	0.0129086	promoter:ZNF624
chr2:242434584	0.29175	5.49815e-07	0.00127901	intergenic
chr2:104642020	0.291768	0.0187438	0.315961	intergenic
chr16:1418222	0.292081	0.0162478	0.303268	gene body:C16orf91
chr19:1454037	0.292373	0.0346405	0.382489	intergenic
chr19:11378059	0.292584	0.0432169	0.409052	gene body:RGL3
chrX:44054454	0.29278	0.0214932	0.330843	gene body:EFHC2
chr6:34772050	0.292949	0.00734677	0.23573	promoter:C6orf106
chr2:112528280	0.2937	0.00516622	0.202657	intergenic
chr19:13852001	0.293825	0.0101066	0.26232	gene body:NANOS3
chr9:135433948	0.293995	0.00618688	0.218893	gene body:FAM163B
chr4:1734807	0.294448	0.00982705	0.258673	intergenic
chr12:120732164	0.295655	0.0278952	0.362531	gene body:SETD1B
chr14:22468250	0.29595	0.012712	0.279965	promoter:PRMT5
chr2:174598489	0.296607	0.0431058	0.40866	intergenic
chr5:167218117	0.297954	0.00824065	0.245764	gene body:ODZ2
chr2:232253591	0.298217	0.000622603	0.0728042	intergenic
chr12:131262614	0.298986	0.00401275	0.184356	gene body:GALNT9
chr21:37551922	0.299083	0.00449732	0.192784	gene body:DSCR3
chr6:165667753	0.299099	0.0331337	0.377096	gene body:PDE10A
chr1:243565506	0.303196	0.0084683	0.248181	gene body:KIF26B
chr7:5492915	0.30541	0.0186668	0.315235	gene body:FBXL18
chr10:74597648	0.305516	0.0131953	0.283413	promoter:ECD
chr17:43263783	0.305634	0.0073194	0.235696	promoter:MRPL10
chr8:145625325	0.306272	0.0395796	0.398274	promoter:VPS28
chr11:47356364	0.306405	0.00162272	0.118807	promoter:SPI1
chr19:2564932	0.307182	0.0283433	0.365439	gene body:GNG7
chr18:75385279	0.308196	0.00232221	0.14077	gene body:NFATC1
chr10:132783418	0.309661	0.0213674	0.329959	gene body:TCERG1L
chr6:41714972	0.311807	0.0193372	0.320165	gene body:MDFI
chr1:27353932	0.313027	0.00167803	0.119047	intergenic
chr12:131641969	0.313428	0.0351352	0.38348	gene body:FBRSL1
chr12:51734275	0.313866	0.00361266	0.18073	gene body:TENC1
chr21:35320830	0.316851	0.000610789	0.0728042	gene body:RUNX1
chr11:384257	0.317435	0.0378319	0.39338	promoter:PKP3
chr19:997249	0.317886	0.031849	0.374446	gene body:ABCA7
chr3:187973293	0.318404	0.00688924	0.228129	intergenic
chr3:142688226	0.3219	0.000334834	0.0570232	promoter:RASA2
chr16:1422552	0.323652	0.0302343	0.37213	intergenic
chr16:55199630	0.324376	6.78377e-05	0.0247541	promoter:MT2A
chr5:534639	0.324499	0.0373439	0.390871	gene body:SLC9A3
chr6:150420531	0.32496	0.0324226	0.376078	intergenic
chr17:77392542	0.326715	0.0182684	0.313141	intergenic
chr1:27555864	0.327765	0.024054	0.343813	gene body:MAP3K6
chr19:52439203	0.32897	0.00137987	0.111493	intergenic
chr16:87464556	0.331506	0.0244471	0.344929	intergenic
chr13:109319980	0.332212	0.026817	0.357881	intergenic
chr22:28037479	0.332627	0.00525504	0.202977	gene body:GAS2L1
chr1:233871941	0.336201	0.000537194	0.0689461	gene body:GNG4
chr16:275830	0.337322	0.0176722	0.31085	gene body:PDIA2
chr19:377792	0.341206	0.0121003	0.27663	gene body:SHC2
chr7:516976	0.341305	0.00824108	0.245764	gene body:PDGFA
chr21:46119401	0.342368	0.0317865	0.374446	gene body:PCBP3
chr21:14070275	0.342387	0.021677	0.33173	promoter:TERF1P
chr19:2839929	0.3426	0.0480692	0.419394	intergenic
chr7:158443745	0.34411	0.0128685	0.280899	intergenic
chr14:100978534	0.345861	0.00491063	0.199535	intergenic
chr11:1859654	0.346552	0.00390856	0.184356	gene body:LSP1
chr19:786272	0.347746	0.0405137	0.401414	intergenic
chr22:44897118	0.348786	0.00112426	0.102561	intergenic
chr19:44721966	0.349456	0.00160753	0.118245	promoter:EID2
chr19:5773284	0.35108	0.0334988	0.378223	intergenic
chr10:5922309	0.351419	0.00861218	0.248971	intergenic
chr19:18132738	0.351959	0.00661061	0.224906	gene body:PIK3R2
chr7:157994027	0.355905	0.0151744	0.299783	gene body:PTPRN2
chr12:56451830	0.359138	0.00143079	0.111678	promoter:METTL1
chr18:72243539	0.360402	0.0149877	0.299783	gene body:ZNF516
chr10:102768594	0.362498	0.0031382	0.163591	gene body:PDZD7
chr19:51079167	0.36402	0.0266811	0.357881	intergenic
chr19:50797099	0.36444	0.0384436	0.394597	promoter:GPR4
chr9:128473587	0.367631	0.0114419	0.272064	gene body:LMX1B
chr22:48150999	0.367894	0.0384631	0.394597	intergenic
chr7:2740970	0.368053	0.0224809	0.337644	gene body:GNA12
chr6:170422814	0.368681	0.00221328	0.136917	intergenic
chr12:108213955	0.369242	7.89804e-05	0.0277325	gene body:FOXN4
chr10:134849510	0.370704	0.00609154	0.217955	gene body:KNDC1
chr1:1946906	0.372938	0.0397947	0.399019	gene body:GABRD
chr21:45753653	0.374356	0.00256094	0.14984	gene body:COL18A1
chr1:22876003	0.375573	0.000152003	0.0396978	intergenic
chr2:241554377	0.3756	0.0383135	0.393931	gene body:LOC200772
chr20:61554911	0.376087	8.95832e-06	0.00724845	gene body:KCNQ2
chr4:671313	0.376272	0.0061147	0.217997	gene body:MFSD7
chr13:113932638	0.378832	0.00583813	0.214295	intergenic
chr7:5309276	0.385086	0.0342107	0.380789	gene body:SLC29A4
chr6:31975670	0.38726	0.0467086	0.41736	gene body:ZBTB12
chr18:75653389	0.38745	0.00273088	0.153822	intergenic
chr7:158442984	0.389296	0.00716763	0.234017	intergenic
chr19:1805468	0.389598	0.0323812	0.376078	gene body:KLF16
chr9:139248383	0.390109	0.00056418	0.0699959	gene body:SLC34A3
chr19:1565308	0.391102	0.0477623	0.41833	gene body:TCF3
chr21:43446884	0.394496	0.0449438	0.414004	intergenic
chr19:4010917	0.395017	0.0078654	0.240951	gene body:ZBTB7A
chr19:21057004	0.395448	0.0279574	0.36275	promoter:ZNF714
chr11:1097802	0.39759	0.0233749	0.341986	intergenic
chr16:772828	0.39996	0.00590154	0.214927	intergenic
chr4:898737	0.400369	0.0243915	0.344878	gene body:GAK
chr20:61670529	0.401266	1.89318e-05	0.0122936	gene body:PRIC285
chr1:2405058	0.406453	0.00308959	0.162911	gene body:PLCH2
chr18:59136483	0.410536	8.85171e-05	0.0294161	gene body:BCL2
chr16:4672831	0.414057	0.0230167	0.339953	gene body:MGRN1
chr7:2768966	0.419005	0.00379678	0.184116	gene body:GNA12
chr16:1333574	0.4212	0.00223912	0.137841	gene body:BAIAP3
chr19:1106020	0.422394	0.0183378	0.313141	gene body:SBNO2
chr12:131687899	0.423953	5.70864e-05	0.0212475	intergenic
chr17:77939886	0.431181	0.00654294	0.223831	intergenic
chr19:14452032	0.431679	0.000402164	0.0607739	gene body:GIPC1
chr16:85998888	0.433955	0.0238455	0.343134	gene body:ZCCHC14
chr22:29648228	0.435972	0.0452078	0.414232	intergenic
chr5:1161802	0.439909	0.000560147	0.0699902	gene body:SLC12A7
chr12:53049324	0.44201	0.00431377	0.190806	gene body:ZNF385A
chr8:142288379	0.446926	0.0151271	0.299783	intergenic
chr7:5853518	0.447406	0.0014019	0.111493	gene body:ZNF815
chr16:87372444	0.450258	0.000731103	0.0771938	gene body:FAM38A
chr11:320785	0.45672	0.00994804	0.260382	intergenic
chr17:73548669	0.462043	0.0272594	0.360212	gene body:TNRC6C
chr11:61276317	0.462877	0.000740323	0.0774012	promoter:C11orf9
chr10:134889927	0.463818	0.00179448	0.124146	intergenic
chr16:85272499	0.466352	0.021329	0.329953	intergenic
chr16:29104038	0.466727	0.00138561	0.111493	intergenic
chr16:30998890	0.473036	0.018592	0.314816	gene body:ZNF646
chr1:85946629	0.473476	0.000195433	0.0427884	promoter:C1orf181
chr19:898547	0.48022	0.000151553	0.0396978	gene body:ARID3A
chr7:156785358	0.482021	0.0163807	0.303268	intergenic
chr2:240526885	0.486059	0.0270067	0.358997	intergenic
chr17:58865385	0.488515	0.000160901	0.0398182	gene body:CYB561
chr19:2497620	0.495029	5.39053e-06	0.00535059	gene body:GNG7
chr15:89163449	0.497792	1.07193e-06	0.00181351	intergenic
chr17:75515660	0.497855	0.00132717	0.109286	intergenic
chr9:138710258	0.506509	0.00889994	0.252777	intergenic
chr15:66047555	0.507925	0.000182334	0.0421611	intergenic
chr1:1590844	0.514572	0.00368381	0.181667	gene body:CDK11B
chr19:2674168	0.530126	3.30365e-05	0.0157643	intergenic
chr8:1959316	0.53063	2.24601e-05	0.0122936	intergenic
chr12:131645366	0.535718	8.2099e-07	0.00152786	gene body:FBRSL1
chr4:3344531	0.537952	0.000265889	0.0500906	gene body:RGS12
chr2:174585811	0.538617	2.88321e-09	5.36566e-05	intergenic
chr7:5310091	0.539594	3.48551e-05	0.0158567	intergenic
chr19:16327399	0.545509	0.00213202	0.13588	intergenic
chr21:43688338	0.553765	0.00016583	0.0400793	intergenic
chr17:44651968	0.554111	0.000150256	0.0396978	gene body:ABI3
chr22:39144762	0.555451	0.00673009	0.226143	gene body:MKL1
chr16:84539153	0.555683	3.47178e-07	0.000922998	intergenic
chr12:129983895	0.555834	0.000340117	0.0570232	intergenic
chr9:135556394	0.556723	0.00046169	0.0646019	gene body:SARDH
chr19:3141998	0.560034	0.0019538	0.130478	gene body:NCLN
chr19:562291	0.563908	0.00165952	0.119047	gene body:HCN2
chr22:41495891	0.568874	5.1455e-05	0.020374	intergenic
chr14:104289411	0.574389	0.000133704	0.0396978	intergenic
chr22:18522807	0.600765	1.45963e-06	0.00212642	intergenic
chr16:87694617	0.602939	0.000317093	0.0553006	gene body:ACSF3
chr19:1114466	0.610066	1.9933e-05	0.0122936	gene body:SBNO2
chr20:60319362	0.62537	0.000411756	0.0607739	gene body:LAMA5
chr1:24734289	0.625553	0.00403743	0.184356	gene body:RCAN3
chr5:180474257	0.702077	1.56252e-07	0.000726964	intergenic
chr8:25955252	0.669936	4.52935e-05	0.0187314	gene body:EBF2
chr4:41443941	0.619549	1.74921e-06	0.0023252	gene body:PHOX2B
chr8:116748872	0.614419	1.18872e-05	0.0085085	gene body:TRPS1
chr1:13782193	0.609252	0.000146607	0.0396978	promoter:PDPN
chr20:22514821	0.590546	5.75436e-06	0.00535059	promoter:FOXA2
chr2:171384798	0.585205	0.000333542	0.0570232	gene body:GAD1
chr10:43138080	0.585082	2.93662e-07	0.000910842	intergenic
chr7:8448499	0.579903	0.000151011	0.0396978	gene body:NXPH1
chr17:55571078	0.572101	1.08558e-05	0.00808107	intergenic
chr4:174657922	0.568913	2.86068e-07	0.000910842	intergenic
chr1:215377372	0.567398	0.000849999	0.0841901	promoter:ESRRG
chrX:90576258	0.567375	0.000394356	0.0606525	gene body:PABPC5
chr4:196377	0.560167	1.48541e-06	0.00212642	intergenic
chr4:288742	0.5583	0.000219998	0.0452636	intergenic
chr16:10819660	0.554604	3.43966e-06	0.00426747	promoter:FAM18A
chr5:140733838	0.551106	0.000280398	0.0513008	promoter:PCDHGA6
chr3:62330352	0.550668	0.000545958	0.069591	intergenic
chr21:45531119	0.547196	5.60224e-05	0.0212475	gene body:POFUT2
chr16:34644670	0.54517	2.88245e-05	0.0141164	intergenic
chr8:111057033	0.541857	0.0013626	0.111219	intergenic
chr11:32417162	0.533375	0.0177519	0.310959	gene body:WT1AS
chr5:1932689	0.531967	0.000221148	0.0452636	gene body:IRX4
chr8:65662302	0.528224	0.00310765	0.162911	intergenic
chr13:49605586	0.527872	2.74704e-05	0.0138169	intergenic
chr2:218960665	0.526456	0.00307062	0.162911	gene body:SLC11A1
chr3:188870605	0.523039	0.00294638	0.160392	promoter:SST
chr10:124568116	0.515583	0.00167546	0.119047	intergenic
chr3:127490011	0.514872	8.40114e-05	0.0289528	intergenic
chr19:63091757	0.513978	0.000366944	0.0594536	gene body:ZNF814
chr5:140242068	0.513907	0.00152471	0.113955	gene body:PCDHA6
chr5:134413866	0.512864	0.000555749	0.0699902	intergenic
chr19:41427861	0.512002	0.000262465	0.0500906	intergenic
chr3:62337647	0.504961	0.000703804	0.0761461	intergenic
chr8:38950749	0.503897	0.000767721	0.0798173	promoter:HTRA4
chr4:174658599	0.503256	0.000311007	0.0553006	intergenic
chr9:78819685	0.501692	0.00737121	0.236107	intergenic
chr22:35135975	0.501627	0.00183247	0.124917	intergenic
chr2:228754201	0.498624	0.00435094	0.191421	promoter:SPHKAP
chr19:55881636	0.498037	5.70342e-06	0.00535059	gene body:SHANK1
chr3:148596295	0.497292	2.23871e-05	0.0122936	gene body:ZIC4
chr12:113370737	0.497271	0.00138158	0.111493	intergenic
chr15:34959765	0.496038	0.000435572	0.0620106	gene body:LOC145845
chr17:4960361	0.495258	0.0132036	0.283413	promoter:USP6
chr1:196157101	0.494262	0.0028613	0.158008	gene body:LHX9
chr6:146392215	0.489883	0.000212719	0.0452636	gene body:GRM1
chr12:79634856	0.489685	0.00168537	0.119047	promoter:MYF5
chr4:6298102	0.489643	0.00053566	0.0689461	intergenic
chr1:223931691	0.488155	0.00346351	0.175629	intergenic
chr6:101953487	0.486288	0.00082929	0.0829736	promoter:GRIK2
chr7:25864762	0.485446	0.000498671	0.0677221	intergenic
chr18:5186243	0.484271	0.000188375	0.0421611	intergenic
chr9:36992489	0.482493	0.00579527	0.213564	gene body:PAX5
chr6:29926064	0.482191	0.00836564	0.246727	intergenic
chr13:83351665	0.481244	0.0161571	0.303268	gene body:SLITRK1
chr2:88630550	0.479975	0.00653723	0.223831	intergenic
chr11:32404837	0.478768	0.00192911	0.129606	gene body:WT1
chr20:22507553	0.476881	0.00159169	0.117545	intergenic
chr7:157689403	0.476484	6.03774e-06	0.00535059	gene body:PTPRN2
chr19:19832577	0.47602	0.000114641	0.0349749	intergenic
chr10:50646353	0.47509	0.00617501	0.21889	intergenic
chr5:140703732	0.475045	0.00146971	0.112161	promoter:PCDHGA3
chr5:3659488	0.473481	0.0147591	0.297259	intergenic
chr5:140187909	0.472407	0.00245441	0.145931	promoter:PCDHA6
chrX:106402354	0.471245	0.00697287	0.23008	intergenic
chr4:104860008	0.470523	0.00964957	0.257713	promoter:TACR3
chr2:219904675	0.46496	0.00832846	0.246295	gene body:RESP18
chrX:113724775	0.464118	0.00145765	0.112094	intergenic
chr17:20628161	0.463662	0.000639316	0.0728042	intergenic
chr5:67619969	0.458857	0.00656533	0.224185	gene body:PIK3R1
chr2:70984708	0.458219	0.000228143	0.0453017	gene body:VAX2
chr12:30245182	0.458057	0.00561478	0.210802	intergenic
chr5:178300226	0.457306	7.69985e-08	0.000716471	promoter:ZNF454
chr1:147422730	0.457085	0.00229095	0.139786	intergenic
chr6:101010212	0.455854	0.00115954	0.104443	gene body:SIM1
chr15:87721797	0.455792	2.10617e-05	0.0122936	intergenic
chr6:43720692	0.454593	0.00018669	0.0421611	promoter:C6orf206
chr19:813930	0.454235	0.0197136	0.320834	gene body:CFD
chr11:20137776	0.453039	0.00126529	0.108512	promoter:DBX1
chr7:128337645	0.452531	0.0124805	0.278294	promoter:CRIM2.
chr19:49644256	0.452074	0.00441747	0.192527	promoter:ZNF229
chr14:28324116	0.45184	0.000622708	0.0728042	gene body:C14orf23
chr5:92949243	0.45117	0.00283646	0.157103	gene body:NR2F1
chr5:140782583	0.450226	0.00506696	0.201487	gene body:PCDHGA5
chr1:119328305	0.450224	0.00111447	0.102169	gene body:TBX15
chr3:56810690	0.446741	9.77216e-05	0.0319053	gene body:ARHGEF3
chr6:19944993	0.446436	0.00143423	0.111678	promoter:ID4
chr6:1546623	0.443089	0.028023	0.362914	intergenic
chr19:54628630	0.442969	0.00856297	0.248668	gene body:SLC17A7
chr7:121727242	0.44287	0.000811885	0.0821151	intergenic
chr8:77756810	0.442466	0.00541278	0.206841	gene body:LOC100192378
chr11:29996648	0.442265	0.000523088	0.0689461	intergenic
chr5:140721358	0.441866	0.000162175	0.0398182	gene body:PCDHGB2
chr8:65661155	0.44171	0.00746775	0.237564	intergenic
chr5:95794630	0.439867	0.00972986	0.25827	promoter:PCSK1
chr12:123568833	0.439074	0.0125106	0.278294	gene body:NCOR2
chr6:168584287	0.439064	0.00333399	0.171397	promoter:SMOC2
chr11:100958567	0.437067	0.000732043	0.0771938	intergenic
chr19:12485273	0.436908	0.00990288	0.259567	intergenic
chr2:112655577	0.434982	0.0119237	0.275995	gene body:FBLN7
chr8:43220646	0.433918	0.000213563	0.0452636	intergenic
chr1:153557230	0.432518	0.028549	0.365907	promoter:RUSC1
chr11:16589084	0.431882	0.0189563	0.318151	intergenic
chr7:56151071	0.431491	0.00754572	0.238417	intergenic
chr1:163590110	0.431228	0.015416	0.300729	gene body:LMX1A
chr1:79244869	0.42547	0.0180764	0.313141	intergenic
chr1:219131512	0.425102	0.00957235	0.257713	intergenic
chr12:105498542	0.424967	0.00440263	0.192527	intergenic
chr7:124191410	0.424591	0.00327066	0.169546	gene body:GPR37
chr6:42987257	0.42401	0.00910069	0.2543	intergenic
chr19:56914235	0.423773	0.000140974	0.0396978	gene body:HAS1
chr4:94974809	0.423165	0.0221356	0.335187	intergenic
chr22:40425360	0.423017	0.011415	0.272064	promoter:MEI1
chr19:43037648	0.422993	0.000711952	0.0761461	intergenic
chr8:65452662	0.422501	0.0153556	0.300729	gene body:LOC100130155
chr1:106424916	0.422044	0.00267264	0.15175	intergenic
chr18:43041404	0.421987	0.00109323	0.100718	intergenic
chr13:78079328	0.41992	0.0162252	0.303268	intergenic
chr3:148621603	0.419594	0.00205333	0.134551	intergenic
chr10:57058074	0.417227	0.0197839	0.320993	intergenic
chr9:21960913	0.416325	0.00404177	0.184356	gene body:CDKN2A
chr3:44729103	0.416038	0.0177619	0.310959	promoter:ZNF502
chr12:34391817	0.413844	4.10723e-05	0.0173717	intergenic
chr18:48122375	0.413789	0.0224945	0.337644	gene body:DCC
chr6:117691277	0.411995	0.0124087	0.278264	intergenic
chr7:153214250	0.411364	0.00452694	0.192784	intergenic
chr19:62911910	0.411023	0.0215345	0.33093	promoter:ZNF154
chr1:85854288	0.410549	0.0394224	0.398274	intergenic
chr13:94152190	0.410517	0.00468228	0.195814	intergenic
chr5:76285191	0.410452	0.0156179	0.30212	gene body:CRHBP
chr7:35267675	0.410306	0.00215068	0.136001	intergenic
chr16:65753101	0.410145	0.000645497	0.0728042	gene body:FBXL8
chr7:44071271	0.409876	0.0464911	0.416928	promoter:PGAM2
chr8:11587267	0.408163	0.0198109	0.321151	intergenic
chr3:62331156	0.407921	0.0350418	0.383319	gene body:FEZF2
chr6:50918601	0.406795	0.0203988	0.32369	gene body:TFAP2B
chr6:56220147	0.404905	0.0356147	0.385082	intergenic
chr15:50874503	0.404683	0.0152304	0.300007	intergenic
chr7:54579818	0.40345	0.0125538	0.278457	gene body:VSTM2A
chr4:56354383	0.403036	0.0331706	0.377096	intergenic
chr15:93670959	0.403005	0.0102725	0.263322	gene body:LOC400456
chr16:53920238	0.402715	0.0278825	0.362531	gene body:IRX6
chr2:133740417	0.402707	0.0293049	0.369283	gene body:NCKAP5
chr5:33971925	0.401884	0.000650467	0.0729228	intergenic
chr8:40874321	0.4015	0.000190303	0.0421611	promoter:ZMAT4
chr6:28861848	0.401352	0.0161923	0.303268	intergenic
chr19:22781849	0.40107	0.0163209	0.303268	intergenic
chr12:108640650	0.400904	0.0094513	0.256862	gene body:C12orf34
chr5:140711423	0.400228	0.00195612	0.130478	gene body:PCDHGA1
chr10:57060349	0.39978	0.00164712	0.119047	intergenic
chr11:104986336	0.399384	0.0403762	0.400358	promoter:GRIA4
chr11:24474800	0.399204	0.0117069	0.274391	promoter:LUZP2
chr18:30058478	0.398784	0.0165313	0.303268	intergenic
chr3:148591198	0.398547	0.000698566	0.0761461	gene body:ZIC4
chr10:94170295	0.396571	0.0110178	0.268876	intergenic
chr12:30214030	0.395505	0.000302593	0.0546723	intergenic
chr19:9469804	0.39423	0.0088064	0.251747	promoter:ZNF560
chr9:23840910	0.393047	0.00124721	0.107956	intergenic
chr6:27590867	0.392085	0.0203571	0.32369	intergenic
chr2:107969256	0.391196	0.00196743	0.130571	promoter:SLC5A7
chr6:10518095	0.389825	0.0122997	0.278264	gene body:TFAP2A
chr1:145016914	0.389733	0.00301448	0.162137	intergenic
chr8:110772585	0.389535	0.00162794	0.118807	gene body:SYBU
chr4:52637735	0.389332	0.0212244	0.328881	gene body:SPATA18
chr6:101002494	0.388787	0.0379806	0.39338	gene body:SIM1
chrX:139420771	0.387213	0.00966596	0.257713	intergenic
chr15:43783745	0.386822	0.00536058	0.205691	intergenic
chr6:50926139	0.385239	0.026021	0.354338	intergenic
chr1:3153829	0.384994	0.00256846	0.14984	gene body:PRDM16
chr7:73532751	0.384874	0.0235072	0.34208	gene body:GTF2IRD1
chr14:28313154	0.384786	0.023245	0.341159	gene body:C14orf23
chr10:50557571	0.383837	0.0369173	0.389226	promoter:C10orf53
chr8:24826813	0.3836	0.000162611	0.0398182	intergenic
chr8:19504185	0.382059	0.0271625	0.359782	gene body:CSGALNACT1
chr13:57101587	0.381295	0.0101931	0.262542	intergenic
chr11:18024292	0.380915	0.0276726	0.361648	intergenic
chr5:71050673	0.37939	0.000509462	0.0677221	promoter:CARTPT
chr8:95720382	0.379035	0.00721102	0.234201	intergenic
chr6:142451166	0.378798	0.00435047	0.191421	promoter:NMBR
chr18:14737516	0.377211	0.00898672	0.253276	promoter:ANKRD30B
chr9:98679410	0.376887	0.0193785	0.320279	intergenic
chr8:23618420	0.376637	0.000600164	0.0725263	intergenic
chr5:140724145	0.376064	0.000281176	0.0513008	gene body:PCDHGA5
chr4:165523778	0.376019	0.0102934	0.263493	intergenic
chr15:32573784	0.375944	0.00120068	0.105899	intergenic
chr14:53499904	0.374716	0.0243071	0.344878	intergenic
chr12:108634430	0.374687	0.00470634	0.196165	intergenic
chr10:93795492	0.374656	0.000413115	0.0607739	intergenic
chr4:158362746	0.373903	0.00242938	0.145372	gene body:GRIA2
chr1:90955097	0.373321	0.0232026	0.341159	promoter:BARHL2
chr6:19799889	0.373235	0.0253062	0.34911	intergenic
chr9:97355162	0.373186	0.0389177	0.397171	intergenic
chr19:9378468	0.37206	0.0294252	0.369752	intergenic
chr10:118882151	0.371111	0.025087	0.347925	gene body:VAX1
chr5:72634714	0.370738	0.012618	0.278553	intergenic
chr6:27571155	0.370157	0.035527	0.385082	intergenic
chr12:125241514	0.370068	0.0392439	0.397783	intergenic
chr19:58253027	0.369912	0.000532469	0.0689461	intergenic
chr7:121300282	0.369221	0.0282951	0.365421	promoter:PTPRZ1
chr6:110406058	0.368389	9.52029e-06	0.00738219	promoter:GPR6
chr3:62329328	0.368079	0.01759	0.309991	intergenic
chr14:54976950	0.36724	0.00207002	0.135168	promoter:TBPL2
chr6:101023926	0.366421	0.0101584	0.262542	intergenic
chr4:1392197	0.366007	0.01427	0.291259	intergenic
chr1:242209474	0.365334	0.00046033	0.0646019	gene body:LOC339529
chr19:58503432	0.365097	0.00956156	0.257713	intergenic
chr12:33483030	0.365063	0.0111184	0.269418	promoter:SYT10
chr1:175406743	0.36487	0.0105806	0.267015	promoter:FAM5B
chr6:108597726	0.364012	0.00978206	0.258586	gene body:NR2E1
chr17:29508120	0.363601	0.01212	0.27663	promoter:ACCN1
chr14:37137197	0.363309	0.000606386	0.0728042	intergenic
chr20:54012010	0.363264	0.00395031	0.184356	intergenic
chr14:102743526	0.362865	0.022853	0.339549	intergenic
chr12:83830413	0.362594	0.0260925	0.354698	promoter:SLC6A15
chr8:87150769	0.359842	0.0244065	0.344878	promoter:PSKH2
chr19:58524183	0.35981	0.00294756	0.160392	intergenic
chr5:140714904	0.359047	0.0218935	0.332332	gene body:PCDHGA1
chr1:54594578	0.358426	0.0215289	0.33093	gene body:SSBP3
chr7:128342565	0.358348	0.0203613	0.32369	intergenic
chr17:29933120	0.356518	0.00392693	0.184356	gene body:TMEM132E
chr5:140166976	0.356502	0.0164336	0.303268	promoter:PCDHA4
chr7:44152486	0.356466	0.0379691	0.39338	gene body:GCK
chr1:181652623	0.356281	0.003806	0.184116	gene body:NMNAT2
chr5:140285896	0.356067	0.00353619	0.177861	gene body:PCDHA6
chr6:168462530	0.355407	0.000507832	0.0677221	promoter:DACT2
chr5:92955024	0.354829	0.00927595	0.256147	gene body:NR2F1
chrX:8711285	0.354177	0.0162932	0.303268	intergenic
chr3:171785735	0.353611	0.000216897	0.0452636	promoter:SLC7A14
chr5:63290800	0.353335	0.00129562	0.109286	intergenic
chr12:112400816	0.352889	0.0108517	0.268551	intergenic
chr7:29890407	0.352123	0.00524633	0.202977	gene body:WIPF3
chr19:55357959	0.352118	0.0217455	0.33173	promoter:C19orf41
chr8:35212221	0.352008	0.00560098	0.210802	promoter:UNC5D
chr3:172228763	0.351959	0.0308762	0.37351	intergenic
chr5:140181624	0.351466	0.0117641	0.274731	promoter:PCDHA5
chr3:65317240	0.351388	0.0364702	0.388509	gene body:MAGI1
chrX:72583882	0.351237	0.0432351	0.409052	gene body:CDX4
chr14:102809331	0.350801	0.0334653	0.378223	intergenic
chr5:140742585	0.350775	0.013121	0.283413	gene body:PCDHGA5
chr4:85624010	0.350775	0.0247568	0.347193	intergenic
chr10:50487607	0.350066	0.000688064	0.0757685	gene body:CHAT
chr5:115325506	0.349889	0.0284719	0.365907	intergenic
chr9:19924351	0.349112	0.0110341	0.268876	intergenic
chr9:1035541	0.348291	0.0155916	0.301936	intergenic
chr3:148613029	0.348007	0.0382099	0.393518	gene body:ZIC1
chr7:1832069	0.347141	0.00452624	0.192784	gene body:MAD1L1
chr3:182927100	0.346018	0.0196199	0.320834	gene body:SOX2OT
chr10:120343682	0.345293	0.00118113	0.105171	intergenic
chr1:226142000	0.345231	0.00982561	0.258673	intergenic
chr3:325660	0.343974	0.0337302	0.378357	gene body:CHL1
chr19:58232547	0.343641	0.0103426	0.264263	intergenic
chr19:42689630	0.342658	0.0257909	0.353178	intergenic
chr16:86825614	0.342368	0.042618	0.407146	intergenic
chr9:38516666	0.342061	0.0193582	0.320227	promoter:C9orf51
chr15:24795648	0.341552	0.00913062	0.254754	intergenic
chr7:98828093	0.341182	0.044785	0.414004	gene body:ARPC1B
chr2:172654157	0.340765	0.0465264	0.416928	intergenic
chr12:113657997	0.340744	0.00328761	0.169707	intergenic
chr1:113087855	0.340653	0.00599418	0.217027	intergenic
chr8:85259314	0.340609	0.0210847	0.327072	gene body:RALYL
chr7:35460738	0.340174	0.0183181	0.313141	intergenic
chr19:61846009	0.339691	0.0203472	0.32369	intergenic
chr1:32703087	0.339668	0.029228	0.369018	intergenic
chr5:50719042	0.338839	0.0293579	0.369283	gene body:ISL1
chr7:97199068	0.337838	0.0106821	0.267555	intergenic
chrX:114452609	0.337483	0.0250416	0.347925	intergenic
chr4:187713273	0.337233	0.0264955	0.357834	promoter:MTNR1A
chr3:138963244	0.337074	0.0140155	0.291103	intergenic
chr5:72775807	0.33625	0.0106276	0.267015	intergenic
chr9:129994987	0.336107	0.0094015	0.256862	gene body:CIZ1
chr16:51964828	0.335982	0.00622496	0.218991	intergenic
chr11:18187195	0.33563	0.0213826	0.329959	intergenic
chr3:114642986	0.335463	6.74923e-07	0.00139559	promoter:WDR52
chr6:27366937	0.334999	0.0248469	0.347309	intergenic
chr18:44319059	0.333628	0.0103518	0.264263	promoter:KIAA0427
chr11:27698635	0.333406	0.0103829	0.264693	gene body:BDNF
chr13:111806599	0.332989	0.000702668	0.0761461	intergenic
chr15:89300956	0.332945	0.0326195	0.376078	gene body:RCCD1
chr12:21985221	0.332551	0.00478479	0.197439	intergenic
chr19:40087778	0.332079	0.0290787	0.368634	intergenic
chr19:51010330	0.331524	0.0441206	0.412191	promoter:RSHL1
chr2:45030232	0.330784	0.0314436	0.374235	intergenic
chr18:33108245	0.330448	0.00204274	0.13433	gene body:CELF4
chr9:85945205	0.330109	0.0249731	0.347925	intergenic
chr19:63138148	0.330101	0.00335499	0.171529	promoter:ZNF418
chr7:121731103	0.330085	0.0258825	0.353912	promoter:FEZF1
chr19:22683686	0.328782	0.000221332	0.0452636	intergenic
chr1:245760658	0.328704	0.0439465	0.411499	gene body:OR2C3
chr14:36205264	0.328482	0.0316648	0.374235	gene body:PAX9
chr14:37747996	0.328313	0.00775418	0.24091	gene body:SSTR1
chr11:29994248	0.328075	0.0114385	0.272064	promoter:KCNA4
chr9:14336265	0.327794	0.0108493	0.268551	gene body:NFIB
chr19:60289789	0.327627	0.00396775	0.184356	gene body:EPS8L1
chr1:2072174	0.326613	0.0288527	0.367692	gene body:PRKCZ
chr20:9435111	0.326545	0.00614847	0.218782	intergenic
chr20:29535573	0.326405	3.83343e-05	0.0165907	gene body:REM1
chr7:54923767	0.326285	0.0136056	0.287247	intergenic
chr19:51148049	0.325385	0.0451771	0.414232	gene body:NOVA2
chr6:161020082	0.325156	0.0277507	0.361907	intergenic
chr18:65220913	0.325013	0.0329693	0.376957	gene body:DOK6
chr6:106535804	0.324827	0.0498966	0.424447	intergenic
chr5:76968073	0.324556	0.000791529	0.0811774	gene body:OTP
chr2:176724662	0.323662	0.0472918	0.41833	promoter:HOXD4
chr17:15761345	0.323044	0.00282077	0.1567	intergenic
chr19:62786551	0.322977	0.000272205	0.0506573	promoter:ZIK1
chr16:45435301	0.322964	0.0268243	0.357881	intergenic
chr19:45563457	0.322833	0.012474	0.278294	gene body:PLD3
chr13:27401057	0.322286	0.0101998	0.262542	intergenic
chr2:19424444	0.320886	0.00399691	0.184356	intergenic
chr8:8617961	0.320597	0.00755861	0.238417	intergenic
chr18:43031630	0.320159	0.0396698	0.398636	intergenic
chr5:76151266	0.320052	0.00449238	0.192784	gene body:F2RL1
chr4:48682547	0.319859	0.00337025	0.171836	intergenic
chr2:5748638	0.318887	0.025119	0.347925	intergenic
chr20:33343318	0.318571	0.00851096	0.248648	promoter:FAM83C
chr18:55514694	0.318326	0.00605656	0.21774	promoter:CCBE1
chr17:4959774	0.318243	0.00891036	0.252777	promoter:USP6
chr4:41447037	0.318055	0.0243901	0.344878	intergenic
chr4:110442419	0.317471	0.0106023	0.267015	promoter:COL25A1
chr7:53254345	0.317435	0.0476456	0.41833	intergenic
chr14:36061345	0.317229	0.000103316	0.0325884	intergenic
chr12:42230986	0.316942	0.0141129	0.291193	intergenic
chr8:9793587	0.316402	0.0429258	0.407865	intergenic
chr6:90653928	0.316381	0.0313865	0.374184	intergenic
chr13:112032967	0.314875	0.00172366	0.120139	intergenic
chr11:94522983	0.313715	0.00908425	0.254223	intergenic
chr19:62302500	0.31361	0.0097716	0.258586	intergenic
chr2:176644492	0.313084	0.0270541	0.359114	intergenic
chr8:86538017	0.31182	0.0421919	0.40712	promoter:CA3
chr18:43043740	0.311812	0.0189591	0.318151	intergenic
chr16:3182623	0.311535	0.000560373	0.0699902	intergenic
chr11:132317872	0.310996	0.022286	0.336369	gene body:OPCML
chr1:60311903	0.310667	0.0325431	0.376078	promoter:C1orf87
chr5:72767577	0.310477	0.0356813	0.385082	intergenic
chr22:37878048	0.309878	0.000629824	0.0728042	promoter:CBX7
chr19:49972973	0.309698	0.0315019	0.374235	promoter:CBLC
chr9:78818730	0.30914	0.0457468	0.415099	intergenic
chr19:60643612	0.309093	0.0077909	0.240951	gene body:SHISA7
chr13:27264549	0.308913	0.000182114	0.0421611	intergenic
chr3:148609675	0.308465	0.00309253	0.162911	intergenic
chr5:180474759	0.307526	0.0285387	0.365907	intergenic
chr2:127450873	0.307352	0.0106269	0.267015	intergenic
chr11:22410876	0.307271	0.0152341	0.300007	intergenic
chr7:96469319	0.306653	0.0325565	0.376078	gene body:DLX6AS
chr1:75363405	0.306528	0.011745	0.274731	intergenic
chr17:44151233	0.306301	0.0115891	0.272625	intergenic
chr10:102797764	0.305245	0.010168	0.262542	intergenic
chr1:194844331	0.305238	0.0383046	0.393931	promoter:KCNT2
chr11:118347589	0.304656	0.00625478	0.219625	promoter:FOXR1
chr19:63241117	0.304612	0.00699295	0.230334	gene body:ZSCAN1
chr4:148621648	0.304346	0.0325677	0.376078	promoter:EDNRA
chr11:15051533	0.30359	0.0121265	0.27663	intergenic
chr2:176672308	0.30347	0.00395179	0.184356	intergenic
chr18:26875487	0.302803	0.015906	0.303268	intergenic
chr14:53483054	0.301497	0.0481083	0.419539	intergenic
chr3:193714763	0.301374	0.0480008	0.419299	gene body:FGF12
chr19:1726063	0.300621	0.0108392	0.268551	intergenic
chr6:27172607	0.300597	0.0406549	0.401799	intergenic
chr11:20141146	0.299987	0.0335137	0.378223	intergenic
chrX:153238891	0.299192	0.0048884	0.199502	gene body:FLNA
chr1:222872031	0.297654	0.041592	0.405698	gene body:CNIH3
chr14:37161220	0.295843	0.00390925	0.184356	intergenic
chr7:8449657	0.295652	0.0253642	0.349529	gene body:NXPH1
chr4:40447448	0.295488	0.0497537	0.423687	promoter:NSUN7
chr1:155081505	0.29535	0.000708125	0.0761461	gene body:NTRK1
chr8:17314974	0.2948	0.0123617	0.278264	promoter:MTMR7
chr11:20574773	0.294487	0.016666	0.303775	intergenic
chr20:22496967	0.294349	0.0229617	0.33955	gene body:NCRNA00261
chr13:111755805	0.293437	0.0182313	0.313141	intergenic
chr1:150346621	0.292756	0.00963433	0.257713	gene body:TCHH
chr14:60178707	0.291515	0.0161995	0.303268	intergenic
chr9:32945651	0.291291	0.00537776	0.205926	intergenic
chr6:10498024	0.290916	0.00121517	0.106171	intergenic
chr4:6710172	0.290835	0.00165712	0.119047	intergenic
chr2:87422708	0.289912	0.0348958	0.382924	intergenic
chr12:113362526	0.289837	0.0217648	0.33173	intergenic
chr19:57687752	0.28881	0.0228506	0.339549	gene body:ZNF578
chr15:22644284	0.288533	0.0128903	0.280899	gene body:SNRPN
chr4:635236	0.287736	0.0490139	0.421261	gene body:PDE6B
chr9:2231891	0.287373	0.0266821	0.357881	intergenic
chr2:156884497	0.286855	0.00686868	0.228073	intergenic
chr9:90795584	0.286659	0.0245767	0.345971	promoter:C9orf47
chr17:11442356	0.285145	0.0460339	0.416877	promoter:DNAH9
chr1:91073567	0.283515	0.0403199	0.400358	intergenic
chr11:43525497	0.283085	0.00323952	0.168401	intergenic
chr17:4457303	0.282444	0.0495351	0.42306	gene body:SMTNL2
chr4:111769328	0.281711	0.00896424	0.253276	gene body:PITX2
chr6:27450416	0.281492	0.0092847	0.256147	gene body:ZNF204P
chr7:62165901	0.281451	0.00784525	0.240951	intergenic
chr11:92342437	0.280291	0.0197224	0.320834	promoter:MTNR1B
chr14:36200932	0.280215	0.0128488	0.280899	gene body:PAX9
chr11:18433874	0.28014	0.0375564	0.391773	promoter:LDHAL6A
chr7:56209900	0.279251	0.0157667	0.302142	intergenic
chr4:57756508	0.2785	0.0260055	0.354338	gene body:LOC255130
chr1:199519075	0.278469	0.00129653	0.109286	intergenic
chr11:91597283	0.278119	0.0238645	0.343134	intergenic
chr15:77168859	0.277924	0.0308608	0.37351	intergenic
chr17:37503798	0.277658	0.0222741	0.336369	intergenic
chr8:91872832	0.27759	0.0309742	0.37351	promoter:NECAB1
chr16:22732117	0.276493	0.0310457	0.37351	promoter:HS3ST2
chr2:154436152	0.27625	0.0439802	0.411499	promoter:GALNT13
chr8:61789199	0.275301	0.0263509	0.356647	gene body:CHD7
chr13:24110380	0.273698	0.00616511	0.21889	intergenic
chr1:177827374	0.273411	0.0454302	0.414466	promoter:TDRD5
chr4:41577207	0.273292	0.046163	0.416894	intergenic
chr7:35259510	0.273143	0.0198942	0.32166	promoter:TBX20
chr5:50721210	0.273078	0.0336753	0.378357	gene body:ISL1
chr14:56344360	0.272533	0.000316353	0.0553006	gene body:OTX2
chr12:124734393	0.272283	0.048639	0.420449	intergenic
chr13:52317898	0.271777	0.0300535	0.372125	intergenic
chr1:179717934	0.271094	0.0478463	0.418627	intergenic
chr2:161991827	0.270831	0.00446158	0.192784	intergenic
chr3:138971738	0.270479	0.0182963	0.313141	intergenic
chr22:47683777	0.270304	0.0477352	0.41833	intergenic
chr13:34947570	0.269645	0.0353445	0.38468	gene body:MIR548F5
chr1:896159	0.268787	0.0316675	0.374235	gene body:PLEKHN1
chr8:57520680	0.268352	0.0105194	0.266348	promoter:PENK
chr2:14689828	0.268015	0.0142837	0.291259	intergenic
chr20:18433170	0.268005	0.0213791	0.329959	intergenic
chr16:80602387	0.267817	0.0112622	0.270788	intergenic
chr6:112794770	0.267752	0.00219432	0.136692	intergenic
chr4:21559183	0.267439	0.0479523	0.41916	promoter:KCNIP4
chr1:216164934	0.267413	0.00677088	0.227038	intergenic
chr21:36987049	0.267379	0.0311875	0.373812	intergenic
chr1:62433143	0.267179	0.0150976	0.299783	promoter:L1TD1
chr17:55573408	0.266897	0.0310938	0.37351	intergenic
chr4:46086660	0.266887	0.0136533	0.287247	promoter:GABRA2
chr16:3183304	0.266517	0.0214221	0.330294	intergenic
chr6:134252332	0.265633	0.0472505	0.41833	promoter:TCF21
chr7:62152006	0.265495	0.0330948	0.376957	intergenic
chr14:99195424	0.265302	0.00425228	0.189772	gene body:HHIPL1
chr1:146292791	0.264968	1.29491e-07	0.000726964	intergenic
chr2:176677463	0.263662	0.00748164	0.237599	intergenic
chr14:62581775	0.263467	0.0382647	0.393864	gene body:KCNH5
chr13:50315372	0.263102	0.0218799	0.332332	promoter:DLEU7
chr2:5753519	0.263081	0.00923742	0.255816	gene body:SOX11
chrX:152240092	0.262971	0.00943636	0.256862	intergenic
chr17:16412799	0.262922	0.00290968	0.159732	promoter:ZNF287
chr1:235271749	0.262539	0.00221451	0.136917	intergenic
chr4:4915357	0.262189	0.0347784	0.382924	gene body:MSX1
chr10:102312545	0.261991	0.0338049	0.378526	intergenic
chr20:25011838	0.261225	0.0046117	0.193733	intergenic
chr13:111757885	0.261183	0.013599	0.287247	intergenic
chr11:66070766	0.261178	0.0323347	0.376078	promoter:ZDHHC24
chr5:145698482	0.261055	0.0115546	0.272625	intergenic
chr3:62331810	0.260388	0.0324603	0.376078	gene body:FEZF2
chr4:174688403	0.25947	0.0407364	0.402391	gene body:NBLA00301
chr17:24337095	0.258986	0.0191526	0.318898	gene body:SEZ6
chr4:189440708	0.25891	0.0414722	0.40555	intergenic
chr22:15868274	0.258595	0.000227496	0.0453017	promoter:GAB4
chr2:936881	0.258279	0.00486981	0.199181	promoter:SNTG2
chr21:46168143	0.257846	0.0446982	0.414004	gene body:PCBP3
chr20:22515453	0.257726	0.0308881	0.37351	intergenic
chr4:369899	0.257408	0.0150945	0.299783	intergenic
chr4:1386291	0.25708	0.00141996	0.111678	intergenic
chr2:155262251	0.25689	0.00382014	0.184116	intergenic
chr9:959529	0.255912	0.0138009	0.288817	intergenic
chr5:178255319	0.255847	0.0499027	0.424447	promoter:ZFP2
chr7:65146509	0.255724	0.0467371	0.41736	intergenic
chr4:54670144	0.255443	0.00535371	0.205691	intergenic
chr1:119331342	0.25451	0.0152166	0.300007	gene body:TBX15
chr3:42281153	0.254348	0.014219	0.291259	gene body:CCK
chr6:105494883	0.253099	0.000962724	0.0919299	intergenic
chr15:22471706	0.252946	0.00586221	0.214755	promoter:C15orf2
chr17:39990355	0.252427	0.0236453	0.34208	intergenic
chr6:28691913	0.252257	0.00606631	0.21774	intergenic
chr3:138965651	0.251971	0.0279991	0.362857	promoter:SOX14
chr19:41176744	0.250936	0.0360662	0.387112	intergenic
chr19:49552497	0.250813	0.0435992	0.411034	promoter:ZNF228
chr8:57394924	0.250076	0.0192017	0.319057	gene body:SDR16C5

## Sheet: t(8,21)
ID	AMD	P.Value	adj.P.Val	promoter/gene body/intergenic			AMD= absolute methylation difference, Red= hypermethylated, Green= hypomethylated
chr6:168095365	0.829117	1.64135e-12	3.05455e-08	gene body:MLLT4
chr19:19092786	0.826747	5.48939e-12	5.10787e-08	gene body:TMEM161A
chr4:1513210	0.771893	1.02155e-08	2.37637e-05	intergenic
chr11:66959895	0.723127	4.89969e-11	3.03944e-07	gene body:PTPRCAP
chr1:3764937	0.701979	7.69525e-10	2.86417e-06	gene body:DFFB
chr18:75297109	0.697765	5.52937e-06	0.00201768	gene body:NFATC1
chr10:73235575	0.694532	0.000125892	0.0138873	gene body:CDH23
chr22:18514462	0.691116	1.59121e-08	3.25511e-05	gene body:ZDHHC8
chr19:17348895	0.681922	1.42679e-07	0.000147515	promoter:PLVAP
chr14:104339530	0.672121	1.92403e-08	3.25511e-05	gene body:ZBTB42
chr17:37373337	0.656128	1.78191e-07	0.000174533	gene body:CNP
chr21:43446884	0.648565	0.000688959	0.0401929	intergenic
chr19:8469441	0.646344	7.22609e-07	0.00053791	gene body:PRAM1
chr17:14142451	0.641495	1.74663e-06	0.000902913	intergenic
chr19:1823631	0.634172	4.29277e-06	0.00173671	intergenic
chr9:139231570	0.630612	0.00163474	0.0661363	gene body:NDOR1
chr22:48150999	0.623944	0.000172657	0.0167351	intergenic
chr19:60753081	0.607574	2.64897e-05	0.00553902	intergenic
chr19:1091837	0.606921	4.326e-05	0.00759499	gene body:SBNO2
chr5:135216068	0.604794	0.00030756	0.0240491	gene body:SLC25A48
chr19:54883142	0.595306	0.00014287	0.0149148	gene body:PRMT1
chr19:47131870	0.586529	0.00124217	0.0561134	intergenic
chr8:2117270	0.581337	2.62145e-05	0.00553902	intergenic
chr16:87489249	0.576109	1.03692e-06	0.000674911	gene body:CBFA2T3
chr19:1565308	0.572381	0.00318225	0.0967674	gene body:TCF3
chr12:123594085	0.569214	0.00220522	0.0784687	gene body:NCOR2
chr3:11721577	0.567334	2.36466e-07	0.000220032	gene body:VGLL4
chr16:1477700	0.560302	0.00595191	0.143442	gene body:PTX4
chr8:1418159	0.557099	8.39089e-05	0.0108706	intergenic
chr8:2025113	0.55408	0.000940457	0.0487518	gene body:MYOM2
chr16:4672831	0.553939	5.46275e-06	0.00201768	gene body:MGRN1
chr5:534639	0.548004	1.17567e-05	0.00331505	gene body:SLC9A3
chr2:240526885	0.544913	5.88211e-05	0.00904679	intergenic
chr7:157061881	0.544068	0.000910105	0.0481737	gene body:PTPRN2
chr8:144963725	0.541048	7.66583e-05	0.0105287	gene body:SCRIB
chr17:73548669	0.54078	0.00410852	0.114977	gene body:TNRC6C
chr11:1947475	0.536547	2.53438e-05	0.00553902	intergenic
chr4:1293490	0.527519	0.000432726	0.0299369	gene body:MAEA
chr14:76568907	0.525419	0.0067454	0.152497	intergenic
chr16:555683	0.522031	2.49437e-07	0.000221048	intergenic
chr12:131365243	0.517721	0.000794235	0.0436009	gene body:GALNT9
chr9:138710258	0.516082	0.00293289	0.0931417	intergenic
chr21:44385090	0.516041	0.000435727	0.0299698	gene body:C21orf33
chr21:45216492	0.513359	0.000130967	0.0141703	gene body:C21orf70
chr15:88344414	0.510633	3.27922e-05	0.00649217	intergenic
chr19:562291	0.508662	0.00169241	0.0672987	gene body:HCN2
chr20:61348299	0.506789	0.00672095	0.152417	gene body:NKAIN4
chr8:978939	0.504487	0.000389061	0.0282829	intergenic
chr17:77788332	0.503425	0.00147533	0.0624862	gene body:SLC16A3
chr8:144713752	0.498909	0.000970993	0.0495507	gene body:GSDMD
chr1:27555864	0.494965	0.000360035	0.0272368	gene body:MAP3K6
chr3:50334843	0.493834	0.00294821	0.0932133	promoter:HYAL2
chrX:135008083	0.490315	0.0186702	0.275975	intergenic
chr12:131641969	0.488719	0.000337606	0.0259622	gene body:FBRSL1
chr19:997249	0.487458	0.000323321	0.0249668	gene body:ABCA7
chr19:3338963	0.487254	0.00233845	0.08059	gene body:NFIC
chr8:144170831	0.48518	0.000985959	0.0497192	promoter:LY6E
chr4:898737	0.484516	0.00558926	0.138136	gene body:GAK
chr9:138708849	0.484219	0.021213	0.292859	intergenic
chr20:61386379	0.483974	0.0176102	0.267144	gene body:ARFGAP1
chr1:3048910	0.482063	0.00610065	0.144813	gene body:PRDM16
chr1:22022270	0.481958	0.00629798	0.147432	gene body:HSPG2
chr9:135834241	0.477603	9.56469e-05	0.0116828	gene body:VAV2
chr16:30998890	0.476638	0.0218439	0.298101	gene body:ZNF646
chr22:48550868	0.47589	0.00367941	0.107158	intergenic
chr19:1812711	0.475126	6.47658e-05	0.00979912	gene body:KLF16
chrX:152872825	0.474628	7.13333e-05	0.0102908	gene body:HCFC1
chr20:61638876	0.474486	0.000103568	0.0124106	promoter:PTK6
chr16:87561561	0.471482	0.0281531	0.340434	gene body:CBFA2T3
chr8:21961407	0.470846	0.00118672	0.054801	gene body:FGF17
chr12:120732164	0.470619	0.000103575	0.0124106	gene body:SETD1B
chr2:85664851	0.470416	0.00144737	0.0620635	promoter:VAMP5
chr16:87275248	0.467485	0.00944872	0.188468	gene body:SNAI3
chr8:143691432	0.463984	0.000213857	0.0192378	intergenic
chr7:5494452	0.462053	0.00140944	0.0612845	gene body:FBXL18
chr22:39144762	0.461611	0.0195258	0.282123	gene body:MKL1
chr7:992693	0.459838	0.0449472	0.428079	gene body:CYP2W1
chr19:1805468	0.458851	0.0060418	0.144522	gene body:KLF16
chr8:144560677	0.454997	0.00260544	0.086572	intergenic
chr16:641829	0.453822	0.00103324	0.0507349	gene body:WDR90
chr1:24734289	0.453176	1.15523e-06	0.000693509	gene body:RCAN3
chr20:60562031	0.451303	0.00197826	0.0737976	promoter:hsa-mir-1-1
chr19:2223701	0.44925	0.00225255	0.0795445	gene body:OAZ1
chr20:48393571	0.449195	0.00751619	0.163319	intergenic
chr19:60732935	0.44911	0.00354144	0.104117	gene body:SBK2
chr1:54594578	0.446968	7.57267e-05	0.0105287	gene body:SSBP3
chr9:136440656	0.445746	0.00470709	0.124254	gene body:RXRA
chr8:144442821	0.444661	0.00529555	0.133176	intergenic
chr21:46112883	0.442973	0.000916361	0.0481737	gene body:PCBP3
chr19:35633693	0.441565	0.00165338	0.0664564	gene body:ZNF536
chr4:1033387	0.440824	2.59668e-05	0.00553902	intergenic
chr20:60978860	0.440127	0.0376266	0.39233	intergenic
chr16:868143	0.43939	0.00329937	0.0985574	gene body:LMF1
chr16:275830	0.438698	0.00101403	0.0503907	gene body:PDIA2
chr16:1333574	0.436852	0.000299349	0.0237059	gene body:BAIAP3
chr17:7433038	0.433752	0.00124227	0.0561134	gene body:SOX15
chr12:47771187	0.432404	0.0177225	0.267925	gene body:DHH
chr9:135908964	0.430561	1.10308e-05	0.00315819	gene body:BRD3
chr19:786272	0.429085	0.019154	0.279573	intergenic
chr8:144872945	0.426273	0.00195045	0.0731813	gene body:MAPK15
chr7:2532398	0.426068	0.00620024	0.146802	gene body:LFNG
chr7:156785358	0.422982	0.0114938	0.212624	intergenic
chr5:139100194	0.422081	0.000112785	0.012942	intergenic
chr13:112725628	0.41989	0.00136124	0.0602021	gene body:MCF2L
chr10:134585962	0.4181	0.000636041	0.0384941	intergenic
chr16:86820627	0.418078	0.0209259	0.290837	intergenic
chr22:45141399	0.416703	0.00549239	0.136832	gene body:CELSR1
chr17:53710206	0.415714	0.0226392	0.300365	gene body:MPO
chrX:124281583	0.41505	0.00212398	0.0767518	intergenic
chr11:1731164	0.415042	0.0151318	0.248546	gene body:MOB2
chr11:64879949	0.414818	0.000906076	0.0481737	gene body:TIGD3
chr12:123567959	0.412936	0.0242054	0.312293	gene body:NCOR2
chr1:3384561	0.409675	0.00662794	0.151531	gene body:ARHGEF16
chr16:87636387	0.408355	0.0287236	0.344147	intergenic
chr2:241554377	0.408019	0.00874692	0.181674	gene body:LOC200772
chr14:104289411	0.407233	0.000442246	0.0301473	intergenic
chr12:120761684	0.40556	0.0144192	0.242842	intergenic
chr19:16327399	0.404376	0.0165139	0.259563	intergenic
chrX:153341786	0.403803	0.0292539	0.347174	gene body:PLXNA3
chr6:1546623	0.403772	0.00664173	0.15166	intergenic
chr22:28036500	0.403457	0.000436422	0.0299698	gene body:GAS2L1
chr9:138672768	0.403273	0.0345661	0.376627	promoter:EGFL7
chr5:179521006	0.40189	0.00231512	0.0803814	gene body:RASGEF1C
chr10:99327979	0.399789	8.47721e-05	0.0108706	gene body:ANKRD2
chr16:87694617	0.39832	0.000238697	0.0209281	gene body:ACSF3
chr6:110827752	0.397519	0.00917699	0.185433	gene body:DDO
chr10:520713	0.397223	0.0322555	0.364687	gene body:DIP2C
chr22:21813997	0.397154	4.08069e-05	0.00737298	intergenic
chr8:143483318	0.395058	0.0236005	0.308647	intergenic
chr6:33390833	0.394467	0.00230518	0.0801858	gene body:ZBTB22
chr2:238712810	0.394105	0.0144112	0.242842	gene body:KLHL30
chr10:134849510	0.393491	0.000438255	0.029985	gene body:KNDC1
chr19:23445531	0.392471	0.00129676	0.058151	intergenic
chr19:40478391	0.39213	0.0146348	0.244031	gene body:MAG
chr5:2919699	0.389589	3.70147e-06	0.00160196	intergenic
chr12:55855990	0.389421	0.00100327	0.0501907	gene body:LRP1
chr20:60914012	0.389382	0.0295937	0.34832	gene body:OGFR
chr17:77034739	0.389324	0.0253888	0.320981	gene body:BAHCC1
chr6:33668870	0.388873	0.00657104	0.150907	intergenic
chr7:5309276	0.386933	0.0355876	0.381845	gene body:SLC29A4
chr2:43251544	0.386895	0.0152697	0.249271	intergenic
chr20:773267	0.386798	0.00475328	0.124738	gene body:FAM110A
chr7:157994027	0.386406	0.0138418	0.238737	gene body:PTPRN2
chr4:1741804	0.382287	0.0234759	0.307711	intergenic
chr6:34132179	0.3809	0.0300236	0.350746	gene body:GRM4
chr18:72953137	0.380678	0.0210006	0.29144	gene body:MBP
chr19:17738468	0.380476	0.0466574	0.434364	gene body:FCHO1
chr9:137820702	0.379877	0.0123231	0.222437	gene body:KCNT1
chr16:87372444	0.377175	0.000239532	0.0209281	gene body:FAM38A
chr14:104686387	0.37618	0.00702505	0.156196	gene body:JAG2
chr6:170426016	0.376097	0.0069202	0.154606	intergenic
chr7:5853518	0.374699	0.00110076	0.0518613	gene body:ZNF815
chr21:45211479	0.372325	0.039277	0.401919	gene body:C21orf70
chr21:43465788	0.372207	0.00303306	0.0948353	intergenic
chr2:241476450	0.371991	0.0252914	0.320404	gene body:C2orf54
chr10:53840777	0.371961	0.0152846	0.249296	intergenic
chr22:21231386	0.371059	0.030507	0.353363	promoter:PRAME
chr4:1769942	0.369707	0.0449947	0.428313	gene body:FGFR3
chr8:142288379	0.368609	0.00435016	0.118185	intergenic
chr6:1460514	0.367528	0.0028031	0.0908809	intergenic
chr3:127880763	0.366959	0.0292492	0.347174	intergenic
chr12:123569170	0.366529	0.015541	0.251275	gene body:NCOR2
chr22:48806935	0.365535	0.00737235	0.161411	gene body:TTLL8
chr13:109319980	0.364708	0.0169641	0.26485	intergenic
chr5:179486716	0.363719	0.0126044	0.22529	gene body:RASGEF1C
chr19:1276865	0.362168	0.0114268	0.211806	intergenic
chr5:37244829	0.361691	1.21488e-05	0.00337446	gene body:C5orf42
chr2:242523445	0.361408	0.00187885	0.0719453	intergenic
chr16:1159430	0.361015	0.00707208	0.157054	gene body:CACNA1H
chr1:1479395	0.359664	0.017128	0.265464	gene body:SSU72
chr15:56944337	0.358592	0.00628209	0.147432	intergenic
chr12:131475890	0.358204	0.0020067	0.0743917	intergenic
chr9:131974034	0.354687	0.00590079	0.142801	promoter:FREQ
chr17:78138722	0.354074	0.0177584	0.268033	gene body:FOXK2
chr6:167427424	0.353933	0.0299751	0.350399	intergenic
chr14:100244948	0.353342	0.00279465	0.0907651	intergenic
chr1:1454371	0.352903	0.00816353	0.172837	gene body:ATAD3A
chr19:1908774	0.352053	0.00739251	0.161472	gene body:CSNK1G2
chr9:130036031	0.351804	0.000184582	0.0175259	gene body:DNM1
chr12:25429399	0.349826	0.0166968	0.261775	intergenic
chr13:95091607	0.34935	0.000141265	0.0149148	gene body:DZIP1
chr11:70350482	0.34672	0.0481318	0.440164	gene body:SHANK2
chr4:1524594	0.34667	9.08195e-05	0.011405	intergenic
chr19:3141998	0.345432	0.0196869	0.282593	gene body:NCLN
chr16:86694746	0.345304	0.00308842	0.0956509	intergenic
chr2:572818	0.344908	0.0132049	0.232053	intergenic
chr21:46404920	0.343865	0.0133669	0.233924	intergenic
chr19:4736250	0.343474	0.0362283	0.384822	intergenic
chrX:50041076	0.340435	0.00226674	0.0795924	intergenic
chr14:103691619	0.340086	0.00876777	0.181684	gene body:KIF26A
chr12:51645459	0.33994	0.0141892	0.241463	intergenic
chr2:202744296	0.339905	0.0249852	0.318475	intergenic
chr6:2820600	0.339137	0.00608321	0.144813	gene body:MGC39372
chr19:4901670	0.337404	0.00656083	0.150907	gene body:UHRF1
chr14:20160934	0.337073	0.0173374	0.266213	intergenic
chr10:5922309	0.336645	0.0180045	0.269848	intergenic
chrX:48710720	0.336188	0.000489109	0.0323926	gene body:KCND1
chr6:158427707	0.335435	0.0338211	0.373537	gene body:SYNJ2
chr5:176761945	0.335273	0.0312831	0.358705	gene body:F12
chr11:68681266	0.335227	0.0294532	0.347999	intergenic
chr11:66808970	0.333013	0.011639	0.214033	gene body:ADRBK1
chr3:45052073	0.33282	0.00919668	0.185629	intergenic
chr7:100009084	0.331935	0.00584571	0.142034	intergenic
chr19:1114466	0.331726	0.00374048	0.108059	gene body:SBNO2
chr19:898547	0.331562	0.000578859	0.0365172	gene body:ARID3A
chr9:131692171	0.331222	0.0087449	0.181674	gene body:FNBP1
chr18:10444082	0.330429	0.0224397	0.299142	promoter:APCDD1
chr9:138154442	0.330051	0.00167224	0.0668949	intergenic
chr17:77787713	0.32932	0.00236213	0.0806592	gene body:SLC16A3
chr19:7588679	0.32856	0.00162192	0.0661363	gene body:KIAA1543
chr10:134210849	0.328145	0.0117285	0.214944	gene body:INPP5A
chr17:77939886	0.327025	0.0370094	0.388683	intergenic
chr9:138835484	0.326335	0.0348367	0.378466	gene body:C9orf86
chr19:8567080	0.325042	0.000972517	0.0495507	gene body:ADAMTS10
chr11:69415507	0.324904	0.0096168	0.190392	intergenic
chr19:4517457	0.324498	0.0356459	0.381845	intergenic
chr17:24923637	0.324356	0.0423689	0.416527	gene body:TP53I13
chr16:83878075	0.323925	0.00422975	0.117216	intergenic
chr9:128507951	0.321828	0.0288187	0.344233	intergenic
chr19:55003823	0.321076	0.0402029	0.406163	gene body:FUZ
chr5:134855184	0.320806	0.0287459	0.344147	intergenic
chr16:52882541	0.320701	0.0185638	0.275058	intergenic
chr12:52418415	0.320443	0.019298	0.280575	intergenic
chr19:377792	0.319807	0.022364	0.298457	gene body:SHC2
chr8:1603928	0.318973	0.00102266	0.0505976	gene body:DLGAP2
chr17:75515660	0.31858	0.0154191	0.250611	intergenic
chr12:130736827	0.318338	0.0321187	0.363804	intergenic
chrX:44054454	0.316622	0.0186142	0.275466	gene body:EFHC2
chr7:1018913	0.316548	0.0441585	0.424478	gene body:C7orf50
chr16:83715331	0.316055	0.0404269	0.407774	intergenic
chr11:64235419	0.315265	0.00579759	0.141592	gene body:NRXN2
chr11:63866398	0.315152	0.0076128	0.164737	gene body:CCDC88B
chr9:135556394	0.313972	0.0137847	0.238192	gene body:SARDH
chr10:134763533	0.313019	0.000343444	0.0261946	gene body:GPR123
chr16:66831046	0.313005	0.0160173	0.255864	intergenic
chr19:60580817	0.311973	0.029724	0.348971	gene body:TMEM190
chr19:18622272	0.311641	0.0285761	0.343317	gene body:KLHL26
chr20:59973809	0.310775	0.0216727	0.297973	intergenic
chr20:43885983	0.310355	0.00570395	0.14004	gene body:TNNC2
chr17:881167	0.308658	0.000526301	0.0343665	gene body:ABR
chr7:579066	0.307747	0.00877358	0.181684	gene body:PRKAR1B
chr16:88527852	0.307414	0.0332585	0.371068	gene body:TUBB3
chr10:94442180	0.307174	0.0123675	0.223023	gene body:HHEX
chr10:103316272	0.305903	0.0389403	0.400343	intergenic
chr3:47025490	0.304998	0.0289774	0.345243	intergenic
chr11:69170241	0.304854	0.0325276	0.365763	gene body:CCND1
chr6:1469152	0.304824	0.0125394	0.224815	intergenic
chr14:68164804	0.30375	0.0223658	0.298457	intergenic
chr22:48870328	0.303602	0.043714	0.421931	promoter:MOV10L1
chr11:63289029	0.303512	0.0426003	0.417259	gene body:C11orf95
chr16:86987016	0.303294	0.0242691	0.312407	intergenic
chr1:206150721	0.303243	0.0433497	0.420395	promoter:CD34
chr4:664843	0.302337	0.000305216	0.0240248	intergenic
chr16:85272499	0.301815	0.013254	0.232611	intergenic
chr12:123568833	0.301808	0.0479939	0.439934	gene body:NCOR2
chrX:152238143	0.301769	0.0227517	0.301513	intergenic
chr19:1577495	0.30067	0.0101187	0.196564	gene body:TCF3
chr16:1018689	0.299894	0.0238247	0.309615	intergenic
chr18:75686887	0.299482	0.00239378	0.0815902	intergenic
chr19:17969894	0.29813	0.0242915	0.312415	gene body:KCNN1
chr10:43211335	0.297864	0.00765572	0.165474	gene body:HNRNPF
chr11:133736937	0.297734	0.00162809	0.0661363	gene body:GLB1L2
chr14:100978534	0.297718	0.0088365	0.182112	intergenic
chr10:27581303	0.297442	0.00477333	0.124939	intergenic
chr19:661822	0.296449	0.0217165	0.297973	gene body:PALM
chr12:48069232	0.295861	0.0196756	0.282593	gene body:LOC100335030
chr10:829608	0.29573	0.0118497	0.21641	intergenic
chr1:1135431	0.295125	0.032864	0.36799	intergenic
chr19:18757515	0.294969	0.0265916	0.327765	gene body:COMP
chr3:48227075	0.294956	0.0103297	0.19983	intergenic
chr16:1149940	0.294391	0.0340251	0.374279	gene body:CACNA1H
chr12:56229929	0.294292	0.010658	0.203015	promoter:KIF5A
chr15:47042276	0.293495	0.0128327	0.228096	promoter:SHC4
chr7:2768966	0.293074	0.0452974	0.428474	gene body:GNA12
chr21:43688338	0.292006	0.00093153	0.0485596	intergenic
chr5:5548161	0.291929	0.0381113	0.395346	intergenic
chr7:516976	0.291854	0.00752091	0.163319	gene body:PDGFA
chr2:74495241	0.290735	0.00350343	0.103163	gene body:C2orf81
chr16:87561030	0.290609	0.00490975	0.126377	gene body:CBFA2T3
chr17:14189116	0.289936	0.0387281	0.398634	gene body:HS3ST3B1
chr5:222578	0.288761	0.000207629	0.0189411	gene body:PLEKHG4B
chr7:157611465	0.288357	8.17885e-05	0.0108706	gene body:PTPRN2
chr10:403696	0.288249	0.00392392	0.111829	gene body:DIP2C
chrX:64688131	0.286645	0.000925183	0.0483642	gene body:FKSG43
chr19:4197828	0.286146	0.0272344	0.332795	promoter:CCDC94
chr16:2279260	0.285112	0.018719	0.276257	gene body:ABCA3
chr8:103682235	0.285029	0.00193759	0.0730078	intergenic
chr5:140873097	0.283128	3.04101e-05	0.00608528	intergenic
chr17:43128450	0.282566	0.00194176	0.0730078	gene body:TBKBP1
chr16:87023702	0.282377	0.000246652	0.0213497	gene body:ZNF469
chr10:133945477	0.282215	0.0296562	0.348643	gene body:STK32C
chr7:150275388	0.282149	0.026865	0.329353	gene body:KCNH2
chr14:105387984	0.281551	0.0232552	0.305204	intergenic
chr10:134641439	0.281141	0.000548326	0.0353198	intergenic
chr12:131482768	0.280674	0.0188191	0.276857	intergenic
chr16:88262486	0.279954	0.0188004	0.276835	gene body:C16orf55
chrX:108754418	0.27952	0.0397952	0.404655	intergenic
chr17:76433035	0.279272	0.0221778	0.298302	gene body:RPTOR
chr2:134483835	0.279118	0.00557967	0.138082	intergenic
chr8:145465255	0.278874	0.0477039	0.437861	gene body:BOP1
chr3:130204970	0.277655	0.00412767	0.11523	gene body:CCDC48
chr3:50357893	0.277639	0.0178067	0.268342	intergenic
chr20:60319362	0.276815	0.0324826	0.365602	gene body:LAMA5
chr6:30631265	0.276134	0.0397389	0.404566	gene body:GNL1
chr17:38089257	0.27599	0.017961	0.269848	gene body:CNTNAP1
chr1:1864575	0.27505	0.025487	0.321569	intergenic
chr17:4743044	0.27389	0.0172705	0.265731	gene body:CHRNE
chr10:134889927	0.273817	0.0384235	0.396493	intergenic
chr4:3344531	0.273608	0.0470177	0.435974	gene body:RGS12
chr6:32226079	0.273387	0.0146687	0.244031	gene body:PRRT1
chr16:501008	0.273147	0.0303896	0.352368	gene body:RAB11FIP3
chr3:195070043	0.272714	0.00105832	0.0511569	intergenic
chr19:7582623	0.27047	0.0119347	0.217259	gene body:KIAA1543
chr2:25237443	0.270231	0.0139667	0.239818	gene body:POMC
chr22:37138730	0.268826	0.0264299	0.327223	intergenic
chr19:43635221	0.268461	0.00382101	0.109567	gene body:RYR1
chr1:202387021	0.268168	0.00246646	0.083334	promoter:ETNK2
chr19:58353242	0.268156	0.0219453	0.298277	promoter:ZNF347
chr7:1418943	0.268142	0.0112225	0.211023	intergenic
chr4:3494047	0.267839	0.0382957	0.396428	gene body:LRPAP1
chr2:8514358	0.266499	0.0230852	0.304045	intergenic
chr15:99443857	0.265005	0.0207991	0.289507	intergenic
chr22:49220120	0.264264	0.0174078	0.266632	gene body:PPP6R2
chr22:48484072	0.263853	0.0287567	0.344147	intergenic
chr8:144592501	0.263328	0.00650794	0.150264	gene body:ZC3H3
chr1:31052708	0.26308	0.0287851	0.344147	intergenic
chr17:39370947	0.261162	0.00915085	0.185286	intergenic
chr11:65791327	0.260767	0.0315086	0.35996	gene body:KLC2
chr22:22132501	0.260756	0.0356029	0.381845	intergenic
chr19:51071723	0.260711	0.00295877	0.0933265	intergenic
chr1:2036289	0.259081	0.0291913	0.347174	gene body:PRKCZ
chr12:52430829	0.25869	0.00105361	0.0511187	intergenic
chrX:152339315	0.258425	0.00314779	0.0963492	intergenic
chr20:60386809	0.25833	0.0309363	0.355825	intergenic
chr6:163490152	0.258131	0.00578969	0.141585	gene body:PACRG
chr3:15115039	0.256486	0.0455794	0.429702	promoter:ZFYVE20
chrX:102078841	0.256452	0.0468163	0.435174	intergenic
chr8:144883225	0.255883	0.00265391	0.0875691	gene body:FAM83H
chr22:44897118	0.255702	0.0190533	0.27876	intergenic
chr15:98284003	0.255601	0.00153602	0.0637644	intergenic
chr4:3718022	0.254801	0.0346074	0.376634	intergenic
chr7:158035421	0.253928	0.0334671	0.371923	gene body:PTPRN2
chr11:119513256	0.25382	0.00209805	0.0763513	promoter:TRIM29
chr1:45081130	0.253814	0.0428755	0.418194	promoter:PTCH2
chrX:38906606	0.253301	0.0367773	0.387337	intergenic
chr9:135908319	0.252355	0.0242149	0.312293	gene body:BRD3
chrX:118091283	0.25211	0.0194582	0.281645	intergenic
chr6:170545446	0.252032	0.0464649	0.43344	gene body:FAM120B
chr9:34618795	0.251165	0.0237276	0.309223	intergenic
chr2:11842434	0.250626	0.00655194	0.150905	gene body:LPIN1
chr7:932513	0.25034	0.0145464	0.243882	gene body:ADAP1
chr16:2028754	0.247224	0.0407626	0.409969	gene body:SLC9A3R2
chr15:66047555	0.242305	0.0198155	0.283505	intergenic
chr19:52439203	0.241585	0.0139931	0.239818	intergenic
chr18:75385279	0.239682	0.0125707	0.22516	gene body:NFATC1
chr22:18522807	0.235772	0.00161561	0.0661363	intergenic
chr22:41495891	0.228936	0.0354181	0.381663	intergenic
chr19:2674168	0.227685	0.025659	0.32176	intergenic
chr13:49605586	0.227731	0.0352896	0.38107	intergenic
chr19:58253027	0.234873	0.0172034	0.265464	intergenic
chr5:178300226	0.235639	0.000256233	0.0217989	promoter:ZNF454
chr12:30214030	0.237951	0.0151866	0.248844	intergenic
chr1:119331342	0.238008	0.0358385	0.383118	gene body:TBX15
chr17:16412799	0.238781	0.00107443	0.0514013	promoter:ZNF287
chr5:180474257	0.240799	0.0209564	0.291044	intergenic
chr19:19832577	0.242159	0.0270694	0.331205	intergenic
chr9:23840910	0.242765	0.0149651	0.246679	intergenic
chr17:4959774	0.242797	0.0464467	0.43344	promoter:USP6
chr19:4999425	0.244638	0.0222494	0.298315	gene body:KDM4B
chr1:18839838	0.244841	0.014372	0.242487	gene body:PAX7
chr16:47402052	0.244918	0.000139445	0.0148289	intergenic
chr20:41976511	0.244939	0.00539293	0.134715	intergenic
chr10:120343682	0.245069	0.0171142	0.265464	intergenic
chr11:20579296	0.245581	0.0231521	0.304066	gene body:SLC6A5
chr5:63290800	0.245643	0.0199462	0.284008	intergenic
chr11:118347589	0.245666	0.037454	0.391672	promoter:FOXR1
chr11:55396644	0.246177	0.02976	0.348971	intergenic
chr12:64409055	0.246563	0.0484348	0.441848	intergenic
chr1:229363182	0.247316	0.0084001	0.17618	intergenic
chr10:111206594	0.247881	0.00781311	0.167514	intergenic
chr8:40874321	0.247938	0.00806472	0.171219	promoter:ZMAT4
chr19:55861471	0.248266	0.00377714	0.108812	gene body:SHANK1
chr3:181879795	0.24843	0.00409971	0.114977	intergenic
chr4:174674489	0.248724	0.016196	0.257308	intergenic
chr21:34753567	0.248903	0.0238559	0.309615	gene body:KCNE1
chr1:111614934	0.248971	0.0225219	0.299595	intergenic
chr1:181188442	0.249417	0.0321932	0.364352	promoter:C1orf14
chr6:168462530	0.249605	0.0113844	0.211652	promoter:DACT2
chr8:55532723	0.250318	0.0130994	0.231071	intergenic
chr3:182919875	0.25042	3.32479e-05	0.00651308	gene body:SOX2OT
chr9:95750632	0.250873	0.0012383	0.0561134	intergenic
chr11:117906445	0.251118	0.0343691	0.375799	promoter:TMEM25
chr15:31274215	0.251372	0.00381308	0.109508	intergenic
chr9:140164329	0.252181	0.0155773	0.251425	intergenic
chr8:29266402	0.252423	0.0454964	0.429138	intergenic
chr2:176725512	0.252496	0.015509	0.251194	gene body:HOXD4
chr5:72711876	0.252581	0.00632523	0.14751	intergenic
chr1:13782724	0.2526	0.0019419	0.0730078	promoter:PDPN
chr11:19323229	0.253302	0.0151901	0.248844	intergenic
chr15:45263661	0.253441	0.0334012	0.371769	intergenic
chr9:97151185	0.253447	0.0142678	0.242242	intergenic
chr6:100548127	0.253457	0.0399464	0.405344	promoter:MCHR2
chr18:55083693	0.253615	0.0303784	0.352368	intergenic
chr1:235271749	0.254065	0.000769723	0.0426325	intergenic
chr10:43138080	0.254119	0.00635981	0.14813	intergenic
chr17:31893957	0.255452	0.00267046	0.0878045	intergenic
chr12:126331229	0.255529	0.0289477	0.34511	intergenic
chr2:91274766	0.255648	0.00358103	0.104898	intergenic
chr16:10819660	0.256203	0.0131881	0.231976	promoter:FAM18A
chr4:164472404	0.256706	0.0475696	0.437387	promoter:NPY1R
chr17:15761345	0.256878	0.00470283	0.124254	intergenic
chr2:19424444	0.257668	0.0295939	0.34832	intergenic
chr10:119301194	0.258812	0.0147493	0.244856	intergenic
chr15:35174678	0.25903	0.00521855	0.131595	gene body:MEIS2
chr3:46593311	0.259354	0.0431969	0.419788	promoter:TDGF1
chr14:54976950	0.25937	0.0363377	0.385149	promoter:TBPL2
chr17:44564810	0.259562	0.00444966	0.120012	promoter:B4GALNT2
chr9:114891415	0.259799	0.00164563	0.0662884	intergenic
chr7:35191888	0.259805	0.00567764	0.139761	promoter:DPY19L2P1.
chr8:82807158	0.260062	0.00100049	0.0501864	promoter:CHMP4C
chr19:56914235	0.260447	0.0149017	0.246289	gene body:HAS1
chr3:138970116	0.262341	0.0325685	0.366002	intergenic
chr4:55718507	0.262943	0.020854	0.290054	intergenic
chr20:21634199	0.263036	0.0037452	0.108059	intergenic
chr9:98879028	0.263087	0.0100969	0.196346	gene body:LOC340508
chr14:56348462	0.263177	0.0400277	0.405728	intergenic
chr8:144460957	0.263304	0.0302156	0.351445	intergenic
chr18:50777515	0.263416	0.00256904	0.0858345	promoter:CCDC68
chr10:18469131	0.263416	0.000564966	0.0360547	promoter:CACNB2
chr9:831374	0.263549	0.0029003	0.0926581	intergenic
chr20:22507553	0.263968	0.0472851	0.436713	intergenic
chr3:172228763	0.264181	0.033178	0.370392	intergenic
chr8:15138608	0.26455	0.00174646	0.0687136	gene body:SGCZ
chr19:62043095	0.26576	0.00147212	0.0624862	promoter:PEG3
chr5:7342733	0.26613	0.0315394	0.360091	intergenic
chr14:62581775	0.266152	0.000510669	0.0335815	gene body:KCNH5
chr15:26876292	0.266269	0.0068163	0.153162	intergenic
chr17:43974086	0.266331	0.00104185	0.0508893	intergenic
chr2:132826786	0.266458	0.0268644	0.329353	intergenic
chr15:24795648	0.266474	0.00955934	0.18986	intergenic
chr20:55272694	0.26684	0.0142825	0.242242	gene body:BMP7
chr10:116381456	0.266853	8.29169e-05	0.0108706	gene body:ABLIM1
chr12:129211280	0.267402	6.97446e-05	0.0102181	intergenic
chr7:54577228	0.267476	0.000380181	0.0280761	promoter:VSTM2A
chr8:11574176	0.267959	0.00203914	0.0752943	intergenic
chr18:33108245	0.268198	0.00507738	0.128733	gene body:CELF4
chr18:30056356	0.268458	0.000988506	0.0497192	intergenic
chr9:102831765	0.268976	0.00903575	0.184179	gene body:LPPR1
chr15:59306913	0.269179	0.0308521	0.355187	gene body:RORA
chr12:113327405	0.269213	0.00995937	0.19424	gene body:TBX5
chr6:27706666	0.269931	0.00182842	0.0704241	intergenic
chr12:21985221	0.27007	0.0266896	0.32785	intergenic
chr14:78814906	0.270143	0.000252192	0.0216281	gene body:NRXN3
chr5:3645391	0.270696	0.001025	0.0505976	intergenic
chr19:18901193	0.270696	0.043325	0.420374	gene body:HOMER3
chr17:43959361	0.27096	0.0176086	0.267144	intergenic
chr19:55528202	0.271031	0.000256526	0.0217989	intergenic
chr4:158362746	0.271518	0.00685188	0.153631	gene body:GRIA2
chr17:74604886	0.271953	0.0236469	0.308821	gene body:RBFOX3
chr12:15265253	0.272052	0.0426699	0.417282	promoter:RERG
chr2:176732747	0.272622	4.15912e-06	0.00172003	intergenic
chr12:36818295	0.272957	0.00609775	0.144813	intergenic
chr18:68359954	0.273138	0.000934853	0.0485967	intergenic
chr2:111697842	0.273812	0.0425462	0.417168	intergenic
chr9:43800953	0.273843	0.00769527	0.165943	intergenic
chr4:85641953	0.27387	0.0412176	0.411515	intergenic
chr13:99409863	0.274055	0.0176297	0.267173	intergenic
chr3:11009446	0.274086	0.000109161	0.0126179	promoter:SLC6A1
chr11:50183607	0.274251	0.0085202	0.17756	intergenic
chr10:99382776	0.274315	0.0356022	0.381845	gene body:MORN4
chr20:11615522	0.274416	0.00308039	0.0956509	intergenic
chr22:20641564	0.275372	0.020292	0.286374	gene body:TOP3B
chr1:60164860	0.275479	0.00207732	0.0761004	promoter:CYP2J2
chr6:10491511	0.276257	0.0161648	0.257308	intergenic
chr3:213391	0.276403	0.000263425	0.0220832	intergenic
chr1:212229131	0.276433	0.0472627	0.436713	promoter:PROX1
chr14:37137197	0.276974	0.00795117	0.169887	intergenic
chr11:27697220	0.277448	0.0174513	0.266692	gene body:BDNF
chr2:219535903	0.277663	0.0380021	0.394654	intergenic
chr7:156092779	0.277948	0.0161867	0.257308	intergenic
chr5:1497678	0.278602	0.000950425	0.0491317	intergenic
chr14:37746905	0.279941	0.014011	0.239818	promoter:SSTR1
chr16:84877409	0.280292	0.000568799	0.0361275	intergenic
chr15:27900997	0.280821	0.0118437	0.21641	gene body:TJP1
chr4:4279000	0.281094	0.00157091	0.0646782	intergenic
chr14:18473268	0.281288	0.019291	0.280575	intergenic
chr16:85085772	0.281397	0.0411192	0.411192	gene body:LOC400550
chr8:57520680	0.281456	0.0071169	0.157673	promoter:PENK
chr19:58232547	0.281555	0.0362175	0.384822	intergenic
chr2:188864661	0.281556	0.00698993	0.155601	promoter:GULP1
chr19:22597640	0.281654	0.00928057	0.186312	intergenic
chr15:43783745	0.281744	0.0422141	0.415664	intergenic
chr3:67787315	0.282097	0.000744813	0.0422835	promoter:SUCLG2
chr19:60289789	0.282768	0.0134741	0.235229	gene body:EPS8L1
chr2:88431362	0.282963	0.0480294	0.439934	intergenic
chr14:36042920	0.283347	0.0078086	0.167514	gene body:SFTA3
chr8:72918337	0.283776	0.000248259	0.0213893	promoter:MSC
chr2:124498722	0.284268	0.00740127	0.161474	promoter:CNTNAP5
chr2:236746049	0.284299	0.000129894	0.0141364	intergenic
chr21:27259727	0.284846	0.00283278	0.0913657	intergenic
chr22:40724535	0.285477	0.0135163	0.235522	promoter:WBP2NL
chr12:5411471	0.286341	0.000754435	0.042417	intergenic
chr11:20134184	0.286447	0.00079129	0.0435678	intergenic
chr19:55398294	0.286595	0.0122668	0.221852	promoter:MYH14
chr7:93042021	0.287295	0.0301177	0.350992	promoter:CALCR
chr8:57394924	0.287409	0.00621108	0.146872	gene body:SDR16C5
chr2:5753519	0.287509	0.00226282	0.0795924	gene body:SOX11
chr8:91872832	0.287897	0.0231471	0.304066	promoter:NECAB1
chr11:91597283	0.288131	0.000831744	0.0449964	intergenic
chr2:228444474	0.288545	0.0207693	0.289309	promoter:WDR69
chr8:55541481	0.288595	0.00491742	0.126399	intergenic
chr2:176639821	0.288692	0.00984491	0.193256	intergenic
chr14:69084296	0.28884	0.0319908	0.363018	intergenic
chr11:133330547	0.288902	0.000121161	0.0135832	intergenic
chr6:27450416	0.289006	0.0117261	0.214944	gene body:ZNF204P
chr11:126375436	0.289139	0.0323756	0.364716	gene body:KIRREL3
chr13:22398589	0.289381	0.0414253	0.4127	intergenic
chr10:118358569	0.289554	0.00231978	0.0803854	intergenic
chr3:24845678	0.289618	2.68969e-06	0.00125138	intergenic
chr11:100503240	0.290125	9.85085e-06	0.00286444	gene body:PGR
chr20:638575	0.29018	0.0030946	0.0956509	intergenic
chr22:23904876	0.290572	0.0408427	0.409969	gene body:KIAA1671
chr10:50487101	0.290606	0.0318104	0.362074	promoter:CHAT
chr1:119328305	0.290784	0.0113782	0.211652	gene body:TBX15
chr18:68684945	0.291577	9.11349e-05	0.011405	intergenic
chr14:37161220	0.292206	0.00301998	0.0947756	intergenic
chr6:150400565	0.292241	0.00140728	0.0612845	intergenic
chr3:148596295	0.292287	0.00191232	0.0724811	gene body:ZIC4
chr7:63561835	0.292331	0.0204419	0.28646	intergenic
chr1:215377372	0.292407	0.0363126	0.385149	promoter:ESRRG
chr6:43720692	0.292502	0.00460807	0.12216	promoter:C6orf206
chr1:61281230	0.293351	4.03278e-05	0.00737298	intergenic
chr8:79590988	0.293518	0.0121875	0.220846	promoter:PKIA
chr16:1055828	0.294228	0.0308489	0.355187	gene body:LOC146336
chr1:163590815	0.294296	0.000424276	0.0295886	intergenic
chr16:1968988	0.294573	0.0279808	0.339944	gene body:NOXO1
chr6:29629089	0.294803	0.0488129	0.443342	promoter:OR2I1P
chr14:60021729	0.295246	0.00804437	0.171092	promoter:C14orf39
chr16:57079070	0.295941	0.0221272	0.298302	gene body:NDRG4
chr14:36185939	0.296421	0.0254757	0.321569	intergenic
chr17:44182434	0.296618	0.023774	0.309611	intergenic
chr2:50427549	0.296715	6.60559e-06	0.00231003	gene body:NRXN1
chr7:49783554	0.296818	5.2009e-05	0.00857436	intergenic
chr2:72223804	0.297024	0.0319243	0.362614	gene body:CYP26B1
chr2:234146972	0.297127	0.0415426	0.413648	intergenic
chr10:112279937	0.297236	0.0293929	0.347526	intergenic
chr5:50714389	0.297439	0.00143255	0.0618951	promoter:ISL1
chr3:156280089	0.29792	0.00314256	0.0963477	promoter:MME
chr16:47866624	0.298284	0.0316756	0.361202	intergenic
chr12:80676451	0.298847	0.00188911	0.0719697	gene body:PPFIA2
chr4:85622854	0.29906	0.00447015	0.12039	intergenic
chr12:113322695	0.299151	0.0458463	0.430756	gene body:TBX5
chr19:43577073	0.299748	0.0129534	0.229375	gene body:SPRED3
chr6:50790293	0.300483	0.03074	0.354716	gene body:TFAP2D
chr11:6997648	0.300798	0.00181985	0.0703748	promoter:ZNF214
chr19:60286596	0.300876	0.02961	0.34832	gene body:EPS8L1
chr1:4671512	0.300987	0.0139278	0.239818	gene body:AJAP1
chr9:84866835	0.30195	7.02801e-05	0.0102181	intergenic
chr8:145090803	0.302037	0.0352637	0.38107	promoter:hsa-mir-661
chr1:18829482	0.30215	0.000145736	0.0149891	intergenic
chr2:222863970	0.302571	0.000424511	0.0295886	gene body:PAX3
chr8:11242235	0.302623	0.00026135	0.0220832	gene body:TDH
chr15:29408947	0.302908	0.0190917	0.278975	gene body:KLF13
chr9:1035541	0.3032	0.0401966	0.406163	intergenic
chr1:147168348	0.303355	0.0437185	0.421931	intergenic
chr2:210344589	0.303471	0.0344094	0.376018	promoter:C2orf21
chr13:111595459	0.303791	0.0146161	0.244031	intergenic
chr7:29890407	0.303819	0.0239663	0.310811	gene body:WIPF3
chr6:150326375	0.303855	0.00143347	0.0618951	intergenic
chr17:44024433	0.304544	0.0216878	0.297973	gene body:LOC404266
chr2:239419845	0.304723	4.06616e-07	0.00034396	intergenic
chr17:54091753	0.305024	0.0463704	0.432992	gene body:TEX14
chr20:22496967	0.305316	0.0320829	0.363804	gene body:NCRNA00261
chr17:7953897	0.305324	0.0483615	0.441613	gene body:ALOXE3
chr8:32524949	0.305991	0.000385574	0.0282501	gene body:NRG1
chr6:101953487	0.306646	0.0387741	0.398887	promoter:GRIK2
chrX:82891485	0.306824	0.0417941	0.414654	intergenic
chr18:53170705	0.30761	4.70957e-05	0.00811529	intergenic
chr13:111765126	0.307668	0.0489594	0.443806	intergenic
chr9:1040078	0.307926	0.015088	0.248265	promoter:DMRT2
chr14:75674752	0.307938	0.00132186	0.0591343	intergenic
chr2:137238930	0.307962	0.000151269	0.0152168	intergenic
chr16:22732117	0.307985	0.00235787	0.0806592	promoter:HS3ST2
chr19:21725274	0.30801	0.0441467	0.424478	gene body:ZNF100
chr19:23178489	0.30834	0.00210469	0.0763513	intergenic
chr1:106424916	0.308474	0.0287212	0.344147	intergenic
chr12:118515877	0.309556	0.0048953	0.126179	gene body:TMEM233
chr10:50646353	0.310194	0.0444235	0.425049	intergenic
chr1:150427945	0.310348	0.00120191	0.0553651	intergenic
chr10:102311822	0.310514	0.0280029	0.339944	intergenic
chr7:121727242	0.310611	0.00255813	0.0858345	intergenic
chr10:50487607	0.310653	0.000767108	0.0426325	gene body:CHAT
chr4:132866299	0.310685	0.0383873	0.396493	intergenic
chr8:41285009	0.311108	0.00048876	0.0323926	intergenic
chr7:121571182	0.311633	0.00318176	0.0967674	promoter:AASS
chr2:149362006	0.311891	1.04314e-07	0.000129418	gene body:KIF5C
chr10:57058074	0.312106	0.0159086	0.254635	intergenic
chr11:7229333	0.312407	5.40651e-05	0.00867372	intergenic
chr9:129994987	0.312507	0.00644734	0.149235	gene body:CIZ1
chr15:94710819	0.313277	0.0231506	0.304066	intergenic
chr5:1932689	0.313367	0.019997	0.284265	gene body:IRX4
chr2:106868785	0.314413	0.000391892	0.0283779	intergenic
chr1:75374586	0.314537	0.00429661	0.117761	gene body:LHX8
chr9:38516666	0.314879	0.0424071	0.416682	promoter:C9orf51
chr15:94705726	0.315321	0.000108004	0.0125637	intergenic
chr18:57151663	0.315899	0.015472	0.250813	intergenic
chr8:86538017	0.317074	0.0421527	0.415604	promoter:CA3
chr14:28317075	0.31723	0.0427917	0.418034	gene body:C14orf23
chr2:176644492	0.317247	0.0371688	0.390124	intergenic
chr1:222872031	0.317248	0.0418335	0.414654	gene body:CNIH3
chr19:58503432	0.317516	0.034205	0.375107	intergenic
chr11:24474800	0.317646	0.0121086	0.219845	promoter:LUZP2
chr18:61568755	0.317824	0.00173946	0.0685832	gene body:CDH7
chr10:106389557	0.318039	0.0013533	0.0601071	intergenic
chr12:52619072	0.318387	0.000534237	0.0347628	gene body:HOXC13
chr7:32433959	0.319046	0.00450311	0.120928	intergenic
chr17:35017618	0.319426	0.00475894	0.124738	promoter:NEUROD2
chr4:155883259	0.319527	0.000382867	0.0281627	intergenic
chr6:27366937	0.319555	0.0489467	0.443806	intergenic
chr3:138965651	0.319923	0.00193257	0.0730078	promoter:SOX14
chr12:52664963	0.320047	0.00291268	0.0926581	intergenic
chr10:101280015	0.320515	0.00117938	0.054734	intergenic
chr18:18010792	0.321071	0.00137883	0.0605189	gene body:GATA6
chr6:125726243	0.321806	0.0180092	0.269848	intergenic
chr1:75368401	0.322194	0.0148283	0.245512	gene body:LHX8
chr6:28889836	0.322642	0.0077286	0.166469	intergenic
chr19:447158	0.322689	0.0475036	0.437334	promoter:MADCAM1
chr7:88226424	0.323396	0.00229048	0.0800713	promoter:ZNF804B
chr1:163353380	0.323746	0.0418952	0.414718	intergenic
chr6:146392215	0.324365	0.0112346	0.211023	gene body:GRM1
chr10:43166264	0.324512	0.034019	0.374279	intergenic
chr10:26540613	0.324745	0.0115485	0.213423	gene body:MYO3A
chr17:47590174	0.32525	0.000628645	0.0384417	gene body:CA10
chr5:140166976	0.325576	0.0390218	0.40055	promoter:PCDHA4
chr4:41577207	0.325651	0.0268413	0.329353	intergenic
chr16:51138794	0.326033	0.0279125	0.339944	promoter:TOX3
chr7:89712257	0.326041	0.022341	0.298457	intergenic
chr1:47682299	0.32621	0.0202616	0.286374	intergenic
chr2:142604194	0.326527	0.0192965	0.280575	promoter:LRP1B
chr3:76038446	0.326536	0.0154632	0.250813	intergenic
chr11:7651287	0.326595	0.00015722	0.0157305	promoter:CYB5R2
chr2:171276568	0.326631	0.00826075	0.1743	intergenic
chr11:20141146	0.327163	0.00118461	0.054801	intergenic
chr10:118598589	0.328042	8.81387e-06	0.0027801	intergenic
chr13:22387630	0.328324	5.06624e-06	0.00192414	intergenic
chr13:111806599	0.328512	0.0001146	0.0130043	intergenic
chr11:115955869	0.329103	3.97155e-06	0.00167979	intergenic
chr4:85621788	0.329305	0.000289616	0.0234814	intergenic
chr7:157187271	0.329737	0.0136787	0.2368	gene body:PTPRN2
chr12:101874219	0.330045	0.00531596	0.133329	intergenic
chr3:12175183	0.330903	0.0453217	0.428474	promoter:TIMP4
chr14:36119084	0.331013	0.000143458	0.0149148	gene body:NKX2-8
chr13:95503230	0.331228	0.00982235	0.193228	promoter:UGCGL2
chr7:62858035	0.331251	0.0067542	0.152497	intergenic
chr15:19279725	0.331285	0.0303129	0.352037	intergenic
chr4:41562142	0.332254	0.0258145	0.322422	intergenic
chr4:96688479	0.332264	0.00337233	0.100414	promoter:UNC5C
chr9:1032417	0.332925	0.00121261	0.055583	intergenic
chr15:94760345	0.33315	0.00106439	0.0512441	intergenic
chr19:63212566	0.333286	0.0329077	0.368258	intergenic
chr6:117693175	0.334427	0.00442899	0.119628	promoter:VGLL2
chr15:87760746	0.334811	6.67164e-05	0.00993274	intergenic
chr20:22514821	0.335598	0.0022142	0.0784881	promoter:FOXA2
chr2:56003844	0.335736	0.0221189	0.298302	promoter:EFEMP1
chr1:147404166	0.336192	0.00144125	0.0619437	intergenic
chr13:99439335	0.336669	0.00133472	0.0595662	intergenic
chrX:104953005	0.336882	0.0444169	0.425049	intergenic
chr4:174658599	0.337077	0.0142572	0.242242	intergenic
chr6:10492951	0.337211	0.00758681	0.164366	intergenic
chr7:35267675	0.337359	0.00905205	0.184309	intergenic
chr2:154437859	0.337508	0.0170476	0.265086	gene body:GALNT13
chr18:7106852	0.338503	9.53913e-06	0.00286444	promoter:LAMA1
chr3:24510848	0.338577	5.12611e-05	0.00857436	intergenic
chr6:166341881	0.338581	0.0450315	0.428386	intergenic
chr14:56353720	0.338645	0.00310442	0.0956509	gene body:OTX2OS1
chr11:29995510	0.339012	0.00567573	0.139761	promoter:KCNA4
chr14:36063239	0.339159	0.00913346	0.185157	intergenic
chr11:92342437	0.339509	0.00403999	0.114436	promoter:MTNR1B
chr3:56476908	0.339868	0.00268939	0.087871	promoter:ERC2
chr12:52607568	0.340001	0.0255729	0.321696	intergenic
chr8:23618420	0.340128	0.00125633	0.0566108	intergenic
chr8:27404575	0.340192	0.0131817	0.231976	promoter:EPHX2
chr19:41427861	0.340876	0.0112861	0.211426	intergenic
chr21:45742616	0.341311	0.0490868	0.444505	gene body:COL18A1
chr12:105498542	0.342054	0.00994188	0.19424	intergenic
chr5:140733838	0.342877	0.0223653	0.298457	promoter:PCDHGA6
chr12:14025893	0.343126	0.00150108	0.0629168	intergenic
chr5:140242068	0.343438	0.0301577	0.350992	gene body:PCDHA6
chr1:240753539	0.343737	0.0114873	0.212624	gene body:PLD5
chr9:37019932	0.344604	0.00228041	0.0799218	gene body:PAX5
chr13:96444395	0.344744	0.00202736	0.0750082	promoter:OXGR1
chr6:31975670	0.34487	0.0253698	0.32096	gene body:ZBTB12
chr1:30930596	0.344902	0.00927543	0.186312	intergenic
chr6:123358863	0.344932	0.00654164	0.150855	promoter:RLBP1L2
chr3:127617737	0.345055	0.0459309	0.430833	gene body:CCDC37
chr8:25955252	0.345116	0.0251358	0.319739	gene body:EBF2
chr8:35212221	0.345258	0.000591387	0.0370563	promoter:UNC5D
chr10:101277152	0.345318	0.0392762	0.401919	intergenic
chr11:113575073	0.345556	0.0453169	0.428474	gene body:ZBTB16
chr6:142451166	0.346067	0.00933599	0.187021	promoter:NMBR
chr4:21559183	0.346697	0.0175616	0.267011	promoter:KCNIP4
chr8:11587267	0.34754	0.0460587	0.431598	intergenic
chr9:76302532	0.347671	4.27373e-05	0.00757467	gene body:RORB
chr7:54579818	0.349014	0.0417937	0.414654	gene body:VSTM2A
chr18:53245823	0.349223	1.42264e-05	0.0037194	intergenic
chr12:116282459	0.349882	1.255e-05	0.00339807	gene body:NOS1
chr18:5186243	0.350444	0.00181902	0.0703748	intergenic
chr11:17697365	0.351518	0.000426308	0.0296029	intergenic
chr3:65317240	0.352421	0.0175233	0.266931	gene body:MAGI1
chr18:55090604	0.352621	8.52823e-05	0.0108706	intergenic
chr16:81218152	0.355246	1.35565e-05	0.0036041	gene body:CDH13
chr10:52503545	0.355802	5.67915e-05	0.0089567	gene body:PRKG1
chr2:14689828	0.356255	0.000315581	0.0244707	intergenic
chr13:107316335	0.356255	0.000974506	0.0495507	promoter:FAM155A
chr15:34959765	0.356302	0.00505901	0.128458	gene body:LOC145845
chr18:18182414	0.356517	1.2599e-05	0.00339807	intergenic
chr3:148621603	0.356569	0.00550823	0.13686	intergenic
chr18:73090544	0.356594	0.00288917	0.0926581	intergenic
chr9:23812412	0.356944	0.0386339	0.398325	gene body:ELAVL2
chr11:20574773	0.357262	0.000729885	0.0416661	intergenic
chr6:96570590	0.357596	0.0424584	0.416747	promoter:FUT9
chr1:147422730	0.358171	0.00985637	0.193256	intergenic
chr7:82629610	0.358208	0.00609434	0.144813	promoter:PCLO.
chr7:116750077	0.358271	0.00120937	0.0555713	intergenic
chr7:12409688	0.358304	0.00718586	0.158634	gene body:VWDE
chr11:18024292	0.35835	0.0255236	0.321586	intergenic
chr14:36710983	0.358768	0.0103883	0.200197	promoter:SLC25A21
chr1:226711819	0.359856	7.70082e-05	0.0105287	promoter:HIST3H2A
chr10:29051059	0.36096	0.0126143	0.22529	intergenic
chr6:48144096	0.361006	0.0096838	0.191312	promoter:C6orf138
chr13:94152190	0.361042	0.00484579	0.126126	intergenic
chr19:42689630	0.361138	0.0220572	0.298302	intergenic
chr4:41447037	0.361283	0.0169138	0.264732	intergenic
chr1:179717934	0.361303	0.0104041	0.200228	intergenic
chr4:288742	0.36176	0.00151195	0.0630884	intergenic
chr18:55514694	0.362635	0.00163545	0.0661363	promoter:CCBE1
chr5:140757626	0.362976	0.00260972	0.086572	gene body:PCDHGA5
chr3:62332676	0.363672	1.54891e-05	0.00384336	intergenic
chr9:67867296	0.363914	0.0356607	0.381845	intergenic
chr19:51148049	0.365374	0.0417211	0.414654	gene body:NOVA2
chr2:118310109	0.365625	0.00840667	0.17618	intergenic
chr4:122521017	0.366171	0.00797097	0.170007	promoter:GPR103
chr1:163471125	0.366465	0.000615937	0.0382086	gene body:LMX1A
chr9:134351813	0.367061	0.044734	0.426267	gene body:C9orf171
chr14:37794005	0.367371	2.24381e-05	0.005031	gene body:CLEC14A
chr3:148591198	0.367636	0.000624702	0.0383687	gene body:ZIC4
chr9:959529	0.367846	0.000168839	0.0164967	intergenic
chr8:49810255	0.367906	0.0062771	0.147432	promoter:EFCAB1
chr10:124568116	0.36808	0.0175466	0.267001	intergenic
chr13:34942844	0.368112	0.0156038	0.251635	gene body:NBEA
chr5:76285191	0.368458	0.01923	0.280462	gene body:CRHBP
chr7:153214250	0.368484	0.000296633	0.0237059	intergenic
chr20:56159263	0.368511	0.0367133	0.387102	promoter:C20orf85
chr14:104570847	0.368673	0.000263432	0.0220832	intergenic
chr2:156884497	0.369029	0.000298496	0.0237059	intergenic
chr9:32772936	0.369237	0.0042813	0.117518	intergenic
chr14:105129891	0.369776	0.0492813	0.445324	intergenic
chr21:44967870	0.369782	0.00155773	0.0642871	intergenic
chr7:27164707	0.369924	0.00722678	0.159349	promoter:HOXA7
chr3:62331810	0.3708	0.0023483	0.0806592	gene body:FEZF2
chr3:65509721	0.370931	0.00329094	0.0985574	gene body:MAGI1
chr18:43041404	0.370951	0.00179743	0.0701263	intergenic
chr2:111698346	0.37107	0.0436477	0.421931	intergenic
chr1:60053212	0.372048	0.00387109	0.110492	promoter:HOOK1
chr21:36987049	0.37229	0.0010373	0.0508003	intergenic
chr15:87750377	0.372559	0.00424523	0.117216	intergenic
chr3:64646124	0.372834	5.81701e-05	0.00902121	intergenic
chr2:222871190	0.372847	8.45781e-05	0.0108706	promoter:PAX3
chr11:29994248	0.373	0.00513953	0.129955	promoter:KCNA4
chr6:19944993	0.373446	0.00378572	0.108891	promoter:ID4
chr14:96569358	0.374856	0.000276643	0.0227802	intergenic
chr12:73889258	0.375214	0.00274174	0.0893585	promoter:KCNC2
chr12:112401777	0.375325	0.000802792	0.0439411	intergenic
chr9:97355162	0.375532	0.0458129	0.430756	intergenic
chr5:122461777	0.375905	0.00091383	0.0481737	gene body:PRDM6
chr1:245748022	0.375952	0.000366975	0.0274273	intergenic
chr4:104860008	0.37621	0.0223007	0.298457	promoter:TACR3
chr18:43031630	0.37641	0.0174547	0.266692	intergenic
chr8:77756810	0.376589	0.00448639	0.120653	gene body:LOC100192378
chr11:15051533	0.376856	0.00149758	0.0629168	intergenic
chr13:92677246	0.376964	0.000106124	0.0124998	gene body:GPC6
chr2:186311637	0.377189	0.000145889	0.0149891	gene body:FSIP2
chr7:63024043	0.377508	0.000980316	0.049621	intergenic
chr15:87113723	0.37767	0.00137231	0.060375	intergenic
chr7:28961830	0.378444	1.46897e-06	0.000804044	intergenic
chr17:21296547	0.378695	0.0107375	0.204319	intergenic
chr6:133603779	0.379055	2.14833e-06	0.00102514	intergenic
chr5:72775807	0.379407	0.00308928	0.0956509	intergenic
chr1:181652623	0.380296	0.00037422	0.0277502	gene body:NMNAT2
chr3:6879133	0.380357	8.45433e-05	0.0108706	gene body:GRM7
chr4:134288612	0.380432	0.00066249	0.0391657	intergenic
chr8:26777559	0.381823	0.000352356	0.0267646	intergenic
chr1:212219837	0.381924	0.0146489	0.244031	intergenic
chr2:112655577	0.383206	0.0100092	0.194845	gene body:FBLN7
chr15:77168859	0.383395	0.00197878	0.0737976	intergenic
chr2:79073700	0.384034	0.00677529	0.152497	intergenic
chr9:78818730	0.384343	0.0188516	0.276896	intergenic
chr12:42230986	0.384837	0.00222733	0.0788033	intergenic
chr4:40953516	0.385554	5.37526e-05	0.00867372	promoter:UCHL1
chr17:29933120	0.385758	0.00121603	0.0556029	gene body:TMEM132E
chr12:5410156	0.386789	0.00433531	0.117953	intergenic
chr8:23615783	0.386828	0.00288265	0.0926531	intergenic
chr6:27571155	0.387264	0.0497533	0.446749	intergenic
chr5:113724415	0.387428	0.000120701	0.0135832	intergenic
chr7:121743779	0.388146	0.00114673	0.0534855	intergenic
chr1:75373262	0.388533	0.00864495	0.179958	gene body:LHX8
chr8:73150034	0.388714	0.00219704	0.0784687	promoter:TRPA1
chr7:35259510	0.389131	0.000461819	0.0312526	promoter:TBX20
chr18:30058478	0.389455	0.00177789	0.0695434	intergenic
chr11:3569226	0.389513	0.045911	0.430833	intergenic
chr2:66525935	0.389707	0.00267554	0.0878161	gene body:MEIS1
chr7:121300282	0.390305	0.000662934	0.0391657	promoter:PTPRZ1
chr1:212227820	0.3907	0.0235211	0.308042	promoter:PROX1
chr8:110772585	0.390753	7.75082e-05	0.0105287	gene body:SYBU
chr13:39644369	0.390807	0.0217834	0.297973	intergenic
chr11:27698635	0.391039	0.00146147	0.0624862	gene body:BDNF
chr15:51838947	0.391329	0.00594418	0.143442	intergenic
chr1:90954685	0.391684	0.00406345	0.114656	promoter:BARHL2
chr13:23019203	0.391713	0.00373151	0.107999	intergenic
chr4:165523778	0.392145	0.0032011	0.0970252	intergenic
chr18:14464587	0.392377	0.0264627	0.327223	intergenic
chr8:58283085	0.392426	0.0143449	0.24225	intergenic
chr4:41443941	0.39255	3.0781e-06	0.00139716	gene body:PHOX2B
chr10:25503762	0.392819	8.98338e-06	0.00278635	intergenic
chr12:112400816	0.393133	0.00214861	0.0773416	intergenic
chr10:42182959	0.393305	0.00426342	0.117518	gene body:LOC441666
chr6:39800721	0.393356	0.0152564	0.249271	promoter:KIF6
chr4:41575934	0.393533	0.00249261	0.0840354	intergenic
chr5:122458575	0.39377	0.0351919	0.380898	gene body:PRDM6
chr3:62330352	0.393916	4.43808e-05	0.00771894	intergenic
chr2:131201619	0.394482	0.00424106	0.117216	intergenic
chr21:26866881	0.394999	0.0113536	0.211652	promoter:CYYR1
chr10:60605833	0.395987	0.0090195	0.184049	promoter:PHYHIPL
chr7:78920884	0.396301	0.00623861	0.147034	intergenic
chr14:56330631	0.396391	9.60488e-05	0.0116828	intergenic
chr13:111757885	0.396447	2.28083e-05	0.00505313	intergenic
chr3:155629038	0.397193	0.0197935	0.283505	gene body:GPR149
chr12:113609112	0.397276	0.0384349	0.396493	intergenic
chr15:93670959	0.397809	0.000406695	0.0289847	gene body:LOC400456
chr9:78819685	0.397873	0.0440251	0.423852	intergenic
chr14:56347821	0.398844	0.000815799	0.044522	intergenic
chr9:103539670	0.399139	9.27785e-05	0.0114345	intergenic
chr4:41448426	0.399704	0.00552023	0.136975	intergenic
chr9:78827634	0.399948	0.00105479	0.0511187	intergenic
chr10:23527763	0.400369	0.00365426	0.106759	intergenic
chr20:5244266	0.400801	0.00109898	0.0518613	intergenic
chr2:66662072	0.400924	0.000387401	0.0282727	intergenic
chr19:62911910	0.401567	0.0366948	0.387102	promoter:ZNF154
chr3:55491150	0.401914	0.0206331	0.288708	gene body:WNT5A
chr2:121050778	0.402056	0.00182271	0.0703748	intergenic
chr11:100958567	0.402164	0.000221293	0.0197993	intergenic
chr13:37341682	0.402311	0.000142877	0.0149148	promoter:TRPC4
chr1:147490982	0.402868	0.00107777	0.0514097	intergenic
chr6:161020082	0.403649	0.00668284	0.152411	intergenic
chr5:140187909	0.403729	0.00891383	0.182694	promoter:PCDHA6
chr4:49221147	0.403797	0.0465348	0.433657	intergenic
chr5:141112995	0.403837	0.00198508	0.0738025	intergenic
chr12:33483030	0.404079	0.000483438	0.0322465	promoter:SYT10
chr7:128337645	0.404296	0.0144742	0.243279	promoter:CRIM2.
chr1:168897080	0.40453	0.0242741	0.312407	intergenic
chr12:105501518	0.404922	0.00954146	0.189708	gene body:RFX4
chr12:126196464	0.405068	0.000113355	0.012942	intergenic
chr10:23523903	0.406025	0.019098	0.278975	intergenic
chr14:37747996	0.406475	0.000460092	0.0312493	gene body:SSTR1
chr7:8449657	0.406547	0.000289251	0.0234814	gene body:NXPH1
chr5:140742585	0.406659	0.00109412	0.0518238	gene body:PCDHGA5
chr9:14336265	0.407065	0.00168836	0.0672815	gene body:NFIB
chr12:113336340	0.407289	0.00216637	0.0776806	intergenic
chr2:154436152	0.408034	0.000696157	0.0403598	promoter:GALNT13
chr6:50899069	0.408143	0.0172173	0.265464	gene body:TFAP2B
chr4:46689885	0.408449	0.000768962	0.0426325	promoter:GABRA4
chr3:138971738	0.408853	4.05563e-05	0.00737298	intergenic
chr12:52740516	0.408927	0.0133696	0.233924	gene body:FLJ12825
chr1:16846072	0.409026	0.0285944	0.343317	gene body:MST1P2
chr14:36196537	0.409757	0.00246733	0.083334	gene body:PAX9
chr14:60043525	0.409986	8.52493e-05	0.0108706	intergenic
chr5:140208313	0.410138	0.00146789	0.0624862	gene body:PCDHA6
chr11:18187195	0.411217	0.00745823	0.162527	intergenic
chr1:29677549	0.411404	0.00486656	0.126179	intergenic
chr2:222876897	0.411499	0.00535855	0.134216	gene body:CCDC140
chr6:28861848	0.411968	0.0134941	0.235356	intergenic
chr8:95720382	0.412472	0.00432341	0.117953	intergenic
chr7:8448499	0.412476	0.000284466	0.0233212	gene body:NXPH1
chr4:6298102	0.413512	0.00139914	0.0611222	intergenic
chr5:140215921	0.41355	0.0297432	0.348971	promoter:PCDHAC2
chr20:9767271	0.413602	0.00346695	0.102413	promoter:PAK7
chr10:119484483	0.414553	0.0135842	0.236043	intergenic
chr8:9793587	0.415312	0.0141541	0.241241	intergenic
chr12:37824650	0.415318	3.89208e-05	0.00737298	intergenic
chr6:27755772	0.41627	0.021142	0.292358	intergenic
chr14:102809331	0.416717	0.0140205	0.239818	intergenic
chr19:21985170	0.416733	0.00210245	0.0763513	promoter:ZNF208
chr12:37585515	0.417644	8.71859e-06	0.0027801	intergenic
chr14:47213183	0.418302	0.00137067	0.060375	intergenic
chr16:49725767	0.419554	1.71294e-05	0.00407663	intergenic
chr14:36205264	0.420405	0.0105908	0.202162	gene body:PAX9
chr5:140235342	0.422211	0.0375391	0.392033	promoter:PCDHA12
chr6:50926139	0.422515	0.000588546	0.0370028	intergenic
chr5:140285896	0.422544	0.000186894	0.0175661	gene body:PCDHA6
chr19:18023650	0.422819	0.00177876	0.0695434	intergenic
chr11:6904096	0.42332	0.00291042	0.0926581	promoter:ZNF215
chr13:25484287	0.423698	0.00686642	0.153771	gene body:ATP8A2
chr10:29254057	0.424053	0.00143898	0.0619437	intergenic
chr12:79626165	0.424065	0.00312071	0.0959605	gene body:MYF6
chr7:96488157	0.424152	0.000828798	0.0449678	gene body:DLX5
chr4:52637735	0.425053	0.0170066	0.26507	gene body:SPATA18
chr19:9469804	0.426669	0.00501619	0.128054	promoter:ZNF560
chr18:43043740	0.427072	0.000202073	0.018525	intergenic
chr12:113362526	0.427635	0.000276495	0.0227802	intergenic
chr12:52646641	0.428627	0.0050513	0.128458	gene body:HOTAIR
chr11:22319438	0.428969	0.0058246	0.141879	gene body:SLC17A6
chr9:102830433	0.429237	0.0114222	0.211806	promoter:PPAPR3
chr2:107969256	0.429328	0.000138987	0.0148289	promoter:SLC5A7
chr18:26875487	0.430352	3.60144e-05	0.00690956	intergenic
chr17:36189325	0.430451	0.0171659	0.265464	gene body:KRT27
chr1:175406743	0.430812	0.00207666	0.0761004	promoter:FAM5B
chr1:78729212	0.431176	0.000747429	0.0422835	intergenic
chr7:35460738	0.431487	0.00189109	0.0719697	intergenic
chr2:219481790	0.431696	0.0156391	0.251769	intergenic
chr15:87753275	0.432324	0.000469471	0.031541	intergenic
chr4:62065608	0.433368	0.0182161	0.271878	gene body:LPHN3
chr14:37126889	0.433818	0.00016931	0.0164967	intergenic
chr20:44575407	0.434213	0.00171597	0.0679828	promoter:ZNF334
chr11:18683896	0.434342	0.000652738	0.0388098	gene body:IGSF22
chr2:133740417	0.435012	0.00148531	0.0626793	gene body:NCKAP5
chr2:48836125	0.435452	0.0217951	0.297973	promoter:LHCGR
chr4:164484271	0.43585	7.06207e-06	0.00238955	promoter:NPY5R
chr6:71048761	0.436376	0.000650214	0.0387836	gene body:COL9A1
chr17:44151233	0.436655	9.14817e-05	0.011405	intergenic
chr1:32703087	0.436883	0.00406813	0.114656	intergenic
chr12:34379877	0.43721	0.0103187	0.199824	intergenic
chr6:55551691	0.437311	0.00727483	0.15984	promoter:HMGCLL1
chr2:115136198	0.438104	0.00113193	0.0529279	gene body:DPP10
chr6:10498874	0.439566	0.0042765	0.117518	intergenic
chr3:152661310	0.439821	0.0211453	0.292358	intergenic
chr13:78079328	0.440485	0.00269137	0.087871	intergenic
chr19:46078116	0.440592	0.0203317	0.286374	gene body:CYP2A7
chr20:54012010	0.441206	4.8376e-07	0.000375115	intergenic
chr20:10146135	0.441976	0.00071689	0.0411051	intergenic
chr16:47868914	0.443597	7.9949e-06	0.00265688	intergenic
chr2:132120754	0.443861	0.0102767	0.199217	intergenic
chr12:113325236	0.444843	0.000923677	0.0483642	gene body:TBX5
chr1:153557230	0.445677	0.031447	0.359698	promoter:RUSC1
chr1:163590110	0.446925	0.0122583	0.221852	gene body:LMX1A
chr2:176720617	0.447556	0.00455628	0.12163	intergenic
chr13:52317898	0.447774	6.09652e-06	0.00218185	intergenic
chr13:34950553	0.448688	0.0326993	0.36697	gene body:MIR548F5
chr2:91296632	0.448699	0.0439885	0.423719	intergenic
chr16:69821861	0.449846	0.0043589	0.11825	promoter:HYDIN
chr1:177827374	0.450066	0.000825543	0.0449221	promoter:TDRD5
chr9:17896419	0.45161	0.00040806	0.0289847	intergenic
chr4:115738871	0.452162	0.00306993	0.0955373	promoter:UGT8
chr1:116172333	0.452243	0.00834093	0.175593	intergenic
chr1:147553436	0.454522	0.0173028	0.265901	gene body:LOC388692
chr8:69405474	0.455437	1.14647e-07	0.000133349	promoter:C8orf34
chr5:174084084	0.456168	9.00382e-07	0.000644466	promoter:MSX2
chr16:23631771	0.456552	7.35555e-05	0.0105287	promoter:ERN2
chr1:147412832	0.4582	0.013812	0.238443	intergenic
chr6:58288113	0.458256	0.00327001	0.0982673	intergenic
chr6:133605394	0.458559	0.000162789	0.0161144	gene body:EYA4
chr3:68139586	0.460065	0.000981221	0.049621	gene body:FAM19A1
chr8:55545192	0.460313	0.00303431	0.0948353	intergenic
chr15:22273810	0.460561	3.47342e-06	0.00153906	intergenic
chr12:39372789	0.460571	6.70292e-06	0.00231003	gene body:CNTN1
chr6:19799889	0.460773	0.000168166	0.0164967	intergenic
chr2:43181440	0.461058	0.000477884	0.0319907	intergenic
chr9:103288068	0.461235	0.000108017	0.0125637	intergenic
chr7:56822639	0.4615	0.00878645	0.181684	intergenic
chr7:143213058	0.461897	0.0260831	0.323998	gene body:FAM115A
chr12:101883378	0.462554	0.00774842	0.16667	intergenic
chr5:50721210	0.462906	1.43899e-05	0.0037194	gene body:ISL1
chr5:42460095	0.463441	0.000188787	0.0175666	gene body:GHR
chr18:29993045	0.464047	0.000190379	0.0176266	gene body:NOL4
chr13:111755805	0.464756	4.01431e-05	0.00737298	intergenic
chr15:94712515	0.465551	0.00372215	0.107999	intergenic
chr17:29508120	0.466435	0.000648344	0.0387836	promoter:ACCN1
chr3:182927100	0.46841	0.000398689	0.0287581	gene body:SOX2OT
chr19:61846009	0.468493	0.000972582	0.0495507	intergenic
chr3:54096664	0.471848	7.83233e-05	0.0105623	intergenic
chr4:155473580	0.472448	0.00492715	0.126475	gene body:DCHS2
chr14:28324116	0.472665	1.05171e-06	0.000674911	gene body:C14orf23
chr4:56354383	0.473339	0.00215881	0.0775588	intergenic
chr3:9569068	0.474137	0.0146733	0.244031	gene body:LHFPL4
chr8:111057033	0.475078	0.00318088	0.0967674	intergenic
chr11:101423283	0.476573	0.000565715	0.0360547	promoter:C11orf70
chr5:178419752	0.477354	0.00153404	0.0637644	promoter:ZNF354C
chr3:186483248	0.47796	0.0148643	0.245888	intergenic
chr19:12485273	0.478584	0.00495967	0.127134	intergenic
chr19:54884832	0.479564	1.96637e-06	0.00098903	intergenic
chr8:79740667	0.479574	1.67822e-05	0.00405606	promoter:C8orf70
chr7:97199068	0.480399	1.44157e-06	0.000804044	intergenic
chr1:91073567	0.482	0.00016182	0.0161041	intergenic
chr3:62337647	0.482394	0.000104033	0.0124106	intergenic
chr7:44071271	0.482647	0.00209593	0.0763513	promoter:PGAM2
chr12:100127518	0.483986	0.000714433	0.0411051	promoter:SLC5A8
chr12:30245182	0.484191	1.73054e-05	0.00407663	intergenic
chr12:112398823	0.485066	0.000105274	0.0124787	intergenic
chr14:94309836	0.486016	0.0149236	0.246431	intergenic
chr17:4941093	0.486058	0.000213984	0.0192378	intergenic
chr6:75851600	0.48626	0.00692028	0.154606	gene body:COL12A1
chr17:67624419	0.487709	0.00244478	0.0829473	intergenic
chr1:147497395	0.489213	0.000230151	0.0203578	intergenic
chr10:71007591	0.490058	0.00171692	0.0679828	intergenic
chr19:22781849	0.491228	0.000230816	0.0203578	intergenic
chr3:62329328	0.49416	0.000297368	0.0237059	intergenic
chr5:174094972	0.497206	4.20306e-05	0.00752106	intergenic
chr2:228754201	0.497581	0.000342583	0.0261946	promoter:SPHKAP
chr16:85169689	0.497934	4.66462e-06	0.00180851	gene body:FOXL1
chr14:36122885	0.498084	0.000465098	0.0313604	intergenic
chr5:174091286	0.499436	0.00101512	0.0503907	intergenic
chr2:176724662	0.499889	0.00304227	0.0948353	promoter:HOXD4
chr11:22410876	0.50149	1.11025e-06	0.000688727	intergenic
chr8:73326172	0.50178	0.000637086	0.0384941	intergenic
chr8:119703107	0.502813	0.00012614	0.0138873	promoter:SAMD12
chr2:171384798	0.507476	0.000148892	0.0151157	gene body:GAD1
chr13:111808866	0.507487	1.80209e-08	3.25511e-05	intergenic
chr2:234512386	0.508458	0.00181697	0.0703748	gene body:TRPM8
chr14:28313154	0.50924	0.000146588	0.0149891	gene body:C14orf23
chr6:50918601	0.513005	0.00172062	0.0679844	gene body:TFAP2B
chr16:7294334	0.513298	0.0025626	0.0858345	gene body:RBFOX1
chr12:118256736	0.513578	2.01176e-05	0.00467986	promoter:CCDC60
chr4:155884269	0.517086	9.84013e-06	0.00286444	promoter:LRAT
chr11:20137776	0.517463	1.60399e-06	0.000852862	promoter:DBX1
chr2:120916973	0.518595	0.00484174	0.126126	intergenic
chr13:78079945	0.5225	0.0038548	0.110366	intergenic
chr4:148621648	0.525061	7.4131e-05	0.0105287	promoter:EDNRA
chr12:113370737	0.526012	0.000305958	0.0240248	intergenic
chr19:9378468	0.527766	0.00220146	0.0784687	intergenic
chr7:78919501	0.532215	0.000401516	0.0288502	gene body:MAGI2
chr8:65452662	0.532589	0.00128886	0.0579365	gene body:LOC100130155
chr9:36992489	0.536296	0.00204756	0.0753066	gene body:PAX5
chr7:53254345	0.53687	0.000229655	0.0203578	intergenic
chr6:161108074	0.538542	0.00289468	0.0926581	intergenic
chr5:3659488	0.540117	1.35333e-06	0.000787046	intergenic
chr3:193714763	0.540666	7.52672e-05	0.0105287	gene body:FGF12
chr16:53923315	0.542993	0.00512891	0.129862	intergenic
chr1:147599617	0.54779	0.00505962	0.128458	intergenic
chr12:83830413	0.548509	0.000209462	0.0190151	promoter:SLC6A15
chr15:22223277	0.549393	5.64212e-05	0.0089567	intergenic
chr8:111055289	0.552842	5.25243e-05	0.00857436	promoter:KCNV1
chr7:89788194	0.552992	0.000751246	0.0423657	intergenic
chr18:55038071	0.554117	0.000411406	0.0291113	promoter:GRP
chr1:115681690	0.554403	9.67072e-07	0.000666563	promoter:NGF
chr3:62331156	0.570228	0.00167507	0.0668949	gene body:FEZF2
chr7:157803330	0.573012	0.000186381	0.0175661	gene body:PTPRN2
chr3:61525383	0.573214	2.96193e-05	0.00599148	gene body:PTPRG
chr11:16589084	0.573896	0.00150987	0.0630884	intergenic
chr8:24868863	0.58086	8.79691e-06	0.0027801	intergenic
chr16:53920238	0.582495	0.00142443	0.0617919	gene body:IRX6
chr3:50377107	0.587981	2.83325e-09	7.53239e-06	gene body:CACNA2D2
chr10:50557571	0.591266	0.00111263	0.052288	promoter:C10orf53
chr7:54968370	0.59739	0.00138771	0.0607655	intergenic
chr17:4960361	0.603021	0.00196365	0.0735282	promoter:USP6
chr6:166138323	0.603028	6.53797e-05	0.00981223	intergenic
chr7:78920110	0.620129	0.000126816	0.0138873	promoter:MAGI2
chr6:99379115	0.622907	4.90263e-05	0.00829436	intergenic
chr12:112026080	0.627948	5.73893e-05	0.00897491	gene body:RASAL1
chr9:39122859	0.654668	0.000913036	0.0481737	gene body:CNTNAP3
chr1:195113781	0.655689	4.35386e-07	0.000352284	intergenic
chr14:33489259	0.662174	1.28008e-07	0.000140132	promoter:EGLN3
chr12:125241514	0.680149	1.99408e-09	6.18497e-06	intergenic
chr11:104986336	0.690538	5.20854e-05	0.00857436	promoter:GRIA4
chr7:62998561	0.721623	2.70549e-05	0.00559435	intergenic
chr2:66513956	0.725536	3.06119e-08	4.74739e-05	intergenic
chr9:73954061	0.741524	4.60337e-06	0.00180851	promoter:GDA
chr12:102220220	0.75401	7.38395e-11	3.43538e-07	gene body:C12orf42
chr1:165357199	0.787505	4.30832e-08	6.16752e-05	gene body:DUSP27
chr16:53922324	0.790478	5.64502e-08	7.50385e-05	intergenic

## Sheet: t(15,17)
ID	AMD	P.Value	adj.P.Val	promoter/gene body/intergenic			AMD= absolute methylation difference, Red= hypermethylated, Green= hypomethylated
chr13:113023894	0.639099	6.42152e-07	0.00200479	gene body:LAMP1
chr16:85272499	0.603289	6.9602e-05	0.0456693	intergenic
chr2:240526885	0.593973	2.51876e-05	0.0234371	intergenic
chr16:2279260	0.590287	9.24139e-05	0.0537445	gene body:ABCA3
chr4:41562142	0.546854	0.00116165	0.211944	intergenic
chr2:1265400	0.512112	0.0104832	0.538147	gene body:SNTG2
chr17:76478164	0.502325	0.00534912	0.418273	gene body:RPTOR
chr3:152661310	0.4988	0.0107952	0.545919	intergenic
chr7:156785358	0.494616	0.00441082	0.406999	intergenic
chr19:12737889	0.489242	0.0435287	0.913984	gene body:HOOK2
chr7:5494452	0.48713	0.000935855	0.193514	gene body:FBXL18
chr6:158427707	0.483956	0.00454619	0.412126	gene body:SYNJ2
chr1:245748022	0.476502	4.13952e-05	0.0366841	intergenic
chr4:55718507	0.467632	0.000434923	0.122635	intergenic
chr1:116172333	0.467009	0.00686134	0.453618	intergenic
chr6:31975670	0.466006	0.0046367	0.412866	gene body:ZBTB12
chr19:2839929	0.462029	0.00258241	0.327959	intergenic
chrX:46924289	0.460434	0.000132333	0.0684089	gene body:RBM10
chr17:7584522	0.450773	0.00383166	0.383372	gene body:DNAH2
chr8:142288379	0.443789	0.00114646	0.211244	intergenic
chr19:3141998	0.425447	0.00603755	0.433082	gene body:NCLN
chr14:101464525	0.412884	0.00929794	0.511937	intergenic
chr20:60319362	0.402253	0.00408281	0.391655	gene body:LAMA5
chr16:86294153	0.396042	0.0292224	0.789302	gene body:LOC100129637
chr4:75066392	0.39352	0.0217601	0.699404	promoter:PF4
chr4:132866299	0.391384	0.0123556	0.583599	intergenic
chr2:128945071	0.390446	0.0303905	0.803362	intergenic
chr12:6753116	0.389992	0.0141077	0.597656	gene body:LAG3
chr2:218606735	0.387941	0.00339097	0.369041	intergenic
chr1:1590844	0.383712	0.026578	0.751698	gene body:CDK11B
chr13:111010063	0.381688	0.0186834	0.664399	intergenic
chr11:1097802	0.380219	0.0357343	0.845001	intergenic
chr19:4041200	0.373465	0.0268111	0.754848	intergenic
chr8:67617099	0.373035	0.000320235	0.111413	intergenic
chr4:4170701	0.364306	0.0348744	0.840677	intergenic
chr8:93225513	0.360978	0.000128177	0.0684089	intergenic
chr11:68274243	0.360836	0.0142283	0.597656	gene body:MTL5
chr17:37958702	0.355009	0.0139396	0.59731	gene body:HSD17B1
chr20:61513707	0.354714	0.00436346	0.406999	gene body:KCNQ2
chr21:46119401	0.354683	0.0380735	0.856797	gene body:PCBP3
chr1:29333397	0.352706	0.0133312	0.592111	intergenic
chr8:144702910	0.352321	0.00578493	0.427574	intergenic
chr11:76536376	0.352019	0.0147281	0.607514	gene body:MYO7A
chr19:787533	0.34662	0.00331076	0.368905	intergenic
chr7:5310091	0.346494	0.00268575	0.327959	intergenic
chr16:3579093	0.345649	0.00538806	0.419081	gene body:SLX4
chr16:87694617	0.344737	0.000807537	0.183996	gene body:ACSF3
chr4:671313	0.342295	0.0138855	0.59731	gene body:MFSD7
chr10:3813789	0.340378	0.03698	0.855195	gene body:KLF6
chr2:174598489	0.33435	0.00762063	0.468662	intergenic
chr7:127698096	0.331723	0.0288838	0.782428	intergenic
chr17:77030087	0.330996	0.0132202	0.589995	gene body:BAHCC1
chr6:7206317	0.330379	0.0126309	0.586169	intergenic
chr1:59052828	0.32723	0.0480611	0.935209	gene body:LOC100131060
chr8:19363310	0.325572	0.0200401	0.684669	gene body:CSGALNACT1
chr8:605143	0.324334	0.00585678	0.429113	gene body:ERICH1
chr16:1018689	0.321948	0.0166579	0.63446	intergenic
chr1:44962292	0.320945	0.00543061	0.419081	gene body:C1orf228
chr16:919786	0.320365	0.023501	0.70999	gene body:LMF1
chr7:27100622	0.320333	0.000788374	0.183395	gene body:HOXA1
chr6:74065541	0.317957	0.00279003	0.332836	gene body:C6orf147
chr10:43166264	0.317849	0.0372453	0.855315	intergenic
chr7:63561835	0.316638	0.0134432	0.593823	intergenic
chr19:7149117	0.314169	0.00198064	0.283536	gene body:INSR
chr12:101742250	0.311184	0.0158821	0.624438	intergenic
chr19:2674168	0.310437	0.0044396	0.406999	intergenic
chr19:21915492	0.310005	0.00496861	0.415819	intergenic
chrX:67976903	0.308392	0.0372955	0.855315	gene body:EFNB1
chr5:1114039	0.308123	0.00262215	0.327959	gene body:SLC12A7
chr4:137496660	0.306987	0.0337912	0.833092	intergenic
chr1:10457505	0.300472	0.00332703	0.368905	promoter:PEX14
chr9:135556394	0.299348	0.0177611	0.651941	gene body:SARDH
chr10:94442180	0.299145	0.0143037	0.598186	gene body:HHEX
chr9:128473587	0.298446	0.0487932	0.935339	gene body:LMX1B
chr1:154312967	0.298317	0.00481395	0.415819	gene body:MEX3A
chr3:195470116	0.294053	0.039192	0.864173	intergenic
chr1:1385948	0.293803	0.0140159	0.59731	gene body:ATAD3C
chr14:77177923	0.292828	0.0313161	0.805696	intergenic
chr1:232559107	0.292297	0.0026617	0.327959	intergenic
chr13:63316435	0.289546	0.0314756	0.805696	intergenic
chr1:229243408	0.288086	0.0437911	0.913984	intergenic
chr18:73509220	0.285637	0.0134923	0.593823	intergenic
chr17:78333823	0.285602	0.00247849	0.327959	gene body:TBCD
chr13:18649260	0.285224	0.0481764	0.935209	gene body:TUBA3C
chr22:22132501	0.283865	0.024099	0.723359	intergenic
chr11:63014954	0.281095	0.00995477	0.529309	promoter:HRASLS5
chr12:123467017	0.279816	0.0472739	0.935209	gene body:NCOR2
chr3:162362190	0.279731	0.0487456	0.935339	intergenic
chr11:58487887	0.279331	0.0167394	0.63446	gene body:LOC283194
chr3:134985248	0.275466	5.67318e-05	0.0435814	intergenic
chr17:77787713	0.274343	0.00788241	0.473706	gene body:SLC16A3
chr10:54208288	0.274229	0.00862014	0.493845	intergenic
chr9:140061129	0.273757	0.0270482	0.759192	gene body:CACNA1B
chr16:85427363	0.273461	1.92282e-05	0.0188336	intergenic
chr20:21320041	0.273129	0.00173588	0.269423	intergenic
chr5:3907536	0.271435	0.0397835	0.871025	intergenic
chr8:82596991	0.270674	0.0380324	0.856797	intergenic
chr11:55398286	0.267598	0.0223778	0.704471	intergenic
chr1:70157631	0.267549	0.0231905	0.7069	gene body:LRRC7
chr1:226070450	0.266676	0.0406498	0.880667	promoter:MPN2
chr4:1394039	0.266662	0.0060911	0.433082	intergenic
chr22:41009277	0.266105	0.00679442	0.453205	intergenic
chr7:23496959	0.265906	0.0453201	0.920749	gene body:RPS2P32
chr16:57079070	0.265819	0.0363758	0.849748	gene body:NDRG4
chr8:10966394	0.263763	0.0484592	0.935209	gene body:XKR6
chr19:1114466	0.263493	0.0150619	0.612474	gene body:SBNO2
chr19:53930239	0.263024	0.0324122	0.817686	gene body:RASIP1
chr19:54352692	0.262743	0.0126308	0.586169	promoter:TRPM4
chr2:158162045	0.260598	0.013885	0.59731	gene body:ACVR1C
chr1:17070148	0.257277	0.014833	0.608544	intergenic
chr16:622635	0.256883	0.00110659	0.208017	intergenic
chr21:45317357	0.256203	0.0221562	0.703631	promoter:ADARB1
chr6:170388460	0.25547	0.00579068	0.427574	intergenic
chr15:89163449	0.253356	0.00343555	0.37029	intergenic
chr11:970023	0.252371	0.0181074	0.65688	gene body:AP2A2
chr17:7280532	0.243033	0.00618732	0.437817	gene body:TMEM102
chr12:131483773	0.24033	0.0301685	0.80176	intergenic
chr21:43688338	0.220659	0.00672562	0.452155	intergenic
chr7:8448499	0.227565	0.0178698	0.653354	gene body:NXPH1
chr3:62330352	0.235437	0.00331478	0.368905	intergenic
chr12:125241514	0.238236	0.000203915	0.0882526	intergenic
chr13:23019203	0.240103	0.049977	0.943299	intergenic
chr8:35212221	0.244741	0.00705215	0.455667	promoter:UNC5D
chr12:113657997	0.244789	0.0136212	0.593894	intergenic
chr15:93670959	0.247711	0.0116284	0.566851	gene body:LOC400456
chr4:635236	0.248028	0.0470667	0.935209	gene body:PDE6B
chr5:134390991	0.24911	0.0258387	0.742723	intergenic
chr5:157030841	0.251387	0.00145521	0.237556	intergenic
chr19:7471704	0.255391	0.00815587	0.480319	gene body:C19orf45
chr18:14737516	0.257122	0.0377995	0.856797	promoter:ANKRD30B
chr19:15883512	0.257427	0.00496211	0.415819	intergenic
chr20:43885983	0.257504	0.0168139	0.634876	gene body:TNNC2
chr11:32404837	0.259897	0.0448132	0.917843	gene body:WT1
chr9:123101626	0.260481	0.0309506	0.805696	gene body:GSN
chr4:288742	0.260487	0.0128872	0.58618	intergenic
chr11:60475004	0.261627	0.0346382	0.838655	promoter:SLC15A3
chr4:158362746	0.262186	0.00847259	0.489819	gene body:GRIA2
chr14:28304640	0.262425	0.0318675	0.807975	promoter:FOXG1
chr9:19778215	0.263061	0.000881469	0.19299	intergenic
chr11:125678749	0.263358	0.0223552	0.704471	promoter:DCPS
chr18:10579149	0.264782	0.00687789	0.453618	intergenic
chr16:76025810	0.264879	0.0109706	0.547352	promoter:ADAMTS18
chr9:129994987	0.265403	0.016478	0.633387	gene body:CIZ1
chr13:107317293	0.266058	0.00337137	0.369041	intergenic
chr5:1647238	0.268156	0.00173728	0.269423	intergenic
chr5:139124149	0.26971	0.00721528	0.459222	intergenic
chr7:150283740	0.270096	0.00795497	0.474461	gene body:KCNH2
chr1:147422730	0.270375	0.0401507	0.873923	intergenic
chr6:33668870	0.273222	0.0408907	0.883829	intergenic
chr7:1295907	0.274069	0.0167132	0.63446	intergenic
chr2:133143122	0.277084	0.031187	0.805696	gene body:LYPD1
chr4:167013995	0.277109	0.0027139	0.327959	promoter:TLL1
chr21:43465788	0.277374	0.0179349	0.65399	intergenic
chr10:103060281	0.27875	0.0361187	0.848697	intergenic
chr17:27267972	0.279009	0.00608239	0.433082	intergenic
chr22:28036500	0.279556	0.00648182	0.446766	gene body:GAS2L1
chrX:146941226	0.279599	0.0375201	0.855315	intergenic
chr12:126506404	0.279889	0.0080772	0.478024	intergenic
chr13:94152190	0.28061	0.0206367	0.687482	intergenic
chr19:49972973	0.281779	0.0484182	0.935209	promoter:CBLC
chr12:47774230	0.286105	0.0467322	0.935209	promoter:DHH
chr4:156348618	0.287274	0.0214501	0.696661	promoter:NPY2R
chr20:43373720	0.288739	0.0164778	0.633387	gene body:RBPJL
chr16:83920617	0.289624	0.0169313	0.637837	intergenic
chr12:52418415	0.29005	0.0311422	0.805696	intergenic
chr4:118066535	0.290091	0.0097667	0.525313	intergenic
chr12:30245182	0.291563	0.0015974	0.254083	intergenic
chr18:29993045	0.29303	0.00639013	0.443732	gene body:NOL4
chr19:40938168	0.293476	0.0117909	0.569944	intergenic
chr6:30335299	0.293673	0.0194432	0.678871	intergenic
chr14:26136153	0.293772	0.0173263	0.646904	promoter:NOVA1
chr4:1513210	0.295242	0.000305577	0.111413	intergenic
chr3:62834654	0.295402	0.0130388	0.58618	intergenic
chr11:69415507	0.297672	0.0156635	0.624202	intergenic
chr12:33483030	0.297879	0.00471669	0.415032	promoter:SYT10
chr2:219882114	0.29854	0.0136808	0.594861	promoter:PTPRN
chr17:37503798	0.299039	0.02084	0.687482	intergenic
chr17:33919514	0.299248	0.0104603	0.538147	gene body:ARHGAP23
chr16:62017	0.299392	0.00474552	0.415032	promoter:RHBDF1
chr1:54594578	0.299716	0.00217795	0.302924	gene body:SSBP3
chr14:25744003	0.299844	0.00359152	0.373457	intergenic
chr16:22732117	0.30023	0.00282471	0.334827	promoter:HS3ST2
chr12:105498542	0.300814	0.0199445	0.684669	intergenic
chr20:60562031	0.301051	0.0231446	0.7069	promoter:hsa-mir-1-1
chr8:144720474	0.301299	0.0329659	0.825617	gene body:C8orf73
chr10:109664186	0.301352	0.00626168	0.440648	intergenic
chr20:61368399	0.3016	0.0165069	0.633387	intergenic
chr11:66070766	0.30167	0.0250143	0.738651	promoter:ZDHHC24
chr7:13997490	0.30173	0.000306969	0.111413	promoter:ETV1
chr4:46086660	0.302038	0.00385763	0.383907	promoter:GABRA2
chr19:13270561	0.302294	0.0156637	0.624202	gene body:CACNA1A
chr10:57060349	0.302576	0.0108561	0.546031	intergenic
chr17:77114062	0.302768	0.0440829	0.914872	intergenic
chr11:133499919	0.303496	0.00253595	0.327959	gene body:JAM3
chr5:124015297	0.304678	0.0381208	0.856797	gene body:ZNF608
chr12:107686537	0.304803	0.00763055	0.468662	intergenic
chr19:17427532	0.30511	0.0213146	0.69347	gene body:NXNL1
chr16:4672831	0.30631	0.00131906	0.229418	gene body:MGRN1
chr15:24795648	0.306918	0.0039408	0.387497	intergenic
chr9:23840910	0.307243	0.00358012	0.373457	intergenic
chr2:231625535	0.307483	0.00650637	0.446803	intergenic
chr9:135284559	0.30761	0.0323063	0.816875	gene body:ADAMTS13
chr2:43251544	0.30764	0.0448318	0.917843	intergenic
chr19:57687752	0.308047	0.0264731	0.751014	gene body:ZNF578
chr18:57151663	0.308235	0.017604	0.651241	intergenic
chr8:61789199	0.308433	0.0150937	0.612474	gene body:CHD7
chr19:52199146	0.309138	0.0127484	0.586169	gene body:GRLF1
chr11:1426609	0.310507	0.014026	0.59731	gene body:BRSK2
chr2:45023009	0.310534	0.000431335	0.122635	gene body:SIX3
chr1:47963343	0.311063	0.0341613	0.83514	intergenic
chr16:55254393	0.311271	0.00797193	0.474461	intergenic
chr17:35751053	0.311625	0.00143188	0.237179	gene body:RARA
chr3:65509721	0.311966	0.00985707	0.527127	gene body:MAGI1
chr14:28313154	0.31252	0.00637786	0.443732	gene body:C14orf23
chr11:67562827	0.31276	0.0026484	0.327959	promoter:TCIRG1
chr6:27948980	0.313756	0.0198461	0.684669	promoter:HIST1H4L
chr8:54732220	0.314201	0.00837124	0.488366	intergenic
chr20:61904381	0.315322	0.00460625	0.412126	gene body:ZBTB46
chr22:48484072	0.316506	0.0112945	0.559019	intergenic
chr22:35135975	0.317751	0.0356542	0.845001	intergenic
chr19:59084851	0.319631	0.045241	0.920749	gene body:PRKCG
chr16:86987016	0.321706	0.0180888	0.65688	intergenic
chr19:1238416	0.322655	0.0283846	0.774769	gene body:EFNA2
chr4:66217788	0.326037	0.0101203	0.535052	promoter:EPHA5
chr13:19590524	0.326173	0.0231518	0.7069	intergenic
chr7:121727242	0.326213	0.00179385	0.273636	intergenic
chr19:1019438	0.327006	0.000237895	0.100619	gene body:HMHA1
chr7:44152486	0.327079	0.0332368	0.830252	gene body:GCK
chr1:1703499	0.327523	0.0170194	0.63986	intergenic
chr11:91597283	0.327597	0.000284053	0.111413	intergenic
chr19:22781849	0.327914	0.00515014	0.41807	intergenic
chr18:65218489	0.328101	0.00039479	0.118501	promoter:DOK6
chr2:241504047	0.328736	0.0349627	0.840677	intergenic
chrX:50231199	0.329956	0.0188689	0.667585	intergenic
chr19:1812711	0.330042	0.00148678	0.240599	gene body:KLF16
chr4:57066339	0.330483	0.0164685	0.633387	promoter:ARL9
chr9:10602635	0.330969	1.08813e-05	0.0135	intergenic
chr11:93773874	0.331715	0.00633608	0.443287	promoter:GPR83
chrX:90576258	0.332503	0.025582	0.740586	gene body:PABPC5
chr2:112655577	0.334238	0.0209089	0.687482	gene body:FBLN7
chr3:26639108	0.334285	0.00399994	0.389733	promoter:LRRC3B
chr19:798898	0.33505	0.0371305	0.855195	gene body:PRTN3
chr10:73235575	0.335404	0.0221344	0.703631	gene body:CDH23
chr6:28710832	0.335954	0.00609712	0.433082	intergenic
chr7:150286041	0.33629	0.00705375	0.455667	gene body:KCNH2
chr1:13782193	0.336889	0.0250989	0.739066	promoter:PDPN
chr9:125175228	0.337341	0.0200213	0.684669	gene body:CRB2
chr12:108640650	0.338162	0.0113512	0.560333	gene body:C12orf34
chr4:41574981	0.339607	0.000318764	0.111413	intergenic
chr3:130204970	0.340437	0.000934186	0.193514	gene body:CCDC48
chr14:72782041	0.34064	0.000926025	0.193514	gene body:PAPLN
chr9:138835484	0.342745	0.0279011	0.773147	gene body:C9orf86
chr5:145693834	0.345045	0.0263325	0.749647	intergenic
chr19:54631422	0.34708	0.0218838	0.701078	gene body:SLC17A7
chr1:196157101	0.34912	0.0157624	0.624438	gene body:LHX9
chr1:35123465	0.350015	0.000920946	0.193514	gene body:DLGAP3
chr5:180033306	0.35337	0.00531902	0.418273	intergenic
chr7:70234164	0.353671	0.00118013	0.213226	intergenic
chr11:20141146	0.354195	0.000629542	0.154229	intergenic
chr7:1329337	0.354713	0.00300218	0.349191	intergenic
chrX:72583882	0.354867	0.0245224	0.730406	gene body:CDX4
chr2:218960665	0.354927	0.0370992	0.855195	gene body:SLC11A1
chr19:2223701	0.355161	0.0103238	0.538147	gene body:OAZ1
chrX:113724775	0.355638	0.00443033	0.406999	intergenic
chr5:179521006	0.355652	0.00531587	0.418273	gene body:RASGEF1C
chr17:23602399	0.355668	0.000278018	0.111413	intergenic
chr15:50874503	0.357821	0.0228774	0.706728	intergenic
chr11:18024292	0.358584	0.0254441	0.740586	intergenic
chr20:773267	0.358843	0.00762514	0.468662	gene body:FAM110A
chr2:228754201	0.360843	0.00402112	0.389755	promoter:SPHKAP
chr6:19799889	0.36324	0.00123653	0.21916	intergenic
chr15:83161196	0.363389	0.0280207	0.773147	promoter:ALPK3
chr9:139231570	0.36365	0.0399127	0.871725	gene body:NDOR1
chr8:77756810	0.364337	0.00555928	0.422278	gene body:LOC100192378
chr11:24474800	0.365767	0.00518094	0.41807	promoter:LUZP2
chr7:153214250	0.366412	0.000311537	0.111413	intergenic
chr4:1741804	0.367277	0.0283929	0.774769	intergenic
chr8:145668687	0.367384	0.00674827	0.452155	gene body:KIFC2
chr6:101023926	0.369015	0.00561394	0.423672	intergenic
chr7:154336679	0.369406	0.00043408	0.122635	intergenic
chr4:1769942	0.370851	0.0444297	0.914872	gene body:FGFR3
chr10:50487101	0.371182	0.00892641	0.500363	promoter:CHAT
chr5:67619969	0.372149	0.031025	0.805696	gene body:PIK3R1
chr20:61348299	0.372737	0.0341056	0.83514	gene body:NKAIN4
chr8:21961407	0.372993	0.00607795	0.433082	gene body:FGF17
chr19:4558079	0.373106	0.0300984	0.80176	intergenic
chr14:102743526	0.374734	0.0124293	0.584813	intergenic
chr17:76994954	0.375894	0.0109341	0.546998	gene body:BAHCC1
chr17:3605175	0.3764	0.0117762	0.569944	gene body:ITGAE
chr2:213857202	0.378984	0.00973995	0.525313	promoter:SPAG16
chr12:55916373	0.37906	0.00863364	0.493845	gene body:NDUFA4L2
chr19:13179046	0.37922	0.0265713	0.751698	gene body:CACNA1A
chr3:50334843	0.379904	0.0148457	0.608544	promoter:HYAL2
chr3:47025490	0.381248	0.00898515	0.502143	intergenic
chr13:18862791	0.384641	0.034867	0.840677	intergenic
chr14:62581775	0.385568	1.60418e-05	0.017561	gene body:KCNH5
chr2:25280605	0.388915	0.033843	0.833092	intergenic
chr19:4486069	0.390673	0.0116282	0.566851	intergenic
chr15:29408947	0.393128	0.00413487	0.392601	gene body:KLF13
chr13:27400362	0.393749	0.0130717	0.58618	intergenic
chr3:2115029	0.394016	0.000475656	0.132119	intergenic
chr1:154317863	0.396787	0.00135239	0.233037	gene body:MEX3A
chr17:35601059	0.397706	1.95819e-06	0.00395752	gene body:RAPGEFL1
chr9:129656440	0.401145	0.00573136	0.426643	promoter:ENG
chr12:97663517	0.401769	0.0309211	0.805696	gene body:ANKS1B
chr10:29254057	0.402013	0.00213697	0.30128	intergenic
chr17:4743044	0.404301	0.00144015	0.237179	gene body:CHRNE
chr9:131467278	0.405713	0.00187163	0.279424	promoter:PRRX2
chr4:94974809	0.407675	0.0387279	0.859711	intergenic
chr14:74459465	0.407703	0.0055214	0.42112	promoter:RPS6KL1
chr5:177936229	0.408554	0.000554237	0.147348	gene body:COL23A1
chr4:191176001	0.411845	0.00570571	0.426439	intergenic
chr1:47672248	0.418094	0.00269209	0.327959	intergenic
chr12:123568833	0.420411	0.00947158	0.518301	gene body:NCOR2
chr7:121300282	0.425105	0.000323282	0.111413	promoter:PTPRZ1
chr2:45008699	0.428307	0.000150454	0.074768	intergenic
chr16:52882541	0.428929	0.00325009	0.368806	intergenic
chr9:34614586	0.429072	0.00847511	0.489819	gene body:ARID3C
chr18:30058478	0.430212	0.000826071	0.185219	intergenic
chr17:11442356	0.431399	0.000340673	0.113213	promoter:DNAH9
chr19:51010330	0.431589	0.0165947	0.634143	promoter:RSHL1
chr9:139450441	0.432037	0.0190206	0.67084	gene body:ENTPD8
chr11:1947475	0.435154	0.000186585	0.0846912	intergenic
chr2:113749829	0.437511	0.026663	0.752957	gene body:PAX8
chr2:133740417	0.437671	0.00141839	0.237179	gene body:NCKAP5
chr8:143483318	0.440009	0.0135336	0.593894	intergenic
chr6:50926139	0.443643	0.000390882	0.118501	intergenic
chrX:100626877	0.444278	0.007544	0.468662	gene body:ARMCX4
chr2:10489842	0.444343	5.15201e-05	0.0416865	intergenic
chr1:215377372	0.444695	0.00356259	0.373457	promoter:ESRRG
chrX:140098616	0.452919	0.00490739	0.415819	intergenic
chr17:21160584	0.456632	0.00528855	0.418273	intergenic
chr17:74604886	0.457242	0.000851114	0.188562	gene body:RBFOX3
chr5:68746563	0.464299	0.00376456	0.380752	promoter:MARVELD2
chr1:206150721	0.464478	0.0044932	0.409895	promoter:CD34
chr5:77176298	0.469832	0.000300653	0.111413	intergenic
chr16:1420845	0.47788	0.00797991	0.474461	intergenic
chr7:73532751	0.48104	0.00406241	0.391655	gene body:GTF2IRD1
chr9:138672768	0.483656	0.0141749	0.597656	promoter:EGFL7
chr7:44071271	0.488487	0.0019198	0.281319	promoter:PGAM2
chr6:30002119	0.489191	0.00100212	0.19692	promoter:HLA-K
chr7:150275388	0.491932	0.000788113	0.183395	gene body:KCNH2
chr12:123594085	0.49229	0.00589436	0.429252	gene body:NCOR2
chr2:85664851	0.493191	0.00100523	0.19692	promoter:VAMP5
chr19:1407885	0.494955	0.000504686	0.137183	gene body:APC2
chr7:884158	0.496262	0.00693057	0.454148	gene body:GET4
chr8:26103721	0.504154	0.000508632	0.137183	intergenic
chr10:131646680	0.505151	6.08874e-05	0.0435814	gene body:EBF3
chr18:42780864	0.510224	0.00176893	0.272064	promoter:KATNAL2
chr9:113327201	0.513653	0.0108285	0.546031	promoter:ZNF483
chr5:3659488	0.513945	2.33921e-06	0.00395752	intergenic
chr12:47771187	0.516475	0.00643391	0.445112	gene body:DHH
chr18:13631584	0.520418	0.00140403	0.237179	gene body:C18orf1
chr6:1546623	0.529974	0.000977907	0.19692	intergenic
chr7:29572352	0.53299	3.90473e-06	0.00605558	gene body:PRR15
chr10:57058074	0.535232	0.000378888	0.118501	intergenic
chr12:123569170	0.549257	0.00109998	0.208017	gene body:NCOR2
chr5:139028089	0.556322	1.6907e-06	0.00393299	gene body:CXXC5
chr19:813930	0.557388	0.000893692	0.193391	gene body:CFD
chr11:32417162	0.569994	0.00370127	0.376397	gene body:WT1AS
chr6:63053814	0.576126	6.46358e-07	0.00200479	promoter:KHDRBS2
chr5:3645391	0.57913	6.00858e-07	0.00200479	intergenic
chr2:45030232	0.604057	4.96488e-06	0.00710741	intergenic
chr1:24734289	0.61422	3.43671e-08	0.00021319	gene body:RCAN3
chr5:3643644	0.614786	0.000195573	0.0866576	intergenic
chr1:3061759	0.615901	0.00261115	0.327959	gene body:PRDM16
chr2:45013397	0.616077	0.00106923	0.207275	intergenic
chr14:103759792	0.635391	1.2337e-05	0.0143495	intergenic
chr17:14153088	0.651467	0.00235898	0.320443	gene body:HS3ST3B1
chr17:74611590	0.668052	2.32684e-06	0.00395752	gene body:RBFOX3
chr17:1053562	0.713336	5.96362e-06	0.00792736	intergenic
chr7:1250365	0.84734	1.45359e-12	2.70513e-08	intergenic
chr5:140873097	0.854038	8.22924e-11	7.6573e-07	intergenic

## Sheet: NK
ID	AMD	P.Value	adj.P.Val	promoter/gene body/intergenic			AMD= absolute methylation difference, Red= hypermethylated, Green= hypomethylated
chr13:113607820	0.573804	0.00141846	0.280825	gene body:FAM70B
chr11:116804191	0.555845	0.00101126	0.235245	gene body:DSCAML1
chr11:17206398	0.551335	1.96071e-06	0.00912219	intergenic
chr17:76994954	0.538249	0.000952803	0.229827	gene body:BAHCC1
chr19:5773284	0.53721	9.28085e-05	0.0867638	intergenic
chr1:24734289	0.500776	3.73891e-07	0.00347906	gene body:RCAN3
chr10:29254057	0.494939	0.000415679	0.1825	intergenic
chr10:101277152	0.484939	0.00673085	0.474474	intergenic
chr18:72953137	0.474078	0.00610577	0.467582	gene body:MBP
chr1:974069	0.469793	0.0116555	0.561941	gene body:AGRN
chr10:520713	0.467332	0.0144577	0.605987	gene body:DIP2C
chr4:91979062	0.464723	0.0139869	0.597693	promoter:TMSL3
chr6:150420531	0.451571	0.00341464	0.392844	intergenic
chr5:43073016	0.451206	0.00316373	0.377417	intergenic
chr18:10579149	0.443817	0.000126449	0.111774	intergenic
chr19:1506010	0.442594	0.00767856	0.496174	gene body:MEX3D
chr17:78563037	0.440515	0.00151282	0.28343	gene body:B3GNTL1
chr6:167848869	0.436075	0.0100315	0.547468	intergenic
chr10:10348164	0.432927	0.0064263	0.467582	intergenic
chr13:113832044	0.424606	0.00928207	0.531135	gene body:RASA3
chr18:7001267	0.421769	0.0299091	0.718952	gene body:LAMA1
chr19:43577073	0.4189	0.00145229	0.28343	gene body:SPRED3
chr20:46013198	0.414356	0.00929118	0.531135	intergenic
chr9:138281831	0.404672	5.96306e-07	0.00369908	intergenic
chr10:3588475	0.401053	9.28967e-05	0.0867638	intergenic
chr5:1782073	0.400585	0.0349605	0.739231	intergenic
chr16:3955002	0.400494	0.00147739	0.28343	gene body:ADCY9
chr10:50487101	0.393359	0.00626995	0.467582	promoter:CHAT
chr7:121300282	0.392418	0.000634306	0.195006	promoter:PTPRZ1
chr16:85998888	0.391532	0.04562	0.771303	gene body:ZCCHC14
chr21:9917382	0.387095	0.00946459	0.535368	intergenic
chr14:103691619	0.387086	0.00386656	0.408845	gene body:KIF26A
chr19:38456189	0.38685	0.00042317	0.1825	intergenic
chr11:70907635	0.378607	0.00211034	0.321914	intergenic
chr3:65317240	0.377227	0.0121458	0.566499	gene body:MAGI1
chr19:4517457	0.375968	0.0176679	0.646403	intergenic
chr10:101272715	0.374711	9.32443e-05	0.0867638	intergenic
chr6:170574044	0.374157	0.0203968	0.665859	intergenic
chr5:423185	0.373997	0.0178759	0.646403	gene body:AHRR
chr16:7294334	0.363399	0.0206011	0.665859	gene body:RBFOX1
chr7:1047361	0.361641	0.0246377	0.691259	gene body:C7orf50
chr17:44024433	0.358619	0.00893693	0.52967	gene body:LOC404266
chr7:54968370	0.358096	0.0306115	0.722944	intergenic
chr6:37037815	0.358064	0.0192331	0.663019	gene body:PI16
chr11:132456902	0.356534	0.000884016	0.225364	gene body:OPCML
chr1:16879329	0.355823	0.0236631	0.683411	intergenic
chr18:72628304	0.354379	0.0207405	0.665859	intergenic
chr2:242402996	0.353014	0.0230387	0.675198	gene body:NEU4
chr1:144096646	0.352429	0.00830106	0.513232	intergenic
chr1:115198971	0.352021	0.0279179	0.711208	promoter:SYCP1
chr1:2405058	0.35157	0.00723293	0.484759	gene body:PLCH2
chr21:45539412	0.348163	0.000724358	0.195006	gene body:LOC642852
chr17:18416764	0.34791	0.0235891	0.683411	intergenic
chr7:157187271	0.347463	0.010193	0.549795	gene body:PTPRN2
chr6:19799889	0.346128	0.00177967	0.30499	intergenic
chr3:142296600	0.34594	0.0133601	0.585016	gene body:SPSB4
chr11:320785	0.344446	0.0266318	0.702173	intergenic
chr20:4176532	0.344193	0.00072997	0.195006	intergenic
chr9:139824112	0.343234	0.0380248	0.755922	gene body:EHMT1
chr12:129983895	0.341274	0.0185874	0.652426	intergenic
chr19:3988344	0.339633	0.00683678	0.476572	intergenic
chr19:56259966	0.339483	0.00909121	0.529935	promoter:KLK13
chr10:134889927	0.337527	0.0139426	0.597693	intergenic
chr12:118256736	0.337455	0.000913985	0.228514	promoter:CCDC60
chr3:62331156	0.33745	0.0362248	0.743596	gene body:FEZF2
chr12:52709694	0.337152	0.0446449	0.765373	gene body:HOXC6
chr1:156386112	0.336623	0.0263136	0.701703	intergenic
chr22:44835759	0.335565	0.0111316	0.554186	intergenic
chr10:131703032	0.330584	0.0132002	0.583458	intergenic
chr19:2464215	0.329959	0.000672789	0.195006	gene body:GNG7
chr7:27161108	0.329286	0.0141653	0.599126	gene body:HOXA7
chr7:156987064	0.328166	0.0053529	0.450758	intergenic
chr18:10444082	0.32691	0.0236436	0.683411	promoter:APCDD1
chr4:79321924	0.326702	0.00103397	0.23578	gene body:FRAS1
chr19:1812711	0.326331	0.00161856	0.285921	gene body:KLF16
chr2:200176796	0.326306	0.00753078	0.490028	intergenic
chr21:43688338	0.323509	0.000401617	0.1825	intergenic
chr11:1947475	0.323196	0.00210427	0.321914	intergenic
chr7:27145587	0.319577	0.0295143	0.718952	intergenic
chr4:141000559	0.319218	0.00369946	0.402266	gene body:MAML3
chr5:3643644	0.315676	0.0207596	0.665859	intergenic
chr20:61910858	0.315513	0.00402084	0.418033	intergenic
chr16:87029976	0.31437	0.0383203	0.755922	gene body:ZNF469
chr11:24474800	0.312868	0.0131707	0.583458	promoter:LUZP2
chr2:186311637	0.312772	0.0007335	0.195006	gene body:FSIP2
chr4:164472404	0.31277	0.019436	0.663676	promoter:NPY1R
chr19:60286596	0.311846	0.0250361	0.695407	gene body:EPS8L1
chr12:79626165	0.311632	0.0196728	0.664447	gene body:MYF6
chr1:243565506	0.311458	0.00823227	0.513232	gene body:KIF26B
chr5:3241099	0.311374	0.00319299	0.378481	intergenic
chr7:62998561	0.310581	0.0176684	0.646403	intergenic
chr19:826214	0.309269	0.00738965	0.486707	gene body:MED16
chr11:20141146	0.308147	0.00186112	0.30694	intergenic
chr12:56299438	0.307499	0.00126471	0.262831	intergenic
chr10:336504	0.305674	0.0119617	0.562478	gene body:DIP2C
chr1:2840525	0.304985	0.00426568	0.419365	intergenic
chr19:60365272	0.304732	0.0431484	0.764202	gene body:C19orf51
chr16:1418222	0.304567	0.00347002	0.393763	gene body:C16orf91
chr9:138209576	0.301978	0.0103696	0.549795	intergenic
chr12:102220220	0.301277	4.01197e-06	0.0149325	gene body:C12orf42
chr12:2732043	0.300538	0.00311468	0.377315	intergenic
chr17:75515660	0.29959	0.021165	0.667594	intergenic
chr16:86987016	0.299462	0.0257915	0.701703	intergenic
chr13:19590524	0.298085	0.0351187	0.739231	intergenic
chr14:104289411	0.297188	0.00470166	0.431024	intergenic
chr2:3676534	0.293491	0.00679559	0.476572	intergenic
chr5:3645391	0.293123	0.000539064	0.186888	intergenic
chr20:56474855	0.292773	0.0398917	0.755922	gene body:APCDD1L
chr20:17244125	0.292698	0.0474569	0.775058	gene body:PCSK2
chr7:516976	0.292623	0.0074013	0.486707	gene body:PDGFA
chr1:195113781	0.29186	0.00120241	0.257205	intergenic
chr2:208503770	0.291235	0.0374771	0.754428	gene body:PLEKHM3
chr1:165119877	0.29117	0.00594824	0.465147	intergenic
chr2:493671	0.290584	0.0110492	0.554186	intergenic
chr9:126252445	0.290402	0.00147842	0.28343	promoter:GPR144
chr19:45726940	0.290009	0.00312233	0.377315	gene body:SPTBN4
chr8:144442821	0.289597	0.0485052	0.776987	intergenic
chr18:29993045	0.289062	0.00695408	0.476572	gene body:NOL4
chr1:3172681	0.289031	0.0463711	0.771303	gene body:PRDM16
chr1:3384561	0.288733	0.040596	0.755922	gene body:ARHGEF16
chr12:34394621	0.287773	0.0240273	0.687019	intergenic
chr17:99719	0.287252	0.0105293	0.551801	gene body:RPH3AL
chr19:4197828	0.284073	0.028174	0.711208	promoter:CCDC94
chr3:65509721	0.283681	0.0166657	0.632763	gene body:MAGI1
chr6:170388460	0.283597	0.00288712	0.365505	intergenic
chr14:104426899	0.282684	0.0117351	0.562478	gene body:KIAA0284
chr13:113262382	0.281575	0.000234444	0.155822	intergenic
chr7:53222476	0.280879	1.87703e-05	0.0291096	intergenic
chr7:63024043	0.280116	0.00782311	0.502028	intergenic
chr10:85987089	0.279954	0.0403691	0.755922	gene body:LRIT1
chr8:54732220	0.278866	0.0163644	0.628399	intergenic
chr1:147429013	0.278515	0.0188361	0.655215	intergenic
chr7:155059067	0.278123	0.049105	0.780817	intergenic
chr13:113859020	0.278099	0.00264808	0.364053	gene body:RASA3
chr2:154436152	0.276648	0.0103496	0.549795	promoter:GALNT13
chr19:7410923	0.276164	0.0300948	0.718952	gene body:ARHGEF18
chr1:46441408	0.274896	0.0204641	0.665859	promoter:C1orf190
chr12:47208041	0.274141	0.00857132	0.523507	intergenic
chr5:1909773	0.272511	0.00693573	0.476572	intergenic
chr17:43996533	0.272373	6.89287e-06	0.0183252	gene body:HOXB3
chr16:86969950	0.272032	0.016445	0.629388	intergenic
chr9:131467278	0.271918	0.0217917	0.668882	promoter:PRRX2
chr1:2874922	0.271151	0.0341142	0.738412	intergenic
chr17:45705421	0.27066	0.0236416	0.683411	gene body:TMEM92
chr10:101287428	0.270633	0.013763	0.594335	intergenic
chr7:5853518	0.269789	0.0101999	0.549795	gene body:ZNF815
chr8:145592393	0.269639	0.0439353	0.764387	gene body:CPSF1
chr22:41495891	0.269471	0.0161426	0.627774	intergenic
chr10:620309	0.268492	0.0234452	0.681742	gene body:DIP2C
chr2:66513956	0.268348	0.000864924	0.223559	intergenic
chr4:3743649	0.268223	0.023163	0.677772	intergenic
chr17:44651968	0.268039	0.0424296	0.761494	gene body:ABI3
chr6:2579371	0.26671	0.0118155	0.562478	promoter:C6orf195
chr12:131218976	0.26611	0.0349243	0.739231	intergenic
chr12:112026080	0.265497	0.0280827	0.711208	gene body:RASAL1
chr8:144883225	0.264981	0.00206607	0.321914	gene body:FAM83H
chr19:46223644	0.264919	0.0038975	0.409788	intergenic
chr2:174598489	0.264723	0.0267512	0.702173	intergenic
chr4:1512396	0.264207	0.0277399	0.710345	intergenic
chr20:34602603	0.263641	0.03299	0.735493	promoter:MYL9
chr7:1295907	0.262535	0.0208276	0.665981	intergenic
chr13:110860649	0.262338	0.020246	0.665859	intergenic
chr3:130204970	0.259968	0.00631478	0.467582	gene body:CCDC48
chr17:44028531	0.257454	0.0369494	0.74905	gene body:LOC404266
chr20:48890544	0.256755	0.01411	0.599126	promoter:TMSL6
chr19:13270561	0.255594	0.03528	0.73932	gene body:CACNA1A
chr2:96556704	0.254917	0.0128809	0.579585	intergenic
chr1:40769747	0.254364	0.0173859	0.646403	promoter:ZNF684
chr22:18522807	0.253628	0.000920932	0.228514	intergenic
chr22:48484072	0.253387	0.0345199	0.739164	intergenic
chr18:74170210	0.252303	0.00665853	0.471999	intergenic
chr17:7427009	0.248983	0.0365435	0.746515	promoter:MPDU1
chr19:14029142	0.248599	0.0102381	0.549795	gene body:PALM3
chr19:50689713	0.248214	0.00302289	0.375039	gene body:RTN2
chr20:9435111	0.239516	0.0495049	0.780817	intergenic
chr15:32573784	0.244455	0.0333205	0.735493	intergenic
chr1:119328305	0.24613	0.0269497	0.703403	gene body:TBX15
chr6:43720692	0.246219	0.0130278	0.583207	promoter:C6orf206
chr7:157751512	0.251944	0.0341582	0.738412	gene body:PTPRN2
chr19:2439287	0.252393	0.0264266	0.701703	intergenic
chr12:29424713	0.252698	8.86965e-06	0.018517	promoter:ERGIC2
chr19:6414991	0.253111	0.0252948	0.697028	promoter:CRB3
chr3:51715780	0.254845	0.0353872	0.73932	promoter:GRM2
chrX:132946626	0.254927	0.0399071	0.755922	intergenic
chr12:101868528	0.255339	0.0480514	0.776221	intergenic
chrX:124164946	0.256056	0.0475084	0.775058	intergenic
chr1:148137703	0.256214	0.000649566	0.195006	intergenic
chr5:140780944	0.25661	0.0439207	0.764387	promoter:PCDHGA11.
chrX:102973676	0.256681	0.0335145	0.735493	intergenic
chrX:47267765	0.257079	0.00716577	0.484759	intergenic
chr1:114498409	0.257528	0.0210245	0.667123	promoter:SYT6
chr5:1298901	0.258349	0.0118409	0.562478	intergenic
chr6:5951688	0.258892	0.0402837	0.755922	promoter:NRN1
chr1:20384947	0.259459	0.0353541	0.73932	promoter:UBXD3
chr20:44119178	0.259869	0.00383864	0.408845	gene body:SLC12A5
chrX:46977503	0.260083	0.0166805	0.632763	gene body:USP11
chrX:48699211	0.260288	0.0314474	0.729483	intergenic
chr7:100272918	0.260546	0.0174782	0.646403	intergenic
chr19:43037648	0.261301	0.0189107	0.656583	intergenic
chrX:50230398	0.261308	0.00447715	0.419365	intergenic
chr1:50655584	0.261564	0.0324297	0.732806	intergenic
chr5:140595575	0.261757	0.0451644	0.768291	gene body:PCDHB18
chr3:57969961	0.261864	0.0207171	0.665859	gene body:FLNB
chr17:27252717	0.26328	0.0239929	0.687019	promoter:UTP6
chr17:53756727	0.265055	0.0171587	0.642502	gene body:BZRAP1
chr17:44110564	0.265489	0.00304691	0.375516	intergenic
chrX:68301638	0.266282	0.0249532	0.695407	intergenic
chr16:88517570	0.266368	6.50158e-06	0.0183252	gene body:TUBB3
chr6:28565547	0.266401	0.0324783	0.732806	intergenic
chr17:20628161	0.266411	0.0443402	0.765077	intergenic
chrX:128867431	0.266698	0.0361245	0.743596	intergenic
chrX:153345362	0.26767	0.0456549	0.771303	gene body:PLXNA3
chr1:26609833	0.271868	0.000251455	0.161365	promoter:LIN28
chr2:156893803	0.273216	0.00467673	0.430861	gene body:NR4A2
chr19:60420157	0.273334	0.0243308	0.691259	intergenic
chrX:68031165	0.273821	0.0295522	0.718952	intergenic
chr16:57079070	0.274579	0.0315115	0.729483	gene body:NDRG4
chr3:62330352	0.274865	0.00106424	0.23578	intergenic
chr7:96491403	0.276374	0.00827203	0.513232	promoter:DLX5
chr1:50666056	0.276386	0.0367491	0.74825	intergenic
chrX:67830024	0.276865	0.0258905	0.701703	gene body:STARD8
chr7:23686892	0.278325	0.0207126	0.665859	promoter:C7orf46
chrX:100332896	0.28051	0.0305736	0.722944	intergenic
chrX:8711285	0.280768	0.0335779	0.735493	intergenic
chr18:45341073	0.281491	0.0079652	0.507645	intergenic
chr9:136440656	0.283929	0.0492899	0.780817	gene body:RXRA
chr16:1079733	0.285457	0.0461338	0.771303	gene body:C1QTNF8
chr19:2428134	0.286853	0.00412896	0.419365	gene body:GADD45B
chr16:2279260	0.288991	0.0174593	0.646403	gene body:ABCA3
chr2:159021418	0.289409	0.000446235	0.1825	promoter:CCDC148
chrX:48282703	0.290298	0.0157702	0.621384	intergenic
chr10:102036132	0.291569	0.0463746	0.771303	promoter:BLOC1S2
chr14:69084296	0.291877	0.0305123	0.722441	intergenic
chr11:124296024	0.29222	0.00438874	0.419365	gene body:HEPACAM
chr3:185586999	0.292406	0.00642568	0.467582	gene body:CHRD
chr2:121341297	0.292503	0.00630209	0.467582	gene body:GLI2
chrX:13497569	0.292621	0.00285609	0.364053	intergenic
chr5:145698482	0.292689	0.00566428	0.456584	intergenic
chr4:56354383	0.293211	0.0345	0.739164	intergenic
chr5:72634714	0.293729	0.0327179	0.733018	intergenic
chr20:25531045	0.296208	0.0354358	0.73932	intergenic
chr11:63866398	0.296527	0.010897	0.554186	gene body:CCDC88B
chr1:35811514	0.296603	0.0385975	0.755922	intergenic
chr1:226142000	0.297196	0.0366691	0.747439	intergenic
chr3:188339618	0.298962	0.0204832	0.665859	promoter:RPL39L
chr1:54594578	0.301527	0.00208486	0.321914	gene body:SSBP3
chr18:74365675	0.30462	0.0328701	0.735232	intergenic
chr2:219631913	0.304972	0.0106771	0.551801	gene body:IHH
chr1:201202668	0.305735	0.0424058	0.761494	promoter:CYB5R1
chr3:172228763	0.305916	0.0162743	0.628399	intergenic
chr5:99898824	0.307845	0.0400643	0.755922	promoter:TMEM157
chr11:61111614	0.308316	0.0334473	0.735493	intergenic
chr15:94688419	0.308727	0.0227113	0.673238	intergenic
chr22:41009277	0.30891	0.0025221	0.355009	intergenic
chr22:48870328	0.309016	0.0406135	0.755922	promoter:MOV10L1
chrX:153214229	0.309138	0.0439739	0.764387	intergenic
chr19:46637530	0.310156	0.0111403	0.554186	promoter:ATP5SL
chrX:152872825	0.311418	0.00243376	0.348402	gene body:HCFC1
chr7:128337645	0.312733	0.0481394	0.776221	promoter:CRIM2.
chrX:153644034	0.314033	0.0146303	0.609431	intergenic
chr1:227633829	0.314621	0.000392224	0.1825	intergenic
chr7:101723037	0.315313	0.00904635	0.529935	gene body:SH2B2
chr12:113620308	0.317777	0.00364724	0.402266	intergenic
chr2:172681050	0.31778	0.0488948	0.780387	intergenic
chr19:45288380	0.318402	0.00447255	0.419365	promoter:ZNF780A
chr19:23445531	0.319126	0.00554187	0.45653	intergenic
chr4:41574981	0.319717	0.000532103	0.186888	intergenic
chrX:101853623	0.319907	0.00283898	0.364053	intergenic
chr18:14737516	0.320936	0.0127473	0.578602	promoter:ANKRD30B
chr19:48836072	0.322159	0.0109928	0.554186	promoter:CADM4
chr5:80291660	0.322384	0.0118176	0.562478	promoter:RASGRF2
chr14:20160934	0.323692	0.0213034	0.66838	intergenic
chr17:24645295	0.324333	0.0225661	0.673238	promoter:NUFIP2
chr19:4736250	0.324629	0.0459173	0.771303	intergenic
chrX:133983662	0.324825	0.00207542	0.321914	intergenic
chrX:138112984	0.325267	0.00272207	0.364053	gene body:FGF13
chrX:119017879	0.3253	0.0379933	0.755922	intergenic
chrX:69269829	0.325523	0.0478487	0.776221	intergenic
chr12:108640650	0.325546	0.014017	0.597693	gene body:C12orf34
chr12:52631830	0.32565	0.000309342	0.169319	intergenic
chr6:21773694	0.326083	0.0023815	0.348035	intergenic
chr11:3138150	0.326614	0.0065465	0.470387	gene body:OSBPL5
chr9:34799590	0.327018	0.00730888	0.485779	intergenic
chrX:114452609	0.327114	0.0427463	0.762657	intergenic
chr7:5494452	0.32806	0.0132305	0.583458	gene body:FBXL18
chrX:101792657	0.328189	0.0287605	0.714199	intergenic
chrX:14800912	0.328995	0.0097026	0.543872	intergenic
chr19:57593118	0.32937	0.0301716	0.719327	gene body:ZNF528
chrX:100193270	0.329908	0.0494222	0.780817	gene body:TRMT2B
chr19:40087778	0.331739	0.038737	0.755922	intergenic
chrX:48900526	0.332572	0.015146	0.61409	intergenic
chr16:66584575	0.33278	0.0497684	0.780817	gene body:DPEP2
chr1:176722422	0.33298	0.0186937	0.652765	intergenic
chr7:129913253	0.334124	0.0194922	0.664376	promoter:MEST
chr18:12277271	0.334208	0.0298768	0.718952	intergenic
chr7:150336692	0.336214	0.0448005	0.766302	gene body:NOS3
chrX:48569781	0.337	0.0308782	0.724645	intergenic
chr12:129869046	0.338417	0.00657217	0.470416	gene body:STX2
chr2:175302764	0.339193	0.0371978	0.75163	intergenic
chr20:30069405	0.341755	0.0150349	0.613919	gene body:C20orf160
chrX:66682762	0.342192	0.0200916	0.665859	gene body:AR
chr3:120904542	0.342552	0.0497993	0.780817	promoter:C3orf15
chr17:35109974	0.342743	0.0133572	0.585016	gene body:ERBB2
chr9:4481167	0.343352	0.0378786	0.755922	promoter:SLC1A1
chr5:76285191	0.343459	0.027109	0.703625	gene body:CRHBP
chr13:78079328	0.344021	0.0127345	0.578602	intergenic
chr5:134853297	0.344424	0.0269871	0.703403	intergenic
chr6:7206317	0.345871	0.00973443	0.544017	intergenic
chr7:94791705	0.348288	0.0337138	0.735493	promoter:PON1
chr5:177661829	0.350001	0.0167781	0.633132	gene body:COL23A1
chr19:813930	0.350137	0.0185649	0.652426	gene body:CFD
chr17:30800666	0.350268	0.0353921	0.73932	intergenic
chr8:19363310	0.35172	0.0133455	0.585016	gene body:CSGALNACT1
chrX:147389553	0.35273	0.0292176	0.718952	intergenic
chr22:18126924	0.357641	0.000682992	0.195006	gene body:TBX1
chr6:26609704	0.358755	0.0469469	0.775058	gene body:BTN1A1
chr5:8510432	0.360783	0.0282882	0.711208	intergenic
chrX:46581085	0.360831	0.0228125	0.673238	intergenic
chrX:64958621	0.36109	0.00191066	0.309194	intergenic
chr3:72787010	0.362139	0.00647852	0.467582	intergenic
chr15:56944337	0.36643	0.00547859	0.455207	intergenic
chr6:10518095	0.36655	0.0261055	0.701703	gene body:TFAP2A
chr5:92949243	0.367194	0.0159691	0.625653	gene body:NR2F1
chr6:167427424	0.36972	0.0244246	0.691259	intergenic
chr1:212427230	0.370952	0.000542285	0.186888	intergenic
chr11:44281451	0.371138	0.00448434	0.419365	gene body:ALX4
chr6:146797168	0.371308	0.00736461	0.486707	gene body:GRM1
chr3:159303923	0.372183	0.000183144	0.136332	gene body:SHOX2
chr7:44152486	0.372424	0.0178076	0.646403	gene body:GCK
chrX:24945743	0.372561	0.00913284	0.529935	intergenic
chrX:21583939	0.375996	0.00726747	0.484759	intergenic
chr19:1805468	0.376281	0.0187254	0.652765	gene body:KLF16
chr19:51217886	0.377242	0.0415595	0.757515	promoter:PGLYRP1
chr16:1333035	0.37811	0.000639456	0.195006	gene body:BAIAP3
chr6:33668870	0.378483	0.00775878	0.499622	intergenic
chrX:72583882	0.379357	0.0175687	0.646403	gene body:CDX4
chr19:55003823	0.381489	0.01793	0.646403	gene body:FUZ
chr8:96154445	0.383245	0.0320251	0.729483	intergenic
chr5:176039674	0.383376	0.0121271	0.566499	intergenic
chr19:41215231	0.383758	0.0299665	0.718952	promoter:CLIP3
chr1:60311903	0.384096	0.00861287	0.523507	promoter:C1orf87
chrX:106402354	0.385504	0.0294817	0.718952	intergenic
chrX:15665972	0.386076	0.0137646	0.594335	intergenic
chrX:129132627	0.386611	0.039673	0.755922	intergenic
chr1:173834999	0.388659	0.0492915	0.780817	gene body:TNR
chr9:46974086	0.390275	0.0311209	0.727405	intergenic
chr11:67140113	0.394026	0.0461073	0.771303	intergenic
chr6:158427707	0.395765	0.0150758	0.613919	gene body:SYNJ2
chr19:12692793	0.398082	0.0210881	0.667123	gene body:TNPO2
chrX:46191193	0.398516	0.0128935	0.579585	intergenic
chrX:11066863	0.399944	0.00419799	0.419365	gene body:ARHGAP6
chr2:71059071	0.401002	0.00828201	0.513232	promoter:ANKRD53
chr17:44050324	0.401405	0.0299544	0.718952	intergenic
chr11:32404837	0.401588	0.00447326	0.419365	gene body:WT1
chr2:231822764	0.40388	0.00515492	0.441044	gene body:ARMC9
chr3:40403655	0.406912	0.00568839	0.456584	promoter:ENTPD3
chrX:47394536	0.413678	0.0250147	0.695407	intergenic
chr12:123978844	0.414068	0.012526	0.577001	intergenic
chr6:1546623	0.416293	0.00547912	0.455207	intergenic
chr15:94688797	0.419203	0.00986076	0.54551	intergenic
chr17:4635368	0.420965	0.00222267	0.33358	gene body:VMO1
chr15:49174824	0.421516	0.00750716	0.490028	gene body:TNFAIP8L3
chrX:119033213	0.4248	0.0450439	0.766942	intergenic
chr4:3012816	0.42531	0.0333959	0.735493	intergenic
chr22:40425360	0.426198	0.0177152	0.646403	promoter:MEI1
chr7:127698955	0.426618	0.0155971	0.621384	intergenic
chr1:3153829	0.427045	0.00048857	0.1825	gene body:PRDM16
chr19:11646042	0.427633	0.0057125	0.456584	gene body:ZNF833P
chrX:135941249	0.4335	0.0386197	0.755922	intergenic
chr7:56151071	0.43427	0.00126598	0.262831	intergenic
chrX:47581036	0.438977	0.00133439	0.269923	intergenic
chr17:53710206	0.439829	0.0170185	0.638539	gene body:MPO
chr11:74817102	0.440149	0.0404445	0.755922	gene body:KLHL35
chrX:140098616	0.441632	0.00577092	0.458961	intergenic
chr1:226313254	0.443447	0.00829971	0.513232	gene body:WNT3A
chr18:42591508	0.444967	0.0115321	0.561815	intergenic
chr11:32417162	0.446068	0.0161671	0.627774	gene body:WT1AS
chr6:26381269	0.448473	0.00045634	0.1825	promoter:HIST1H2APS4
chrX:152900692	0.448959	0.0126354	0.578602	gene body:TMEM187
chrX:117513158	0.450942	0.0182541	0.652426	intergenic
chr6:30247697	0.451337	0.000435997	0.1825	gene body:TRIM15
chr1:3229775	0.454213	0.0325407	0.732806	gene body:PRDM16
chrX:50229169	0.454374	0.0185185	0.652426	gene body:DGKK
chr5:115326249	0.45443	2.43038e-05	0.0323067	gene body:AQPEP
chrX:122146433	0.455065	0.00626705	0.467582	gene body:GRIA3
chrX:108754418	0.45606	0.00253544	0.355009	intergenic
chr2:85664851	0.458873	0.00174344	0.303228	promoter:VAMP5
chr3:46915058	0.459918	0.00614302	0.467582	gene body:PTH1R
chr10:26720640	0.460066	0.0107336	0.551801	intergenic
chr1:116172333	0.460246	0.00750331	0.490028	intergenic
chr16:22866927	0.460696	0.00151813	0.28343	intergenic
chrX:100490278	0.462423	0.0011756	0.254394	gene body:TIMM8A
chr11:58429427	0.464763	0.0285595	0.713413	intergenic
chr14:68164804	0.464961	0.00160963	0.285921	intergenic
chr1:3299962	0.465712	0.00291564	0.366622	gene body:PRDM16
chr10:49482858	0.466035	0.0082522	0.513232	promoter:ARHGAP22
chrX:146870363	0.466085	0.00554411	0.45653	intergenic
chrX:75565112	0.47033	0.00486709	0.435551	gene body:MAGEE1
chrX:64671041	0.471566	0.0185087	0.652426	intergenic
chr19:47111178	0.473749	0.021804	0.668882	intergenic
chr10:88139246	0.474654	1.81573e-05	0.0291096	intergenic
chrX:33654351	0.481897	2.32509e-05	0.0323067	intergenic
chr22:18126155	0.482546	0.00417873	0.419365	gene body:TBX1
chrX:119328887	0.48364	0.00195436	0.31354	gene body:FAM70A
chr7:4731210	0.492019	0.00964795	0.542442	gene body:FOXK1
chr11:71629760	0.494692	0.00127108	0.262831	gene body:PHOX2A
chrX:10548199	0.505521	0.00500708	0.437158	gene body:MID1
chr8:21938191	0.517252	0.000650591	0.195006	intergenic
chr19:9334589	0.534508	5.82894e-05	0.068339	promoter:ZNF177
chr1:153413809	0.546282	0.00272655	0.364053	gene body:TRIM46
chrX:73559219	0.551356	0.000432247	0.1825	gene body:SLC16A2
chrX:134257296	0.616999	0.000209798	0.144605	gene body:ZNF75D
chr2:161981540	0.621421	9.09972e-08	0.00169346	gene body:TBR1
chr5:134855184	0.698012	0.000132135	0.111774	intergenic

## Sheet: trisomy 8
ID	AMD	P.Value	adj.P.Val	promoter/gene body/intergenic			AMD= absolute methylation difference, Red= hypermethylated, Green= hypomethylated
chr16:88446575	0.624415	8.5787e-06	0.0186113	gene body:SPIRE2
chrX:152319341	0.531964	8.16209e-05	0.0827404	intergenic
chr9:46974086	0.493017	0.0092573	0.426431	intergenic
chr11:49795856	0.490334	0.00694506	0.388339	intergenic
chr20:29689233	0.471889	0.00048987	0.158209	promoter:COX4I2
chr4:56354383	0.459104	0.00268496	0.272343	intergenic
chr13:23019203	0.457248	0.00121926	0.220029	intergenic
chr16:53923315	0.45574	0.0144806	0.483664	intergenic
chr1:1122690	0.44962	0.0304887	0.582152	gene body:TTLL10
chr20:61623510	0.44598	0.0001244	0.0867553	gene body:PPDPF
chr14:19206473	0.445133	0.0427434	0.635299	intergenic
chr13:78079945	0.443935	0.0106304	0.451672	intergenic
chr17:19188378	0.438971	0.0106942	0.452207	promoter:hsa-mir-1180
chrX:82650227	0.438243	0.0250764	0.560256	gene body:POU3F4
chr7:44071271	0.435589	0.00427423	0.315872	promoter:PGAM2
chr4:9104403	0.43211	0.0163859	0.508483	intergenic
chr10:122729042	0.42833	0.0295202	0.57695	intergenic
chr11:49028013	0.426088	0.00134562	0.222607	intergenic
chrX:130044011	0.418579	0.0273951	0.571596	gene body:ARHGAP36
chr15:94688419	0.418198	0.00391855	0.315872	intergenic
chr3:172228763	0.417998	0.00234114	0.256964	intergenic
chr6:31975670	0.41709	0.0092358	0.426431	gene body:ZBTB12
chr16:85809135	0.416784	0.0423838	0.634053	intergenic
chr1:16895573	0.416184	0.0346106	0.594739	gene body:ESPNP
chr7:151694767	0.41351	0.014598	0.483664	gene body:MLL3
chrX:140098616	0.409428	0.00916812	0.426431	intergenic
chr2:133740417	0.407028	0.00242026	0.256964	gene body:NCKAP5
chr13:83351665	0.406736	0.0251029	0.560256	gene body:SLITRK1
chr16:4672831	0.406734	0.000119516	0.0867553	gene body:MGRN1
chr17:21296547	0.405214	0.00719082	0.390355	intergenic
chr15:29408947	0.40418	0.00342953	0.308517	gene body:KLF13
chr15:19279725	0.398976	0.0117833	0.459912	intergenic
chr11:113575073	0.3986	0.0240171	0.560256	gene body:ZBTB16
chr15:93670959	0.396462	0.000418584	0.143755	gene body:LOC400456
chr2:203347172	0.395734	0.0320611	0.586755	gene body:ICA1L
chr19:4486069	0.395373	0.0108657	0.452207	intergenic
chr5:140146142	0.394319	0.00611071	0.372335	promoter:PCDHA1
chr13:18862791	0.393598	0.0314693	0.582152	intergenic
chrX:104953005	0.388062	0.0236089	0.560256	intergenic
chr21:45742616	0.387086	0.0285864	0.572209	gene body:COL18A1
chr11:384257	0.386756	0.0188377	0.524311	promoter:PKP3
chr12:30245182	0.386628	0.000152686	0.0916609	intergenic
chr12:130829570	0.386382	0.04411	0.636548	gene body:SFRS8
chrX:146870363	0.383697	0.0171129	0.508483	intergenic
chr21:13974281	0.382152	0.0215788	0.545767	intergenic
chr1:2423508	0.38138	0.0198292	0.534936	gene body:PLCH2
chrX:134257296	0.381252	0.00780496	0.403939	gene body:ZNF75D
chr11:1208722	0.379258	0.014063	0.479477	gene body:MUC5B
chr9:39122859	0.374825	0.0295091	0.57695	gene body:CNTNAP3
chr16:772828	0.374421	0.0073803	0.396644	intergenic
chr17:73548669	0.372721	0.0323941	0.587372	gene body:TNRC6C
chr9:67867296	0.370297	0.0330277	0.588824	intergenic
chr3:186483248	0.369293	0.0493187	0.6509	intergenic
chr1:157424852	0.368633	0.0253731	0.560256	gene body:CADM3
chr2:96579515	0.358384	0.0166795	0.508483	gene body:ARID5A
chr5:3659488	0.358216	9.33664e-05	0.0827404	intergenic
chr19:17365681	0.358055	0.0142973	0.483664	intergenic
chr3:185586999	0.35771	0.00161178	0.231623	gene body:CHRD
chr3:62330352	0.35355	0.000124052	0.0867553	intergenic
chr4:635236	0.353316	0.00805831	0.405311	gene body:PDE6B
chr12:105501518	0.353193	0.0200597	0.535185	gene body:RFX4
chr15:66047555	0.349938	0.0020669	0.251464	intergenic
chr17:43210551	0.348786	0.0173229	0.508483	intergenic
chr2:219882114	0.347132	0.00560772	0.352566	promoter:PTPRN
chr7:62678563	0.346499	0.0101606	0.441599	intergenic
chr12:52759572	0.345367	0.00869988	0.420532	gene body:LOC100240735
chr4:41574981	0.343407	0.000289371	0.113823	intergenic
chr7:56151071	0.335549	0.00747112	0.39725	intergenic
chr21:46277777	0.335516	0.0109175	0.452207	intergenic
chr6:166138323	0.335502	0.00686423	0.388339	intergenic
chr4:104860008	0.335205	0.037922	0.610117	promoter:TACR3
chr16:1422552	0.334822	0.026142	0.560256	intergenic
chrX:138356751	0.331011	0.0279538	0.572164	gene body:SRD5A1P1
chr7:66006207	0.330295	0.0152378	0.492318	intergenic
chrX:153345362	0.32932	0.017548	0.508484	gene body:PLXNA3
chrX:75565112	0.327213	0.0348337	0.59747	gene body:MAGEE1
chr6:50926139	0.325733	0.00410284	0.315872	intergenic
chr19:52199146	0.325377	0.00952655	0.431614	gene body:GRLF1
chr9:129501364	0.325011	0.0222558	0.551228	intergenic
chr2:112655577	0.324207	0.0242799	0.560256	gene body:FBLN7
chr21:14231504	0.324062	0.0133166	0.474973	intergenic
chr16:57079070	0.322242	0.0142474	0.482957	gene body:NDRG4
chr13:78079328	0.32141	0.0183072	0.516991	intergenic
chr2:175302764	0.319512	0.0477001	0.646567	intergenic
chr12:125241514	0.318258	1.23887e-05	0.0209593	intergenic
chr18:12277271	0.316612	0.0379706	0.610218	intergenic
chr9:38477602	0.314658	0.0430038	0.635299	intergenic
chr11:50183607	0.314189	0.00358186	0.313271	intergenic
chr15:87113723	0.311535	0.00530073	0.35217	intergenic
chr6:50918601	0.310696	0.0332414	0.589885	gene body:TFAP2B
chr15:94688797	0.309951	0.04379	0.635299	intergenic
chr14:28313154	0.309144	0.00682317	0.388316	gene body:C14orf23
chr19:10959395	0.307221	0.0493489	0.6509	gene body:SMARCA4
chr2:79073700	0.307074	0.0232784	0.560256	intergenic
chr10:50646353	0.305656	0.0471628	0.646252	intergenic
chr19:5201458	0.305291	0.0363888	0.604639	gene body:PTPRS
chr7:44152486	0.301818	0.0467335	0.64395	gene body:GCK
chr1:90954685	0.299372	0.0196275	0.534542	promoter:BARHL2
chr6:28889836	0.298826	0.0120806	0.463081	intergenic
chr16:55229438	0.298244	0.0168447	0.508483	promoter:MT1A
chrX:48905992	0.297447	0.0327768	0.588824	intergenic
chr5:176039674	0.295871	0.0426203	0.635299	intergenic
chr6:123358863	0.295604	0.0159036	0.504202	promoter:RLBP1L2
chr22:40724535	0.295286	0.0111959	0.459007	promoter:WBP2NL
chr17:78412308	0.294075	0.0431907	0.635299	gene body:TBCD
chr3:53205030	0.293713	0.0172839	0.508483	intergenic
chr1:206150721	0.293363	0.0495627	0.6509	promoter:CD34
chr17:1053562	0.292957	0.0102409	0.441599	intergenic
chr2:234512386	0.291613	0.0433346	0.635299	gene body:TRPM8
chr19:1931824	0.29119	0.0497552	0.651027	gene body:CSNK1G2
chr2:3431353	0.29119	0.0475319	0.646252	gene body:TTC15
chr1:176722422	0.29116	0.0353269	0.600584	intergenic
chr19:53696325	0.291067	0.0436935	0.635299	gene body:LMTK3
chr1:219122115	0.291048	0.0234075	0.560256	gene body:HLX
chr7:8449657	0.2904	0.00390446	0.315872	gene body:NXPH1
chr1:195113781	0.288954	0.00129853	0.220029	intergenic
chr20:9767271	0.287437	0.0278002	0.571596	promoter:PAK7
chr4:118066535	0.287049	0.010381	0.444117	intergenic
chrX:48900526	0.286719	0.0314615	0.582152	intergenic
chr14:64285566	0.28666	0.0489549	0.6509	gene body:SPTB
chr1:24734289	0.285821	0.000130529	0.0867553	gene body:RCAN3
chr3:76038446	0.284792	0.0303825	0.581706	intergenic
chr9:66226640	0.284311	0.0190255	0.527227	intergenic
chr22:15381042	0.282089	0.0286924	0.572924	intergenic
chr11:63866398	0.280639	0.0147846	0.486667	gene body:CCDC88B
chr11:44935191	0.280506	0.0306438	0.582152	intergenic
chr6:25018605	0.280383	0.0394551	0.620364	promoter:C6orf32
chr7:57476258	0.278057	0.00582974	0.361638	intergenic
chr16:47866624	0.274867	0.0449915	0.639643	intergenic
chr19:18023650	0.273541	0.025026	0.560256	intergenic
chr19:18132738	0.272807	0.0148014	0.486667	gene body:PIK3R2
chr10:99382776	0.272495	0.036648	0.606239	gene body:MORN4
chrX:48342054	0.271752	0.0374625	0.60793	gene body:WDR13
chr6:33668870	0.270734	0.042483	0.634517	intergenic
chrX:136459742	0.269615	0.0105468	0.449145	intergenic
chr21:46425448	0.269538	0.0173767	0.508484	gene body:C21orf56
chr7:78919501	0.268872	0.0330716	0.588824	gene body:MAGI2
chr12:103183187	0.267936	0.0446475	0.638722	gene body:TXNRD1
chr19:850490	0.267318	0.0043708	0.315872	gene body:C19orf22
chr14:23908608	0.263101	0.00846916	0.416784	gene body:NFATC4
chr1:85946629	0.259897	0.031351	0.582152	promoter:C1orf181
chrX:3245151	0.259031	0.00652192	0.386538	gene body:MXRA5
chr3:185370506	0.258231	0.0179451	0.511599	gene body:DVL3
chr20:61368399	0.254438	0.0371935	0.60793	intergenic
chr16:65527000	0.254014	0.0102026	0.441599	gene body:CES2
chr2:218964193	0.250608	0.00657996	0.387872	gene body:SLC11A1
chrX:153176935	0.250532	0.041159	0.626357	intergenic
chr12:112057360	0.249174	0.0185801	0.521532	gene body:RASAL1
chr13:112045193	0.246712	0.0170611	0.508483	intergenic
chr6:170422814	0.244318	0.0305046	0.582152	intergenic
chr22:18522807	0.24062	0.00138573	0.222607	intergenic
chr5:180474257	0.224312	0.0294361	0.57695	intergenic
chr1:18839838	0.249285	0.0130272	0.470399	gene body:PAX7
chr19:55834096	0.253008	0.0295039	0.57695	gene body:SYT3
chr6:84625982	0.254714	0.0158613	0.503827	promoter:CYB5R4
chr17:72179419	0.255536	0.000120949	0.0867553	intergenic
chr8:22002514	0.257124	0.00169217	0.23501	promoter:RAI16
chr17:51183421	0.257685	0.0165689	0.508483	promoter:PCTP
chr6:1469152	0.258604	0.0289065	0.573745	intergenic
chr11:87881358	0.258862	0.00674344	0.388316	gene body:GRM5
chr7:63024043	0.25976	0.0121331	0.463081	intergenic
chr1:59384995	0.261044	0.0422454	0.632492	intergenic
chr11:124133577	0.263865	0.0027908	0.277736	gene body:ESAM
chr5:156934046	0.264055	0.00982741	0.437883	gene body:ADAM19
chr8:1126334	0.2644	0.0195795	0.534542	intergenic
chr22:35582421	0.264554	0.0108794	0.452207	intergenic
chr19:46637530	0.265267	0.025207	0.560256	promoter:ATP5SL
chr15:63501795	0.265543	0.0054266	0.35217	intergenic
chr7:155640094	0.265572	0.00451411	0.320639	intergenic
chr19:55923444	0.266086	0.0263137	0.560295	intergenic
chr4:158216616	0.26634	1.57863e-05	0.0244819	promoter:GLRB
chr12:48069232	0.267176	0.0320184	0.586755	gene body:LOC100335030
chr2:27566058	0.267187	0.0336623	0.59262	promoter:IFT172
chr2:219881265	0.267572	0.0296149	0.577103	gene body:PTPRN
chr8:10229350	0.269228	0.000158637	0.0922571	gene body:MSRA
chr19:52434565	0.26946	0.00451376	0.320639	intergenic
chr8:141418022	0.269602	0.0136579	0.477858	gene body:TRAPPC9
chr12:12740334	0.270369	0.0289801	0.573745	intergenic
chr16:3579093	0.270866	0.0214961	0.545767	gene body:SLX4
chr10:131703032	0.272193	0.0344968	0.594389	intergenic
chr1:59053539	0.272504	0.0276018	0.571596	gene body:LOC100131060
chr20:49542202	0.272521	0.0121929	0.463081	gene body:NFATC2
chr9:34618795	0.273018	0.0155264	0.497507	intergenic
chr1:212790727	0.274273	0.000362887	0.136203	promoter:PTPN14
chr10:104603990	0.275488	0.0257496	0.560256	promoter:C10orf32
chr19:54617438	0.276559	0.00125475	0.220029	intergenic
chr2:96556704	0.276747	0.00801608	0.405311	intergenic
chr10:43389365	0.277688	0.00215823	0.252476	promoter:ZNF239
chr14:80491047	0.277745	0.00213834	0.252476	promoter:TSHR
chr17:35510161	0.278257	0.000908599	0.203723	promoter:NR1D1
chr10:95452150	0.278499	0.000614802	0.165818	promoter:C10orf4
chr16:2279260	0.279281	0.0207811	0.54317	gene body:ABCA3
chr16:29892165	0.279866	0.00784535	0.403939	promoter:TAOK2
chr7:139744374	0.281838	0.00199758	0.249497	promoter:SLC37A3
chr19:55520709	0.281986	0.011578	0.459912	gene body:KCNC3
chr3:195334390	0.282247	0.00363764	0.313271	intergenic
chr19:17779737	0.282983	0.0336094	0.592301	gene body:B3GNT3
chr19:63205267	0.284043	0.00694354	0.388339	gene body:ZNF606
chr6:1500261	0.284261	0.0210425	0.545767	intergenic
chr10:131733506	0.284717	0.00408889	0.315872	intergenic
chr3:48227075	0.284816	0.0125896	0.468687	intergenic
chr18:10444082	0.287051	0.0424279	0.634204	promoter:APCDD1
chr21:43902099	0.288273	0.0198625	0.534936	intergenic
chr19:4197828	0.289065	0.0259617	0.560256	promoter:CCDC94
chr21:34496193	0.289244	0.00186669	0.242931	intergenic
chr17:45705421	0.289575	0.0168173	0.508483	gene body:TMEM92
chr6:27095577	0.289722	0.00288956	0.280524	gene body:LOC100270746
chr8:978939	0.290553	0.0172579	0.508483	intergenic
chr19:4867560	0.291658	0.0169315	0.508483	gene body:UHRF1
chr20:57947466	0.292176	0.0139208	0.479067	gene body:C20orf177
chr11:68274243	0.292604	0.0391105	0.619091	gene body:MTL5
chr8:146248058	0.292668	9.20726e-05	0.0827404	promoter:C8orf33
chr17:70283839	0.292954	0.00110271	0.215917	promoter:TMEM104
chr8:144170831	0.29302	0.0240227	0.560256	promoter:LY6E
chr16:87862075	0.295221	7.00382e-05	0.0814631	gene body:ANKRD11
chr19:5773284	0.295797	0.00913071	0.426431	intergenic
chr1:87389741	0.297528	0.044124	0.636548	gene body:LOC339524
chr11:63014954	0.297544	0.00708883	0.389741	promoter:HRASLS5
chr19:57592767	0.297967	0.00437113	0.315872	intergenic
chr19:53609927	0.298065	0.00840352	0.416784	gene body:GRIN2D
chr2:7089747	0.298326	0.027999	0.572164	gene body:RNF144A
chr9:35101267	0.299229	0.039564	0.620683	gene body:KIAA1539
chr17:14142451	0.299641	0.00211793	0.252476	intergenic
chr8:20098826	0.301234	0.00022419	0.101761	promoter:ATP6V1B2
chr20:59973809	0.301895	0.0249583	0.560256	intergenic
chr19:38456189	0.301976	0.00287829	0.280524	intergenic
chr15:87715367	0.302387	0.00972507	0.435056	intergenic
chr2:242402996	0.302615	0.0458134	0.640422	gene body:NEU4
chr18:33358531	0.302674	0.00426466	0.315872	gene body:CELF4
chr4:175986905	0.302723	0.00355352	0.313271	promoter:GLRA3
chr21:46225536	0.303849	0.0138364	0.479067	promoter:COL6A1
chr17:78138722	0.304201	0.0365215	0.605762	gene body:FOXK2
chr18:41862138	0.304578	0.0192305	0.529406	gene body:PSTPIP2
chr5:92955024	0.304809	0.032557	0.587816	gene body:NR2F1
chr15:87721797	0.305034	0.00104445	0.209002	intergenic
chr9:44167150	0.305601	0.00552683	0.35217	intergenic
chr8:609097	0.306562	0.0134892	0.477858	gene body:ERICH1
chr2:3676534	0.307279	0.00508271	0.349037	intergenic
chr6:134026814	0.30813	0.00521161	0.35217	intergenic
chr8:103820057	0.308424	0.0250817	0.560256	intergenic
chr12:130736827	0.309686	0.0362764	0.604345	intergenic
chr5:122764525	0.309736	0.0309415	0.582152	gene body:CEP120
chr11:133841502	0.311132	0.0140987	0.479664	gene body:LOC283177
chr4:1293490	0.31224	0.0159659	0.50464	gene body:MAEA
chr10:403696	0.314007	0.00216031	0.252476	gene body:DIP2C
chr9:35962143	0.315262	0.0107263	0.452207	intergenic
chr6:108561753	0.316022	0.00245865	0.257835	intergenic
chr1:146203639	0.317419	0.0270569	0.570248	intergenic
chr2:202744296	0.317836	0.0340314	0.594389	intergenic
chr10:134671723	0.319506	0.0465586	0.643248	intergenic
chr17:77787713	0.322126	0.00276275	0.277736	gene body:SLC16A3
chr3:113180426	0.323878	0.00147628	0.22484	promoter:ABHD10
chr6:30631265	0.324245	0.0187833	0.524072	gene body:GNL1
chr7:133462545	0.327031	0.0367747	0.607255	promoter:LRGUK
chr16:87694617	0.327132	0.00121928	0.220029	gene body:ACSF3
chr7:73358682	0.327341	0.0274335	0.571596	gene body:CLIP2
chr2:174598489	0.327979	0.00855515	0.416784	intergenic
chr14:105007309	0.328297	0.0407385	0.625531	gene body:MTA1
chr19:787533	0.332523	0.0043791	0.315872	intergenic
chr6:170574044	0.332982	0.035262	0.600584	intergenic
chr3:5112548	0.334618	0.047021	0.645801	intergenic
chr9:103251226	0.336561	0.0032781	0.300519	intergenic
chr12:119451171	0.337008	0.0284568	0.572209	promoter:COQ5
chr15:98284003	0.337532	0.00015122	0.0916609	intergenic
chr8:2025113	0.3396	0.0217068	0.545767	gene body:MYOM2
chr13:113243710	0.341085	0.00210261	0.252476	gene body:TMCO3
chrX:8711285	0.341401	0.0126794	0.468687	intergenic
chr3:46582350	0.343398	0.00167191	0.234187	gene body:LRRC2
chrY:12617137	0.343768	0.0018903	0.244196	intergenic
chr12:52645925	0.344974	0.0329296	0.588824	gene body:HOTAIR
chr5:158458711	0.345694	6.40554e-06	0.0186113	promoter:EBF1
chr11:320785	0.34571	0.026175	0.560256	intergenic
chr5:534639	0.346745	0.000813079	0.191537	gene body:SLC9A3
chr6:157049830	0.347697	6.83256e-05	0.0814631	intergenic
chr19:54005909	0.347893	0.000645313	0.169145	promoter:BCAT2
chr6:170388460	0.34921	0.000591227	0.164202	intergenic
chr19:45006766	0.352073	0.00351319	0.313271	intergenic
chr15:88593563	0.353312	0.00695295	0.388339	promoter:TTLL13
chr9:139231570	0.353705	0.0447895	0.638722	gene body:NDOR1
chr9:21995887	0.3553	0.00198739	0.249497	gene body:CDKN2B
chr9:138710258	0.35677	0.0254207	0.560256	intergenic
chr19:1506010	0.357685	0.0244081	0.560256	gene body:MEX3D
chr8:144225025	0.359883	0.0117969	0.459912	intergenic
chr15:77363114	0.360476	0.0273223	0.571596	gene body:ANKRD34C
chr4:4915357	0.362534	0.0047827	0.335872	gene body:MSX1
chr8:1082157	0.364489	0.00536477	0.35217	intergenic
chr7:72376283	0.366729	0.000548843	0.164202	gene body:TRIM50
chr10:76473366	0.366839	0.0457769	0.640422	gene body:DUPD1
chr6:72354995	0.367029	0.019795	0.534936	intergenic
chr13:87124601	0.367601	0.0335103	0.592238	gene body:SLITRK5
chr1:31052708	0.368593	0.00436125	0.315872	intergenic
chr9:102400776	0.369482	0.0162277	0.505858	intergenic
chr19:61710555	0.370022	0.00126895	0.220029	promoter:ZNF471
chr8:19363310	0.371245	0.00983531	0.437883	gene body:CSGALNACT1
chr9:131060450	0.372125	0.000539003	0.164202	intergenic
chr10:88759414	0.372472	0.0296795	0.577211	gene body:AGAP11
chr6:167507344	0.372969	0.000209468	0.101094	gene body:TCP10L2
chr2:176657757	0.374196	0.0492373	0.6509	intergenic
chr10:3588475	0.375843	0.000169089	0.092851	intergenic
chr1:156386112	0.376968	0.0148635	0.486777	intergenic
chr19:15480223	0.379147	0.0014544	0.22484	intergenic
chr1:154312967	0.384553	0.000754564	0.184434	gene body:MEX3A
chr16:2625021	0.388679	0.0210911	0.545767	intergenic
chr3:195070043	0.389067	4.60658e-05	0.0612346	intergenic
chr5:176691677	0.389311	0.0146061	0.483664	gene body:LMAN2
chr19:2839929	0.390946	0.00773728	0.403939	intergenic
chr14:77177923	0.393171	0.0064538	0.383722	intergenic
chr22:48949950	0.394476	4.09995e-06	0.01526	intergenic
chr1:168310234	0.40229	0.00382713	0.315872	promoter:KIFAP3
chr8:21970221	0.405398	0.00433786	0.315872	gene body:EPB49
chr17:76478164	0.413943	0.0165327	0.508483	gene body:RPTOR
chr14:104322446	0.414798	0.0118852	0.461022	gene body:AKT1
chrY:12584239	0.417131	0.0387975	0.61606	intergenic
chr8:105411389	0.423059	0.014448	0.483664	intergenic
chr8:10966394	0.42913	0.00360687	0.313271	gene body:XKR6
chr2:241554377	0.433421	0.0060458	0.371328	gene body:LOC200772
chr8:142288379	0.440168	0.00122137	0.220029	intergenic
chr16:48429950	0.4425	0.000807454	0.191537	intergenic
chr6:167848869	0.442994	0.00915063	0.426431	intergenic
chr10:116381456	0.459037	2.6414e-07	0.00245782	gene body:ABLIM1
chr1:147429013	0.467087	0.000599986	0.164202	intergenic
chr16:314733	0.468476	1.68739e-06	0.0104675	gene body:AXIN1
chr2:240526885	0.473305	0.000217289	0.101094	intergenic
chr8:653998	0.488121	2.41912e-07	0.00245782	gene body:ERICH1
chr16:85272499	0.493681	0.000424852	0.143755	intergenic
chr18:72953137	0.499187	0.00437725	0.315872	gene body:MBP
chr7:5494452	0.604508	0.000148381	0.0916609	gene body:FBXL18
chr10:94442180	0.743656	9.00061e-06	0.0186113	gene body:HHEX
