# Supplementary material for: Genome Wide Analysis of Acute Myeloid Leukemia Reveal Leukemia Specific Methylome and Subtype Specific Hypomethylation of Repeats
Source: PLoS One. 2012 Mar 29;7(3):e33213. doi: 10.1371/journal.pone.0033213 (PMC3315563; doi:10.1371/journal.pone.0033213)
Supplement: Dataset S4 — Differentially methylated CGI shores. (XLS) [file pone.0033213.s032.xls]

## Sheet: AML Versus NBM
ID	AMD	P.Value	adj.P.Val	promoter/gene body/intergenic				AMD= absolute methylation difference, Red= hypermethylated, Green= hypomethylated
chr20:60310894:B	0.250905	0.0341887	0.598886	gene body:ADRM1				A; upstream to an identified CGI, B; downstream to an identified CGI
chr21:45700596:A	0.251379	0.000184147	0.112959	gene body:COL18A1
chr2:242463729:A	0.253066	0.00429384	0.353381	gene body:C2orf85
chr17:71292441:B	0.255107	0.0007522	0.19015	gene body:UNK
chr4:3345629:A	0.255659	0.00248047	0.287096	gene body:RGS12
chr20:61836693:B	0.255865	0.00773521	0.412185	intergenic
chr1:110751415:A	0.256095	0.0010072	0.212535	gene body:HBXIP
chr20:61904381:B	0.25713	0.000270711	0.134727	gene body:ZBTB46
chr16:4671562:B	0.258	0.0411635	0.624945	gene body:MGRN1
chr19:51950649:B	0.260516	0.0063768	0.392482	intergenic
chr12:100325178:A	0.261209	5.51992e-05	0.0625029	gene body:ARL1
chr19:1311038:B	0.262239	0.00732826	0.406285	gene body:MUM1
chr8:145465255:B	0.263263	0.00989969	0.440632	gene body:BOP1
chr11:345947:A	0.263925	9.06312e-05	0.0775591	intergenic
chr20:61554911:B	0.264919	0.00470743	0.360972	gene body:KCNQ2
chr9:135556394:B	0.265414	0.00124041	0.224502	gene body:SARDH
chr18:59136483:A	0.266285	0.00682116	0.400271	gene body:BCL2
chr6:44463134:A	0.271154	3.18159e-06	0.0266158	intergenic
chr17:35628966:B	0.271527	0.00105305	0.213314	gene body:WIPF2
chr7:5308825:B	0.272799	0.00243288	0.287096	intergenic
chr16:535848:B	0.273036	0.00443466	0.35607	gene body:SOLH
chr11:2510679:B	0.274334	0.000859806	0.197637	gene body:KCNQ1
chr1:1163778:A	0.275189	0.0171606	0.504416	intergenic
chr17:76621179:A	0.276686	0.000333802	0.145185	gene body:FLJ90757
chr1:226394131:A	0.281967	4.29427e-05	0.0552537	intergenic
chr12:131646465:A	0.282569	8.86159e-05	0.0775591	gene body:FBRSL1
chr6:1500261:A	0.286586	0.000341667	0.146539	intergenic
chr7:2530136:B	0.287334	0.0179465	0.508037	gene body:LFNG
chr7:158458887:B	0.289636	0.000238983	0.128129	intergenic
chr17:1321966:A	0.299172	0.00352553	0.325172	gene body:MYO1C
chr1:1590844:B	0.301872	0.00106632	0.21406	gene body:SLC35E2B
chr7:2532398:A	0.30486	0.00853662	0.417369	gene body:LFNG
chr13:113114947:A	0.309135	0.00194493	0.268813	intergenic
chr17:76587651:A	0.312427	0.00433941	0.354367	gene body:CHMP6
chr19:2725196:B	0.319671	5.20098e-05	0.0625029	gene body:SGTA
chr14:49539765:A	0.320607	8.09238e-05	0.0775591	gene body:C14orf182
chr19:2723811:B	0.322982	0.000607893	0.17816	gene body:SGTA
chr22:36402983:B	0.323039	2.60368e-05	0.051817	gene body:LGALS1
chr17:77040442:B	0.340387	0.00837486	0.417369	gene body:BAHCC1
chr20:61516713:B	0.344923	3.2233e-05	0.051817	gene body:KCNQ2
chr21:44385090:A	0.345731	7.83719e-05	0.0765635	gene body:C21orf33
chr16:4672831:A	0.35285	0.00192864	0.267913	gene body:MGRN1
chr16:4671562:A	0.353713	0.00334933	0.319572	gene body:MGRN1
chr16:4672220:A	0.364909	0.00558391	0.375029	gene body:MGRN1
chr16:4670263:B	0.378292	0.00536335	0.368251	gene body:MGRN1
chr17:77042525:A	0.378944	0.00638822	0.392482	gene body:BAHCC1
chr9:135557505:A	0.384364	0.000112326	0.0875798	gene body:SARDH
chr1:1592254:A	0.413106	0.000940688	0.205913	gene body:SLC35E2B
chr19:6181458:A	0.433634	0.00305824	0.310258	gene body:MLLT1
chr19:6181103:A	0.438186	0.00142646	0.23642	gene body:MLLT1
chr12:131218976:A	0.456597	0.000240342	0.128129	intergenic
chr21:45753653:A	0.53735	0.000781596	0.192674	gene body:COL18A1
chr4:174657922:B	0.485738	8.53052e-06	0.0409108	intergenic
chr7:8449657:A	0.47888	2.00754e-05	0.051817	gene body:NXPH1
chr1:147414769:A	0.445529	0.000295709	0.136576	intergenic
chr3:148598451:A	0.439288	7.16588e-05	0.0748142	gene body:ZIC4
chr6:101002494:B	0.43806	0.000699858	0.187602	gene body:SIM1
chr5:63290800:B	0.436632	1.2892e-06	0.0266158	intergenic
chr11:32417162:A	0.430185	0.00104223	0.213314	gene body:WT1AS
chr16:52882541:A	0.428786	0.000188789	0.11394	intergenic
chr8:25956479:A	0.424041	0.000282061	0.136576	gene body:EBF2
chr3:62331156:A	0.413979	0.000568892	0.172788	intergenic
chr1:215378090:A	0.413591	0.000430814	0.16469	intergenic
chr1:147412832:B	0.413294	0.000540974	0.172788	intergenic
chr6:101001728:B	0.413041	0.00460141	0.359625	gene body:SIM1
chr10:50491493:A	0.410973	0.000387711	0.158553	gene body:CHAT
chr16:49747301:A	0.405888	0.00235499	0.286043	intergenic
chr1:16425913:B	0.401847	0.000117834	0.0888031	intergenic
chr13:111808866:A	0.401464	0.00112013	0.217861	intergenic
chr6:101003801:A	0.399796	0.00697345	0.400738	gene body:SIM1
chr4:41442265:B	0.398505	5.28088e-05	0.0625029	gene body:PHOX2B
chr9:23812412:B	0.397377	4.77627e-05	0.0599922	gene body:ELAVL2
chr13:111755805:B	0.397061	0.000566833	0.172788	intergenic
chr12:84198009:A	0.395708	0.000285071	0.136576	intergenic
chr8:65661155:B	0.39514	0.000638594	0.179193	intergenic
chr5:140757626:B	0.390966	2.52773e-06	0.0266158	gene body:PCDHGA3
chr14:37746905:B	0.386637	0.00143326	0.23642	gene body:SSTR1
chr7:157169647:A	0.385724	0.00355965	0.325977	gene body:PTPRN2
chr4:13133160:B	0.384736	7.61739e-06	0.0401848	intergenic
chr4:13135651:A	0.384736	7.61739e-06	0.0401848	intergenic
chr3:62331810:A	0.384009	0.00188593	0.266731	intergenic
chr1:215374367:B	0.383524	0.000360601	0.150977	intergenic
chr18:65220913:A	0.379781	0.00154312	0.239429	intergenic
chr1:896159:A	0.37927	0.00590559	0.384622	gene body:PLEKHN1
chr13:27449514:B	0.376963	0.00119127	0.220242	gene body:PRHOXNB
chr5:140243269:A	0.375412	2.2059e-05	0.051817	gene body:PCDHA2
chr2:80384878:A	0.368718	0.00182886	0.261463	gene body:LRRTM1
chr5:140511341:A	0.367917	3.49577e-05	0.0519867	intergenic
chr4:1392197:A	0.367709	0.000857723	0.197637	intergenic
chr3:6877823:B	0.36689	2.60786e-05	0.051817	gene body:GRM7
chr5:140146142:B	0.364839	3.42645e-06	0.0266158	gene body:PCDHA1
chr18:48122375:A	0.364271	0.000555858	0.172788	intergenic
chr13:111757885:A	0.362318	0.00148917	0.237269	intergenic
chr1:47469091:A	0.362196	0.000920033	0.20451	intergenic
chr5:1927907:B	0.362169	0.000244733	0.128129	gene body:IRX4
chr3:62329328:B	0.36207	0.00216848	0.276516	intergenic
chr4:1386291:B	0.361168	2.37212e-05	0.051817	intergenic
chr20:22510736:B	0.359839	2.85796e-05	0.051817	intergenic
chr15:50866512:B	0.358963	0.00480392	0.363595	gene body:ONECUT1
chr11:29994248:B	0.356867	0.000401978	0.159443	intergenic
chr5:1932689:A	0.355913	2.71053e-05	0.051817	gene body:IRX4
chr11:32415998:B	0.35498	0.00668107	0.398368	intergenic
chr5:140780944:B	0.35418	0.00152876	0.238604	gene body:PCDHGA3
chr3:85090971:B	0.354094	2.20026e-05	0.051817	gene body:CADM2
chr5:140725715:A	0.352767	2.37769e-05	0.051817	gene body:PCDHGA3
chr7:96469319:B	0.352378	2.00288e-06	0.0266158	gene body:DLX6AS
chr9:78820788:A	0.352102	0.0055658	0.37499	intergenic
chr5:140242068:B	0.348223	0.00038211	0.157483	gene body:PCDHA2
chr19:18903719:B	0.34734	2.7045e-05	0.051817	gene body:HOMER3
chr5:140777346:B	0.346255	0.000541725	0.172788	gene body:PCDHGA3
chr20:25009761:B	0.345684	0.000861668	0.197637	intergenic
chr2:236744927:A	0.341954	0.00112202	0.217861	intergenic
chr5:140187909:B	0.341779	2.08302e-05	0.051817	gene body:PCDHA2
chr7:119700076:B	0.341057	0.00149179	0.237269	gene body:KCND2
chr1:147415874:A	0.340327	0.00469226	0.360972	intergenic
chr3:6879133:A	0.340145	0.00136383	0.231972	intergenic
chr11:29996648:A	0.338847	0.000626782	0.178731	intergenic
chr9:21984101:B	0.336461	4.03621e-06	0.0266158	gene body:CDKN2BAS
chr13:27263545:B	0.33643	0.000301498	0.136576	intergenic
chr2:19415216:B	0.336271	0.00058967	0.174481	gene body:OSR1
chr8:85259314:A	0.335333	0.000692102	0.187237	intergenic
chr12:29193301:B	0.334582	3.95637e-05	0.0535639	intergenic
chr11:32404837:B	0.332624	0.000174165	0.10938	gene body:WT1
chr4:1394039:A	0.327286	3.95384e-05	0.0535639	intergenic
chr5:140181624:B	0.327187	0.000220969	0.126706	gene body:PCDHA2
chr3:148596295:B	0.324893	0.00116413	0.220064	gene body:ZIC4
chr5:92965551:A	0.324134	7.30859e-05	0.0748142	intergenic
chr8:25953117:B	0.32379	0.00446992	0.35607	gene body:EBF2
chr16:53519923:B	0.323495	0.00775848	0.412777	intergenic
chr18:65218489:B	0.322231	0.00192723	0.267913	gene body:DOK6
chr9:14338684:A	0.322054	0.00810124	0.413368	gene body:NFIB
chr5:140724145:B	0.321517	0.000160042	0.102962	gene body:PCDHGA3
chr3:148609675:A	0.320998	0.000348157	0.148118	intergenic
chr3:40403655:A	0.32098	1.17e-05	0.0469725	intergenic
chr5:140742585:B	0.320206	3.20633e-05	0.051817	gene body:PCDHGA3
chr2:172681050:B	0.319674	0.00338899	0.320974	intergenic
chr5:140731482:B	0.317833	0.00011289	0.0875798	gene body:PCDHGA3
chr4:158360854:B	0.31701	0.000304043	0.136576	gene body:GRIA2
chr3:62331156:B	0.315039	0.00367544	0.330878	gene body:FEZF2
chr3:62330352:B	0.31494	0.00691844	0.400281	gene body:FEZF2
chr9:23810691:B	0.312346	0.00466967	0.360151	gene body:ELAVL2
chr8:65444457:B	0.312033	0.00235029	0.286043	intergenic
chr5:177936229:B	0.310829	0.0140732	0.482378	gene body:COL23A1
chr16:3183304:A	0.309677	0.000923426	0.20451	intergenic
chr4:174658599:A	0.308605	6.11924e-07	0.0266158	intergenic
chr2:113749829:B	0.306838	0.0142578	0.485504	gene body:PAX8
chr5:140744485:A	0.305949	9.8076e-05	0.0795985	gene body:PCDHGA3
chr5:140730234:B	0.305673	0.000704595	0.187602	gene body:PCDHGA3
chr7:19151343:A	0.305079	0.00348088	0.323674	intergenic
chr1:215377372:A	0.304458	0.00147979	0.237269	gene body:ESRRG
chr16:53527802:B	0.303804	0.00658633	0.397414	intergenic
chr7:8448499:B	0.303387	0.000454007	0.167425	gene body:NXPH1
chr7:129205522:A	0.303063	4.02969e-06	0.0266158	intergenic
chr3:62332676:A	0.302902	0.00760187	0.409807	gene body:FEZF2
chr16:47402052:A	0.3025	0.0315844	0.586919	intergenic
chr20:22515453:A	0.302472	0.000130148	0.093353	intergenic
chr2:176689011:B	0.302448	1.24657e-05	0.0469725	intergenic
chr4:111758677:B	0.30242	0.000495769	0.170174	gene body:PITX2
chr11:626435:B	0.301705	0.000972263	0.20994	intergenic
chr8:65662302:A	0.301398	0.00195575	0.268813	intergenic
chr3:148621603:B	0.301309	0.00309114	0.311365	intergenic
chr11:29995098:B	0.300929	0.000744132	0.19015	intergenic
chr5:3645391:A	0.300647	0.0447877	0.635646	intergenic
chr5:122452236:A	0.300535	0.00454228	0.357647	intergenic
chr2:182256118:A	0.300324	0.0012281	0.224502	intergenic
chr3:182927100:A	0.299393	0.000843828	0.197637	gene body:SOX2OT
chr2:45014931:A	0.298444	0.00229101	0.283044	intergenic
chr1:147414769:B	0.298204	0.0125166	0.463992	intergenic
chr1:145018100:A	0.297957	0.00804572	0.413368	intergenic
chr3:62330352:A	0.297013	0.00207552	0.274669	intergenic
chr12:113605157:B	0.296784	0.00407874	0.345532	intergenic
chr10:8140390:A	0.296528	9.05538e-05	0.0775591	gene body:GATA3
chr14:37122396:B	0.29584	3.47291e-05	0.0519867	intergenic
chr18:55083693:A	0.295765	0.0118159	0.459716	intergenic
chr5:140747380:B	0.295652	0.00128057	0.227458	gene body:PCDHGA3
chr7:121743779:A	0.29523	0.00109129	0.216428	intergenic
chr9:76303529:B	0.293103	0.000930403	0.20451	gene body:RORB
chr21:36987049:B	0.292595	0.000592033	0.174481	intergenic
chr21:36990063:A	0.292595	0.000592033	0.174481	intergenic
chr19:1238416:B	0.292248	0.00442995	0.35607	gene body:EFNA2
chr10:8131380:B	0.291414	8.68962e-05	0.0775591	gene body:GATA3
chr11:32408720:B	0.291341	0.00158074	0.244547	gene body:WT1
chr1:153559093:A	0.291122	0.00136754	0.231972	gene body:C1orf104
chr8:65452662:B	0.28924	0.000982964	0.20994	intergenic
chr8:25955252:B	0.288085	0.00787029	0.412969	gene body:EBF2
chr2:176735863:A	0.287897	0.000678231	0.18443	intergenic
chr2:176732747:B	0.287897	0.000678231	0.18443	intergenic
chr13:57101587:B	0.287827	0.0111526	0.451712	intergenic
chr5:140161028:B	0.287222	0.000722564	0.19015	gene body:PCDHA2
chr12:34385240:B	0.287118	0.00853512	0.417369	intergenic
chr1:1553537:B	0.286456	0.00935726	0.431514	intergenic
chr18:55038071:B	0.285827	0.000294094	0.136576	gene body:GRP
chr13:78080860:A	0.285457	0.00753548	0.409574	intergenic
chr4:66217788:A	0.284993	0.00022866	0.128129	gene body:EPHA5
chr1:168899898:B	0.283958	0.00228115	0.282945	gene body:PRRX1
chr8:25955252:A	0.283726	0.016733	0.500434	gene body:EBF2
chr2:171386792:A	0.283281	0.00140349	0.235046	gene body:GAD1
chr13:27399859:B	0.283127	0.00239225	0.286136	intergenic
chr5:140721358:A	0.283111	0.00139109	0.235046	gene body:PCDHGA3
chr7:121732581:B	0.282608	0.000615447	0.178458	gene body:LOC154860
chr12:48012858:B	0.282553	0.000646153	0.179406	gene body:C1QL4
chr13:83351665:A	0.28242	0.00232667	0.286043	gene body:SLITRK1
chr1:19076461:A	0.282248	0.00186387	0.264318	gene body:ALDH4A1
chr6:137858167:A	0.281388	0.00134309	0.231972	intergenic
chr4:134288612:B	0.281266	0.00609475	0.389025	intergenic
chr3:24845678:B	0.280945	0.000488233	0.170174	intergenic
chr11:29995510:A	0.280916	0.00119402	0.220242	intergenic
chr19:48729137:B	0.279655	0.00636706	0.392482	intergenic
chr2:113751064:A	0.27869	0.0164438	0.49712	gene body:PAX8
chr4:5942882:B	0.278474	9.11526e-05	0.0775591	gene body:CRMP1
chr7:97199068:B	0.278429	0.000354519	0.149618	gene body:TAC1
chr9:19017850:A	0.278411	0.000283337	0.136576	gene body:FAM154A
chr4:1392197:B	0.278226	8.67964e-05	0.0775591	intergenic
chr17:67623574:B	0.278224	0.0302927	0.579023	intergenic
chr20:25011838:A	0.278143	0.0029011	0.307172	intergenic
chr5:140767631:B	0.277663	0.00759123	0.409807	gene body:PCDHGA3
chr14:62581775:B	0.276985	0.000254847	0.130526	gene body:KCNH5
chr9:78818730:B	0.276146	0.010139	0.442139	intergenic
chr3:173650217:A	0.276078	0.00316434	0.31331	intergenic
chr2:236736533:B	0.276034	0.00439836	0.355876	intergenic
chr11:32411450:A	0.275638	0.00234259	0.286043	gene body:WT1
chr4:104860008:B	0.275612	0.000155455	0.101246	intergenic
chr4:111761511:A	0.275343	0.000242916	0.128129	gene body:PITX2
chr7:19150746:B	0.275294	0.00124626	0.224502	intergenic
chr13:111806599:B	0.27497	0.000443455	0.167425	intergenic
chr11:32408720:A	0.274832	0.000143292	0.0969134	gene body:WT1
chr3:27740200:B	0.274243	0.000100704	0.080493	intergenic
chr4:5943335:B	0.273083	0.000190066	0.11394	gene body:CRMP1
chr10:125722210:A	0.273018	0.000800533	0.193722	intergenic
chr13:27400362:B	0.27252	0.00703064	0.401657	intergenic
chr11:29995510:B	0.272374	0.00216651	0.276516	intergenic
chr9:128412558:B	0.272306	0.000776469	0.192309	gene body:LMX1B
chr16:88288517:B	0.27222	0.00164094	0.248754	intergenic
chr5:140754039:A	0.2721	0.000518916	0.170174	gene body:PCDHGA3
chr1:226725560:A	0.271641	0.000751242	0.19015	intergenic
chr1:215377372:B	0.271412	0.0110269	0.451712	intergenic
chr11:29995098:A	0.271256	0.00102319	0.213314	intergenic
chr19:62911910:B	0.270442	0.000122318	0.0908843	intergenic
chr1:150148387:B	0.270328	3.95987e-05	0.0535639	intergenic
chr4:41577207:A	0.2702	0.00408392	0.345532	intergenic
chr14:28304640:B	0.270189	0.000335757	0.145185	intergenic
chr8:111057033:A	0.269934	0.0107299	0.446924	intergenic
chr5:63292304:A	0.269911	0.000399824	0.159443	intergenic
chr12:125776731:B	0.269785	0.00104492	0.213314	intergenic
chr4:66218660:A	0.269775	0.000461103	0.167425	intergenic
chr12:113609112:A	0.269587	0.00613543	0.389025	intergenic
chr18:30058478:A	0.268751	0.0206447	0.527405	intergenic
chr17:77648468:B	0.268701	0.0219033	0.534947	intergenic
chr1:219134070:A	0.268464	0.00521895	0.365843	intergenic
chr6:10529400:B	0.267567	0.000515124	0.170174	intergenic
chr5:140735438:A	0.267046	3.54764e-05	0.0519867	gene body:PCDHGA3
chr4:85621788:B	0.266879	0.00522634	0.365843	intergenic
chr1:226723950:B	0.266686	0.000224762	0.127496	intergenic
chr4:111759355:B	0.266662	0.000469651	0.167425	gene body:PITX2
chr5:140188937:A	0.265672	0.000469707	0.167425	gene body:PCDHA2
chr9:76302532:B	0.264017	0.00277144	0.305966	gene body:RORB
chr2:176690353:B	0.263678	0.000466732	0.167425	gene body:HOXD10
chr6:101002494:A	0.263315	0.0450572	0.635801	gene body:SIM1
chr11:31776636:B	0.263266	0.00968268	0.437874	gene body:PAX6
chr1:219131512:B	0.262812	0.00716195	0.404087	intergenic
chr17:8864892:B	0.262307	9.34617e-05	0.0782615	gene body:NTN1
chr3:62331810:B	0.261777	0.0111876	0.451712	intergenic
chr17:78286356:B	0.261733	0.000117168	0.0888031	gene body:FN3K
chr4:174676387:A	0.261345	0.00146195	0.237269	intergenic
chr1:90961727:B	0.261186	0.0257752	0.562926	intergenic
chr8:111055289:B	0.260969	0.00246279	0.287096	intergenic
chr6:10519380:A	0.260894	0.000235666	0.128129	gene body:TFAP2A
chr2:171380556:B	0.260849	0.00566619	0.375292	gene body:GAD1
chr1:75369311:B	0.260685	0.00676547	0.398777	gene body:LHX8
chr4:147777681:B	0.260521	0.0135334	0.477277	intergenic
chr5:115326249:A	0.260292	0.000615677	0.178458	intergenic
chr13:57104527:A	0.260002	0.0187482	0.514859	intergenic
chr20:22505517:B	0.259908	0.00336428	0.319572	intergenic
chr4:41443941:A	0.259739	0.00844917	0.417369	gene body:PHOX2B
chr16:52873103:B	0.258587	0.0214763	0.531526	intergenic
chr7:121732581:A	0.258193	0.00787283	0.412969	intergenic
chr19:4423119:B	0.25819	0.0010455	0.213314	gene body:HDGFRP2
chr2:241623579:B	0.25762	0.0207138	0.527742	gene body:SNED1
chr16:53527802:A	0.257596	0.0192745	0.519862	intergenic
chr5:1497259:B	0.257317	0.0083357	0.417369	intergenic
chr1:212222623:A	0.257135	0.000510883	0.170174	intergenic
chr7:121731103:B	0.257054	0.00686164	0.400281	gene body:LOC154860
chr16:3182623:A	0.256817	0.0030205	0.309899	intergenic
chr18:75385279:B	0.256814	6.58138e-05	0.0723321	gene body:NFATC1
chr5:3379328:A	0.256718	0.00798384	0.41326	intergenic
chr18:30056356:B	0.256671	0.0130352	0.471633	intergenic
chr4:41574981:B	0.255784	0.00688306	0.400281	intergenic
chr4:189153591:B	0.255766	0.00336813	0.319572	intergenic
chr1:168897080:A	0.255743	0.00305722	0.310258	intergenic
chr1:90954685:B	0.255534	0.00219306	0.27744	intergenic
chr5:180474759:A	0.255506	0.000184048	0.112959	intergenic
chr1:225813836:B	0.254929	5.56856e-05	0.0625029	intergenic
chr1:163590110:B	0.254458	0.0129464	0.469721	gene body:LMX1A
chr4:41578249:A	0.254309	0.0157776	0.492348	intergenic
chr4:41575934:B	0.254309	0.0157776	0.492348	intergenic
chr6:19944993:B	0.253915	0.00406934	0.345532	intergenic
chr5:140733838:B	0.253676	1.94944e-05	0.051817	gene body:PCDHGA3
chr6:10519380:B	0.252862	0.0140427	0.481985	gene body:LOC100130275
chr5:76970337:A	0.252797	0.0048563	0.363754	intergenic
chr6:10498024:B	0.252753	0.00405492	0.345532	intergenic
chr13:49605586:A	0.251945	0.00632593	0.392482	intergenic
chr2:154436152:B	0.251783	0.00753733	0.409574	intergenic
chr12:52697976:B	0.251647	0.0123865	0.462448	gene body:HOXC6
chr1:147412832:A	0.251504	0.00445088	0.35607	intergenic
chr14:73250271:A	0.251337	0.0174	0.50624	gene body:PNMA1
chr10:119302756:A	0.25115	0.00290142	0.307172	intergenic
chr5:76285191:B	0.250915	0.000127044	0.0930846	gene body:CRHBP
chr18:43043740:A	0.25073	0.00381242	0.335341	intergenic
chr5:168660007:B	0.250639	0.0012469	0.224502	intergenic
chr14:36056113:B	0.250089	0.00343937	0.321531	intergenic

## Sheet: t(8,21) 
ID	AMD	P.Value	adj.P.Val	promoter/gene body/intergenic				AMD= absolute methylation difference, Red= hypermethylated, Green= hypomethylated
chr20:60310894:B	0.565335	3.39833e-09	0.000128068	gene body:ADRM1				A; upstream to an identified CGI, B; downstream to an identified CGI
chr20:60315988:A	0.558207	1.36599e-06	0.00419022	gene body:ADRM1
chr16:1475926:B	0.556758	3.00706e-06	0.00637528	intergenic
chr19:1597117:B	0.470424	3.06472e-06	0.00637528	gene body:TCF3
chr22:48708574:A	0.460383	1.42973e-06	0.00419022	intergenic
chr21:45216492:A	0.458919	9.58849e-05	0.035504	gene body:C21orf70
chr21:42094543:B	0.454634	3.14208e-06	0.00637528	gene body:PRDM15
chr19:60732935:B	0.454396	2.97584e-06	0.00637528	gene body:SBK2
chr2:242402996:B	0.45084	0.000192736	0.0479603	gene body:NEU4
chr16:2074260:A	0.442914	1.55907e-07	0.00164494	gene body:TSC2
chr7:2530136:B	0.432253	0.000126358	0.0415985	gene body:LFNG
chr20:60209137:B	0.431729	6.42993e-08	0.00113068	intergenic
chr17:659727:B	0.429711	0.000154324	0.0457372	gene body:NXN
chr1:228481965:B	0.424462	1.81032e-06	0.00477508	gene body:GALNT2
chr19:990764:B	0.41788	1.48002e-05	0.014631	gene body:ABCA7
chr7:2532398:A	0.407122	0.000139344	0.0437555	gene body:LFNG
chr8:144444306:A	0.406442	0.000182461	0.0469539	intergenic
chr17:77042525:A	0.402501	0.00237824	0.15523	gene body:BAHCC1
chrX:48439913:A	0.400058	0.00175693	0.132787	intergenic
chr16:4671562:B	0.400041	2.64586e-05	0.0188388	gene body:MGRN1
chr20:60072667:A	0.399852	6.27952e-05	0.0303467	gene body:TAF4
chr2:225015144:B	0.391745	4.4377e-07	0.00337753	intergenic
chr19:60734266:A	0.390239	0.000120426	0.0415382	intergenic
chr1:3763047:B	0.388242	6.48622e-07	0.00337753	gene body:DFFB
chr17:77787713:B	0.387112	0.000159469	0.0462233	gene body:SLC16A3
chr19:786272:A	0.385832	0.000105946	0.0382815	intergenic
chr19:787533:A	0.383653	4.24128e-06	0.00678014	intergenic
chr11:66959895:A	0.37676	0.000139061	0.0437555	intergenic
chr10:134971981:B	0.376659	3.95155e-05	0.0244933	gene body:ZNF511
chr22:21231386:A	0.375914	4.52727e-06	0.00686788	gene body:PRAME
chr19:6181458:A	0.373472	0.000689931	0.0858427	gene body:MLLT1
chr16:87561030:B	0.37306	1.51816e-06	0.00421522	gene body:CBFA2T3
chr16:1754085:A	0.373041	1.40364e-06	0.00419022	gene body:MAPK8IP3
chr9:136439011:B	0.371947	0.000281567	0.05713	gene body:RXRA
chr15:88577703:A	0.371412	0.000210745	0.0494118	gene body:CIB1
chr20:3601190:A	0.369032	0.000344139	0.0622661	gene body:ADAM33
chrX:152363398:B	0.367085	0.00110791	0.106903	intergenic
chr17:76478164:B	0.364824	0.000358627	0.0639156	gene body:RPTOR
chr13:113104101:A	0.363737	1.47959e-07	0.00164494	intergenic
chr11:66387830:B	0.363462	7.6829e-07	0.00337753	gene body:PC
chr8:144449305:A	0.362654	1.80732e-05	0.0170256	gene body:ZNF696
chr12:120459411:A	0.362089	0.000388297	0.0656546	gene body:KDM2B
chr16:88314338:B	0.361589	2.06188e-05	0.0178315	gene body:ZNF276
chr16:87561561:B	0.361574	1.22026e-06	0.00419022	gene body:CBFA2T3
chr11:69177991:B	0.361138	2.36237e-05	0.0182292	intergenic
chr19:5945822:A	0.360215	0.000651546	0.0833217	intergenic
chr17:77040442:B	0.355628	0.00322037	0.173084	gene body:BAHCC1
chr17:77872150:A	0.354198	0.000687523	0.0858427	intergenic
chr2:1523279:B	0.353224	0.000178672	0.0466392	gene body:TPO
chr7:5492915:B	0.351441	1.18547e-05	0.0133061	gene body:FBXL18
chr19:6181103:A	0.349992	0.000907483	0.0977007	gene body:MLLT1
chr2:10359759:A	0.348202	1.33004e-06	0.00419022	intergenic
chr14:104337489:B	0.347508	3.97716e-05	0.0244933	gene body:ZBTB42
chr20:61348299:B	0.345393	0.000623853	0.0826017	gene body:NKAIN4
chr16:4672220:B	0.345114	5.96562e-06	0.00828185	gene body:MGRN1
chr11:278847:A	0.343251	0.000309535	0.0596348	intergenic
chr16:885438:B	0.342739	1.24288e-05	0.013381	gene body:LMF1
chr8:22043477:B	0.341887	1.23425e-05	0.013381	intergenic
chr9:138679625:A	0.341284	8.47596e-05	0.032878	gene body:EGFL7
chr21:45753653:A	0.338735	0.0360367	0.446474	gene body:COL18A1
chr11:1947475:A	0.337778	2.83734e-06	0.00637528	intergenic
chr16:1442629:B	0.337259	6.82397e-05	0.0309626	gene body:CLCN7
chr11:1019083:B	0.335964	0.00109455	0.106797	gene body:MUC6
chr2:74635002:A	0.335002	7.66195e-07	0.00337753	intergenic
chr12:131924327:A	0.333816	3.93669e-06	0.00648989	intergenic
chr19:1124240:A	0.333737	0.000416032	0.0685854	gene body:SBNO2
chr8:142387535:A	0.332645	0.000378754	0.0652425	intergenic
chr16:1477700:B	0.332558	0.00792651	0.252042	intergenic
chr4:3334992:B	0.332091	5.15491e-05	0.027351	gene body:RGS12
chr20:55100534:A	0.331834	0.0470452	0.489704	intergenic
chr21:44385090:A	0.331574	3.48847e-06	0.00648989	gene body:C21orf33
chr13:113114947:A	0.330144	8.4329e-05	0.032878	intergenic
chr8:143691432:A	0.33002	0.000743208	0.0885038	gene body:ARC
chr14:104112352:B	0.330003	4.24518e-05	0.0248682	intergenic
chr22:36099116:A	0.329812	0.000199961	0.0488367	gene body:ELFN2
chr2:242404366:A	0.328581	0.000296536	0.0590311	gene body:NEU4
chr12:131218976:A	0.327481	0.00582469	0.222502	intergenic
chr22:17545061:A	0.327451	1.98433e-05	0.0177426	intergenic
chr19:18734019:B	0.325607	0.000245985	0.0536204	gene body:CRTC1
chr14:101855683:A	0.325562	6.04315e-05	0.0302972	intergenic
chr9:132794825:B	0.324799	3.92502e-06	0.00648989	gene body:FIBCD1
chr5:176726565:A	0.323832	7.55412e-05	0.0323992	gene body:RGS14
chr8:976563:B	0.322477	0.000157206	0.0461212	intergenic
chr16:87490171:A	0.321594	3.83332e-06	0.00648989	gene body:CBFA2T3
chr5:139028089:B	0.321398	3.99292e-05	0.0244933	gene body:CXXC5
chr8:145465255:B	0.320664	0.00171608	0.131776	gene body:BOP1
chr10:48048673:A	0.32011	0.000147582	0.0448638	gene body:GDF10
chr5:1011785:A	0.318364	0.000344651	0.0622661	intergenic
chr22:44697357:A	0.317632	4.55654e-06	0.00686788	gene body:WNT7B
chr7:154336679:B	0.316492	9.19021e-05	0.0350226	intergenic
chr1:19842842:B	0.316038	5.28439e-05	0.027351	gene body:NBL1
chr1:1163778:A	0.315519	0.00208834	0.145918	intergenic
chr20:61387944:A	0.312374	0.00531678	0.214438	gene body:ARFGAP1
chr17:1424797:B	0.31213	0.00169427	0.131043	gene body:SLC43A2
chr2:238712810:A	0.311741	0.000721892	0.0874729	intergenic
chr4:3486254:B	0.311494	3.90405e-06	0.00648989	gene body:LRPAP1
chr8:144177050:A	0.31072	4.33687e-05	0.0248682	intergenic
chr11:2144064:A	0.310338	0.000190185	0.0479603	gene body:TH
chr17:53710206:B	0.310245	0.000242649	0.0532274	gene body:MPO
chr19:1566202:A	0.310219	2.03426e-05	0.0178315	gene body:TCF3
chr19:60300139:B	0.309977	0.000983418	0.101702	gene body:PPP1R12C
chr17:1321966:A	0.309934	0.000873115	0.0956537	gene body:MYO1C
chr16:1333574:A	0.309037	0.000172072	0.0465085	gene body:BAIAP3
chr19:54884311:A	0.308991	0.000493729	0.0738073	intergenic
chr7:156785358:B	0.30871	0.000124178	0.0415985	intergenic
chr21:44385090:B	0.307831	0.000494971	0.0738073	gene body:C21orf33
chr4:1034434:A	0.307736	0.000112027	0.0398424	intergenic
chr11:64236775:B	0.307341	0.000133961	0.0425721	gene body:NRXN2
chr20:61397639:B	0.307113	0.000237719	0.0532274	gene body:COL20A1
chr19:10081612:B	0.305709	0.00110807	0.106903	gene body:PPAN-P2RY11
chr16:1477700:A	0.305627	1.08852e-05	0.0130509	intergenic
chr1:1364324:A	0.305468	0.000275637	0.0566514	gene body:VWA1
chr1:47671712:B	0.302743	0.000724602	0.0874729	intergenic
chr1:2235574:A	0.302648	0.000250553	0.0539651	intergenic
chr9:138679625:B	0.302513	0.000232352	0.0528341	gene body:EGFL7
chr1:5873411:A	0.302348	5.2115e-05	0.027351	gene body:NPHP4
chrX:152872012:B	0.302212	0.000452263	0.0716585	gene body:HCFC1
chr3:32838178:B	0.30216	8.51521e-06	0.0115182	gene body:TRIM71
chr18:22060281:B	0.302003	0.000183996	0.047119	gene body:TAF4B
chr19:52199146:A	0.301767	4.57835e-05	0.0259637	gene body:GRLF1
chr9:99784803:B	0.301403	8.46201e-05	0.032878	gene body:ANP32B
chr17:53711373:A	0.301069	0.00099229	0.101966	gene body:MPO
chr19:19092786:B	0.301064	1.28406e-05	0.0135479	gene body:TMEM161A
chr9:138673480:A	0.30065	0.0023549	0.154323	intergenic
chr16:87483609:A	0.299771	0.00118442	0.110199	gene body:CBFA2T3
chr6:32271270:B	0.29933	0.00106124	0.105718	gene body:NOTCH4
chr9:139248383:B	0.299023	0.000825845	0.0933562	intergenic
chr15:97317995:A	0.298698	0.000369916	0.0648324	gene body:IGF1R
chr16:554793:B	0.29865	0.000194137	0.0480821	intergenic
chr9:138671075:B	0.298444	0.00190649	0.137963	intergenic
chr21:45722269:A	0.298227	0.0337877	0.436658	gene body:COL18A1
chr22:36152957:A	0.29801	0.000438007	0.0707087	gene body:ELFN2
chr9:135329869:A	0.297991	0.000616618	0.0824662	gene body:SLC2A6
chr20:61386379:A	0.297746	0.00296832	0.169653	gene body:ARFGAP1
chr8:131097673:A	0.297551	0.000447741	0.0716585	intergenic
chr19:997249:A	0.297365	4.18741e-05	0.0248682	gene body:ABCA7
chr12:123569170:A	0.297198	0.00664915	0.233846	gene body:NCOR2
chr22:28036500:B	0.296749	8.17945e-05	0.032878	gene body:GAS2L1
chr20:61386379:B	0.29658	0.00159796	0.127147	gene body:ARFGAP1
chr11:66380196:B	0.296265	0.00310203	0.170745	gene body:PC
chr6:27890226:B	0.295785	0.00280748	0.166038	intergenic
chr11:66808970:A	0.295302	0.00233814	0.154323	gene body:ADRBK1
chr16:84341363:B	0.295206	0.0017744	0.133533	intergenic
chr5:176967957:B	0.294547	9.18595e-05	0.0350226	intergenic
chr5:1438978:B	0.293527	0.0134621	0.313129	intergenic
chr17:185075:B	0.293426	0.000271275	0.0561209	gene body:RPH3AL
chr16:87642030:B	0.293104	0.00131083	0.114294	intergenic
chr11:67006920:B	0.292363	2.72524e-05	0.0189168	gene body:AIP
chr19:51818622:A	0.291987	0.00122043	0.111582	gene body:PTGIR
chr7:993303:A	0.291731	0.00159237	0.126894	gene body:CYP2W1
chr22:16973113:B	0.291257	1.35078e-05	0.0137037	gene body:TUBA8
chr13:112477178:A	0.291215	4.21646e-05	0.0248682	gene body:ATP11A
chr16:57092541:A	0.289932	0.00385503	0.185048	gene body:NDRG4
chr8:615114:B	0.289772	2.27169e-06	0.00570671	gene body:ERICH1
chr1:984299:A	0.289709	0.00259394	0.159674	intergenic
chr12:131705995:B	0.289326	0.0107686	0.288224	gene body:P2RX2
chr2:233076024:B	0.289211	7.77375e-05	0.0327271	intergenic
chr16:555683:B	0.288915	6.20256e-05	0.0302972	intergenic
chr5:1161802:A	0.288653	0.00041331	0.0683503	gene body:SLC12A7
chr19:43544151:A	0.288101	7.07671e-05	0.0311104	gene body:CATSPERG
chr22:43503645:B	0.287409	0.000109779	0.0393966	gene body:PRR5-ARHGAP8
chr17:76433035:B	0.287406	0.000684315	0.0857491	gene body:RPTOR
chr17:77040442:A	0.287072	0.000452331	0.0716585	gene body:BAHCC1
chrX:152388978:A	0.286219	0.00795285	0.252042	gene body:HAUS7
chr19:51950649:B	0.28617	0.00226419	0.152627	intergenic
chr11:198584:B	0.286049	0.000126131	0.0415985	gene body:RIC8A
chr7:991132:B	0.285938	0.00228544	0.152881	gene body:CYP2W1
chr16:641829:B	0.285777	0.00123326	0.112332	gene body:WDR90
chr19:14404873:B	0.285768	0.003156	0.17253	gene body:PKN1
chr19:1319814:A	0.285564	0.00516043	0.211525	gene body:MUM1
chr17:77100194:A	0.285451	0.000837952	0.0934574	intergenic
chr19:2253466:A	0.28534	2.27573e-05	0.0179185	gene body:LINGO3
chr6:168095365:B	0.28515	3.40742e-05	0.0227538	gene body:MLLT4
chr16:2277992:B	0.284812	0.000163918	0.0465085	gene body:ABCA3
chr11:69160317:B	0.284591	0.00208819	0.145918	gene body:CCND1
chr16:500021:A	0.284289	4.7321e-05	0.0262776	gene body:RAB11FIP3
chr19:3432782:A	0.284136	0.000279066	0.056841	intergenic
chr7:2612050:B	0.283268	6.12728e-05	0.0302972	gene body:IQCE
chr3:129756623:B	0.282779	0.00059696	0.081165	intergenic
chrX:153341786:B	0.282175	0.000368331	0.0647698	gene body:PLXNA3
chr11:410265:B	0.279871	0.00103457	0.104024	gene body:ANO9
chr6:27966145:B	0.279682	0.0110697	0.291258	intergenic
chr16:83208461:A	0.279045	0.00243014	0.156532	gene body:COTL1
chr12:123568833:A	0.278771	0.00865643	0.26368	gene body:NCOR2
chr3:37468422:B	0.278384	0.000508586	0.0744694	gene body:ITGA9
chr16:86296118:A	0.278383	0.00482282	0.20551	gene body:LOC100129637
chr4:1293490:B	0.278263	1.13643e-05	0.0131447	gene body:MAEA
chr21:45786096:A	0.277887	0.00284021	0.167038	gene body:SLC19A1
chr17:71080758:A	0.277851	0.00828768	0.257547	gene body:LLGL2
chr16:87023702:A	0.277721	0.00164096	0.129398	gene body:ZNF469
chr20:61876907:A	0.27751	0.000340021	0.0622661	gene body:ZBTB46
chr20:60978860:B	0.276495	0.000308716	0.0596348	intergenic
chr9:139436981:B	0.276125	0.00450372	0.19932	gene body:NOXA1
chr4:3736870:B	0.275868	0.000124062	0.0415985	intergenic
chr22:38213461:B	0.275845	0.00403088	0.189448	gene body:MGAT3
chr10:134455574:A	0.275834	0.00183476	0.135549	intergenic
chrX:118500454:B	0.275736	0.00295594	0.169653	intergenic
chr19:2258566:B	0.275224	0.000104028	0.0378476	intergenic
chr19:4486069:A	0.275215	0.000142387	0.0441851	gene body:PLIN5
chr1:54780292:B	0.275195	0.000117676	0.0411119	intergenic
chr8:103820057:B	0.274957	0.000342933	0.0622661	intergenic
chr7:149668392:A	0.274687	1.95228e-05	0.0177426	gene body:RARRES2
chr17:76587651:A	0.274592	0.00378098	0.184549	gene body:CHMP6
chr1:923250:B	0.274525	0.000311999	0.0596348	intergenic
chr1:201096684:B	0.274072	0.000180354	0.0466392	gene body:LOC148709
chr3:195497171:B	0.27405	0.000637946	0.0826017	intergenic
chr6:33668870:A	0.273938	1.14618e-05	0.0131447	gene body:C6orf227
chr1:206150721:A	0.27386	0.00124432	0.112402	gene body:CD34
chr14:104197235:A	0.273447	0.00153532	0.124034	intergenic
chr8:42116600:A	0.273014	0.000275987	0.0566514	intergenic
chr16:1332545:B	0.272942	0.00231994	0.153945	gene body:BAIAP3
chr17:1559976:B	0.272551	0.000292092	0.0585893	intergenic
chr19:60851069:B	0.272407	0.00014229	0.0441851	gene body:CCDC106
chr17:71385123:A	0.272068	0.000372891	0.0651375	gene body:TRIM47
chr17:74639000:B	0.270973	8.23883e-05	0.032878	gene body:RBFOX3
chrX:70804370:B	0.270518	0.00298757	0.169653	intergenic
chr8:1392291:A	0.270141	7.06575e-05	0.0311104	intergenic
chr11:64326824:A	0.270071	2.3843e-05	0.0182292	gene body:MAP4K2
chr5:176711178:B	0.27	0.00129858	0.113985	intergenic
chr19:1823631:B	0.269802	0.00175373	0.132735	intergenic
chr7:5310091:A	0.269676	0.00455671	0.199821	gene body:SLC29A4
chr17:27847030:A	0.269311	0.00749904	0.247098	gene body:MYO1D
chr2:234050097:A	0.26926	0.000149677	0.0448638	intergenic
chr2:232253591:B	0.268582	0.000298189	0.0590311	intergenic
chrX:47367986:A	0.268541	0.000269621	0.0561209	intergenic
chr8:143481923:B	0.268152	0.00228652	0.152881	intergenic
chr17:14141304:B	0.267929	0.000169721	0.0465085	intergenic
chr11:695794:B	0.267648	0.000689944	0.0858427	gene body:EPS8L2
chr11:1848613:A	0.267386	0.000782511	0.0905276	gene body:LSP1
chr21:43655273:B	0.267385	0.00113681	0.107611	intergenic
chr19:50234042:B	0.267099	0.000176437	0.0465085	gene body:SFRS16
chr5:180582705:B	0.267086	0.000617618	0.0824662	gene body:TRIM41
chr5:180583523:B	0.266695	0.000591092	0.081165	gene body:TRIM41
chr19:55919473:A	0.266406	0.00700932	0.238962	intergenic
chr7:101860610:A	0.266311	0.000585945	0.081165	intergenic
chr1:1364324:B	0.265795	0.00370435	0.183492	gene body:VWA1
chr8:1295514:B	0.26543	0.00165243	0.129528	intergenic
chr19:19082196:B	0.265375	3.55958e-06	0.00648989	gene body:SLC25A42
chrX:48317759:B	0.264631	0.0126244	0.309698	gene body:RBM3
chr16:87480720:B	0.263967	0.00252233	0.15834	gene body:CBFA2T3
chr16:1094941:B	0.263428	0.00389719	0.18622	intergenic
chr17:185075:A	0.263224	0.00131486	0.114294	gene body:RPH3AL
chr20:60560882:B	0.262827	0.00294101	0.169563	gene body:C20orf166
chr14:104252062:A	0.262722	0.00024182	0.0532274	gene body:INF2
chr20:56825756:A	0.262462	0.00032188	0.0610808	intergenic
chr12:131254061:A	0.261946	0.00103523	0.104024	gene body:GALNT9
chr16:727071:B	0.261714	0.000302127	0.0590311	gene body:NARFL
chr1:1099177:A	0.261577	0.000940398	0.0994183	intergenic
chr7:2073606:A	0.26147	0.00145941	0.120485	gene body:MAD1L1
chr2:240833809:A	0.261031	0.000351373	0.0630487	intergenic
chr10:26720640:B	0.260956	0.00150429	0.122465	intergenic
chr10:80672115:B	0.260748	0.00019546	0.0481837	gene body:ZMIZ1
chr13:112769521:A	0.260722	0.010468	0.285837	gene body:MCF2L
chr19:50786174:A	0.26049	0.000917892	0.0982781	intergenic
chr17:71581999:B	0.260211	0.00126643	0.11318	intergenic
chr9:138710258:B	0.259654	0.000520256	0.074877	intergenic
chr14:104260972:B	0.259477	0.0107638	0.288224	gene body:ADSSL1
chr20:61389469:A	0.259304	0.00706537	0.239869	gene body:ARFGAP1
chr16:1017528:B	0.2593	0.000827225	0.0933562	intergenic
chrX:3640406:A	0.259228	0.0106783	0.287393	gene body:PRKX
chr12:122200779:A	0.259104	7.85482e-05	0.0327271	intergenic
chr12:131583470:A	0.258988	0.00574932	0.221267	gene body:FBRSL1
chr10:121291468:A	0.258987	0.0023009	0.153406	gene body:RGS10
chr16:87765445:A	0.258858	0.00169587	0.131043	intergenic
chr16:1020268:A	0.258454	0.000126426	0.0415985	intergenic
chr12:123569170:B	0.258429	0.00101102	0.102765	gene body:NCOR2
chr12:120734226:A	0.258404	0.00116386	0.108669	gene body:SETD1B
chr2:241805524:A	0.257337	0.00234362	0.154323	gene body:ANO7
chr20:61556007:B	0.257275	0.00660598	0.233231	gene body:KCNQ2
chr14:104837603:B	0.257056	0.000337984	0.0622661	intergenic
chr16:87372444:B	0.256814	0.00244666	0.156639	gene body:FAM38A
chr22:36402983:B	0.256792	0.000323756	0.0612166	gene body:LGALS1
chr9:135556394:B	0.255895	0.000237981	0.0532274	gene body:SARDH
chr19:17620189:B	0.255805	0.000331609	0.0622552	gene body:UNC13A
chr6:27968632:A	0.255584	0.0139733	0.317078	intergenic
chr7:155018572:B	0.255242	0.00112435	0.107597	intergenic
chr7:97748395:B	0.25522	0.00199146	0.142162	gene body:BRI3
chr12:48737464:B	0.25502	0.00368268	0.183149	gene body:ACCN2
chr2:96897827:A	0.254568	0.00219843	0.150139	gene body:SEMA4C
chr17:14143357:A	0.254512	0.000259117	0.0550016	intergenic
chr20:61387944:B	0.254425	0.00453698	0.199629	gene body:ARFGAP1
chr7:516976:A	0.254096	0.000289935	0.0585371	gene body:PDGFA
chr8:144312136:A	0.253446	0.00154079	0.124285	intergenic
chr18:75487815:A	0.253226	6.94457e-05	0.0310469	intergenic
chr11:69170241:A	0.252775	0.00255428	0.158901	gene body:CCND1
chr19:60692534:A	0.252664	0.00245959	0.156707	intergenic
chr7:5494452:B	0.252445	0.000476337	0.0727533	gene body:FBXL18
chr19:1216854:B	0.2521	0.000394859	0.0661282	gene body:CIRBP
chr16:87253084:A	0.251938	4.8633e-06	0.00712662	gene body:MVD
chr1:1479395:B	0.251769	0.0105035	0.286275	gene body:SSU72
chr12:123605072:B	0.251395	0.000475021	0.0727533	gene body:NCOR2
chr17:76707629:A	0.251142	0.00616585	0.227096	intergenic
chr12:130189150:A	0.250453	1.49766e-05	0.014631	gene body:GPR133
chr12:131806296:A	0.250351	0.00036765	0.0647698	gene body:PGAM5
chr2:238714127:A	0.250044	0.0100389	0.280356	gene body:KLHL30
chr22:48806935:B	0.249913	0.00296474	0.169653	gene body:TTLL8
chr5:222578:B	0.249582	0.000122094	0.0415985	gene body:PLEKHG4B
chr17:856731:A	0.249496	0.00166229	0.129914	gene body:ABR
chr19:2705545:B	0.249103	0.000145523	0.0446331	gene body:SGTA
chr19:38456189:B	0.249051	0.000884877	0.0962102	intergenic
chr19:44382816:B	0.248439	0.00025311	0.0542788	intergenic
chr9:136440656:B	0.247608	0.000937134	0.0992722	gene body:RXRA
chr19:5975734:A	0.247024	0.000719286	0.0874729	gene body:RFX2
chrX:135008083:B	0.246787	0.0138151	0.315771	intergenic
chr2:233178890:A	0.246663	0.00128863	0.11387	intergenic
chr1:3384561:A	0.246564	0.00173845	0.132084	gene body:ARHGEF16
chr17:32152744:B	0.246416	0.000290721	0.0585371	intergenic
chr20:3093121:B	0.24424	0.0339065	0.437229	gene body:ProSAPiP1
chr20:61554911:B	0.244171	0.00372793	0.184188	gene body:KCNQ2
chr19:1517554:B	0.243539	0.00233467	0.154323	intergenic
chr10:97045118:B	0.243118	0.000480608	0.0727787	intergenic
chr15:64576987:B	0.241933	0.000170327	0.0465085	intergenic
chr7:2685352:B	0.241641	0.00137551	0.117301	intergenic
chr16:4672831:A	0.234475	0.0398892	0.462282	gene body:MGRN1
chr1:215378090:A	0.234606	0.0301871	0.421956	intergenic
chr4:13133160:B	0.23622	0.00132508	0.114408	intergenic
chr4:13135651:A	0.23622	0.00132508	0.114408	intergenic
chr12:48012858:B	0.236833	0.00151928	0.123221	gene body:C1QL4
chr3:62339054:A	0.238926	0.00111473	0.106999	intergenic
chr21:36987049:B	0.23905	0.00540061	0.215617	intergenic
chr21:36990063:A	0.23905	0.00540061	0.215617	intergenic
chr7:19151343:A	0.23961	0.0311543	0.425629	intergenic
chr3:148609675:B	0.241001	0.00760545	0.248054	gene body:ZIC1
chr5:140730234:B	0.241306	0.00571641	0.220926	gene body:PCDHGA3
chr9:78823146:B	0.241681	0.00988801	0.278659	intergenic
chr12:84198009:A	0.243346	0.0271072	0.405212	intergenic
chr5:140242068:B	0.243625	0.0044627	0.197893	gene body:PCDHA2
chr19:55890620:A	0.243839	0.00626014	0.228703	gene body:SHANK1
chr7:97199068:B	0.244352	0.00127137	0.11318	gene body:TAC1
chr14:36063239:B	0.244443	0.000579658	0.0806841	intergenic
chr8:65661155:B	0.244908	0.0366501	0.44901	intergenic
chr9:78818730:B	0.245163	0.0338894	0.437229	intergenic
chr5:140243269:A	0.245228	0.00293084	0.169347	gene body:PCDHA2
chr6:10522202:B	0.245505	0.0112253	0.293451	gene body:TFAP2A
chr3:6877823:B	0.245708	0.00162806	0.128573	gene body:GRM7
chr15:58083427:A	0.24625	0.0121097	0.304505	intergenic
chr6:100162362:B	0.246627	0.0108307	0.289144	gene body:PRDM13
chr1:163590815:A	0.246981	0.0202651	0.363001	gene body:LMX1A
chr4:85636683:A	0.247378	0.000278875	0.056841	gene body:NKX6-1
chr20:22515453:A	0.247496	0.000662001	0.0843556	intergenic
chr3:138963244:B	0.247531	0.0103032	0.283385	intergenic
chr11:29995098:B	0.247553	0.004596	0.200228	intergenic
chr4:111758677:B	0.248108	0.00301648	0.170012	gene body:PITX2
chrX:82652098:A	0.248558	0.0126258	0.309698	intergenic
chr3:182927100:A	0.248678	0.0067743	0.234828	gene body:SOX2OT
chr6:117693175:A	0.248717	0.00996232	0.279717	intergenic
chr3:138972281:A	0.24888	0.00245102	0.156707	intergenic
chr15:50863479:A	0.249037	0.0123671	0.307704	gene body:ONECUT1
chr5:140838048:B	0.249149	0.0220365	0.372924	gene body:PCDHGA12
chr15:94688419:A	0.249269	0.00138442	0.117301	intergenic
chr4:1392197:A	0.250259	0.0192859	0.355467	intergenic
chr9:76302532:B	0.250319	0.00146911	0.120907	gene body:RORB
chr14:28304640:B	0.250611	0.000529169	0.0756525	intergenic
chr9:1041819:A	0.25086	0.00294882	0.169642	intergenic
chr14:36122885:A	0.251165	0.00660954	0.233231	intergenic
chr4:134291112:A	0.251206	0.0162726	0.334775	intergenic
chr1:69805555:B	0.251678	0.00289224	0.168957	intergenic
chr2:64831625:B	0.251739	0.000190975	0.0479603	intergenic
chr5:76968073:A	0.252367	0.00179778	0.134002	gene body:OTP
chr5:140155850:A	0.252465	0.00300238	0.169761	gene body:PCDHA1
chr2:130510930:A	0.252526	0.00573667	0.221092	gene body:LOC440905
chr17:43975366:A	0.252937	0.00214743	0.148501	intergenic
chr3:62330352:A	0.252951	0.00616541	0.227096	intergenic
chr20:22510736:B	0.25302	0.00191363	0.138101	intergenic
chr3:138962682:B	0.253365	0.010396	0.28475	intergenic
chr5:140782583:B	0.25338	0.00326622	0.174223	gene body:PCDHGA3
chr2:236744927:A	0.254072	0.0161171	0.333821	intergenic
chr4:41442265:A	0.254967	0.00731488	0.243831	intergenic
chr11:55398286:A	0.254983	0.00557891	0.218696	intergenic
chr5:140215921:B	0.255232	0.00865904	0.26368	gene body:PCDHA2
chr3:148596295:B	0.25562	0.00816701	0.255693	gene body:ZIC4
chr17:44009052:B	0.255815	0.000175998	0.0465085	intergenic
chr5:140731482:B	0.255859	0.00115072	0.108016	gene body:PCDHGA3
chr4:41577207:A	0.255863	0.00231705	0.153945	intergenic
chr12:113605157:B	0.255914	0.0104303	0.285117	intergenic
chr3:46481165:B	0.256465	0.0038021	0.184549	intergenic
chr7:154492730:B	0.2566	0.0326601	0.432473	intergenic
chr4:41577207:B	0.256652	0.00154458	0.124401	intergenic
chr1:142111681:B	0.257701	0.040461	0.464826	intergenic
chr15:94712515:B	0.257919	0.00219166	0.150019	intergenic
chr19:55820137:A	0.257933	0.00380778	0.184549	gene body:SYT3
chr9:76303529:B	0.258158	0.000854021	0.0948683	gene body:RORB
chr12:113330244:A	0.258714	0.00400261	0.188362	gene body:TBX5
chr4:85621788:B	0.25921	0.00542751	0.216005	intergenic
chr3:138971738:A	0.259324	0.00696896	0.238418	intergenic
chr16:847440:B	0.259932	0.0332534	0.434913	gene body:LMF1
chr3:148609675:A	0.259947	0.00335584	0.176194	intergenic
chr7:121737485:B	0.260875	8.16922e-05	0.032878	intergenic
chr14:36056113:B	0.260982	0.00150978	0.122722	intergenic
chr5:140161028:B	0.261452	0.000219938	0.0508887	gene body:PCDHA2
chr19:63246166:B	0.261534	0.00125818	0.11318	gene body:ZSCAN1
chr8:25953117:B	0.2616	0.0222582	0.37431	gene body:EBF2
chr16:87435934:A	0.261634	0.00530683	0.214438	gene body:GALNS
chr2:120916193:B	0.261947	0.00131483	0.114294	intergenic
chr1:75373262:A	0.261981	0.00240449	0.156023	gene body:LHX8
chr8:25955252:A	0.262318	0.0310101	0.425242	gene body:EBF2
chr4:49220658:B	0.262803	0.00738286	0.245262	intergenic
chr13:111768565:B	0.263421	0.000177204	0.0465085	gene body:SOX1
chr1:75368401:A	0.26354	0.00044914	0.0716585	intergenic
chr13:27263545:B	0.263577	0.00380099	0.184549	intergenic
chr5:140235342:B	0.263871	0.00739272	0.245435	gene body:PCDHA2
chr12:125776731:B	0.264098	7.42641e-05	0.0321125	intergenic
chr10:23520703:B	0.264167	0.00302319	0.170209	intergenic
chr4:164472404:B	0.264361	0.000512289	0.0744694	intergenic
chr4:189153591:B	0.264376	0.00247446	0.15711	intergenic
chr19:4842191:B	0.264625	0.00331843	0.175236	gene body:ARRDC5
chr1:75368401:B	0.265275	0.0017378	0.132084	gene body:LHX8
chr5:17270788:A	0.265352	0.00176101	0.132905	intergenic
chr1:147412832:B	0.265986	0.0165022	0.336897	intergenic
chr7:12576690:B	0.266235	0.00144253	0.119465	gene body:SCIN
chr2:171380556:B	0.266354	0.0051583	0.211525	gene body:GAD1
chr3:61525383:A	0.266882	0.00289631	0.168957	gene body:PTPRG
chr17:43974086:B	0.266939	0.00297012	0.169653	intergenic
chr18:61568755:B	0.267216	0.00728263	0.243751	gene body:CDH7
chr19:58253027:B	0.267402	0.000768349	0.0892808	intergenic
chr18:18393482:A	0.267456	6.2006e-05	0.0302972	intergenic
chr2:119309072:A	0.268106	0.00147407	0.121126	intergenic
chr14:19206473:B	0.268423	0.0249106	0.390311	intergenic
chr2:222871190:A	0.268744	0.000333575	0.0622661	gene body:PAX3
chr1:75374586:A	0.268968	0.00582339	0.222502	gene body:LHX8
chr2:239419845:B	0.26969	6.68719e-05	0.0309453	intergenic
chr13:83351665:B	0.270945	0.00444112	0.197544	gene body:SLITRK1
chr7:567647:B	0.271372	0.0133814	0.312672	gene body:PRKAR1B
chr6:31976760:A	0.271434	0.00174013	0.132084	intergenic
chr16:2105379:B	0.271765	0.0316163	0.426939	gene body:PKD1
chr6:27755772:B	0.272282	0.0179304	0.345979	intergenic
chr11:29995510:A	0.272652	0.00157823	0.126207	intergenic
chr13:109758925:A	0.272674	0.00157124	0.125972	intergenic
chr20:47534171:A	0.273065	0.000179603	0.0466392	intergenic
chr14:78814906:B	0.273277	0.000833506	0.0933562	gene body:NRXN3
chr11:31805063:A	0.273986	0.0023294	0.154185	gene body:DKFZp686K1684
chr7:63024043:A	0.274181	0.00876946	0.264296	intergenic
chr9:1041819:B	0.274255	0.00787621	0.251791	gene body:DMRT2
chr4:41574981:B	0.274596	0.00169802	0.131043	intergenic
chr11:29995098:A	0.277346	0.000628014	0.0826017	intergenic
chr7:8439664:B	0.277849	0.014122	0.318236	gene body:NXPH1
chr12:83829794:B	0.278411	0.000535908	0.0758892	intergenic
chr5:1927907:B	0.278572	0.00318854	0.173019	gene body:IRX4
chr16:33264334:B	0.278772	0.0049426	0.206599	intergenic
chr7:65946938:A	0.278955	0.00232543	0.154115	gene body:LOC729156
chr7:124191410:B	0.279374	0.000515727	0.0745388	intergenic
chr15:94712515:A	0.279679	0.00214782	0.148501	intergenic
chr14:94307375:B	0.280218	0.000552136	0.0774665	intergenic
chr3:138970116:A	0.280525	0.00316305	0.172737	intergenic
chr5:1932689:A	0.281104	0.000190776	0.0479603	gene body:IRX4
chr12:113327405:B	0.281447	0.00138065	0.117301	gene body:TBX5
chr4:41443941:A	0.28159	0.00427608	0.193964	gene body:PHOX2B
chr7:121743779:A	0.282007	0.000495437	0.0738073	intergenic
chr5:140835570:B	0.282059	0.00166925	0.13015	gene body:PCDHGA12
chr14:36122288:A	0.282926	5.28831e-05	0.027351	intergenic
chr3:148591198:A	0.282937	0.0018887	0.13724	gene body:ZIC4
chr13:111806599:B	0.283085	0.000148122	0.0448638	intergenic
chr1:16846072:B	0.283857	0.0129955	0.311469	intergenic
chr5:140496495:A	0.284301	0.00156529	0.125686	intergenic
chr6:117691277:B	0.28472	0.00390637	0.186326	intergenic
chr12:37585515:A	0.284869	0.000384539	0.0652791	gene body:CPNE8
chr9:36975986:B	0.284903	7.13663e-05	0.0311145	gene body:PAX5
chr4:73116428:B	0.285038	0.000367146	0.0647698	gene body:NPFFR2
chr15:94753551:A	0.285551	8.34238e-05	0.032878	intergenic
chr6:101010212:B	0.285661	0.00110846	0.106903	gene body:SIM1
chr12:34385240:B	0.285701	0.0136066	0.313903	intergenic
chr12:113362526:A	0.285717	6.33914e-05	0.0303467	intergenic
chr14:36061345:B	0.285727	0.00443457	0.197517	intergenic
chr12:79626165:B	0.286129	0.0019453	0.139812	intergenic
chr4:155630073:B	0.286306	0.00368725	0.183149	intergenic
chr19:49016276:B	0.286548	0.000311371	0.0596348	intergenic
chr5:140790678:B	0.286563	0.000264586	0.0556094	gene body:PCDHGA12
chr1:212227421:B	0.286683	0.0037022	0.183492	intergenic
chr21:44951318:A	0.28761	0.00228062	0.152881	gene body:C21orf29
chr1:17070148:B	0.287618	0.0213034	0.368855	intergenic
chr8:35213442:A	0.288372	0.00063305	0.0826017	intergenic
chr1:75369311:B	0.289311	0.00324013	0.173533	gene body:LHX8
chr4:167013995:B	0.289644	8.3811e-05	0.032878	gene body:TLL1
chr15:87755607:A	0.289718	0.00648087	0.232021	intergenic
chr4:85624010:A	0.28972	0.00201711	0.142878	intergenic
chr18:42808877:A	0.289876	0.0393102	0.459834	gene body:KATNAL2
chr5:63290800:B	0.290547	9.26656e-05	0.0350226	intergenic
chr2:176658239:A	0.290678	0.0114781	0.296706	intergenic
chr9:78820788:A	0.291025	0.0294766	0.418576	intergenic
chr10:101282426:B	0.291246	0.00373663	0.184399	gene body:NKX2-3
chr12:34381018:A	0.291768	0.00465904	0.200512	intergenic
chr12:83830413:A	0.292354	0.00149719	0.122264	gene body:SLC6A15
chr2:151049988:B	0.293021	0.00106572	0.105718	intergenic
chr9:76303529:A	0.29346	0.000817831	0.0929824	intergenic
chr12:8265219:A	0.293618	0.00271482	0.163304	intergenic
chr14:36194970:A	0.293697	0.00386197	0.185213	intergenic
chr12:131390039:B	0.293716	0.0152466	0.327625	gene body:GALNT9
chr18:55082982:A	0.29374	0.000696995	0.0860651	intergenic
chr18:48122375:A	0.294262	0.00377282	0.184549	intergenic
chr10:102312545:A	0.294423	0.00127858	0.113553	intergenic
chr15:87753275:A	0.294559	0.010711	0.287474	intergenic
chr10:101283005:B	0.294738	0.003487	0.178655	gene body:NKX2-3
chr13:111763360:B	0.294954	0.000729012	0.0878044	intergenic
chr14:36194970:B	0.296532	0.0144184	0.321038	intergenic
chr1:147553436:A	0.296728	0.0183804	0.35005	gene body:LOC388692
chr7:39800019:A	0.296754	0.00649312	0.232021	gene body:NCRNA00265
chr6:27571155:B	0.297297	0.0031996	0.173019	intergenic
chr12:112400816:B	0.297647	0.000221767	0.0510878	intergenic
chr2:222876897:B	0.29833	0.000158361	0.0461556	intergenic
chr13:34943931:A	0.299772	0.00310971	0.170885	gene body:NBEA
chr9:23812412:B	0.299857	0.000391912	0.0658627	gene body:ELAVL2
chr2:176657757:A	0.299958	0.00392796	0.186605	intergenic
chr2:171276568:B	0.300601	0.00225521	0.152332	intergenic
chr17:44010214:B	0.301644	0.000342889	0.0622661	intergenic
chr20:21631744:A	0.301774	0.000616027	0.0824662	intergenic
chr4:36921645:B	0.301787	0.000593929	0.081165	gene body:KIAA1239
chr21:13974281:B	0.302553	0.0173852	0.343173	intergenic
chr6:10498024:B	0.302803	0.000271195	0.0561209	intergenic
chr7:8448499:A	0.303297	0.00126363	0.11318	gene body:NXPH1
chr5:140767631:B	0.303647	0.00384134	0.184938	gene body:PCDHGA3
chr21:14017522:B	0.303714	0.0103636	0.284305	intergenic
chr2:80384878:A	0.304064	0.00372886	0.184188	gene body:LRRTM1
chr9:23812412:A	0.305215	5.17292e-05	0.027351	gene body:ELAVL2
chr10:50491493:A	0.305576	0.000354946	0.063474	gene body:CHAT
chr1:75373262:B	0.306012	0.00133569	0.114948	gene body:LHX8
chr12:112398823:B	0.306131	0.000148855	0.0448638	intergenic
chr18:30058478:A	0.30631	0.00140303	0.117859	intergenic
chr4:41448426:A	0.306661	0.000239054	0.0532274	intergenic
chr2:222875449:B	0.306727	0.000672769	0.0855211	gene body:CCDC140
chr7:121732581:B	0.307266	3.71677e-05	0.0244933	gene body:LOC154860
chr4:30330302:A	0.307786	0.000513835	0.0744694	intergenic
chr20:25009761:B	0.308169	0.000267952	0.0560933	intergenic
chr12:113369488:B	0.30817	0.000695371	0.0860651	intergenic
chr12:5410156:B	0.308666	0.000520906	0.074877	intergenic
chr10:66483692:B	0.30926	0.00063779	0.0826017	intergenic
chr8:111055289:B	0.30951	0.000259609	0.0550016	intergenic
chr2:171278123:A	0.309561	0.000619036	0.0824662	intergenic
chr14:36044299:A	0.310588	0.00052564	0.0753522	gene body:SFTA3
chr12:112401777:A	0.311031	0.000207209	0.0491419	intergenic
chr10:71007591:A	0.311129	0.00213727	0.148501	intergenic
chr14:36119084:B	0.311397	0.00283955	0.167038	intergenic
chr5:140201191:B	0.311451	0.000165914	0.0465085	gene body:PCDHA2
chr1:147553436:B	0.311607	0.0200359	0.361943	gene body:LOC388692
chr7:157802095:B	0.311713	2.66566e-05	0.0188388	gene body:PTPRN2
chr3:148598451:A	0.312603	0.000468804	0.0727533	gene body:ZIC4
chr8:72916428:B	0.314082	0.00141547	0.118542	intergenic
chr3:55490192:B	0.314129	0.00129696	0.113985	gene body:WNT5A
chr3:55492698:A	0.314129	0.00129696	0.113985	gene body:WNT5A
chr6:101012165:A	0.315325	0.00050964	0.0744694	gene body:SIM1
chr3:148621603:B	0.315447	0.00088746	0.0962102	intergenic
chr5:140194252:B	0.316134	0.00121907	0.111582	gene body:PCDHA2
chr1:13782193:B	0.316488	0.000451614	0.0716585	intergenic
chr22:22702912:B	0.316802	0.00465759	0.200512	intergenic
chr7:121732581:A	0.317106	0.000632511	0.0826017	intergenic
chr12:112400816:A	0.31759	5.53363e-05	0.0283419	intergenic
chr5:1497259:B	0.317669	0.00101448	0.102878	intergenic
chr12:113325236:B	0.317941	0.00112994	0.107597	gene body:TBX5
chr4:155883259:B	0.318085	0.00020712	0.0491419	intergenic
chr7:78920110:B	0.318605	0.00072417	0.0874729	intergenic
chr1:147170057:A	0.321989	0.0179003	0.345979	intergenic
chr5:122452804:A	0.322679	0.000722358	0.0874729	intergenic
chr2:131918735:B	0.322934	0.00213912	0.148501	intergenic
chr15:94705726:A	0.323961	0.000167752	0.0465085	intergenic
chr18:43041404:B	0.325174	2.67829e-05	0.0188388	intergenic
chr3:61521365:B	0.32532	0.000380039	0.0652425	gene body:PTPRG
chr12:112397998:B	0.3277	2.20652e-05	0.0179185	intergenic
chr20:10148088:A	0.328361	0.000634362	0.0826017	intergenic
chr4:41442265:B	0.328537	0.000190158	0.0479603	gene body:PHOX2B
chr9:99655055:A	0.32925	3.39057e-05	0.0227538	intergenic
chr5:42459287:B	0.329303	0.00022386	0.0513456	intergenic
chr8:65444457:B	0.329406	0.000392025	0.0658627	intergenic
chr1:47469091:A	0.329434	0.00257667	0.159355	intergenic
chr4:174657922:B	0.329742	0.00101602	0.102878	intergenic
chr18:43043740:A	0.330763	2.15896e-05	0.0179185	intergenic
chr2:66515546:A	0.332008	0.000403358	0.0671254	intergenic
chr9:78819685:A	0.332227	0.00457274	0.199879	intergenic
chr16:47868914:B	0.332734	0.000554223	0.077553	gene body:CBLN1
chr6:50800108:A	0.333226	0.000157368	0.0461212	gene body:TFAP2D
chr7:78920884:A	0.333271	9.29439e-05	0.0350226	intergenic
chr8:25965209:A	0.335086	0.000131375	0.0420145	intergenic
chr7:157169647:A	0.335208	0.0165435	0.336898	gene body:PTPRN2
chr1:163590110:B	0.336368	0.000652308	0.0833217	gene body:LMX1A
chr11:29994248:B	0.336925	0.000164802	0.0465085	intergenic
chr2:176761203:B	0.33733	4.29192e-05	0.0248682	intergenic
chr4:41578249:A	0.337432	0.00111554	0.106999	intergenic
chr4:41575934:B	0.337432	0.00111554	0.106999	intergenic
chr18:55083693:A	0.337538	0.000535773	0.0758892	intergenic
chr3:138965651:B	0.338509	0.000112532	0.0398424	intergenic
chr2:66525935:A	0.339189	0.00297017	0.169653	gene body:MEIS1
chr11:29996648:A	0.339231	0.000123628	0.0415985	intergenic
chr2:111697275:B	0.340284	0.0145083	0.321584	intergenic
chr9:76301598:B	0.340965	9.62406e-05	0.035504	intergenic
chr9:23810691:B	0.342707	0.00110384	0.106903	gene body:ELAVL2
chr9:102831765:A	0.34368	0.00297184	0.169653	intergenic
chr15:87750377:B	0.344729	0.00337603	0.177037	intergenic
chr2:228754201:A	0.345687	4.82634e-05	0.0265217	gene body:SPHKAP
chr15:94704315:B	0.346769	0.000327264	0.0616589	intergenic
chr7:121731103:B	0.34761	3.95782e-05	0.0244933	gene body:LOC154860
chr7:119700076:B	0.348268	0.000591701	0.081165	gene body:KCND2
chr2:66514622:A	0.349924	0.000461645	0.0725742	intergenic
chr4:85622854:A	0.3505	0.000152959	0.0455888	intergenic
chr16:49741200:B	0.35056	0.000638842	0.0826017	intergenic
chr9:14339307:A	0.35085	0.000234274	0.0530425	gene body:NFIB
chr4:41562142:B	0.351338	0.000250625	0.0539651	intergenic
chr7:119702298:A	0.35271	1.73354e-05	0.0166274	intergenic
chr12:125778232:A	0.355321	0.000407092	0.0675338	intergenic
chr14:28313154:B	0.356465	0.000300678	0.0590311	gene body:C14orf23
chr1:147600409:A	0.356654	0.000130931	0.0420145	intergenic
chr7:62998561:A	0.356914	4.14416e-05	0.0248682	intergenic
chr9:97153268:A	0.358386	0.00237383	0.155179	intergenic
chr2:222878730:A	0.360349	3.8698e-05	0.0244933	intergenic
chr13:111755805:B	0.360539	0.000959146	0.100594	intergenic
chr15:94710819:B	0.36132	0.000481766	0.0727787	intergenic
chr11:100505156:A	0.361378	0.0001766	0.0465085	gene body:PGR
chr1:147414769:A	0.361808	0.0010269	0.103582	intergenic
chr17:67631734:A	0.362231	7.82126e-05	0.0327271	gene body:SOX9
chr14:94309128:B	0.362478	0.00252479	0.15834	intergenic
chr13:27449514:B	0.366574	0.00174474	0.132245	gene body:PRHOXNB
chr7:8449657:A	0.368914	2.23811e-05	0.0179185	gene body:NXPH1
chr13:52322942:A	0.371559	0.000208663	0.0491419	intergenic
chr13:52317898:B	0.371559	0.000208663	0.0491419	intergenic
chr12:113327405:A	0.372469	4.62636e-05	0.0259637	gene body:TBX5
chr7:96489899:A	0.373117	0.00076468	0.0890506	gene body:DLX5
chr12:83829331:B	0.373926	0.000126955	0.0415985	intergenic
chr4:41447037:B	0.375663	6.83985e-05	0.0309626	intergenic
chr16:47871538:A	0.376652	6.51065e-05	0.0303949	gene body:CBLN1
chr5:122452236:A	0.377396	0.000263396	0.0555807	intergenic
chr16:53922324:B	0.377575	3.10302e-05	0.0212593	intergenic
chr4:41563931:A	0.377796	6.44536e-05	0.0303588	intergenic
chr16:53922324:A	0.379607	0.000144492	0.0445761	intergenic
chr12:113366032:B	0.382681	0.000129318	0.0420145	intergenic
chr13:78080860:A	0.383486	6.38526e-05	0.0303467	intergenic
chr14:37746905:B	0.389964	0.000594896	0.081165	gene body:SSTR1
chr8:58283085:B	0.391126	0.0374184	0.452227	intergenic
chr10:50487101:B	0.395269	7.94077e-05	0.0327271	gene body:CHAT
chr3:62331810:B	0.397192	1.84109e-05	0.0170395	intergenic
chr9:14338684:A	0.407093	0.000993487	0.101966	gene body:NFIB
chr3:62331156:B	0.424024	9.41134e-06	0.012149	gene body:FEZF2
chr6:133605394:A	0.426531	1.0001e-05	0.0125618	intergenic
chr16:53920238:B	0.427035	9.44213e-06	0.012149	intergenic
chr12:37586736:A	0.430079	7.38012e-07	0.00337753	intergenic
chr3:62331156:A	0.432414	1.07329e-05	0.0130509	intergenic
chr3:62332676:A	0.433587	2.49095e-05	0.0186454	gene body:FEZF2
chr3:62329328:B	0.436361	5.12641e-05	0.027351	intergenic
chr13:111757885:A	0.438144	2.56224e-05	0.0187734	intergenic
chr3:62331810:A	0.443778	5.64098e-05	0.0286139	intergenic
chr8:111057033:A	0.444781	5.22855e-06	0.00745478	intergenic
chr3:62330352:B	0.448027	2.27229e-05	0.0179185	gene body:FEZF2
chr7:78919501:B	0.450352	1.33056e-05	0.0137037	intergenic
chr16:49747301:A	0.463654	0.000311946	0.0596348	intergenic
chr2:222869775:B	0.477376	5.40652e-07	0.00337753	intergenic
chr13:111808866:A	0.49421	1.22837e-06	0.00419022	intergenic
chr19:54884311:B	0.500761	4.85527e-09	0.000128068	intergenic
chr16:53923315:A	0.503866	4.75778e-07	0.00337753	intergenic
chr17:67623574:B	0.515412	2.50943e-05	0.0186454	intergenic

## Sheet: t(15,17)
ID	AMD	P.Value	adj.P.Val	promoter/gene body/intergenic				AMD= absolute methylation difference, Red= hypermethylated, Green= hypomethylated
chr16:1527684:B	-0.464789	1.05596e-05	0.0371376	gene body:IFT140				A; upstream to an identified CGI, B; downstream to an identified CGI
chr18:75600741:B	-0.46216	3.43338e-07	0.00362249	gene body:CTDP1
chr16:87435934:A	-0.459269	2.55715e-05	0.0586521	gene body:GALNS
chr7:1862616:A	-0.433761	4.28067e-06	0.0224914	gene body:MAD1L1
chr19:1119576:A	-0.410717	8.23003e-05	0.138027	gene body:SBNO2
chr7:567647:B	-0.409883	0.000589496	0.304885	gene body:PRKAR1B
chr7:127698096:B	-0.378638	0.000193376	0.19618	intergenic
chr7:157102607:A	-0.375007	2.99025e-07	0.00362249	gene body:PTPRN2
chr5:148186268:B	-0.372042	4.95577e-06	0.0224914	intergenic
chr16:87433010:B	-0.357853	0.000760199	0.344867	gene body:GALNS
chr7:157097770:B	-0.352393	3.78065e-06	0.0224914	gene body:PTPRN2
chr6:2710202:A	-0.327992	0.00504466	0.577453	intergenic
chr17:76463996:A	-0.327722	5.31382e-05	0.096664	gene body:RPTOR
chr17:77042525:B	-0.325954	0.0326145	0.882835	gene body:BAHCC1
chr1:226471340:B	-0.324708	0.000153445	0.184273	gene body:OBSCN
chr19:61362888:A	-0.322643	0.000318593	0.236719	gene body:ZNF444
chr19:3143416:A	-0.32187	0.000340987	0.247255	gene body:NCLN
chr18:75732548:A	-0.311568	1.13305e-05	0.0373581	gene body:KCNG2
chr1:226470771:B	-0.306302	0.00146197	0.421543	gene body:OBSCN
chr2:241586389:B	-0.30313	0.0400335	0.910102	gene body:SNED1
chr1:1592254:A	-0.302747	0.00587946	0.601274	gene body:SLC35E2B
chr7:157132785:A	-0.294	0.00323357	0.530628	gene body:PTPRN2
chr2:1780625:A	-0.290791	0.0023808	0.479611	gene body:MYT1L
chr16:1437451:A	-0.287843	0.00838476	0.680507	gene body:CLCN7
chr18:75600741:A	-0.283471	0.000547709	0.300407	gene body:CTDP1
chr19:53365141:B	-0.282942	0.0160656	0.783295	intergenic
chr5:180329894:A	-0.280433	0.0196401	0.80945	intergenic
chr5:140208313:B	-0.280283	0.0120208	0.736225	gene body:PCDHA2
chr17:77392542:B	-0.27964	0.000645518	0.318315	intergenic
chr19:1108315:B	-0.279277	0.00539082	0.586383	gene body:SBNO2
chr16:1435040:B	-0.278739	0.00847257	0.683602	gene body:CLCN7
chr17:53710206:B	-0.278429	0.00069267	0.332192	gene body:MPO
chr12:50694648:B	-0.277993	1.55904e-05	0.0405509	intergenic
chr18:75539968:B	-0.277597	0.000406529	0.263799	gene body:CTDP1
chr3:46773046:A	-0.276808	0.000164324	0.188451	intergenic
chr19:3140821:B	-0.276209	0.000526668	0.293458	gene body:NCLN
chr18:74423663:A	-0.276092	0.00204884	0.47023	intergenic
chr11:871368:A	-0.275906	0.00240831	0.479611	gene body:CHID1
chr7:1750553:A	-0.275215	0.000645632	0.318315	gene body:ELFN1
chr1:116320280:B	-0.27486	0.00235745	0.479611	gene body:SLC22A15
chr12:118515877:B	-0.274586	0.000477983	0.28332	gene body:TMEM233
chr19:3141998:B	-0.274276	0.000902438	0.352646	gene body:NCLN
chr5:474224:A	-0.274084	0.000886516	0.351633	gene body:AHRR
chr22:49293219:A	-0.271442	0.00111717	0.377789	intergenic
chr11:813556:A	-0.269859	0.000290474	0.227358	gene body:PNPLA2
chr16:660683:A	-0.269431	0.0034787	0.550348	gene body:RHOT2
chr19:11005458:B	-0.26803	0.000777935	0.344867	gene body:SMARCA4
chr5:140166976:B	-0.266758	0.0212544	0.825479	gene body:PCDHA2
chr19:46574347:B	-0.265041	0.00105868	0.370949	gene body:TMEM91
chr13:113825734:B	-0.263696	0.00865228	0.683921	gene body:RASA3
chr13:112732526:A	-0.263451	0.0351868	0.889802	gene body:MCF2L
chr19:17472345:A	-0.262462	0.000835511	0.349536	gene body:SLC27A1
chr17:2186380:A	-0.259783	0.00025888	0.221864	gene body:TSR1
chr17:76587651:A	-0.257127	0.00604333	0.609527	gene body:CHMP6
chr19:1106020:B	-0.255274	0.00806299	0.671925	gene body:SBNO2
chr19:1108315:A	-0.255274	0.00806299	0.671925	gene body:SBNO2
chr14:101464525:A	-0.255144	0.00362892	0.554964	intergenic
chr7:56483079:A	-0.254793	0.000760641	0.344867	gene body:LOC650226
chr19:1869075:B	-0.254658	0.0168769	0.785213	gene body:SCAMP4
chr17:53756727:B	-0.254104	0.00097971	0.36173	gene body:BZRAP1
chr14:104322446:B	-0.25384	0.00199948	0.47023	gene body:AKT1
chr13:113023894:B	-0.252536	9.53515e-06	0.0359298	intergenic
chr20:61836693:B	-0.252025	0.00268999	0.510782	intergenic
chr1:226070450:B	-0.25079	0.0064642	0.619156	gene body:PRSS38
chr1:195381901:B	-0.248115	6.29748e-05	0.110739	intergenic
chr18:72820250:B	-0.242264	0.0398317	0.910102	gene body:MBP
chr17:77040442:B	-0.240278	0.0344591	0.888078	gene body:BAHCC1
chr21:45700596:A	-0.240076	0.000140678	0.184273	gene body:COL18A1
chr1:1590844:B	-0.237469	0.00310364	0.521009	gene body:SLC35E2B
chr9:135557505:A	-0.233755	0.00244206	0.480703	gene body:SARDH
chr4:13152660:A	0.239112	0.00135211	0.414705	intergenic
chr12:123569170:A	0.240879	0.0231731	0.83816	gene body:NCOR2
chr1:215378090:A	0.241658	0.0260926	0.852882	intergenic
chr4:558513:B	0.24477	0.00437904	0.566865	intergenic
chr9:139469525:A	0.246728	0.00292106	0.515888	gene body:NELF
chr8:142306219:B	0.247808	0.00415027	0.56278	intergenic
chr9:130490793:A	0.250508	0.000153009	0.184273	gene body:SET
chr18:42780864:B	0.251487	0.00028495	0.227358	gene body:KATNAL2
chr12:115833028:A	0.251793	0.00774347	0.663363	intergenic
chr6:26379324:A	0.252373	0.000766715	0.344867	intergenic
chr19:17427532:A	0.252435	0.000232456	0.212753	intergenic
chr12:29193301:B	0.253852	9.04939e-05	0.144664	intergenic
chr17:23601620:B	0.254708	8.37258e-05	0.138027	intergenic
chr20:17156550:A	0.254833	0.00300031	0.515888	intergenic
chr16:53527802:B	0.255199	0.0249732	0.849965	intergenic
chr2:113751064:A	0.258957	0.041845	0.916524	gene body:PAX8
chr15:38013502:B	0.259328	0.00577985	0.599001	gene body:EIF2AK4
chr2:11803700:B	0.261515	0.0013018	0.406362	gene body:LPIN1
chr11:31776636:B	0.261605	0.0162603	0.784671	gene body:PAX6
chr9:138671075:B	0.261895	0.00514947	0.580459	intergenic
chr9:138673480:A	0.262791	0.00634685	0.614329	intergenic
chr6:26380449:A	0.263619	0.000108009	0.160642	intergenic
chr19:797011:B	0.264294	0.000346275	0.247255	intergenic
chr12:126331229:B	0.264625	0.00023391	0.212753	intergenic
chr2:45014931:A	0.264928	0.00463767	0.568078	intergenic
chr19:10266924:A	0.267412	0.0178499	0.790159	gene body:ICAM5
chr10:102746824:B	0.267856	0.0011621	0.38316	gene body:LZTS2
chr19:2253466:A	0.269707	4.42707e-05	0.0898879	gene body:LINGO3
chr5:140873097:A	0.270201	5.11613e-06	0.0224914	intergenic
chr12:131193819:B	0.2703	0.00872068	0.683921	gene body:NOC4L
chr3:161425607:A	0.270371	0.000205321	0.200584	intergenic
chr12:123567959:B	0.27317	0.00555477	0.595602	gene body:NCOR2
chr19:3309495:B	0.27401	0.0299899	0.874702	gene body:NFIC
chr16:83208461:A	0.274347	0.00277573	0.515888	gene body:COTL1
chr5:3645391:B	0.274767	0.00214973	0.473424	intergenic
chr5:3647467:B	0.274974	0.00163697	0.433766	intergenic
chr9:139467661:B	0.275398	0.00095017	0.359603	gene body:NELF
chr17:30838347:B	0.275414	0.00728053	0.653601	gene body:SLFN12L
chr1:1553537:B	0.28027	0.00662851	0.623316	intergenic
chr9:89302334:B	0.281649	0.0007774	0.344867	gene body:DAPK1
chr22:48484072:B	0.282551	0.0014384	0.421543	intergenic
chr12:47769868:B	0.282946	4.43016e-05	0.0898879	gene body:DHH
chr20:30587650:A	0.28434	0.00216427	0.473424	intergenic
chr5:3647467:A	0.285805	0.000986057	0.36173	intergenic
chr1:90955733:B	0.286203	0.009704	0.700693	intergenic
chr1:1163778:A	0.286255	0.0043977	0.566865	intergenic
chr10:75427490:B	0.287564	1.22591e-05	0.0380422	gene body:VCL
chr22:44844640:B	0.288239	0.000854288	0.349536	intergenic
chr19:1813256:A	0.289099	0.00143207	0.421543	gene body:KLF16
chr11:32415998:B	0.289952	0.0164794	0.785008	intergenic
chr9:138679625:A	0.292501	0.000420132	0.267032	gene body:EGFL7
chr14:103759792:B	0.294642	0.000124653	0.169113	intergenic
chr9:126060070:B	0.298255	0.000729822	0.343759	gene body:NEK6
chr8:85259314:A	0.299739	0.000410045	0.263799	intergenic
chr5:3659488:A	0.299982	0.000452584	0.28089	intergenic
chr18:30058478:A	0.304929	0.00145782	0.421543	intergenic
chr17:1424797:B	0.305597	0.00201531	0.47023	gene body:SLC43A2
chr7:101860610:A	0.30585	0.000146915	0.184273	intergenic
chr19:19175137:A	0.309513	0.000209453	0.2009	intergenic
chr20:61082729:A	0.31281	3.47979e-05	0.0764887	intergenic
chr3:6879133:A	0.314357	0.000797511	0.349536	intergenic
chr2:45018065:B	0.317158	0.000509388	0.29209	intergenic
chr19:60359344:B	0.317372	4.94522e-05	0.0947058	intergenic
chr11:779871:A	0.318221	0.000125022	0.169113	gene body:CEND1
chr16:52882541:A	0.319847	0.00272693	0.512276	intergenic
chr19:50412608:A	0.324254	0.000188922	0.19618	gene body:EXOC3L2
chr1:2148072:B	0.325981	0.000400204	0.263799	gene body:SKI
chr18:65220913:A	0.327626	0.00295262	0.515888	intergenic
chr7:1250365:B	0.327662	1.61423e-05	0.0405509	intergenic
chr19:1156368:B	0.329264	1.56591e-05	0.0405509	gene body:STK11
chr18:30056356:B	0.332858	0.00017202	0.19308	intergenic
chr5:3643644:B	0.333664	0.000109624	0.160642	intergenic
chr7:154336679:B	0.33395	5.02666e-05	0.0947058	intergenic
chr17:21160584:B	0.335011	0.0398401	0.910102	intergenic
chr16:52873103:B	0.342936	0.000838931	0.349536	intergenic
chr16:53527802:A	0.348352	0.00232752	0.479611	intergenic
chr5:177936229:B	0.349001	0.00576821	0.599001	gene body:COL23A1
chr1:47671712:B	0.354242	0.000153695	0.184273	intergenic
chr7:1252548:A	0.35443	4.6006e-06	0.0224914	intergenic
chr7:29570065:B	0.357892	1.34116e-05	0.0393064	gene body:PRR15
chr11:32417162:A	0.362231	0.00236513	0.479611	gene body:WT1AS
chr16:53519923:B	0.364224	0.00342054	0.545157	intergenic
chr17:70256023:B	0.382157	6.1735e-06	0.0250521	gene body:SLC9A3R1
chr7:1250365:A	0.388187	4.52235e-06	0.0224914	intergenic
chr11:1947475:A	0.39509	3.19616e-07	0.00362249	intergenic
chr7:1235691:B	0.507225	1.08637e-08	0.000563482	intergenic
chr21:33316998:B	0.574092	2.13626e-08	0.000563482	intergenic
chr5:3645391:A	0.584111	4.71362e-06	0.0224914	intergenic

## Sheet: NK
ID	AMD	P.Value	adj.P.Val	promoter/gene body/intergenic				AMD= absolute methylation difference, Red= hypermethylated, Green= hypomethylated
chr17:44028531:A	0.53354	4.64106e-08	0.00122417	gene body:LOC404266				A; upstream to an identified CGI, B; downstream to an identified CGI
chr17:44025521:B	0.53354	4.64106e-08	0.00122417	gene body:LOC404266
chr19:6181458:A	0.387092	0.000493184	0.309659	gene body:MLLT1
chr22:44835759:B	0.386487	7.20259e-07	0.0126655	intergenic
chr21:44031007:B	0.360581	0.000790255	0.317532	intergenic
chr10:21845203:A	0.359703	0.00158008	0.368166	gene body:C10orf140
chr19:6181103:A	0.345613	0.00101488	0.343199	gene body:MLLT1
chr13:111675429:B	0.344819	4.87146e-05	0.16556	intergenic
chr21:44033649:A	0.339919	0.000786674	0.317532	intergenic
chr6:170388460:A	0.333962	0.000212762	0.275048	intergenic
chr7:154492730:B	0.327395	0.0084259	0.518938	intergenic
chr22:44835759:A	0.326613	0.000325294	0.292663	intergenic
chr1:2979890:B	0.314641	0.000138355	0.25513	gene body:PRDM16
chr2:66525935:A	0.312074	0.00547045	0.474855	gene body:MEIS1
chr3:13654068:B	0.303907	4.68431e-06	0.0358811	intergenic
chr16:4672220:A	0.303643	0.0261511	0.618225	gene body:MGRN1
chr16:4670263:B	0.302219	0.032487	0.634652	gene body:MGRN1
chr9:137731104:B	0.296296	0.00136731	0.365976	intergenic
chr9:137733348:A	0.296296	0.00136731	0.365976	intergenic
chr5:179673316:B	0.294376	0.000359349	0.294163	gene body:GFPT2
chr17:39078745:A	0.293549	0.00066455	0.317532	gene body:MEOX1
chr1:18024965:B	0.291161	0.000832451	0.318247	intergenic
chr8:142333209:B	0.289306	5.02135e-05	0.16556	intergenic
chr12:126506404:A	0.288318	7.2792e-05	0.202109	intergenic
chr2:11803700:B	0.287471	0.000555771	0.315291	gene body:LPIN1
chr12:48705202:A	0.282852	0.00194467	0.375607	gene body:RACGAP1
chr20:62372134:A	0.281585	0.00355318	0.434056	gene body:PCMTD2
chr6:39304795:A	0.27892	0.00676432	0.495022	gene body:KCNK5
chr9:123301627:B	0.278795	9.60466e-06	0.0506684	intergenic
chr7:129917975:B	0.27679	0.000291934	0.288737	gene body:MEST
chr7:48464907:B	0.27592	0.000166831	0.258853	gene body:ABCA13
chr8:74083412:A	0.27521	0.000848955	0.318247	intergenic
chr3:185499268:B	0.271184	7.13787e-05	0.202109	gene body:PSMD2
chr3:69063470:B	0.271051	0.000151709	0.25513	intergenic
chr14:64086269:B	0.270786	1.37004e-05	0.0657045	gene body:C14orf50
chr18:59754380:B	0.270319	0.000324986	0.292663	intergenic
chr2:148317750:A	0.269941	6.22375e-05	0.193134	intergenic
chr2:111697275:B	0.269792	0.0461634	0.656462	intergenic
chr17:76974978:B	0.269117	0.00131371	0.365976	intergenic
chr5:43073016:B	0.268992	0.00447578	0.452784	intergenic
chr22:44819057:A	0.268341	0.00500061	0.469398	gene body:LOC100271722
chr4:164472404:A	0.267506	4.21421e-05	0.16556	gene body:NPY1R
chr8:101390744:B	0.265772	0.0015425	0.368166	intergenic
chr12:132268019:A	0.264436	0.00190556	0.375607	intergenic
chr19:53680122:B	0.264279	0.00111455	0.356246	intergenic
chr1:31052708:B	0.262595	0.0049962	0.469398	intergenic
chr2:232959605:A	0.262466	0.00325066	0.422378	intergenic
chr17:32923403:B	0.262398	0.000302375	0.290027	gene body:DUSP14
chr14:80491047:A	0.259908	0.00377773	0.43495	intergenic
chr2:234512386:B	0.259855	0.00121632	0.359286	gene body:TRPM8
chrX:74659490:A	0.259225	0.00170707	0.374442	gene body:ZDHHC15
chrY:10540123:B	0.259091	0.000516549	0.309659	intergenic
chr1:144096646:A	0.258303	0.000658676	0.317532	intergenic
chr16:84076610:A	0.256306	0.000350658	0.293629	intergenic
chr13:102223299:A	0.25348	0.0100658	0.521667	gene body:C13orf27
chr10:21845885:A	0.253455	0.00491499	0.468418	gene body:C10orf140
chr19:502290:B	0.249181	0.0021643	0.385728	intergenic
chrY:10540610:B	0.249096	0.000715504	0.317532	intergenic
chr12:31660564:B	0.243804	0.000758603	0.317532	intergenic
chr16:4671562:A	0.242606	0.0397355	0.647919	gene body:MGRN1
chr5:140777346:B	0.23572	0.0103296	0.523969	gene body:PCDHGA3
chr2:63137440:A	0.244729	0.0202727	0.588125	gene body:OTX1
chr2:172681050:B	0.245214	0.0120671	0.537409	intergenic
chr8:144706451:A	0.248226	0.00633704	0.489464	intergenic
chr11:19219049:B	0.249505	0.00412069	0.438891	intergenic
chr16:87405213:A	0.250497	0.00395125	0.43495	intergenic
chr20:17543271:B	0.250636	0.000375148	0.294921	gene body:RRBP1
chr9:114864505:A	0.252023	0.00105427	0.345446	intergenic
chrX:136475192:A	0.252285	0.00496927	0.46896	intergenic
chr11:129689158:B	0.252836	0.00463949	0.460059	intergenic
chrX:23260205:B	0.25317	0.0478519	0.660751	intergenic
chr11:3138150:B	0.253537	0.00182262	0.375607	gene body:OSBPL5
chr6:101002494:B	0.254022	0.0303781	0.63322	gene body:SIM1
chr9:138679625:A	0.254364	0.00148873	0.36714	gene body:EGFL7
chr7:27101867:B	0.255109	0.00234526	0.400554	intergenic
chrX:10548199:A	0.255958	0.00231237	0.400554	gene body:MID1
chr19:47475914:B	0.256032	0.00400565	0.435699	intergenic
chr11:32417162:A	0.256318	0.022562	0.606102	gene body:WT1AS
chr19:50287926:A	0.257365	0.00468516	0.460324	intergenic
chr20:62064237:B	0.257644	0.00449335	0.453236	gene body:ZNF512B
chr2:207739097:A	0.257887	0.015549	0.558021	intergenic
chr15:50866512:B	0.258164	0.0322099	0.634652	gene body:ONECUT1
chr10:26720640:B	0.260034	0.00154969	0.368166	intergenic
chr9:130124362:B	0.260663	0.000794129	0.317532	gene body:COQ4
chr17:53711373:B	0.260729	0.00027137	0.288737	intergenic
chrX:134305249:B	0.261719	0.0350338	0.639471	intergenic
chr17:30799407:B	0.262471	0.0137684	0.542482	intergenic
chr5:115325506:B	0.264132	0.00663364	0.492169	intergenic
chr9:139059604:A	0.264795	0.00428668	0.448689	gene body:NPDC1
chr19:990764:B	0.265394	0.00163289	0.373873	gene body:ABCA7
chrX:135941249:B	0.265483	0.00540913	0.474855	intergenic
chrX:64543468:B	0.265596	0.00451677	0.454268	intergenic
chrX:136457210:A	0.266981	0.00730995	0.505412	intergenic
chrX:48900526:A	0.268211	0.0340324	0.636511	intergenic
chr20:41250889:B	0.270273	0.000224193	0.275048	intergenic
chrX:48660707:A	0.27035	0.0125678	0.540679	gene body:PIM2
chrX:48934779:A	0.270803	0.0248506	0.61414	gene body:SYP
chr22:19354739:A	0.270992	0.00974489	0.521667	intergenic
chr22:19352010:B	0.270992	0.00974489	0.521667	intergenic
chr4:3012816:B	0.271073	0.000593394	0.315291	intergenic
chr19:10081612:B	0.271196	0.00296223	0.410721	gene body:PPAN-P2RY11
chrX:150893336:A	0.271366	0.0018204	0.375607	gene body:GABRE
chrX:118500454:B	0.271882	0.00329101	0.42413	intergenic
chrX:43400269:B	0.27263	0.00117479	0.358237	gene body:MAOA
chr1:50655020:A	0.273198	0.00124684	0.359286	intergenic
chrX:106758277:B	0.273299	0.005537	0.474855	gene body:PRPS1
chr2:161983407:A	0.273442	0.00847614	0.518938	gene body:TBR1
chrX:151860710:B	0.273597	0.000184433	0.264789	gene body:ZNF185
chrX:152737565:A	0.274021	0.0151157	0.555855	gene body:PDZD4
chrX:17788362:A	0.27449	0.00256136	0.405249	gene body:RAI2
chrX:48899599:B	0.276871	0.000868704	0.318247	intergenic
chrX:136336942:B	0.277663	0.00339073	0.425784	intergenic
chr16:555683:B	0.277849	9.58336e-05	0.2298	intergenic
chr1:50655584:A	0.277867	0.0113578	0.532641	intergenic
chr13:113592217:B	0.27886	0.00397492	0.43495	intergenic
chr17:53711373:A	0.278912	0.00190166	0.375607	gene body:MPO
chrX:152853146:A	0.279943	0.00181196	0.375607	gene body:NAA10
chr18:55083693:A	0.280293	0.00266097	0.406945	intergenic
chr22:18126924:A	0.280975	0.000794522	0.317532	gene body:TBX1
chr1:153413809:A	0.280984	0.00145622	0.36714	intergenic
chr11:406419:A	0.281646	0.000833589	0.318247	gene body:SIGIRR
chr10:99175768:B	0.281782	9.5409e-06	0.0506684	gene body:PGAM1
chrX:152388978:A	0.281797	0.00879626	0.518938	gene body:HAUS7
chrX:152560789:B	0.282145	0.00534497	0.474855	gene body:DUSP9
chrX:153279289:B	0.284272	0.0193399	0.584407	gene body:RPL10
chr1:219134070:A	0.284433	0.00323885	0.422047	intergenic
chrX:133198735:A	0.285399	0.000725625	0.317532	intergenic
chrX:151749805:B	0.285772	0.0119684	0.537409	gene body:NSDHL
chrX:152872012:B	0.286058	0.000756621	0.317532	gene body:HCFC1
chrX:148430508:A	0.287291	0.0139319	0.544418	intergenic
chrX:63340923:B	0.290362	0.000157573	0.25513	intergenic
chrX:73559219:A	0.291983	0.00209784	0.381793	intergenic
chrX:152562696:A	0.294013	0.00536088	0.474855	intergenic
chr4:560950:B	0.294565	0.00164663	0.374423	intergenic
chr1:219135405:A	0.295781	0.00152426	0.368166	intergenic
chrX:153371848:A	0.296949	0.000509631	0.309659	gene body:SLC10A3
chr16:554793:B	0.297728	0.000200455	0.275048	intergenic
chr16:4792118:A	0.298053	0.000286118	0.288737	gene body:ROGDI
chrX:153292928:B	0.298133	4.69947e-05	0.16556	gene body:TAZ
chrX:72583882:B	0.298816	0.000344018	0.293629	gene body:CDX4
chr13:109962285:A	0.300365	0.000134642	0.25513	gene body:COL4A2
chrX:152642068:B	0.301974	0.00227347	0.397134	gene body:ABCD1
chr5:140201191:B	0.302914	0.000221448	0.275048	gene body:PCDHA2
chr1:219131512:B	0.303177	0.00203295	0.381793	intergenic
chr11:32415998:B	0.307574	0.0116765	0.535635	intergenic
chr4:2903442:B	0.309651	0.000185714	0.264789	gene body:MFSD10
chrX:73559219:B	0.309706	2.09923e-05	0.0922855	gene body:SLC16A2
chrX:148856771:B	0.31598	0.00574846	0.474855	intergenic
chr19:12694104:A	0.316009	0.00169527	0.374442	gene body:TNPO2
chr16:47402052:A	0.317706	0.0352295	0.639471	intergenic
chr1:153411966:B	0.321056	0.0031421	0.418581	intergenic
chr9:97828315:B	0.321798	0.000752158	0.317532	intergenic
chrX:48317759:B	0.322324	0.00334116	0.424722	gene body:RBM3
chr4:2905259:A	0.325383	0.000333307	0.293054	gene body:MFSD10
chrX:135943492:A	0.327276	0.00762161	0.508599	intergenic
chr10:50491493:A	0.333521	0.000144955	0.25513	gene body:CHAT
chrX:43398974:B	0.336162	0.00254768	0.405249	intergenic
chrX:67822836:B	0.336874	0.00100132	0.340799	gene body:STARD8
chrX:152900692:B	0.35493	0.00142096	0.365976	intergenic
chr5:134852331:B	0.355747	0.00720765	0.503959	intergenic
chr20:61061261:B	0.358139	0.000609615	0.315291	gene body:SLC17A9
chrX:118775951:B	0.361946	0.000159595	0.25513	intergenic
chrX:73556623:B	0.365878	0.000397531	0.29959	intergenic
chr7:5535588:A	0.370308	2.88083e-06	0.030395	gene body:ACTB
chr5:134852830:B	0.382976	0.00171664	0.374442	intergenic
chr5:134855184:A	0.396278	0.00114034	0.356246	intergenic
chr5:134853297:B	0.415891	4.76111e-06	0.0358811	intergenic
chr17:53710206:B	0.423353	6.70292e-06	0.0442007	gene body:MPO
chrX:73558372:B	0.516695	1.52496e-06	0.0201119	gene body:SLC16A2

## Sheet: trisomy 8
ID	AMD	P.Value	adj.P.Val	promoter/gene body/intergenic				AMD= absolute methylation difference, Red= hypermethylated, Green= hypomethylated
chr1:110682339:B	0.487665	7.02335e-05	0.276295	gene body:RBM15				A; upstream to an identified CGI, B; downstream to an identified CGI
chr19:3309495:B	0.414282	0.002169	0.370137	gene body:NFIC
chr11:74817102:A	0.399019	1.66636e-05	0.214136	gene body:KLHL35
chr12:20595792:A	0.352949	0.00182536	0.368089	gene body:PDE3A
chr16:847440:B	0.347929	0.00628673	0.425474	gene body:LMF1
chr7:56847985:A	0.347793	0.000817639	0.356359	intergenic
chr1:84858909:A	0.344701	1.84763e-05	0.214136	intergenic
chr21:9917382:B	0.344651	0.00139866	0.36169	intergenic
chr16:2105379:B	0.337321	0.00961591	0.454713	gene body:PKD1
chr1:37792193:A	0.337116	0.000421361	0.31958	gene body:SNIP1
chr22:49515893:A	0.337013	0.000141411	0.276295	gene body:SHANK3
chr10:38779411:A	0.336657	0.00354903	0.384213	gene body:LOC399744
chr6:97478902:A	0.330642	0.000463178	0.31958	intergenic
chr1:16843442:A	0.327618	0.00151942	0.368089	intergenic
chr20:4150148:A	0.324383	0.000127417	0.276295	intergenic
chr11:85323362:B	0.323759	0.000314172	0.31958	intergenic
chr19:10352019:B	0.323269	0.000410411	0.31958	intergenic
chr11:1422880:B	0.316619	0.000498611	0.323686	gene body:BRSK2
chr16:4671562:B	0.311071	0.000404642	0.31958	gene body:MGRN1
chr2:219991444:B	0.308663	0.0090546	0.443477	gene body:DES
chr10:15295060:A	0.304124	0.000118953	0.276295	intergenic
chr11:74814055:B	0.304025	9.67654e-05	0.276295	gene body:KLHL35
chr12:131193819:B	0.303425	0.00393293	0.387607	gene body:NOC4L
chr20:28164510:A	0.302661	0.000850748	0.356359	intergenic
chr3:130516227:A	0.30168	0.00765743	0.432043	intergenic
chr11:1426609:A	0.301231	0.000615833	0.338698	gene body:BRSK2
chr11:66774183:B	0.300577	0.00207596	0.368089	gene body:KDM2A
chr10:38933392:B	0.30038	0.00415063	0.390842	intergenic
chr11:3138150:A	0.296366	5.16412e-05	0.265352	gene body:OSBPL5
chr20:2679063:A	0.296362	0.00160582	0.368089	gene body:EBF4
chr1:3311129:B	0.295865	0.00122818	0.359952	gene body:PRDM16
chr1:16846072:B	0.295016	0.0102828	0.461957	intergenic
chr19:22597640:B	0.293944	0.000571012	0.338698	intergenic
chr5:140703732:B	0.293708	0.000278539	0.309865	gene body:PCDHGA3
chr17:7224947:B	0.293515	0.00748844	0.432043	gene body:TNK1
chrX:114452609:B	0.290404	0.000778408	0.356359	intergenic
chr21:13331283:B	0.287891	0.00270912	0.382062	gene body:ANKRD30BP2
chr22:49055916:B	0.28539	0.00015656	0.276366	gene body:PLXNB2
chr4:187593970:B	0.285099	0.00196317	0.368089	gene body:LOC285441
chr5:140209506:B	0.284325	0.00042316	0.31958	gene body:PCDHA2
chr4:8991826:A	0.283895	0.00106052	0.356359	intergenic
chr4:38848637:B	0.282452	0.000123081	0.276295	intergenic
chr11:72115324:B	0.281067	0.000271816	0.309865	gene body:ARAP1
chr15:20046582:A	0.279258	0.0195569	0.526111	intergenic
chr3:131204055:B	0.277257	0.0011095	0.356359	intergenic
chr17:40923396:A	0.276172	0.000281941	0.309865	gene body:PLEKHM1
chr1:109420102:A	0.275922	0.00198633	0.368089	gene body:TAF13
chr16:1758553:B	0.274315	0.000758036	0.356359	intergenic
chr9:139896952:A	0.274011	0.000107163	0.276295	gene body:CACNA1B
chr16:24950631:B	0.273116	0.0291208	0.566657	intergenic
chr11:1848613:B	0.272603	0.00802035	0.433334	gene body:LSP1
chr13:98202483:B	0.272546	0.000203103	0.303273	intergenic
chr11:1210479:A	0.271588	0.00236609	0.378639	gene body:MUC5B
chr19:54884311:B	0.2713	2.84139e-05	0.214136	intergenic
chr9:139268920:A	0.270828	2.51257e-05	0.214136	intergenic
chr22:49058145:A	0.270104	0.000268815	0.309865	gene body:PLXNB2
chr22:15896913:A	0.268608	0.0057671	0.412926	intergenic
chrX:153348812:A	0.268603	0.000733528	0.356359	gene body:PLXNA3
chrX:150613835:B	0.268015	0.00105085	0.356359	gene body:PRRG3
chr22:14608205:B	0.267297	0.0270708	0.559975	intergenic
chr3:102926165:A	0.26685	0.00711786	0.427297	intergenic
chrX:133993733:A	0.265813	0.000912002	0.356359	intergenic
chr11:3558427:A	0.265364	0.0091631	0.443477	intergenic
chrX:67569671:A	0.264505	0.00240105	0.378639	gene body:OPHN1
chrX:152804210:B	0.264489	0.00363775	0.384213	intergenic
chrX:41186378:B	0.264476	0.00211654	0.368089	intergenic
chrX:139417636:B	0.263993	0.0330005	0.580109	intergenic
chr5:180579294:B	0.263675	0.00109575	0.356359	intergenic
chr4:4159635:B	0.263219	0.00375678	0.384213	intergenic
chr1:16843442:B	0.262541	0.00915908	0.443477	intergenic
chr1:16846072:A	0.262541	0.00915908	0.443477	intergenic
chr13:112918002:B	0.262423	0.00040249	0.31958	gene body:CUL4A
chr1:142308816:A	0.262367	0.00308445	0.382144	intergenic
chr16:12804866:A	0.262357	6.16188e-05	0.270886	gene body:CPPED1
chr22:19354739:A	0.262236	0.0119297	0.472731	intergenic
chr22:19352010:B	0.262236	0.0119297	0.472731	intergenic
chr5:140202306:B	0.262176	0.00025263	0.309865	gene body:PCDHA2
chrX:43400269:B	0.262123	0.00164092	0.368089	gene body:MAOA
chr9:138684820:B	0.261805	0.00104109	0.356359	intergenic
chr19:4842191:B	0.261422	0.00363618	0.384213	gene body:ARRDC5
chr17:74604886:B	0.260849	0.00484609	0.396246	gene body:RBFOX3
chr11:3391609:B	0.260217	0.00860894	0.440484	intergenic
chr14:64285566:B	0.259529	0.00129592	0.360488	gene body:SPTB
chrX:152853146:A	0.259321	0.00331406	0.383471	gene body:NAA10
chrX:46502957:A	0.25745	0.00287891	0.382144	gene body:SLC9A7
chr7:51421767:A	0.257037	0.0208496	0.530651	intergenic
chr7:44071271:B	0.256669	0.000528093	0.323942	intergenic
chr7:64675059:A	0.25657	0.00136172	0.360488	intergenic
chr17:60263231:A	0.256332	0.000162402	0.276366	gene body:PLEKHM1P
chr14:19030562:B	0.256109	0.00284843	0.382062	intergenic
chr7:27245470:A	0.255919	0.000389932	0.31958	intergenic
chr3:75711535:B	0.255872	0.00160509	0.368089	intergenic
chr1:82038586:A	0.255377	0.00138175	0.360488	intergenic
chr9:115203029:A	0.255373	0.000422173	0.31958	gene body:ALAD
chr2:191818073:A	0.255329	0.0013298	0.360488	intergenic
chr14:101120351:A	0.255013	0.0180621	0.516889	intergenic
chrX:10045183:B	0.254113	0.00540312	0.400341	gene body:WWC3
chrX:71154900:A	0.253776	0.000513729	0.323686	gene body:NHSL2
chr7:1390350:B	0.253479	0.00439381	0.391955	intergenic
chr7:142262001:A	0.253122	0.00169023	0.368089	intergenic
chr4:670047:A	0.253077	0.0416537	0.602688	gene body:MFSD7
chr16:32267148:A	0.252963	0.0169433	0.506608	intergenic
chr6:75968299:A	0.252953	0.00562042	0.409075	gene body:COL12A1
chr13:112545297:B	0.252883	0.029874	0.568532	gene body:ATP11A
chr2:61934396:A	0.252526	0.000267479	0.309865	gene body:FAM161A
chr17:7405390:A	0.251679	0.00218461	0.370137	gene body:TNFSF13
chr13:113576152:A	0.251099	0.000102141	0.276295	gene body:GAS6
chr2:235616191:B	0.250108	0.00177698	0.368089	gene body:SH3BP4
chr12:52688949:A	0.249539	0.000206958	0.303273	intergenic
chr6:58395388:B	0.248996	0.00265378	0.380947	intergenic
chr8:146248058:A	0.245177	0.0168898	0.506608	intergenic
chr8:71476699:B	0.24996	0.000288437	0.310535	intergenic
chr10:8140390:B	0.250717	0.00473864	0.396246	gene body:GATA3
chr7:73390755:A	0.252457	0.00318663	0.382144	gene body:CLIP2
chr1:119337189:A	0.252785	0.0108598	0.468796	intergenic
chr10:94438673:B	0.253825	2.01936e-05	0.214136	gene body:HHEX
chr13:113246319:A	0.255349	0.0001258	0.276295	gene body:TMCO3
chr3:99724096:A	0.255669	0.00475444	0.396246	gene body:CLDND1
chr1:207987576:A	0.256686	0.00186524	0.368089	intergenic
chr5:115936296:A	0.256998	0.000333991	0.31958	gene body:SEMA6A
chr8:131524430:A	0.25748	0.00126435	0.360488	intergenic
chr7:7188545:B	0.259456	3.762e-05	0.248076	gene body:C1GALT1
chr11:68967330:B	0.26041	0.000524126	0.323942	intergenic
chr17:52410295:A	0.261018	0.00134182	0.360488	intergenic
chr20:62372134:A	0.261458	0.00604737	0.418763	gene body:PCMTD2
chr20:62371743:A	0.262054	0.00116206	0.356625	gene body:PCMTD2
chrY:13525938:A	0.268724	0.0320389	0.575858	intergenic
chr6:26153623:A	0.269221	0.0495065	0.618	intergenic
chrY:13159060:B	0.273224	0.00343826	0.384213	intergenic
chr8:1936652:A	0.273931	0.000141259	0.276295	gene body:KBTBD11
chr8:82916609:A	0.276921	0.000979783	0.356359	gene body:SNX16
chr11:7066708:A	0.278088	0.000579724	0.338698	intergenic
chrY:7488179:A	0.291572	0.0356705	0.585087	intergenic
chr19:6181103:A	0.307827	0.0026574	0.380947	gene body:MLLT1
chr7:5492915:B	0.311227	5.08518e-05	0.265352	gene body:FBXL18
chr9:138646721:A	0.319588	0.0292388	0.566657	intergenic
chr8:8858176:B	0.32752	3.73794e-06	0.197191	intergenic
chr20:60315988:A	0.328096	0.000648859	0.338698	gene body:ADRM1
chrY:14324882:A	0.331073	0.0331909	0.580109	intergenic
chr19:6181458:A	0.346076	0.00135598	0.360488	gene body:MLLT1
chr7:1018913:A	0.522366	0.00887187	0.443477	gene body:C7orf50
