# Supplementary material for: Genome Wide Analysis of Acute Myeloid Leukemia Reveal Leukemia Specific Methylome and Subtype Specific Hypomethylation of Repeats
Source: PLoS One. 2012 Mar 29;7(3):e33213. doi: 10.1371/journal.pone.0033213 (PMC3315563; doi:10.1371/journal.pone.0033213)
Supplement: Dataset S5 — Differentially methylated SINEs. (XLS) [file pone.0033213.s033.xls]

## Sheet: AML versus NBM
ID	chrom	start	end	AMD	P.Value	adj.P.Val	promoter/gene body/intergenic				AMD= absolute methylation difference, Red= hypermethylated, Green= hypomethylated
SINE:Alu:AluJb_16_14502517_14502813	16	14502517	14502813	0.250005	0.031497	0.915162	gene body:PARN
SINE:MIR:MIR_7_113219437_113219905	7	113219437	113219905	0.250125	0.019945	0.872908	intergenic
SINE:Alu:AluSx_7_139574850_139575470	7	139574850	139575470	0.250133	0.000987186	0.468712	intergenic
SINE:MIR:MIRc_11_100183091_100183472	11	100183091	100183472	0.250282	0.0247093	0.899095	gene body:ARHGAP42
SINE:MIR:MIR3_5_40482045_40482864	5	40482045	40482864	0.250464	0.0401628	0.930595	intergenic
SINE:MIR:MIRb_8_98061420_98061977	8	98061420	98061977	0.250555	0.0129961	0.826774	gene body:PGCP
SINE:MIR:MIR_11_37203710_37204179	11	37203710	37204179	0.250925	0.0115622	0.818194	intergenic
SINE:Alu:AluSx_19_58969324_58970170	19	58969324	58970170	0.251066	0.0245697	0.897573	intergenic
SINE:Alu:AluJb_1_245597757_245598661	1	245597757	245598661	0.251269	0.00727643	0.747455	intergenic
SINE:Alu:AluSx_17_39821237_39821858	17	39821237	39821858	0.251345	0.0142787	0.832157	gene body:ITGA2B
SINE:Alu:AluJb_7_5581434_5581978	7	5581434	5581978	0.251793	0.0111211	0.81036	intergenic
SINE:MIR:MIRb_9_70773695_70774158	9	70773695	70774158	0.251887	0.0339539	0.9172	gene body:PIP5K1B
SINE:Alu:AluJb_1_202110459_202111072	1	202110459	202111072	0.251955	0.00384063	0.676153	intergenic
SINE:Alu:AluSx_6_31667592_31668185	6	31667592	31668185	0.251966	0.00585911	0.730132	gene body:NCR3
SINE:Alu:AluSx_12_52346212_52346845	12	52346212	52346845	0.252184	0.00134041	0.499591	gene body:ATP5G2
SINE:MIR:MIRc_11_44857024_44857348	11	44857024	44857348	0.252516	0.0446363	0.933126	gene body:TSPAN18
SINE:Alu:AluJb_2_47349427_47349695	2	47349427	47349695	0.252581	0.0263383	0.911762	intergenic
SINE:Alu:AluJb_2_47025775_47026333	2	47025775	47026333	0.252781	0.0116476	0.818194	gene body:TTC7A
SINE:MIR:MIR3_5_152369310_152369790	5	152369310	152369790	0.252789	0.0244459	0.897573	intergenic
SINE:MIR:MIR_12_76422833_76423105	12	76422833	76423105	0.253105	0.0105978	0.807811	intergenic
SINE:Alu:AluJb_19_11367605_11368281	19	11367605	11368281	0.25318	0.00963812	0.792469	gene body:RGL3
SINE:Alu:AluY_5_26239085_26239413	5	26239085	26239413	0.253574	0.00915523	0.784977	intergenic
SINE:Alu:AluJr_1_26853493_26853691	1	26853493	26853691	0.253621	0.00801151	0.756555	intergenic
SINE:Alu:AluSz6_7_69211602_69211787	7	69211602	69211787	0.253702	0.00665195	0.744595	gene body:AUTS2
SINE:Alu:AluSx_13_33801292_33801660	13	33801292	33801660	0.253777	0.00102329	0.471108	intergenic
SINE:Alu:AluJb_16_471134_471724	16	471134	471724	0.253892	0.0231789	0.89247	gene body:RAB11FIP3
SINE:Alu:AluSx_6_80758556_80758869	6	80758556	80758869	0.254048	0.010831	0.807811	intergenic
SINE:MIR:MIRb_10_110927841_110928290	10	110927841	110928290	0.254056	0.0113477	0.816164	intergenic
SINE:Alu:AluJb_7_74932524_74933126	7	74932524	74933126	0.254077	0.00717607	0.747455	gene body:POM121C
SINE:MIR:MIR_4_101146924_101147275	4	101146924	101147275	0.254119	0.0416121	0.932158	intergenic
SINE:Alu:AluJb_22_41757886_41758783	22	41757886	41758783	0.254186	0.0017229	0.558929	intergenic
SINE:MIR:MIRb_11_121814779_121815190	11	121814779	121815190	0.254205	0.00461444	0.704893	intergenic
SINE:MIR:MIRb_7_108063230_108063668	7	108063230	108063668	0.254267	0.00729163	0.747455	intergenic
SINE:Alu:AluJb_1_26739817_26740350	1	26739817	26740350	0.254338	0.0369406	0.926031	gene body:RPS6KA1
SINE:Alu:AluJb_4_4014872_4015458	4	4014872	4015458	0.254557	0.00723441	0.747455	intergenic
SINE:Alu:AluSx_16_70483975_70484865	16	70483975	70484865	0.254619	0.00614751	0.735041	intergenic
SINE:MIR:MIRb_5_174056009_174056523	5	174056009	174056523	0.254903	0.0329874	0.915162	intergenic
SINE:Alu:AluJb_1_154200079_154200757	1	154200079	154200757	0.254984	0.0130495	0.826774	gene body:ARHGEF2
SINE:Alu:AluSx_4_111790596_111790881	4	111790596	111790881	0.255555	0.0320537	0.915162	intergenic
SINE:Alu:AluSx_12_119191227_119191850	12	119191227	119191850	0.255563	0.0108148	0.807811	intergenic
SINE:MIR:MIRc_11_96261470_96263126	11	96261470	96263126	0.255774	0.000684861	0.42543	intergenic
SINE:Alu:AluJb_16_30055104_30056079	16	30055104	30056079	0.255897	0.0221678	0.885755	intergenic
SINE:Alu:AluSx_13_57244688_57245303	13	57244688	57245303	0.255959	0.0267702	0.911762	intergenic
SINE:MIR:MIR_8_88666085_88666615	8	88666085	88666615	0.256035	0.0107678	0.807811	intergenic
SINE:MIR:MIRb_16_45356039_45356475	16	45356039	45356475	0.25611	0.00697283	0.747455	intergenic
SINE:Alu:AluSx_2_128615220_128615869	2	128615220	128615869	0.256134	0.00786807	0.756555	gene body:UGGT1
SINE:Alu:AluSx_15_38913575_38914064	15	38913575	38914064	0.256194	0.0074201	0.747455	intergenic
SINE:MIR:MIRb_1_93302367_93302863	1	93302367	93302863	0.256366	0.0303321	0.914192	intergenic
SINE:Alu:AluSp_15_26826005_26827232	15	26826005	26827232	0.2564	0.000426984	0.376161	intergenic
SINE:Alu:AluY_9_28601789_28602064	9	28601789	28602064	0.256593	0.0280515	0.911762	gene body:LINGO2
SINE:Alu:AluSx_10_81970011_81970395	10	81970011	81970395	0.256595	0.00384595	0.676153	intergenic
SINE:Alu:AluJb_1_45973880_45974515	1	45973880	45974515	0.256616	0.00498459	0.720982	gene body:IPP
SINE:Alu:FLAM_C_9_98784563_98784999	9	98784563	98784999	0.256647	0.00474713	0.708805	gene body:HIATL2
SINE:Alu:AluSx_16_30544093_30544629	16	30544093	30544629	0.256705	0.00977644	0.792469	intergenic
SINE:MIR:MIR_12_97834778_97835255	12	97834778	97835255	0.256801	0.030794	0.915157	gene body:ANKS1B
SINE:MIR:MIRb_1_203455103_203455558	1	203455103	203455558	0.256921	0.0123825	0.826732	intergenic
SINE:Alu:AluSx_14_31767534_31768127	14	31767534	31768127	0.256957	0.0420164	0.932158	intergenic
SINE:Alu:AluJb_7_116973113_116973724	7	116973113	116973724	0.257077	0.0017305	0.558929	gene body:CFTR
SINE:Alu:AluSx_16_8543405_8543869	16	8543405	8543869	0.257109	0.0134033	0.826774	intergenic
SINE:Alu:AluSx_15_70422201_70422814	15	70422201	70422814	0.257197	0.00136461	0.500225	intergenic
SINE:MIR:MIRc_5_55835541_55836043	5	55835541	55836043	0.257497	0.00379174	0.676153	intergenic
SINE:MIR:MIRc_12_68582933_68583283	12	68582933	68583283	0.257622	0.0227259	0.887566	intergenic
SINE:Alu:AluJo_23_48031598_48031939	23	48031598	48031939	0.258076	0.0113133	0.816164	intergenic
SINE:Alu:AluJb_1_6476608_6477210	1	6476608	6477210	0.258094	0.000239766	0.344661	gene body:PLEKHG5
SINE:Alu:AluJr_18_17858879_17859256	18	17858879	17859256	0.258183	0.0163996	0.852379	intergenic
SINE:MIR:MIRb_4_140436720_140437081	4	140436720	140437081	0.258331	0.0292057	0.911762	gene body:NDUFC1
SINE:MIR:MIRc_7_151202576_151203043	7	151202576	151203043	0.258454	0.000631677	0.413771	gene body:PRKAG2
SINE:MIR:MIR_10_112238673_112239051	10	112238673	112239051	0.258477	0.0286341	0.911762	intergenic
SINE:MIR:MIRb_1_29430459_29431550	1	29430459	29431550	0.258522	0.00781902	0.756492	intergenic
SINE:Alu:AluY_22_40175968_40176548	22	40175968	40176548	0.258524	0.0327864	0.915162	intergenic
SINE:Alu:AluSx1_2_190650194_190650573	2	190650194	190650573	0.2586	0.000438009	0.376161	intergenic
SINE:Alu:AluSx_6_73030146_73030438	6	73030146	73030438	0.258798	0.0236907	0.897573	gene body:RIMS1
SINE:Alu:AluY_1_226786450_226787065	1	226786450	226787065	0.259082	0.010006	0.798376	intergenic
SINE:Alu:AluJb_3_65567043_65567672	3	65567043	65567672	0.25921	0.0029824	0.643	gene body:MAGI1
SINE:MIR:MIR_1_12359505_12360069	1	12359505	12360069	0.259288	0.0277177	0.911762	gene body:VPS13D
SINE:MIR:MIR_1_107027193_107028038	1	107027193	107028038	0.259335	0.0115436	0.818194	intergenic
SINE:MIR:MIRb_1_65528830_65529027	1	65528830	65529027	0.259661	0.0173575	0.855568	gene body:DNAJC6
SINE:MIR:MIR_22_38717403_38717768	22	38717403	38717768	0.259697	0.0133846	0.826774	intergenic
SINE:Alu:AluSz6_12_7812700_7812793	12	7812700	7812793	0.259916	0.0277865	0.911762	gene body:NANOGNB
SINE:Alu:AluJo_3_122977581_122978246	3	122977581	122978246	0.259992	0.00102383	0.471108	gene body:IQCB1
SINE:Alu:AluSx_14_63863749_63864367	14	63863749	63864367	0.260362	0.0223866	0.885789	gene body:ESR2
SINE:MIR:MIR_9_115289131_115289693	9	115289131	115289693	0.260625	0.00672333	0.744595	gene body:RGS3
SINE:Alu:AluSx1_15_39715800_39716340	15	39715800	39716340	0.260925	0.00145848	0.519874	intergenic
SINE:Alu:AluJb_19_713647_713972	19	713647	713972	0.261011	0.0208985	0.877593	gene body:C19orf21
SINE:Alu:AluSx_1_231092064_231092691	1	231092064	231092691	0.261235	0.0103951	0.805302	intergenic
SINE:MIR:MIR_1_30788183_30788772	1	30788183	30788772	0.26153	0.00703828	0.747455	intergenic
SINE:MIR:MIR_12_124373970_124374425	12	124373970	124374425	0.261626	0.00313629	0.649412	intergenic
SINE:Alu:AluSq2_1_36174598_36174809	1	36174598	36174809	0.261814	0.00600414	0.730132	gene body:EIF2C3
SINE:Alu:AluSx_1_1512462_1513068	1	1512462	1513068	0.262234	0.00365832	0.669782	intergenic
SINE:MIR:MIRc_8_34892408_34893262	8	34892408	34893262	0.262632	0.00389076	0.680819	intergenic
SINE:Alu:AluSx_13_20429425_20429883	13	20429425	20429883	0.262937	0.0236322	0.897573	intergenic
SINE:Alu:AluSx_16_57357958_57358570	16	57357958	57358570	0.263527	0.0146264	0.833787	intergenic
SINE:Alu:AluSx_13_40157373_40157910	13	40157373	40157910	0.263868	0.00931738	0.787598	intergenic
SINE:Alu:AluSx4_7_5616006_5616263	7	5616006	5616263	0.26452	0.014417	0.832157	intergenic
SINE:Alu:AluSx_11_66848742_66849078	11	66848742	66849078	0.264788	0.0288674	0.911762	gene body:LOC100130987
SINE:Alu:AluSx_20_34691167_34691768	20	34691167	34691768	0.264809	0.0139003	0.830964	gene body:SLA2
SINE:Alu:FRAM_7_67810652_67811142	7	67810652	67811142	0.264874	0.013579	0.827345	intergenic
SINE:Alu:AluSx_3_66428347_66428911	3	66428347	66428911	0.265961	0.0124457	0.826732	gene body:SLC25A26
SINE:Alu:AluY_12_94202629_94203015	12	94202629	94203015	0.266003	0.0311116	0.915162	gene body:VEZT
SINE:Alu:AluSx_14_63493588_63494054	14	63493588	63494054	0.26618	0.034916	0.919867	gene body:SYNE2
SINE:Alu:AluJr_19_34594968_34595612	19	34594968	34595612	0.266201	0.0100816	0.799274	intergenic
SINE:Alu:AluJb_1_76022989_76024243	1	76022989	76024243	0.266258	0.000530681	0.387829	intergenic
SINE:Alu:AluSx_18_9558739_9559215	18	9558739	9559215	0.26716	0.00244983	0.611635	gene body:PPP4R1
SINE:Alu:AluJb_5_89882034_89882615	5	89882034	89882615	0.267434	0.0205673	0.876375	intergenic
SINE:Alu:FRAM_19_51497203_51497653	19	51497203	51497653	0.267718	0.0285334	0.911762	gene body:HIF3A
SINE:MIR:MIR_17_34363740_34364183	17	34363740	34364183	0.267768	0.0171483	0.854676	gene body:FBXO47
SINE:Alu:AluSx_6_74056123_74056749	6	74056123	74056749	0.267778	0.000721125	0.435656	gene body:C6orf147
SINE:MIR:MIR_12_53753805_53754352	12	53753805	53754352	0.267903	0.00862154	0.776668	intergenic
SINE:Alu:AluSx_12_117519928_117520442	12	117519928	117520442	0.268133	0.00302281	0.643	intergenic
SINE:MIR:MIRb_11_63184916_63185331	11	63184916	63185331	0.268294	0.00484419	0.717894	gene body:ATL3
SINE:Alu:AluSx_2_24451013_24451367	2	24451013	24451367	0.268526	0.0345654	0.919175	intergenic
SINE:MIR:MIRb_1_112510057_112510579	1	112510057	112510579	0.269152	0.0202907	0.875246	intergenic
SINE:Alu:AluJb_20_46727961_46728443	20	46727961	46728443	0.269699	0.00538883	0.726007	gene body:PREX1
SINE:Alu:AluJb_2_108526038_108526912	2	108526038	108526912	0.269811	0.000956334	0.462909	gene body:LIMS1
SINE:MIR:MIRc_1_193404213_193404697	1	193404213	193404697	0.270033	0.0112596	0.814878	intergenic
SINE:Alu:AluSx_1_35432047_35432653	1	35432047	35432653	0.271355	0.0175728	0.857216	intergenic
SINE:MIR:MIR3_2_170440788_170441286	2	170440788	170441286	0.272447	0.00463354	0.704893	gene body:UBR3
SINE:Alu:AluJb_14_73371084_73371674	14	73371084	73371674	0.272465	0.00150474	0.526609	intergenic
SINE:MIR:MIRb_23_27048234_27048901	23	27048234	27048901	0.272596	0.00732295	0.747455	intergenic
SINE:Alu:AluSp_11_47911741_47912340	11	47911741	47912340	0.27282	0.0177261	0.858988	intergenic
SINE:Alu:AluSx_13_47701816_47702459	13	47701816	47702459	0.272851	0.0257127	0.91166	intergenic
SINE:Alu:AluSx_4_65722217_65722564	4	65722217	65722564	0.274488	0.0490108	0.946181	intergenic
SINE:Alu:AluJr_16_29567110_29567879	16	29567110	29567879	0.27484	0.00100756	0.471108	intergenic
SINE:MIR:MIRc_6_20486792_20487250	6	20486792	20487250	0.27491	0.020981	0.877593	intergenic
SINE:MIR:MIRb_7_72954754_72955555	7	72954754	72955555	0.274926	0.00346531	0.664512	intergenic
SINE:MIR:MIRb_7_42251428_42251912	7	42251428	42251912	0.275098	0.000860235	0.458068	intergenic
SINE:MIR:MIR_20_15767858_15768706	20	15767858	15768706	0.275296	0.0178628	0.860324	gene body:MACROD2
SINE:MIR:MIR3_7_67810620_67811201	7	67810620	67811201	0.275346	0.0157571	0.847463	intergenic
SINE:Alu:AluSx_19_61865922_61866517	19	61865922	61866517	0.275877	0.00139926	0.506335	intergenic
SINE:Alu:AluSx_17_26346902_26347218	17	26346902	26347218	0.276	0.000600049	0.413771	gene body:RNF135
SINE:MIR:MIR_10_115187302_115187541	10	115187302	115187541	0.276029	0.0015754	0.541175	intergenic
SINE:Alu:AluSx_5_176511984_176512588	5	176511984	176512588	0.27619	0.00879221	0.781539	gene body:NSD1
SINE:MIR:MIRb_13_31400306_31400878	13	31400306	31400878	0.276373	0.00105808	0.472175	gene body:EEF1DP3
SINE:Alu:AluSx_7_130975465_130976065	7	130975465	130976065	0.2765	0.00615584	0.735041	intergenic
SINE:Alu:AluJb_14_74306228_74306791	14	74306228	74306791	0.276998	0.00263235	0.620474	gene body:YLPM1
SINE:Alu:AluJb_6_7414271_7414822	6	7414271	7414822	0.277165	0.00423453	0.685661	intergenic
SINE:Alu:AluSx_3_36978022_36978664	3	36978022	36978664	0.27776	0.0133115	0.826774	intergenic
SINE:Alu:AluJb_6_57070752_57071089	6	57070752	57071089	0.277937	0.000266419	0.347015	gene body:ZNF451
SINE:Alu:AluJb_17_5165798_5166393	17	5165798	5166393	0.277939	0.000932765	0.458068	gene body:RABEP1
SINE:MIR:MIRb_17_63860783_63861069	17	63860783	63861069	0.278229	0.00185203	0.558929	gene body:ARSG
SINE:Alu:AluSx_19_41532124_41532495	19	41532124	41532495	0.278372	0.014871	0.834108	gene body:ZFP14
SINE:MIR:MIR_2_21746573_21747094	2	21746573	21747094	0.278599	0.00984236	0.792469	intergenic
SINE:Alu:AluSx_17_32959765_32960361	17	32959765	32960361	0.27868	0.0116984	0.8186	gene body:SYNRG
SINE:Alu:AluYc_1_148878717_148879091	1	148878717	148879091	0.27905	0.00333794	0.661799	intergenic
SINE:MIR:MIR_12_91030528_91031073	12	91030528	91031073	0.279613	0.0168864	0.854676	intergenic
SINE:Alu:AluSx_1_46098334_46098660	1	46098334	46098660	0.279811	0.0243871	0.897573	gene body:MAST2
SINE:Alu:AluSx_12_26468787_26469441	12	26468787	26469441	0.280116	0.00323973	0.658863	gene body:ITPR2
SINE:Alu:AluY_19_16690648_16690947	19	16690648	16690947	0.280137	0.00527189	0.726007	intergenic
SINE:MIR:MIR3_4_88722396_88722817	4	88722396	88722817	0.280184	0.00327166	0.66092	intergenic
SINE:Alu:AluSx_1_32244944_32245264	1	32244944	32245264	0.280314	0.0046617	0.706788	intergenic
SINE:Alu:AluSx_19_14306225_14306488	19	14306225	14306488	0.280499	0.00878543	0.781539	intergenic
SINE:MIR:MIR_9_115202485_115202980	9	115202485	115202980	0.280703	0.00254151	0.615036	promoter:ALAD
SINE:Alu:AluSx_2_70393682_70394292	2	70393682	70394292	0.280924	0.00881906	0.781539	intergenic
SINE:MIR:MIR_1_75411436_75411989	1	75411436	75411989	0.281034	0.0213274	0.879068	intergenic
SINE:Alu:AluJb_19_7679737_7680336	19	7679737	7680336	0.281589	0.00667135	0.744595	intergenic
SINE:Alu:AluSx_12_10240310_10240623	12	10240310	10240623	0.28211	0.00538913	0.726007	intergenic
SINE:MIR:MIRb_10_111478033_111478330	10	111478033	111478330	0.282491	0.0125127	0.826732	intergenic
SINE:Alu:AluSx_23_116310171_116310563	23	116310171	116310563	0.28308	0.00922611	0.785094	intergenic
SINE:Alu:AluSg_19_45154985_45155292	19	45154985	45155292	0.283265	0.000324734	0.350695	intergenic
SINE:Alu:AluJb_8_17154045_17154357	8	17154045	17154357	0.283539	0.00176482	0.558929	gene body:VPS37A
SINE:Alu:AluSx_6_108406489_108406977	6	108406489	108406977	0.28362	0.0130372	0.826774	intergenic
SINE:Alu:AluSx_16_1534017_1534630	16	1534017	1534630	0.283672	0.00603358	0.730132	gene body:TMEM204
SINE:Alu:AluJb_17_77307905_77308500	17	77307905	77308500	0.283849	0.00888171	0.781539	intergenic
SINE:Alu:AluSx_12_48403927_48404576	12	48403927	48404576	0.28412	0.00512493	0.726007	intergenic
SINE:Alu:AluJb_11_35856036_35856698	11	35856036	35856698	0.284162	0.00810818	0.75939	intergenic
SINE:Alu:AluJb_9_6353168_6353759	9	6353168	6353759	0.28467	0.00751401	0.748817	intergenic
SINE:Alu:AluSx_6_53549094_53549727	6	53549094	53549727	0.284954	0.000424115	0.376161	intergenic
SINE:MIR:MIR_19_43759328_43759820	19	43759328	43759820	0.28558	0.0144245	0.832157	gene body:RYR1
SINE:MIR:MIR_1_190204301_190204855	1	190204301	190204855	0.285682	0.0174477	0.855568	intergenic
SINE:Alu:AluSx_2_202956232_202956831	2	202956232	202956831	0.286643	0.011737	0.8186	gene body:BMPR2
SINE:Alu:AluJb_19_10571486_10572096	19	10571486	10572096	0.286779	0.00771885	0.756231	intergenic
SINE:MIR:MIR_2_71000184_71000561	2	71000184	71000561	0.287819	0.0122998	0.823037	gene body:VAX2
SINE:MIR:MIRb_15_86388296_86388823	15	86388296	86388823	0.288398	0.00381146	0.676153	gene body:NTRK3
SINE:Alu:AluSx_14_57372744_57373060	14	57372744	57373060	0.288671	0.0120302	0.8186	intergenic
SINE:Alu:AluJb_15_57235527_57236119	15	57235527	57236119	0.288703	0.00470832	0.707003	gene body:MYO1E
SINE:MIR:MIRb_18_57123416_57123962	18	57123416	57123962	0.289016	0.000322832	0.350695	intergenic
SINE:Alu:AluJb_16_69022995_69023549	16	69022995	69023549	0.289149	0.00107449	0.472175	gene body:ST3GAL2
SINE:MIR:MIR_23_154047620_154048015	23	154047620	154048015	0.28992	0.00502123	0.720982	intergenic
SINE:Alu:AluSx_6_31627348_31627984	6	31627348	31627984	0.290155	0.00214289	0.57188	gene body:NFKBIL1
SINE:MIR:MIR_16_52944806_52945273	16	52944806	52945273	0.290887	0.00563041	0.726007	intergenic
SINE:MIR:MIR_6_159418735_159419184	6	159418735	159419184	0.2909	0.00393456	0.682079	intergenic
SINE:Alu:AluSx_18_11974557_11975175	18	11974557	11975175	0.29138	0.000287725	0.350695	gene body:IMPA2
SINE:Alu:AluSx_20_26037025_26037567	20	26037025	26037567	0.292019	0.0360959	0.924861	gene body:C20orf191
SINE:Alu:AluJb_23_48024234_48024493	23	48024234	48024493	0.292188	0.0317004	0.915162	intergenic
SINE:Alu:AluSx_17_27244022_27244582	17	27244022	27244582	0.293914	0.012953	0.826774	gene body:UTP6
SINE:Alu:AluSx_1_65541825_65542112	1	65541825	65542112	0.293971	0.00429893	0.685661	gene body:DNAJC6
SINE:Alu:AluSx_11_47511332_47511959	11	47511332	47511959	0.294148	0.0101682	0.802111	gene body:CELF1
SINE:Alu:AluJb_2_220855764_220856342	2	220855764	220856342	0.29589	0.00199733	0.566524	intergenic
SINE:MIR:MIR_3_121328455_121328950	3	121328455	121328950	0.296273	0.00604351	0.730148	intergenic
SINE:MIR:MIRb_4_186160550_186160916	4	186160550	186160916	0.296653	0.00405075	0.682518	intergenic
SINE:Alu:AluJb_12_99614582_99614969	12	99614582	99614969	0.297065	0.00119668	0.479456	intergenic
SINE:Alu:AluSx_20_47180703_47180895	20	47180703	47180895	0.297138	8.21566e-05	0.25575	gene body:STAU1
SINE:MIR:MIRb_1_95654114_95654598	1	95654114	95654598	0.297146	0.0261771	0.911762	intergenic
SINE:Alu:AluSx_3_129858753_129859203	3	129858753	129859203	0.297365	0.000565948	0.405319	intergenic
SINE:Alu:AluSx_13_105732135_105732474	13	105732135	105732474	0.297386	0.00642445	0.741876	intergenic
SINE:Alu:AluJb_17_68468243_68468571	17	68468243	68468571	0.297454	0.0106366	0.807811	gene body:SLC39A11
SINE:Alu:AluSx_20_49553804_49554381	20	49553804	49554381	0.297798	0.0067532	0.74468	gene body:NFATC2
SINE:Alu:AluJb_20_51749027_51749308	20	51749027	51749308	0.298032	0.00971022	0.792469	intergenic
SINE:MIR:MIRc_2_96684040_96684539	2	96684040	96684539	0.29889	0.0168418	0.854676	gene body:FER1L5
SINE:MIR:MIRc_20_3893116_3893605	20	3893116	3893605	0.300723	0.013138	0.826774	gene body:RNF24
SINE:Alu:AluY_16_63394923_63395093	16	63394923	63395093	0.300806	0.00876444	0.781523	intergenic
SINE:MIR:MIR_12_38209041_38209565	12	38209041	38209565	0.300905	0.00256861	0.617652	intergenic
SINE:MIR:MIRc_17_43940375_43940916	17	43940375	43940916	0.301106	0.00302775	0.643	intergenic
SINE:MIR:MIRc_10_124852422_124852615	10	124852422	124852615	0.302808	0.0127987	0.826774	intergenic
SINE:Alu:AluSc8_11_71356034_71356413	11	71356034	71356413	0.303749	0.021453	0.879983	gene body:RNF121
SINE:Alu:AluSx_12_32653088_32653364	12	32653088	32653364	0.303817	0.0050073	0.720982	gene body:FGD4
SINE:Alu:AluSx_1_28509946_28510549	1	28509946	28510549	0.304661	0.00168871	0.555053	intergenic
SINE:MIR:MIRc_1_199950887_199951369	1	199950887	199951369	0.305621	0.00561234	0.726007	gene body:NAV1
SINE:MIR:MIRc_1_202689825_202690294	1	202689825	202690294	0.306272	0.00821747	0.762812	gene body:PIK3C2B
SINE:Alu:AluJb_16_3209973_3210558	16	3209973	3210558	0.306606	0.00914158	0.784977	intergenic
SINE:Alu:AluJb_7_72954825_72955443	7	72954825	72955443	0.306718	0.00111238	0.473807	intergenic
SINE:Alu:AluSx_6_10569254_10569573	6	10569254	10569573	0.307148	0.000454162	0.376161	intergenic
SINE:MIR:MIR_4_90243307_90243770	4	90243307	90243770	0.307167	0.00657622	0.743871	intergenic
SINE:MIR:MIR_3_143940370_143940951	3	143940370	143940951	0.307438	0.0180662	0.86272	gene body:TRPC1
SINE:Alu:AluY_1_226392558_226393101	1	226392558	226393101	0.308446	0.00915812	0.784977	intergenic
SINE:Alu:AluSx_3_185463822_185464191	3	185463822	185464191	0.309083	0.00220855	0.581892	gene body:ECE2
SINE:MIR:MIRb_4_106329706_106329890	4	106329706	106329890	0.309335	0.0137754	0.829448	gene body:TET2
SINE:Alu:AluJb_1_46482019_46482481	1	46482019	46482481	0.310149	0.0035534	0.664512	intergenic
SINE:Alu:FLAM_C_5_180032323_180032486	5	180032323	180032486	0.310615	0.0365527	0.926031	intergenic
SINE:Alu:AluJb_1_196420434_196420721	1	196420434	196420721	0.311244	0.0223623	0.885789	gene body:NEK7
SINE:Alu:AluY_11_89026895_89027387	11	89026895	89027387	0.311559	0.00308541	0.646216	intergenic
SINE:MIR:MIR_23_54839461_54840028	23	54839461	54840028	0.311635	0.000752973	0.435656	gene body:ITIH5L
SINE:Alu:AluJb_6_26326459_26327057	6	26326459	26327057	0.312083	0.00319962	0.658132	intergenic
SINE:MIR:MIR_7_111943431_111943970	7	111943431	111943970	0.312289	0.00598236	0.730132	intergenic
SINE:MIR:MIR_7_18218547_18218752	7	18218547	18218752	0.312896	0.00847932	0.77223	intergenic
SINE:Alu:AluJb_19_51898442_51899053	19	51898442	51899053	0.313397	0.00112032	0.473807	gene body:PRKD2
SINE:MIR:MIRc_16_59389621_59390170	16	59389621	59390170	0.313488	0.00254948	0.615036	intergenic
SINE:MIR:MIRb_10_65181035_65181533	10	65181035	65181533	0.315886	0.0102699	0.803541	intergenic
SINE:MIR:MIRb_19_35390487_35390663	19	35390487	35390663	0.316207	0.00285119	0.632549	intergenic
SINE:Alu:AluSx_6_35900947_35901541	6	35900947	35901541	0.317492	0.00199879	0.566524	intergenic
SINE:Alu:AluY_16_74060515_74061314	16	74060515	74061314	0.318097	0.00067823	0.42543	intergenic
SINE:MIR:MIRb_1_26754968_26755265	1	26754968	26755265	0.318271	0.00836424	0.769808	gene body:RPS6KA1
SINE:Alu:AluJb_23_153393632_153393974	23	153393632	153393974	0.318868	0.0252557	0.905591	gene body:FAM3A
SINE:Alu:AluSx_3_129896258_129896855	3	129896258	129896855	0.319382	0.014528	0.833787	intergenic
SINE:MIR:MIR_20_301726_302200	20	301726	302200	0.319439	0.0039141	0.682079	intergenic
SINE:Alu:AluSx_1_17118968_17119574	1	17118968	17119574	0.320852	0.00039326	0.376161	intergenic
SINE:Alu:AluJb_8_95790645_95791302	8	95790645	95791302	0.32123	0.00187941	0.560675	intergenic
SINE:MIR:MIRb_15_96862822_96863296	15	96862822	96863296	0.321595	0.00161278	0.541537	gene body:FAM169B
SINE:MIR:MIRc_10_29300554_29300752	10	29300554	29300752	0.322182	0.00353441	0.664512	intergenic
SINE:MIR:MIR_11_33456781_33457160	11	33456781	33457160	0.323537	0.018174	0.864456	intergenic
SINE:Alu:AluJb_17_76950282_76950954	17	76950282	76950954	0.324121	0.000160814	0.290764	intergenic
SINE:Alu:AluJb_9_33854558_33855153	9	33854558	33855153	0.327724	0.000401521	0.376161	gene body:UBE2R2
SINE:MIR:MIR_16_80092692_80093156	16	80092692	80093156	0.32795	0.0238402	0.897573	gene body:CMIP
SINE:Alu:AluJb_11_46314576_46315154	11	46314576	46315154	0.328923	0.0338194	0.91706	gene body:DGKZ
SINE:Alu:AluSx_12_109817273_109817601	12	109817273	109817601	0.328928	0.00539309	0.726007	gene body:CCDC63
SINE:Alu:AluSx_3_184101245_184101846	3	184101245	184101846	0.329162	0.000401852	0.376161	gene body:ATP11B
SINE:Alu:AluJb_8_41494907_41495462	8	41494907	41495462	0.33007	0.00182534	0.558929	intergenic
SINE:Alu:AluJo_1_161444508_161444959	1	161444508	161444959	0.336094	0.0016224	0.542325	intergenic
SINE:MIR:MIRc_4_186072035_186072704	4	186072035	186072704	0.336409	0.00148988	0.523867	intergenic
SINE:MIR:MIR_23_138241740_138242219	23	138241740	138242219	0.336751	0.00413499	0.682518	intergenic
SINE:Alu:AluJb_12_22678799_22679055	12	22678799	22679055	0.336847	0.0198946	0.872908	gene body:ETNK1
SINE:Alu:AluY_22_19423208_19423774	22	19423208	19423774	0.337457	0.00136217	0.500225	gene body:PI4KA
SINE:Alu:AluJb_16_48715736_48716276	16	48715736	48716276	0.337893	0.00534544	0.726007	intergenic
SINE:Alu:AluJb_19_44918900_44919483	19	44918900	44919483	0.338117	0.0116383	0.818194	gene body:CLC
SINE:Alu:AluJb_2_86278305_86278877	2	86278305	86278877	0.338985	0.000518189	0.387829	intergenic
SINE:MIR:MIRb_11_15554111_15554579	11	15554111	15554579	0.341949	0.00196843	0.566524	intergenic
SINE:Alu:AluJb_11_107065933_107066468	11	107065933	107066468	0.342577	2.0017e-05	0.231456	intergenic
SINE:Alu:AluSx_11_680044_680228	11	680044	680228	0.346245	0.00270888	0.621475	gene body:DEAF1
SINE:MIR:MIR_1_204071039_204071491	1	204071039	204071491	0.346273	0.000558908	0.404492	gene body:PM20D1
SINE:MIR:MIR3_6_18494001_18494452	6	18494001	18494452	0.346743	0.000785132	0.449667	intergenic
SINE:Alu:FRAM_7_138476237_138476715	7	138476237	138476715	0.347757	0.000802583	0.452005	gene body:TTC26
SINE:MIR:MIR_5_98739631_98739909	5	98739631	98739909	0.349412	7.00039e-05	0.25575	intergenic
SINE:MIR:MIRb_17_1602039_1602518	17	1602039	1602518	0.35198	0.00108949	0.472175	gene body:SERPINF2
SINE:MIR:MIR3_5_171509689_171510163	5	171509689	171510163	0.352269	0.000818955	0.452005	gene body:STK10
SINE:Alu:AluSx_7_5173691_5174265	7	5173691	5174265	0.353601	0.00209397	0.57188	intergenic
SINE:Alu:AluSx_8_5480979_5481579	8	5480979	5481579	0.355329	0.000163666	0.290764	intergenic
SINE:Alu:AluSx_19_644576_645121	19	644576	645121	0.357894	0.00601877	0.730132	gene body:PRSSL1
SINE:Alu:AluJb_23_113887271_113887885	23	113887271	113887885	0.357975	0.000240699	0.344661	gene body:HTR2C
SINE:MIR:MIR_6_158388306_158388873	6	158388306	158388873	0.361413	0.000231256	0.344661	gene body:SYNJ2
SINE:Alu:AluSx1_13_39917631_39918340	13	39917631	39918340	0.368475	0.000724303	0.435656	gene body:LOC646982
SINE:MIR:MIRb_1_99771423_99771985	1	99771423	99771985	0.370709	0.000918621	0.458068	intergenic
SINE:Alu:AluY_11_49168947_49169439	11	49168947	49169439	0.371403	0.00093322	0.458068	gene body:FOLH1
SINE:MIR:MIR_6_133951489_133952066	6	133951489	133952066	0.377177	0.00131712	0.495869	intergenic
SINE:Alu:AluSg7_23_70437009_70437189	23	70437009	70437189	0.378253	0.00661839	0.744595	gene body:NONO
SINE:Alu:AluSx_1_59219048_59219569	1	59219048	59219569	0.394934	0.000109274	0.255752	intergenic
SINE:Alu:AluJb_1_16032262_16032807	1	16032262	16032807	0.455325	7.29719e-06	0.181318	intergenic
SINE:MIR:MIR_1_29381603_29382084	1	29381603	29382084	0.460051	3.96505e-06	0.163069	intergenic
SINE:Alu:AluJb_4_189289521_189289759	4	189289521	189289759	0.440764	0.000287015	0.350695	intergenic
SINE:MIR:MIRb_20_42538442_42538788	20	42538442	42538788	0.435136	0.000212864	0.342041	promoter:C20orf121
SINE:Alu:AluJb_10_91753462_91754077	10	91753462	91754077	0.423158	0.000108495	0.255752	intergenic
SINE:MIR:MIRb_1_33626347_33626890	1	33626347	33626890	0.41236	0.00373465	0.67408	intergenic
SINE:Alu:AluSx1_23_23820293_23820857	23	23820293	23820857	0.409506	0.000728037	0.435656	gene body:APOO
SINE:Alu:AluSx_12_106762874_106763195	12	106762874	106763195	0.393688	0.000740392	0.435656	intergenic
SINE:Alu:AluSx1_13_74813949_74814352	13	74813949	74814352	0.38434	0.000327589	0.350695	gene body:TBC1D4
SINE:Alu:AluY_8_144717508_144717694	8	144717508	144717694	0.381006	5.69088e-05	0.25575	intergenic
SINE:MIR:MIRb_10_124875435_124875996	10	124875435	124875996	0.377721	0.0147776	0.833984	intergenic
SINE:Alu:AluSx_16_18856831_18857177	16	18856831	18857177	0.376392	0.00402041	0.682518	intergenic
SINE:Alu:AluJb_7_100814009_100814621	7	100814009	100814621	0.376353	1.84101e-05	0.231456	gene body:EMID2
SINE:MIR:MIRc_22_36781289_36781777	22	36781289	36781777	0.372362	8.64682e-05	0.25575	intergenic
SINE:Alu:AluSx_2_38188028_38188372	2	38188028	38188372	0.370269	3.53515e-05	0.239176	intergenic
SINE:MIR:MIRc_2_144355704_144356303	2	144355704	144356303	0.364547	0.00420392	0.685661	intergenic
SINE:Alu:AluSx_23_54196567_54197158	23	54196567	54197158	0.35992	0.00192476	0.560675	gene body:FAM120C
SINE:Alu:AluJb_1_64471108_64471673	1	64471108	64471673	0.359018	0.00643915	0.741876	gene body:UBE2U
SINE:MIR:MIRb_2_44294622_44295580	2	44294622	44295580	0.357475	0.0030175	0.643	gene body:PPM1B
SINE:MIR:MIR_2_212008354_212008852	2	212008354	212008852	0.356912	0.00202563	0.567656	gene body:ERBB4
SINE:Alu:AluJb_3_130344160_130344751	3	130344160	130344751	0.356408	3.51833e-05	0.239176	gene body:ISY1
SINE:MIR:MIRb_1_178410610_178411052	1	178410610	178411052	0.356336	0.000467147	0.376161	gene body:QSOX1
SINE:MIR:MIRb_1_21393547_21394093	1	21393547	21394093	0.355087	8.01916e-05	0.25575	intergenic
SINE:Alu:AluJr_22_18298926_18299315	22	18298926	18299315	0.355069	2.2111e-05	0.231456	gene body:TXNRD2
SINE:MIR:MIRc_7_158570632_158571103	7	158570632	158571103	0.354957	0.00822748	0.762812	gene body:VIPR2
SINE:MIR:MIR_4_8266180_8266587	4	8266180	8266587	0.353299	0.000676412	0.42543	gene body:SH3TC1
SINE:Alu:AluSc8_3_3547539_3547777	3	3547539	3547777	0.351422	0.00501946	0.720982	intergenic
SINE:MIR:MIR3_9_4435291_4435752	9	4435291	4435752	0.349839	0.000270003	0.347015	intergenic
SINE:MIR:MIRb_5_173694329_173694561	5	173694329	173694561	0.349018	0.0096611	0.792469	intergenic
SINE:Alu:AluJb_3_49486320_49487219	3	49486320	49487219	0.348958	0.0015998	0.541537	gene body:DAG1
SINE:Alu:AluJb_15_43490708_43491297	15	43490708	43491297	0.348606	0.00533979	0.726007	gene body:SPATA5L1
SINE:MIR:MIRb_9_131015648_131016310	9	131015648	131016310	0.348356	0.000195048	0.323098	intergenic
SINE:Alu:AluJb_16_2430808_2431405	16	2430808	2431405	0.348093	0.00147954	0.522697	gene body:CCNF
SINE:Alu:AluSq10_11_37486628_37486970	11	37486628	37486970	0.346479	0.000123676	0.27937	intergenic
SINE:Alu:AluSx_9_22219733_22220331	9	22219733	22220331	0.346325	0.000673397	0.42543	intergenic
SINE:Alu:AluSx_17_37829922_37830351	17	37829922	37830351	0.34466	0.0010427	0.472175	intergenic
SINE:Alu:AluSx_1_62336246_62336867	1	62336246	62336867	0.342272	0.00118312	0.479456	gene body:INADL
SINE:Alu:AluSq10_17_50364314_50365080	17	50364314	50365080	0.342264	0.00108812	0.472175	gene body:TOM1L1
SINE:MIR:MIR_23_9562233_9562561	23	9562233	9562561	0.341915	0.00628368	0.736463	gene body:TBL1X
SINE:Alu:AluJb_10_73976505_73977102	10	73976505	73977102	0.341771	4.37516e-06	0.163069	gene body:CBARA1
SINE:MIR:MIRb_18_49995021_49995551	18	49995021	49995551	0.341732	0.00021566	0.342041	gene body:MBD2
SINE:Alu:AluSx_3_126032238_126032558	3	126032238	126032558	0.341534	0.00015801	0.290764	gene body:ITGB5
SINE:MIR:MIR_4_54080624_54080920	4	54080624	54080920	0.339556	0.0022587	0.590772	gene body:LNX1
SINE:Alu:AluJb_2_172525521_172526088	2	172525521	172526088	0.339524	0.000316868	0.350695	gene body:HAT1
SINE:Alu:AluJb_17_78053640_78054267	17	78053640	78054267	0.338815	0.00122975	0.482468	intergenic
SINE:MIR:MIRb_9_73963520_73963760	9	73963520	73963760	0.338563	0.00447028	0.698592	gene body:GDA
SINE:Alu:AluJb_1_222583249_222583573	1	222583249	222583573	0.337663	0.000314244	0.350695	gene body:NVL
SINE:Alu:AluSx_22_37779954_37780572	22	37779954	37780572	0.336983	2.484e-05	0.231456	gene body:APOBEC3F
SINE:Alu:AluJo_4_6751301_6751829	4	6751301	6751829	0.336282	8.97307e-05	0.25575	intergenic
SINE:MIR:MIR_23_118647809_118648286	23	118647809	118648286	0.335215	0.00181494	0.558929	gene body:SEPT6
SINE:Alu:AluJb_15_57201005_57201621	15	57201005	57201621	0.335046	0.00016557	0.290764	gene body:CCNB2
SINE:Alu:AluJb_1_28065644_28066213	1	28065644	28066213	0.334973	0.00865173	0.777019	intergenic
SINE:Alu:AluJb_9_25396715_25397109	9	25396715	25397109	0.334837	0.00862564	0.776668	intergenic
SINE:MIR:MIR_10_102029058_102029728	10	102029058	102029728	0.334694	0.000266355	0.347015	gene body:BLOC1S2
SINE:MIR:MIRb_11_65132626_65133152	11	65132626	65133152	0.334207	0.0033777	0.661799	gene body:MAP3K11
SINE:MIR:MIR_3_124520546_124521018	3	124520546	124521018	0.333943	0.00590125	0.730132	gene body:ADCY5
SINE:Alu:AluJb_2_70162922_70163560	2	70162922	70163560	0.333511	0.000317084	0.350695	gene body:LOC400960
SINE:MIR:MIRb_17_39185048_39185422	17	39185048	39185422	0.332825	0.0057376	0.727377	intergenic
SINE:MIR:MIR_1_221071930_221072294	1	221071930	221072294	0.330375	0.00129712	0.495095	intergenic
SINE:Alu:AluSx_1_26526129_26526742	1	26526129	26526742	0.329186	0.000407655	0.376161	gene body:AIM1L
SINE:MIR:MIRb_16_17271978_17272364	16	17271978	17272364	0.327851	2.48226e-05	0.231456	gene body:XYLT1
SINE:Alu:AluSx_18_11960930_11961531	18	11960930	11961531	0.32775	0.000183453	0.310798	intergenic
SINE:Alu:AluSx_9_72234014_72234601	9	72234014	72234601	0.326751	0.00180118	0.558929	intergenic
SINE:MIR:MIRb_17_23296308_23296774	17	23296308	23296774	0.326717	7.58978e-05	0.25575	intergenic
SINE:Alu:FRAM_4_185634104_185634566	4	185634104	185634566	0.32617	3.85028e-05	0.239176	intergenic
SINE:MIR:MIRb_1_65118882_65119712	1	65118882	65119712	0.325101	0.000161214	0.290764	gene body:JAK1
SINE:Alu:AluSx_15_63427039_63427378	15	63427039	63427378	0.324157	0.0137901	0.829665	gene body:IGDCC3
SINE:MIR:MIRb_9_128338387_128338983	9	128338387	128338983	0.323198	0.00044027	0.376161	intergenic
SINE:Alu:AluJb_1_204895769_204896355	1	204895769	204896355	0.322924	0.00530671	0.726007	intergenic
SINE:Alu:AluJb_12_1108623_1108964	12	1108623	1108964	0.322234	0.000570926	0.405319	gene body:ERC1
SINE:Alu:AluY_13_22857118_22857294	13	22857118	22857294	0.321989	0.0107918	0.807811	gene body:SACS
SINE:Alu:AluJb_6_38384352_38384674	6	38384352	38384674	0.321913	0.00693703	0.747455	gene body:BTBD9
SINE:MIR:MIRb_20_21338481_21338938	20	21338481	21338938	0.32166	0.00211059	0.57188	intergenic
SINE:Alu:AluJr_1_29299641_29300040	1	29299641	29300040	0.320904	0.00883069	0.781539	gene body:EPB41
SINE:Alu:AluJb_9_99710100_99710706	9	99710100	99710706	0.318991	0.000332993	0.350695	gene body:C9orf156
SINE:Alu:AluJb_20_62212775_62213378	20	62212775	62213378	0.317841	0.00203518	0.568196	intergenic
SINE:MIR:MIR_1_11252111_11252555	1	11252111	11252555	0.317724	0.000432226	0.376161	intergenic
SINE:MIR:MIRb_20_13085708_13086202	20	13085708	13086202	0.317177	0.000497923	0.387829	gene body:SPTLC3
SINE:Alu:AluJb_17_7241954_7242451	17	7241954	7242451	0.317101	4.80032e-05	0.25575	intergenic
SINE:Alu:AluJb_16_70568047_70568593	16	70568047	70568593	0.314974	0.00592377	0.730132	gene body:PKD1L3
SINE:MIR:MIRb_15_86291013_86291512	15	86291013	86291512	0.314544	8.61965e-05	0.25575	gene body:NTRK3
SINE:Alu:AluSx_7_71622812_71623212	7	71622812	71623212	0.314299	0.000924507	0.458068	intergenic
SINE:Alu:AluJb_3_58021001_58021556	3	58021001	58021556	0.314161	8.08432e-05	0.25575	gene body:FLNB
SINE:Alu:AluJb_16_30858709_30859258	16	30858709	30859258	0.314059	0.00555765	0.726007	gene body:FBXL19
SINE:MIR:MIR_3_169181100_169181426	3	169181100	169181426	0.314009	0.00373469	0.67408	intergenic
SINE:Alu:AluJb_3_140109803_140110390	3	140109803	140110390	0.313438	0.00267191	0.620474	intergenic
SINE:MIR:MIR_6_57406605_57407073	6	57406605	57407073	0.312881	0.0365975	0.926031	gene body:PRIM2
SINE:MIR:MIR_12_99293638_99294268	12	99293638	99294268	0.312612	5.98727e-05	0.25575	gene body:SLC17A8
SINE:Alu:AluJb_19_916547_917177	19	916547	917177	0.312205	0.0068745	0.747455	gene body:ARID3A
SINE:Alu:AluSx_8_142381538_142381911	8	142381538	142381911	0.312169	0.000432025	0.376161	intergenic
SINE:Alu:AluSx_1_38215679_38216305	1	38215679	38216305	0.311739	9.34487e-05	0.25575	gene body:SF3A3
SINE:MIR:MIRb_5_78079559_78080657	5	78079559	78080657	0.311225	0.000251796	0.344661	intergenic
SINE:Alu:AluJr_12_119864579_119865076	12	119864579	119865076	0.31073	0.00345543	0.664512	intergenic
SINE:Alu:AluSx_5_164914897_164915517	5	164914897	164915517	0.310704	0.000167727	0.290764	intergenic
SINE:MIR:MIRc_8_125102297_125102776	8	125102297	125102776	0.310688	0.0023048	0.596671	gene body:FER1L6
SINE:MIR:MIR3_3_190049043_190049925	3	190049043	190049925	0.310362	3.16113e-05	0.239176	gene body:LPP
SINE:Alu:AluJb_15_40606877_40607274	15	40606877	40607274	0.31019	0.00541711	0.726007	gene body:SNAP23
SINE:MIR:MIRc_10_22611175_22611719	10	22611175	22611719	0.30975	0.00119884	0.479456	intergenic
SINE:MIR:MIRb_9_35505526_35506094	9	35505526	35506094	0.30952	0.00128203	0.495095	gene body:RUSC2
SINE:Alu:AluSx_19_58836939_58837273	19	58836939	58837273	0.308454	0.00202176	0.567656	intergenic
SINE:MIR:MIR_11_122879406_122879974	11	122879406	122879974	0.307425	0.000249409	0.344661	intergenic
SINE:MIR:MIR3_18_4839684_4840182	18	4839684	4840182	0.307195	0.00566709	0.726863	intergenic
SINE:MIR:MIRb_5_115424302_115424894	5	115424302	115424894	0.307161	0.00145806	0.519874	intergenic
SINE:MIR:MIR_15_76478217_76478457	15	76478217	76478457	0.307044	0.000141239	0.290764	intergenic
SINE:Alu:AluJb_22_30245241_30245855	22	30245241	30245855	0.306799	0.00160386	0.541537	gene body:SFI1
SINE:MIR:MIRb_2_13873621_13874185	2	13873621	13874185	0.306439	0.00460802	0.704893	intergenic
SINE:Alu:AluY_3_130170358_130171142	3	130170358	130171142	0.306192	0.000930615	0.458068	intergenic
SINE:MIR:MIR_4_185593000_185593379	4	185593000	185593379	0.305884	0.00044643	0.376161	gene body:IRF2
SINE:Alu:AluSx_10_117617231_117617564	10	117617231	117617564	0.305842	0.00811926	0.75939	gene body:ATRNL1
SINE:Alu:AluJb_19_11135017_11135583	19	11135017	11135583	0.30578	0.00213433	0.57188	intergenic
SINE:Alu:AluJb_6_90299137_90299665	6	90299137	90299665	0.305592	0.000940187	0.458068	gene body:ANKRD6
SINE:Alu:AluJb_5_175927071_175927535	5	175927071	175927535	0.305389	0.000229595	0.344661	gene body:CDHR2
SINE:Alu:AluJb_11_85645727_85646026	11	85645727	85646026	0.304515	0.00190651	0.560675	gene body:EED
SINE:Alu:AluJb_19_44017379_44017954	19	44017379	44017954	0.304469	0.00645585	0.742652	intergenic
SINE:MIR:MIRb_2_31013630_31014324	2	31013630	31014324	0.30419	0.000864381	0.458068	gene body:GALNT14
SINE:Alu:AluJb_19_51930089_51930580	19	51930089	51930580	0.303152	0.00807907	0.75939	gene body:STRN4
SINE:Alu:AluJb_16_29887906_29888520	16	29887906	29888520	0.302065	0.00112504	0.473807	gene body:TMEM219
SINE:MIR:MIR_12_107672848_107673393	12	107672848	107673393	0.301643	0.00652158	0.743871	intergenic
SINE:Alu:AluJb_19_40359395_40360000	19	40359395	40360000	0.300657	0.000295104	0.350695	intergenic
SINE:MIR:MIRb_23_118792520_118793063	23	118792520	118793063	0.300652	0.00355264	0.664512	intergenic
SINE:MIR:MIRb_9_79753401_79753950	9	79753401	79753950	0.300629	0.000368427	0.37113	gene body:GNAQ
SINE:MIR:MIRb_7_30694030_30694620	7	30694030	30694620	0.300613	0.00105719	0.472175	intergenic
SINE:Alu:AluJb_17_33071117_33071700	17	33071117	33071700	0.300543	0.00840514	0.771181	gene body:DDX52
SINE:MIR:MIR3_4_88321235_88321681	4	88321235	88321681	0.29993	9.60654e-05	0.25575	gene body:KLHL8
SINE:Alu:AluSx_14_101493160_101493756	14	101493160	101493756	0.299669	0.00624977	0.736463	intergenic
SINE:Alu:AluJb_11_37287738_37288091	11	37287738	37288091	0.29926	0.00166928	0.555053	intergenic
SINE:Alu:AluJr_10_958376_958658	10	958376	958658	0.299224	0.013207	0.826774	intergenic
SINE:MIR:MIR_4_5105464_5105652	4	5105464	5105652	0.298283	0.00740983	0.747455	gene body:STK32B
SINE:MIR:MIR_1_221979360_221979824	1	221979360	221979824	0.298264	0.000254301	0.344661	gene body:CAPN2
SINE:Alu:AluSx_19_7634131_7634640	19	7634131	7634640	0.298246	0.0110709	0.81036	intergenic
SINE:Alu:AluY_15_39454498_39455100	15	39454498	39455100	0.297886	0.000851897	0.458068	gene body:NUSAP1
SINE:MIR:MIRb_7_100083410_100083882	7	100083410	100083882	0.297581	0.000145011	0.290764	gene body:ACTL6B
SINE:MIR:MIR_12_128385573_128386040	12	128385573	128386040	0.296945	0.000338732	0.350695	gene body:TMEM132D
SINE:MIR:MIRb_10_3294348_3294908	10	3294348	3294908	0.296919	0.0256703	0.91166	intergenic
SINE:MIR:MIRb_11_124834814_124835281	11	124834814	124835281	0.296484	0.00123801	0.483169	gene body:FEZ1
SINE:Alu:AluSx_9_19016746_19018393	9	19016746	19018393	0.296299	6.28419e-05	0.25575	gene body:FAM154A
SINE:MIR:MIRc_4_84278415_84278880	4	84278415	84278880	0.296124	0.00010257	0.255752	intergenic
SINE:MIR:MIRb_16_77844188_77844470	16	77844188	77844470	0.29597	0.000875973	0.458068	intergenic
SINE:MIR:MIRb_19_43356933_43357413	19	43356933	43357413	0.295843	0.00991634	0.794537	gene body:SIPA1L3
SINE:Alu:AluSx_8_121946417_121946752	8	121946417	121946752	0.295796	0.0260686	0.911762	intergenic
SINE:Alu:AluSc_2_91281291_91281550	2	91281291	91281550	0.295621	0.000520903	0.387829	intergenic
SINE:Alu:AluSx_22_19443681_19444287	22	19443681	19444287	0.295619	0.00704237	0.747455	gene body:PI4KA
SINE:Alu:AluJb_18_17801234_17801827	18	17801234	17801827	0.295548	0.00627023	0.736463	intergenic
SINE:MIR:MIRb_23_48412205_48412695	23	48412205	48412695	0.29546	0.010505	0.807293	intergenic
SINE:Alu:AluJb_4_39662546_39663093	4	39662546	39663093	0.294808	0.00544262	0.726007	intergenic
SINE:Alu:AluSx3_22_44057092_44057652	22	44057092	44057652	0.294657	0.000918455	0.458068	intergenic
SINE:Alu:AluSx_12_120650298_120650908	12	120650298	120650908	0.294448	0.00510988	0.726007	gene body:TMEM120B
SINE:MIR:MIRc_7_69658502_69659377	7	69658502	69659377	0.293877	0.00590471	0.730132	gene body:AUTS2
SINE:MIR:MIRb_17_69982641_69983229	17	69982641	69983229	0.293233	0.0023561	0.603542	gene body:CD300A
SINE:MIR:MIR_2_43608727_43609285	2	43608727	43609285	0.292798	0.00616028	0.735041	gene body:THADA
SINE:Alu:AluJb_22_29742632_29743252	22	29742632	29743252	0.292566	0.000824661	0.452005	intergenic
SINE:Alu:AluJb_23_53389127_53389437	23	53389127	53389437	0.292503	0.00211728	0.57188	intergenic
SINE:Alu:AluJb_9_123338657_123339560	9	123338657	123339560	0.292498	0.00135161	0.500225	intergenic
SINE:Alu:AluJb_16_28466221_28466835	16	28466221	28466835	0.292324	0.00195232	0.564076	intergenic
SINE:Alu:AluSx_8_3481215_3481407	8	3481215	3481407	0.292284	0.0492311	0.946181	gene body:CSMD1
SINE:MIR:MIR_16_54236023_54236568	16	54236023	54236568	0.291701	0.00499955	0.720982	intergenic
SINE:Alu:AluJb_2_218829253_218829896	2	218829253	218829896	0.291643	0.00440335	0.692487	intergenic
SINE:Alu:AluSx_17_59356055_59356657	17	59356055	59356657	0.291393	0.00117708	0.479456	intergenic
SINE:Alu:FRAM_22_16537065_16537550	22	16537065	16537550	0.290838	0.00177619	0.558929	gene body:BCL2L13
SINE:Alu:AluSx_12_109624685_109625275	12	109624685	109625275	0.290582	0.00240464	0.607624	intergenic
SINE:Alu:AluJr_2_130761061_130761754	2	130761061	130761754	0.290329	0.00344386	0.664512	intergenic
SINE:Alu:AluJb_8_29411797_29412373	8	29411797	29412373	0.290173	0.0131652	0.826774	intergenic
SINE:Alu:AluSx_5_10580013_10580357	5	10580013	10580357	0.289925	0.010769	0.807811	intergenic
SINE:Alu:AluY_13_20011705_20012543	13	20011705	20012543	0.289743	0.00180892	0.558929	intergenic
SINE:Alu:AluJb_19_38248339_38248878	19	38248339	38248878	0.289735	0.000357006	0.364552	intergenic
SINE:MIR:MIRb_2_73269829_73270320	2	73269829	73270320	0.289558	0.00090727	0.458068	intergenic
SINE:Alu:AluSx_23_3272872_3273191	23	3272872	3273191	0.28901	0.00266846	0.620474	gene body:MXRA5
SINE:MIR:MIR3_18_52832594_52832983	18	52832594	52832983	0.28893	0.00213092	0.57188	gene body:WDR7
SINE:Alu:AluSz_8_42042468_42042863	8	42042468	42042863	0.288711	0.0136692	0.827736	intergenic
SINE:Alu:AluY_1_97819203_97819499	1	97819203	97819499	0.288687	0.0133551	0.826774	gene body:DPYD
SINE:Alu:AluSx_12_111143929_111144543	12	111143929	111144543	0.288601	0.00809434	0.75939	gene body:C12orf51
SINE:MIR:MIR_3_155032747_155033279	3	155032747	155033279	0.288526	0.000881687	0.458068	intergenic
SINE:Alu:AluSx_19_12584620_12585073	19	12584620	12585073	0.28839	0.000449154	0.376161	gene body:ZNF791
SINE:Alu:AluJb_8_98964793_98965352	8	98964793	98965352	0.287021	0.000606791	0.413771	gene body:MATN2
SINE:MIR:MIRb_11_44408246_44408829	11	44408246	44408829	0.286967	0.000806838	0.452005	intergenic
SINE:MIR:MIR3_1_46992428_46992620	1	46992428	46992620	0.286917	0.00802741	0.756555	intergenic
SINE:Alu:AluJb_1_28450887_28451568	1	28450887	28451568	0.286883	0.0169316	0.854676	intergenic
SINE:Alu:AluSx_10_101569856_101570179	10	101569856	101570179	0.286636	0.00108151	0.472175	gene body:ABCC2
SINE:MIR:MIRb_20_36322856_36323053	20	36322856	36323053	0.286542	0.0172327	0.854676	promoter:KIAA1755
SINE:MIR:MIRc_6_86110402_86110860	6	86110402	86110860	0.286396	0.0108962	0.808658	intergenic
SINE:MIR:MIRb_23_25553665_25554113	23	25553665	25554113	0.285405	0.00421675	0.685661	intergenic
SINE:Alu:FLAM_C_17_71295183_71295625	17	71295183	71295625	0.285168	0.00176073	0.558929	gene body:UNK
SINE:Alu:AluJr_17_53884887_53885412	17	53884887	53885412	0.28486	0.00736387	0.747455	gene body:HSF5
SINE:MIR:MIR_5_170840700_170841191	5	170840700	170841191	0.284709	0.0162344	0.8508	intergenic
SINE:MIR:MIRb_7_131174884_131175377	7	131174884	131175377	0.284628	0.00251731	0.615036	intergenic
SINE:Alu:AluSx_8_43019223_43019843	8	43019223	43019843	0.284498	6.02362e-05	0.25575	intergenic
SINE:Alu:AluJb_1_9996045_9996631	1	9996045	9996631	0.284355	0.00213324	0.57188	gene body:RBP7
SINE:Alu:AluSx_22_30493127_30493717	22	30493127	30493717	0.284235	0.00751241	0.748817	gene body:DEPDC5
SINE:Alu:AluSz_20_33137441_33137722	20	33137441	33137722	0.284016	0.0250252	0.90208	gene body:TRPC4AP
SINE:Alu:AluJb_12_122938141_122938728	12	122938141	122938728	0.284013	0.00153444	0.53201	gene body:DNAH10
SINE:MIR:MIRb_22_27789642_27790172	22	27789642	27790172	0.284005	0.0218031	0.881383	intergenic
SINE:Alu:AluJb_9_129996603_129997221	9	129996603	129997221	0.283448	0.00469189	0.707003	gene body:CIZ1
SINE:MIR:MIRb_5_89201422_89202004	5	89201422	89202004	0.283286	0.0234149	0.895087	intergenic
SINE:MIR:MIRb_16_8158473_8159033	16	8158473	8159033	0.283229	0.0111839	0.810972	intergenic
SINE:Alu:AluSz_3_195962007_195962258	3	195962007	195962258	0.283205	0.0372944	0.926031	intergenic
SINE:MIR:MIRb_3_81737401_81737764	3	81737401	81737764	0.283028	0.00137123	0.500225	gene body:GBE1
SINE:MIR:MIRb_8_94826321_94826830	8	94826321	94826830	0.282864	0.000620615	0.413771	intergenic
SINE:Alu:AluJb_1_19447273_19447891	1	19447273	19447891	0.282814	0.00423493	0.685661	gene body:KIAA0090
SINE:MIR:MIR_1_9037736_9038268	1	9037736	9038268	0.282488	0.0169248	0.854676	gene body:SLC2A5
SINE:MIR:MIRb_17_7091443_7091900	17	7091443	7091900	0.282389	0.0262829	0.911762	gene body:DULLARD
SINE:MIR:MIRc_11_46105918_46106407	11	46105918	46106407	0.28174	0.00707418	0.747455	intergenic
SINE:Alu:AluJo_17_30848116_30848665	17	30848116	30848665	0.281724	0.0335904	0.915539	gene body:SLFN12L
SINE:Alu:AluJb_10_70529585_70530170	10	70529585	70530170	0.281678	0.0260275	0.911762	gene body:SRGN
SINE:MIR:MIR_2_60794910_60795366	2	60794910	60795366	0.281542	0.0121973	0.821339	intergenic
SINE:Alu:AluJb_8_56936500_56936759	8	56936500	56936759	0.281498	0.000704597	0.434073	intergenic
SINE:Alu:AluSx_4_83390905_83391504	4	83390905	83391504	0.281075	0.000466246	0.376161	intergenic
SINE:MIR:MIRb_2_19991947_19992414	2	19991947	19992414	0.280507	0.0119437	0.8186	gene body:WDR35
SINE:Alu:AluJb_4_39310526_39310857	4	39310526	39310857	0.280186	0.00414953	0.682823	gene body:C4orf34
SINE:Alu:AluJb_3_110460187_110460804	3	110460187	110460804	0.280124	0.00225206	0.590772	intergenic
SINE:Alu:AluSx_19_18691968_18692610	19	18691968	18692610	0.279952	0.000971163	0.46406	gene body:CRTC1
SINE:Alu:AluSx_5_26223885_26224262	5	26223885	26224262	0.279889	0.00495188	0.720982	intergenic
SINE:MIR:MIRc_9_70446121_70446686	9	70446121	70446686	0.279775	0.00101582	0.471108	intergenic
SINE:MIR:MIRb_6_28517610_28518091	6	28517610	28518091	0.279532	0.000632788	0.413771	gene body:ZSCAN23
SINE:MIR:MIR_1_21911043_21911524	1	21911043	21911524	0.279316	0.00167998	0.555053	gene body:USP48
SINE:Alu:AluJb_1_52738611_52739202	1	52738611	52739202	0.279152	0.00308407	0.646216	gene body:ZCCHC11
SINE:MIR:MIRb_7_116766322_116766960	7	116766322	116766960	0.278729	0.0130389	0.826774	intergenic
SINE:Alu:AluSx_19_13731441_13732037	19	13731441	13732037	0.27869	0.018715	0.867266	gene body:CCDC130
SINE:Alu:AluSx_12_32715487_32716095	12	32715487	32716095	0.278677	0.006739	0.744595	intergenic
SINE:Alu:AluSx_12_119870125_119870699	12	119870125	119870699	0.278401	0.0315633	0.915162	intergenic
SINE:Alu:AluJb_1_9695398_9696016	1	9695398	9696016	0.278211	7.46579e-05	0.25575	gene body:PIK3CD
SINE:MIR:MIR_5_78664425_78664960	5	78664425	78664960	0.277882	0.0232866	0.893146	intergenic
SINE:Alu:AluJb_10_86016280_86016471	10	86016280	86016471	0.277733	0.00340392	0.662503	intergenic
SINE:MIR:MIR_16_18021411_18021900	16	18021411	18021900	0.277494	0.0198003	0.872908	intergenic
SINE:Alu:AluSx_3_48553523_48553997	3	48553523	48553997	0.277481	0.00536378	0.726007	gene body:PFKFB4
SINE:MIR:MIRc_1_116874232_116874751	1	116874232	116874751	0.277379	0.000599894	0.413771	gene body:CD58
SINE:MIR:MIR3_23_66837932_66838381	23	66837932	66838381	0.277176	0.00632626	0.737994	gene body:AR
SINE:MIR:MIR3_6_3417278_3417792	6	3417278	3417792	0.276988	0.00190356	0.560675	intergenic
SINE:MIR:MIR_10_71119647_71120170	10	71119647	71120170	0.276764	0.00950554	0.789685	intergenic
SINE:Alu:AluJb_10_12922893_12923234	10	12922893	12923234	0.276529	0.00177069	0.558929	intergenic
SINE:MIR:MIRb_1_12381490_12381758	1	12381490	12381758	0.276441	0.0109753	0.81036	gene body:VPS13D
SINE:Alu:AluSx_15_40978818_40979411	15	40978818	40979411	0.276386	0.00732222	0.747455	gene body:TTBK2
SINE:Alu:AluJb_12_110511538_110512115	12	110511538	110512115	0.276375	0.00785277	0.756555	gene body:ATXN2
SINE:Alu:AluSx_8_41965902_41966269	8	41965902	41966269	0.276235	0.00351477	0.664512	gene body:MYST3
SINE:Alu:AluSx_15_63377550_63377878	15	63377550	63377878	0.276219	0.00911563	0.784977	intergenic
SINE:Alu:AluJb_7_100097916_100098510	7	100097916	100098510	0.27619	0.0204546	0.875789	intergenic
SINE:MIR:MIRc_2_233585534_233585856	2	233585534	233585856	0.276182	0.025758	0.911762	promoter:NGEF
SINE:MIR:MIR_14_51581040_51581523	14	51581040	51581523	0.275846	0.000753922	0.435656	gene body:NID2
SINE:MIR:MIRc_1_173544366_173544958	1	173544366	173544958	0.275789	0.00819041	0.762301	intergenic
SINE:MIR:MIR_10_92537315_92537600	10	92537315	92537600	0.275692	0.0304106	0.914437	gene body:HTR7
SINE:MIR:MIR_3_73344999_73345456	3	73344999	73345456	0.27563	0.0203036	0.875246	intergenic
SINE:Alu:AluJb_17_21334567_21335155	17	21334567	21335155	0.275322	0.00129658	0.495095	intergenic
SINE:MIR:MIR_1_94056629_94057091	1	94056629	94057091	0.275168	0.0191068	0.868129	intergenic
SINE:Alu:AluJo_20_25624193_25624462	20	25624193	25624462	0.27514	0.0351918	0.919867	gene body:ZNF337
SINE:Alu:AluJb_1_32591010_32591367	1	32591010	32591367	0.275012	0.00199297	0.566524	intergenic
SINE:MIR:MIR_16_20705178_20705706	16	20705178	20705706	0.274962	0.000616637	0.413771	gene body:ACSM3
SINE:MIR:MIRb_16_67983780_67984287	16	67983780	67984287	0.274618	0.00572778	0.727377	intergenic
SINE:Alu:FLAM_C_1_153920270_153920726	1	153920270	153920726	0.274548	0.000929355	0.458068	gene body:YY1AP1
SINE:MIR:MIRb_20_47404148_47404659	20	47404148	47404659	0.27453	0.00487536	0.719961	intergenic
SINE:MIR:MIRc_11_85164046_85164558	11	85164046	85164558	0.274261	0.00771852	0.756231	gene body:SYTL2
SINE:MIR:MIRb_11_66031721_66032205	11	66031721	66032205	0.274214	0.0129651	0.826774	gene body:DPP3
SINE:Alu:AluJb_16_88576634_88577228	16	88576634	88577228	0.274162	0.0156214	0.845656	gene body:AFG3L1
SINE:MIR:MIR_5_78578045_78578527	5	78578045	78578527	0.274019	0.0142604	0.832157	gene body:JMY
SINE:Alu:AluSx_9_125977911_125978247	9	125977911	125978247	0.273899	0.00266069	0.620474	intergenic
SINE:MIR:MIRb_1_151607934_151608507	1	151607934	151608507	0.273273	0.00392955	0.682079	intergenic
SINE:Alu:AluSq_22_39454448_39455347	22	39454448	39455347	0.273153	0.00696656	0.747455	intergenic
SINE:Alu:AluJo_6_1065933_1066411	6	1065933	1066411	0.27302	0.0185824	0.867266	intergenic
SINE:MIR:MIRc_3_132202195_132202690	3	132202195	132202690	0.272953	0.0186994	0.867266	gene body:ATP2C1
SINE:MIR:MIR_6_110504685_110505646	6	110504685	110505646	0.272903	0.000299994	0.350695	intergenic
SINE:MIR:MIRb_9_5856805_5857291	9	5856805	5857291	0.272741	0.00704727	0.747455	intergenic
SINE:MIR:MIRb_11_132326141_132326753	11	132326141	132326753	0.272616	0.00938305	0.787598	gene body:OPCML
SINE:MIR:MIRc_12_113546362_113546737	12	113546362	113546737	0.272593	0.00119442	0.479456	intergenic
SINE:MIR:MIRb_1_48750797_48751469	1	48750797	48751469	0.272191	0.00105714	0.472175	intergenic
SINE:Alu:AluJb_18_2609508_2610106	18	2609508	2610106	0.271952	0.00169026	0.555053	intergenic
SINE:MIR:MIR_20_42985222_42985768	20	42985222	42985768	0.271819	0.00614246	0.735041	gene body:PABPC1L
SINE:Alu:AluSp_14_56776683_56777052	14	56776683	56777052	0.271777	0.0193593	0.870252	gene body:EXOC5
SINE:Alu:AluSx_23_149580124_149580454	23	149580124	149580454	0.271537	0.0182394	0.864753	gene body:MTM1
SINE:MIR:MIRc_1_39152986_39153771	1	39152986	39153771	0.271498	0.00338935	0.661799	gene body:RHBDL2
SINE:Alu:AluSx_3_11840127_11840615	3	11840127	11840615	0.271477	0.00948659	0.789685	gene body:C3orf31
SINE:Alu:AluJb_9_6383974_6384258	9	6383974	6384258	0.271433	0.0318258	0.915162	intergenic
SINE:MIR:MIRb_18_58947459_58947916	18	58947459	58947916	0.271396	0.00130178	0.495095	gene body:BCL2
SINE:Alu:AluSx_13_112847035_112847640	13	112847035	112847640	0.27123	0.00405795	0.682518	gene body:F10
SINE:Alu:AluJb_23_47690345_47690942	23	47690345	47690942	0.271151	0.0120045	0.8186	intergenic
SINE:MIR:MIRb_17_2878752_2879251	17	2878752	2879251	0.270857	0.00127477	0.494921	gene body:RAP1GAP2
SINE:MIR:MIR_23_68121220_68121358	23	68121220	68121358	0.270745	0.027389	0.911762	intergenic
SINE:Alu:AluJb_7_43387438_43388086	7	43387438	43388086	0.270609	0.0450169	0.933126	gene body:HECW1
SINE:MIR:MIRb_8_25783201_25783398	8	25783201	25783398	0.270604	0.00585526	0.730132	gene body:EBF2
SINE:Alu:AluJr_6_111258217_111258866	6	111258217	111258866	0.270547	0.00175725	0.558929	intergenic
SINE:Alu:FLAM_C_2_172173212_172173641	2	172173212	172173641	0.270302	0.00214811	0.57188	intergenic
SINE:Alu:AluJb_7_4576529_4577716	7	4576529	4577716	0.269801	0.000233545	0.344661	intergenic
SINE:Alu:AluSx_4_39169544_39170134	4	39169544	39170134	0.26978	0.00601878	0.730132	intergenic
SINE:MIR:MIRb_11_127941460_127941971	11	127941460	127941971	0.269679	0.00207465	0.57188	gene body:ETS1
SINE:Alu:FLAM_C_7_5456216_5456664	7	5456216	5456664	0.269676	0.0145271	0.833787	intergenic
SINE:Alu:AluJb_1_174455888_174457176	1	174455888	174457176	0.269606	0.00010979	0.255752	intergenic
SINE:MIR:MIR_5_176095736_176096097	5	176095736	176096097	0.269582	0.0211059	0.878445	intergenic
SINE:MIR:MIRc_16_81809809_81810299	16	81809809	81810299	0.269259	0.00689168	0.747455	gene body:CDH13
SINE:MIR:MIRb_12_6095076_6095392	12	6095076	6095392	0.269022	0.0347657	0.919639	gene body:VWF
SINE:MIR:MIRb_17_32256335_32256626	17	32256335	32256626	0.268951	0.00587911	0.730132	intergenic
SINE:MIR:MIR_21_29209095_29209551	21	29209095	29209551	0.268644	0.00050279	0.387829	intergenic
SINE:MIR:MIR_17_29474861_29475330	17	29474861	29475330	0.26843	0.00112122	0.473807	gene body:ACCN1
SINE:MIR:MIR_20_2119949_2120525	20	2119949	2120525	0.268357	0.0165007	0.85344	intergenic
SINE:MIR:MIRb_16_30727135_30727590	16	30727135	30727590	0.268169	0.0375542	0.926031	intergenic
SINE:Alu:AluSz_9_107508397_107509179	9	107508397	107509179	0.268068	0.0056305	0.726007	gene body:TMEM38B
SINE:Alu:AluSx_15_39454319_39455117	15	39454319	39455117	0.267862	0.00151517	0.527782	gene body:NUSAP1
SINE:Alu:AluSx_20_42401836_42402441	20	42401836	42402441	0.267809	0.00235139	0.603542	gene body:R3HDML
SINE:Alu:AluSx_10_85719848_85720666	10	85719848	85720666	0.26771	0.0019224	0.560675	intergenic
SINE:Alu:AluJb_3_50105203_50105589	3	50105203	50105589	0.267663	0.0157061	0.847463	gene body:RBM5
SINE:Alu:AluJb_19_10697456_10698036	19	10697456	10698036	0.267549	0.00271791	0.621475	gene body:DNM2
SINE:Alu:AluJb_12_107699041_107699316	12	107699041	107699316	0.267468	0.0200009	0.872908	intergenic
SINE:Alu:FLAM_C_19_18778146_18778584	19	18778146	18778584	0.266934	0.000527939	0.387829	intergenic
SINE:Alu:AluSx_22_23995179_23995528	22	23995179	23995528	0.266861	0.0038327	0.676153	intergenic
SINE:Alu:AluSx_12_55146688_55147267	12	55146688	55147267	0.266816	0.016665	0.854003	intergenic
SINE:Alu:AluSx_6_163721518_163722125	6	163721518	163722125	0.266449	0.000526371	0.387829	intergenic
SINE:Alu:AluJb_3_38225733_38226058	3	38225733	38226058	0.266389	0.00631172	0.737452	gene body:OXSR1
SINE:Alu:AluJb_1_224598081_224598387	1	224598081	224598387	0.266232	0.0061833	0.735041	intergenic
SINE:Alu:AluSx_17_72780976_72781318	17	72780976	72781318	0.266073	0.000622269	0.413771	intergenic
SINE:Alu:AluSx_17_8102601_8103185	17	8102601	8103185	0.266073	0.00819129	0.762301	gene body:PFAS
SINE:MIR:MIR_4_103809745_103810577	4	103809745	103810577	0.265927	0.00435972	0.68853	gene body:MANBA
SINE:Alu:AluSx1_8_82234411_82234833	8	82234411	82234833	0.265922	0.0120207	0.8186	intergenic
SINE:MIR:MIRb_2_173834612_173835133	2	173834612	173835133	0.2655	0.0142029	0.832157	gene body:LOC339751
SINE:Alu:AluJb_16_30416185_30416782	16	30416185	30416782	0.265354	0.0216115	0.879983	gene body:ITGAL
SINE:Alu:AluJb_17_38301220_38301809	17	38301220	38301809	0.265349	0.012232	0.821741	gene body:LOC388387
SINE:Alu:AluJo_1_9540056_9540561	1	9540056	9540561	0.264788	0.00324787	0.658863	gene body:SLC25A33
SINE:MIR:MIRb_16_11432589_11433953	16	11432589	11433953	0.264645	0.000447914	0.376161	intergenic
SINE:MIR:MIR_7_130218331_130218867	7	130218331	130218867	0.264462	0.00921731	0.785094	gene body:LOC646329
SINE:Alu:AluSx_10_73634952_73635566	10	73634952	73635566	0.264011	0.0108372	0.807811	gene body:ASCC1
SINE:Alu:AluSx_19_17959669_17959989	19	17959669	17959989	0.264006	0.000790234	0.449667	gene body:KCNN1
SINE:MIR:MIR_16_30923061_30923532	16	30923061	30923532	0.26385	0.00120277	0.479456	gene body:STX1B
SINE:Alu:AluJr_1_209878012_209879087	1	209878012	209879087	0.263644	0.00612342	0.735041	intergenic
SINE:MIR:MIRb_2_55555514_55556227	2	55555514	55556227	0.263615	0.00427206	0.685661	intergenic
SINE:MIR:MIR3_20_6565316_6565685	20	6565316	6565685	0.263177	0.0163886	0.852379	intergenic
SINE:Alu:AluJb_1_243042202_243042808	1	243042202	243042808	0.263141	0.00535253	0.726007	intergenic
SINE:Alu:FRAM_19_3868141_3868629	19	3868141	3868629	0.263138	0.0298841	0.914192	gene body:ATCAY
SINE:Alu:AluJb_16_24292632_24292956	16	24292632	24292956	0.262982	0.0231003	0.891317	intergenic
SINE:Alu:AluJb_7_6302578_6303206	7	6302578	6303206	0.262877	0.00700785	0.747455	intergenic
SINE:Alu:AluJb_15_57659649_57659975	15	57659649	57659975	0.262677	0.00430476	0.685661	intergenic
SINE:Alu:AluJb_11_3758460_3759015	11	3758460	3759015	0.262658	0.00282697	0.632411	gene body:NUP98
SINE:MIR:MIR_13_23179250_23179768	13	23179250	23179768	0.262632	0.00361787	0.669782	intergenic
SINE:Alu:AluJb_11_109483313_109483897	11	109483313	109483897	0.262549	0.00405105	0.682518	gene body:ZC3H12C
SINE:Alu:AluJr_11_9375244_9375652	11	9375244	9375652	0.262338	0.0141476	0.832157	gene body:IPO7
SINE:Alu:AluSx_5_178777852_178778436	5	178777852	178778436	0.261817	0.013814	0.829764	intergenic
SINE:Alu:AluSx_6_3122839_3123733	6	3122839	3123733	0.261754	0.00410792	0.682518	intergenic
SINE:Alu:AluJb_14_74957781_74958368	14	74957781	74958368	0.26172	0.00332402	0.661799	intergenic
SINE:MIR:MIRb_15_90128305_90128803	15	90128305	90128803	0.261699	0.0377019	0.926031	intergenic
SINE:Alu:AluSx_14_73355733_73356326	14	73355733	73356326	0.261574	0.0188142	0.868129	intergenic
SINE:Alu:AluSx_13_26886246_26886644	13	26886246	26886644	0.261556	0.020946	0.877593	intergenic
SINE:Alu:AluJb_7_5038332_5038933	7	5038332	5038933	0.261272	0.000682422	0.42543	intergenic
SINE:Alu:AluSx_12_120772981_120773582	12	120772981	120773582	0.261235	0.00237363	0.604225	gene body:HPD
SINE:MIR:MIRb_6_44427769_44428355	6	44427769	44428355	0.261118	0.00367092	0.669782	gene body:SPATS1
SINE:Alu:AluSx_17_35595175_35595757	17	35595175	35595757	0.261068	0.0243961	0.897573	gene body:RAPGEFL1
SINE:MIR:MIRc_3_184311736_184312134	3	184311736	184312134	0.26099	0.0346106	0.919175	intergenic
SINE:Alu:AluSx_8_37874904_37875515	8	37874904	37875515	0.260961	0.00367181	0.669782	gene body:RAB11FIP1
SINE:Alu:AluSx_20_23288358_23288941	20	23288358	23288941	0.260948	0.00525316	0.726007	intergenic
SINE:Alu:AluJb_12_109321545_109321999	12	109321545	109321999	0.260865	0.000922019	0.458068	gene body:ANAPC7
SINE:Alu:AluSx_19_4801294_4801881	19	4801294	4801881	0.260578	0.00794465	0.756555	gene body:PLIN3
SINE:Alu:AluJb_6_74027931_74028534	6	74027931	74028534	0.260469	0.00287679	0.636333	gene body:KHDC1
SINE:MIR:MIRc_2_43855722_43855989	2	43855722	43855989	0.260424	0.0150188	0.838611	gene body:DYNC2LI1
SINE:Alu:AluSg4_1_93743252_93744121	1	93743252	93744121	0.260299	0.00254043	0.615036	gene body:FNBP1L
SINE:Alu:AluSx_16_11628907_11629393	16	11628907	11629393	0.260054	0.0134076	0.826774	intergenic
SINE:Alu:FLAM_C_15_73695542_73695987	15	73695542	73695987	0.26002	0.00848831	0.77223	gene body:SNUPN
SINE:MIR:MIRc_2_47139571_47140037	2	47139571	47140037	0.259984	0.00288751	0.636815	gene body:TTC7A
SINE:MIR:MIRc_16_19649422_19649944	16	19649422	19649944	0.259885	0.00331622	0.661799	gene body:IQCK
SINE:MIR:MIRb_2_53599147_53599598	2	53599147	53599598	0.259877	0.0342648	0.918523	intergenic
SINE:Alu:AluJb_23_102354415_102354722	23	102354415	102354722	0.25983	0.000469299	0.376161	intergenic
SINE:MIR:MIRc_17_71126007_71126373	17	71126007	71126373	0.259812	0.0133129	0.826774	gene body:MYO15B
SINE:MIR:MIR_6_151057033_151057600	6	151057033	151057600	0.259755	0.00522731	0.726007	gene body:PLEKHG1
SINE:Alu:AluJb_23_110852856_110853453	23	110852856	110853453	0.259697	0.0111155	0.81036	gene body:ALG13
SINE:MIR:MIRc_7_97652938_97653193	7	97652938	97653193	0.259582	0.0368329	0.926031	gene body:LMTK2
SINE:Alu:AluJb_10_98427701_98428316	10	98427701	98428316	0.25945	0.00277888	0.627716	gene body:PIK3AP1
SINE:Alu:AluSx_14_74700520_74701178	14	74700520	74701178	0.259397	0.0034989	0.664512	gene body:TMED10
SINE:Alu:AluJb_16_72180689_72181174	16	72180689	72181174	0.259337	0.047688	0.944261	intergenic
SINE:MIR:MIRc_17_2687633_2688419	17	2687633	2688419	0.259012	0.00263815	0.620474	gene body:RAP1GAP2
SINE:MIR:MIRb_3_115963065_115963461	3	115963065	115963461	0.258313	0.0166513	0.854003	gene body:ZBTB20
SINE:Alu:AluJb_12_119423660_119424252	12	119423660	119424252	0.258292	0.0134709	0.826774	intergenic
SINE:MIR:MIRc_3_77752899_77753353	3	77752899	77753353	0.258065	0.0250397	0.90208	gene body:ROBO2
SINE:Alu:AluSx_20_45544472_45545089	20	45544472	45545089	0.258055	0.00268358	0.621095	intergenic
SINE:Alu:FRAM_7_48098681_48099153	7	48098681	48099153	0.257867	0.00110767	0.473807	gene body:UPP1
SINE:Alu:AluSx_19_52366385_52366982	19	52366385	52366982	0.257325	0.0121734	0.820472	gene body:SAE1
SINE:MIR:MIRb_16_76145497_76145941	16	76145497	76145941	0.257286	0.00788608	0.756555	intergenic
SINE:Alu:AluJb_5_139668440_139668958	5	139668440	139668958	0.257239	0.0268405	0.911762	intergenic
SINE:Alu:AluSx_7_32509329_32509713	7	32509329	32509713	0.257236	0.00740897	0.747455	gene body:AVL9
SINE:MIR:MIRc_5_176891315_176891930	5	176891315	176891930	0.257143	0.00290768	0.639373	gene body:FAM193B
SINE:Alu:AluJb_13_19421152_19421744	13	19421152	19421744	0.257033	0.00276631	0.627716	intergenic
SINE:MIR:MIRc_10_115847285_115847852	10	115847285	115847852	0.25666	0.0284561	0.911762	intergenic
SINE:MIR:MIRb_23_62907837_62908792	23	62907837	62908792	0.256621	0.0199716	0.872908	gene body:ARHGEF9
SINE:Alu:AluY_16_16801123_16801689	16	16801123	16801689	0.256608	0.0163961	0.852379	intergenic
SINE:MIR:MIR_5_53015588_53016088	5	53015588	53016088	0.256564	0.00765	0.753245	intergenic
SINE:MIR:MIR_19_60231501_60231954	19	60231501	60231954	0.256527	0.0108395	0.807811	gene body:GP6
SINE:MIR:MIRc_2_159613120_159613255	2	159613120	159613255	0.256457	0.0137536	0.829448	gene body:TANC1
SINE:Alu:AluJr4_2_136014473_136014753	2	136014473	136014753	0.256444	0.00845405	0.77223	gene body:R3HDM1
SINE:MIR:MIR_6_111060249_111060728	6	111060249	111060728	0.256436	0.0144021	0.832157	gene body:CDK19
SINE:Alu:FRAM_7_129274443_129274762	7	129274443	129274762	0.256405	0.0440037	0.932158	gene body:UBE2H
SINE:Alu:AluSx1_2_47374987_47375668	2	47374987	47375668	0.256347	0.0130416	0.826774	intergenic
SINE:MIR:MIRb_1_200547014_200547504	1	200547014	200547504	0.256228	0.00754342	0.748817	gene body:LGR6
SINE:MIR:MIRc_16_17903231_17903741	16	17903231	17903741	0.256108	0.00556127	0.726007	intergenic
SINE:Alu:AluSx_10_74606367_74606986	10	74606367	74606986	0.255964	0.000964784	0.463986	gene body:FAM149B1
SINE:Alu:AluSx_8_79893609_79893939	8	79893609	79893939	0.255964	0.0117642	0.8186	intergenic
SINE:Alu:AluSx_7_140064373_140064951	7	140064373	140064951	0.255777	0.0113737	0.816164	intergenic
SINE:Alu:AluSx_22_36774514_36775096	22	36774514	36775096	0.255628	0.0124817	0.826732	intergenic
SINE:Alu:AluJb_19_16697644_16698219	19	16697644	16698219	0.255607	0.0470479	0.940491	gene body:NWD1
SINE:Alu:AluSx_1_28014991_28015600	1	28014991	28015600	0.255482	0.0202027	0.875056	gene body:STX12
SINE:Alu:AluJb_16_4191118_4192082	16	4191118	4192082	0.255469	0.00736023	0.747455	gene body:SRL
SINE:Alu:AluJb_10_97412347_97412930	10	97412347	97412930	0.255425	0.0384512	0.926031	intergenic
SINE:Alu:AluY_7_45057507_45058113	7	45057507	45058113	0.255399	0.0102931	0.803541	gene body:CCM2
SINE:MIR:MIRb_8_78731690_78732259	8	78731690	78732259	0.25518	0.0309255	0.915157	intergenic
SINE:MIR:MIR_7_70534017_70534578	7	70534017	70534578	0.255088	0.00364871	0.669782	gene body:WBSCR17
SINE:Alu:AluY_23_53556193_53556365	23	53556193	53556365	0.254982	0.0195181	0.872783	intergenic
SINE:Alu:AluSx_7_124122371_124122971	7	124122371	124122971	0.254828	0.00922157	0.785094	intergenic
SINE:MIR:MIR_14_30759980_30760488	14	30759980	30760488	0.254823	0.0306577	0.915157	intergenic
SINE:Alu:AluSx_19_18255428_18256052	19	18255428	18256052	0.254721	0.020344	0.875246	intergenic
SINE:Alu:AluSx_14_90782878_90783447	14	90782878	90783447	0.2547	0.00569578	0.727021	gene body:GPR68
SINE:Alu:AluJb_20_51738312_51738925	20	51738312	51738925	0.254489	0.0272792	0.911762	intergenic
SINE:Alu:AluSg_18_43633418_43633911	18	43633418	43633911	0.254452	0.0276925	0.911762	gene body:SMAD2
SINE:MIR:MIR3_6_155994735_155995115	6	155994735	155995115	0.254189	0.00625983	0.736463	intergenic
SINE:Alu:AluJb_3_71199455_71199785	3	71199455	71199785	0.254163	0.0034201	0.663918	gene body:FOXP1
SINE:Alu:AluY_22_31198728_31199084	22	31198728	31199084	0.254061	0.0318895	0.915162	intergenic
SINE:Alu:AluSx1_5_14913879_14914186	5	14913879	14914186	0.253991	0.0039181	0.682079	gene body:ANKH
SINE:Alu:AluSx_12_112063203_112063807	12	112063203	112063807	0.253975	0.000522279	0.387829	intergenic
SINE:Alu:AluSx_1_210356322_210356677	1	210356322	210356677	0.253897	0.0431118	0.932158	intergenic
SINE:MIR:MIR_19_52946762_52947263	19	52946762	52947263	0.253743	0.000812604	0.452005	gene body:GLTSCR2
SINE:Alu:AluJb_20_4722789_4723373	20	4722789	4723373	0.253699	0.00719085	0.747455	gene body:RASSF2
SINE:Alu:AluSx_12_129947747_129947961	12	129947747	129947961	0.253639	0.00634242	0.738723	intergenic
SINE:Alu:AluJb_4_40928645_40928965	4	40928645	40928965	0.253472	0.0399107	0.930595	intergenic
SINE:Alu:FAM_1_8517603_8517802	1	8517603	8517802	0.25329	0.00329369	0.661799	gene body:RERE
SINE:Alu:AluSx_15_91742275_91742740	15	91742275	91742740	0.25298	0.0190122	0.868129	intergenic
SINE:MIR:MIRc_11_114860554_114860961	11	114860554	114860961	0.252667	0.0289957	0.911762	gene body:CADM1
SINE:MIR:MIR_10_74655963_74656505	10	74655963	74656505	0.252529	0.0146998	0.833787	gene body:FAM149B1
SINE:MIR:MIRc_10_10281097_10281421	10	10281097	10281421	0.2525	0.0277242	0.911762	intergenic
SINE:Alu:AluJb_16_30828077_30828673	16	30828077	30828673	0.252456	0.0155571	0.844995	intergenic
SINE:MIR:MIRb_1_39061759_39062656	1	39061759	39062656	0.252338	0.0215135	0.879983	intergenic
SINE:MIR:MIRb_5_139066299_139067169	5	139066299	139067169	0.25226	0.0047138	0.707003	intergenic
SINE:MIR:MIR_8_145637339_145637833	8	145637339	145637833	0.252257	0.0021842	0.579419	gene body:NFKBIL2
SINE:Alu:AluSx_22_28309450_28310080	22	28309450	28310080	0.252171	0.00776085	0.756231	intergenic
SINE:Alu:AluSx_21_23717945_23718553	21	23717945	23718553	0.252114	0.00916871	0.784977	intergenic
SINE:Alu:AluSx_12_122681890_122682486	12	122681890	122682486	0.252062	0.00825673	0.763839	gene body:EIF2B1
SINE:Alu:AluSx_19_8369687_8370271	19	8369687	8370271	0.25176	0.0134052	0.826774	gene body:RAB11B
SINE:Alu:AluJb_3_149055001_149055282	3	149055001	149055282	0.251517	0.00324528	0.658863	intergenic
SINE:Alu:AluJb_23_16710304_16710653	23	16710304	16710653	0.251496	0.0102717	0.803541	intergenic
SINE:MIR:MIRb_8_68094939_68095505	8	68094939	68095505	0.251363	0.0267419	0.911762	gene body:LRRC67
SINE:Alu:AluJb_15_23733765_23734149	15	23733765	23734149	0.251324	0.00132817	0.497518	intergenic
SINE:Alu:AluSx_14_103155692_103156305	14	103155692	103156305	0.251269	0.0070147	0.747455	intergenic
SINE:Alu:AluSx_7_137697487_137698107	7	137697487	137698107	0.251064	0.00852589	0.77223	intergenic
SINE:Alu:AluSx_18_13112005_13112590	18	13112005	13112590	0.251056	0.0271975	0.911762	gene body:CEP192
SINE:Alu:AluJb_10_104244420_104245024	10	104244420	104245024	0.251053	0.0087155	0.779207	gene body:ACTR1A
SINE:Alu:AluSz_11_95293119_95293713	11	95293119	95293713	0.251032	0.00210599	0.57188	gene body:MTMR2
SINE:MIR:MIRb_1_51284731_51285264	1	51284731	51285264	0.250972	0.0271136	0.911762	intergenic
SINE:Alu:AluJb_1_114837823_114838405	1	114837823	114838405	0.25086	0.00985497	0.792469	gene body:TRIM33
SINE:Alu:AluJb_13_19346347_19346671	13	19346347	19346671	0.250693	0.00786401	0.756555	intergenic
SINE:MIR:MIR_6_64264424_64264751	6	64264424	64264751	0.250563	0.0148645	0.834108	intergenic
SINE:Alu:AluSx3_1_28713881_28714863	1	28713881	28714863	0.250357	0.0383401	0.926031	gene body:RCC1
SINE:Alu:FLAM_C_12_47762314_47762755	12	47762314	47762755	0.250287	0.00438363	0.690844	intergenic
SINE:Alu:AluSc_4_182048907_182049352	4	182048907	182049352	0.250216	0.00297676	0.643	intergenic
SINE:Alu:AluSx_16_88108217_88108838	16	88108217	88108838	0.250206	0.00456049	0.704559	gene body:SPG7
SINE:MIR:MIRb_6_4238894_4239356	6	4238894	4239356	0.250117	0.0259487	0.911762	intergenic
SINE:Alu:AluJb_12_92024014_92024343	12	92024014	92024343	0.250068	0.00237498	0.604225	intergenic
SINE:MIR:MIR_3_128292796_128293489	3	128292796	128293489	0.250057	0.00190097	0.560675	intergenic
SINE:MIR:MIR_3_69086396_69086973	3	69086396	69086973	0.25001	0.0100889	0.799274	intergenic

## Sheet: t(8,21)
ID	chrom	start	end	AMD	P.Value	adj.P.Val	promoter/gene body/intergenic				AMD= absolute methylation difference, Red= hypermethylated, Green= hypomethylated
SINE:Alu:AluJb_12_120137628_120138024	12	120137628	120138024	0.498913	3.06376e-05	0.19747	gene body:P2RX4
SINE:Alu:AluJb_13_94752635_94753027	13	94752635	94753027	0.497061	0.000142997	0.365584	intergenic
SINE:MIR:MIRb_12_112606846_112607125	12	112606846	112607125	0.496335	0.000255137	0.423575	intergenic
SINE:MIR:MIRc_15_67889112_67889575	15	67889112	67889575	0.488636	3.12907e-06	0.116625	intergenic
SINE:Alu:AluJb_7_148474346_148474580	7	148474346	148474580	0.461605	0.000874926	0.571056	gene body:ZNF398
SINE:MIR:MIRb_20_36696030_36696576	20	36696030	36696576	0.450145	0.00523958	0.813293	promoter:C20orf95
SINE:MIR:MIRc_19_61336593_61337082	19	61336593	61337082	0.449405	0.00111236	0.571056	intergenic
SINE:Alu:AluJb_19_16018603_16019192	19	16018603	16019192	0.44701	9.83389e-05	0.344798	intergenic
SINE:Alu:AluSx_1_39393979_39394567	1	39393979	39394567	0.445771	0.00336834	0.73875	gene body:MACF1
SINE:MIR:MIRb_10_72614917_72615169	10	72614917	72615169	0.442067	3.17889e-05	0.19747	intergenic
SINE:Alu:AluJb_1_229593222_229593618	1	229593222	229593618	0.441515	1.15851e-06	0.0863591	gene body:EGLN1
SINE:MIR:MIRb_4_7790246_7790893	4	7790246	7790893	0.434326	0.000532545	0.533463	gene body:SORCS2
SINE:Alu:AluJb_3_73081898_73082481	3	73081898	73082481	0.433201	0.00276195	0.717365	gene body:GXYLT2
SINE:Alu:AluJb_7_6452722_6453294	7	6452722	6453294	0.433177	0.00103695	0.571056	gene body:DAGLB
SINE:MIR:MIRc_1_228295965_228296375	1	228295965	228296375	0.427805	2.39546e-05	0.19747	gene body:GALNT2
SINE:Alu:AluJb_23_46833345_46833518	23	46833345	46833518	0.419144	0.00122724	0.584539	gene body:RGN
SINE:Alu:AluJb_6_109239164_109239354	6	109239164	109239354	0.41747	5.89661e-06	0.146517	intergenic
SINE:Alu:AluSx3_20_24169227_24169691	20	24169227	24169691	0.417339	0.000100713	0.344798	intergenic
SINE:Alu:AluJb_2_63104650_63105262	2	63104650	63105262	0.415037	5.46651e-05	0.27166	gene body:EHBP1
SINE:Alu:AluSx_7_100171762_100175202	7	100171762	100175202	0.414551	0.000975456	0.571056	gene body:ZAN
SINE:MIR:MIRb_17_34637879_34638359	17	34637879	34638359	0.414484	0.00049921	0.530195	intergenic
SINE:MIR:MIR3_6_131397097_131397485	6	131397097	131397485	0.412605	0.000139591	0.365584	gene body:EPB41L2
SINE:MIR:MIR3_3_189442922_189443209	3	189442922	189443209	0.409721	0.000122859	0.359313	gene body:LPP
SINE:Alu:AluSx_9_126096183_126096606	9	126096183	126096606	0.406762	0.000106525	0.345248	gene body:NEK6
SINE:MIR:MIR_7_100406620_100407180	7	100406620	100407180	0.404503	0.00338776	0.73875	gene body:MUC12
SINE:Alu:AluSx_7_151738134_151738608	7	151738134	151738608	0.402646	0.000764719	0.559415	gene body:MLL3
SINE:Alu:AluJo_17_77073778_77074335	17	77073778	77074335	0.402332	1.06648e-05	0.19747	intergenic
SINE:Alu:AluJb_7_156786470_156786959	7	156786470	156786959	0.402037	0.0010748	0.571056	intergenic
SINE:Alu:AluJb_1_62860709_62861332	1	62860709	62861332	0.401224	0.000590708	0.533463	gene body:DOCK7
SINE:Alu:FLAM_C_16_4744748_4745295	16	4744748	4745295	0.39724	0.000160926	0.374872	gene body:ZNF500
SINE:Alu:AluJb_14_72535479_72536050	14	72535479	72536050	0.394312	0.000183653	0.401841	gene body:ZFYVE1
SINE:Alu:AluJb_19_996545_997158	19	996545	997158	0.393878	0.000575191	0.533463	gene body:ABCA7
SINE:Alu:AluSx_19_54769790_54770367	19	54769790	54770367	0.393435	0.00159592	0.657263	gene body:NOSIP
SINE:Alu:AluJo_2_85991719_85992559	2	85991719	85992559	0.392074	0.000439899	0.520498	intergenic
SINE:Alu:AluJb_6_4657521_4658074	6	4657521	4658074	0.391451	0.00131817	0.590996	intergenic
SINE:MIR:MIR_19_6665570_6666050	19	6665570	6666050	0.390547	0.000967342	0.571056	gene body:C3
SINE:MIR:MIR_12_108969493_108970003	12	108969493	108970003	0.390266	0.000329629	0.450271	gene body:C12orf76
SINE:Alu:AluJb_3_184510561_184511154	3	184510561	184511154	0.388961	0.00145035	0.623458	gene body:MCF2L2
SINE:MIR:MIRc_1_77096002_77096458	1	77096002	77096458	0.388852	0.000213638	0.423575	intergenic
SINE:MIR:MIRb_5_58772007_58772393	5	58772007	58772393	0.388357	0.00216824	0.67163	gene body:PDE4D
SINE:Alu:AluSx_1_11918128_11918772	1	11918128	11918772	0.387067	0.00112503	0.571056	gene body:PLOD1
SINE:MIR:MIRb_1_203726479_203727013	1	203726479	203727013	0.38596	0.000160339	0.374872	intergenic
SINE:Alu:AluSz6_17_76266717_76267690	17	76266717	76267690	0.385351	4.86436e-05	0.259003	gene body:RPTOR
SINE:MIR:MIRb_2_65023757_65023977	2	65023757	65023977	0.384023	0.000234957	0.423575	intergenic
SINE:MIR:MIRb_17_43398887_43399746	17	43398887	43399746	0.383875	3.00876e-05	0.19747	intergenic
SINE:MIR:MIRc_15_33033331_33033754	15	33033331	33033754	0.381555	0.000908437	0.571056	gene body:AQR
SINE:MIR:MIR_1_241698003_241698701	1	241698003	241698701	0.379776	0.000490057	0.529425	gene body:SDCCAG8
SINE:MIR:MIRb_6_40727631_40728360	6	40727631	40728360	0.379448	3.75191e-05	0.215138	intergenic
SINE:MIR:MIRc_22_34278942_34279561	22	34278942	34279561	0.376211	0.00124253	0.584539	gene body:RASD2
SINE:Alu:AluJr_7_3107104_3107593	7	3107104	3107593	0.375348	0.00606624	0.825788	intergenic
SINE:MIR:MIR_6_39876228_39876877	6	39876228	39876877	0.375119	1.74441e-05	0.19747	gene body:DAAM2
SINE:Alu:AluSx_12_6628381_6628821	12	6628381	6628821	0.374629	0.00014544	0.365584	intergenic
SINE:Alu:AluSx_16_83790052_83790363	16	83790052	83790363	0.373109	0.000512107	0.530195	intergenic
SINE:Alu:AluJb_19_2946285_2946872	19	2946285	2946872	0.372862	0.000520853	0.531862	intergenic
SINE:Alu:AluJb_15_67536395_67536594	15	67536395	67536594	0.371693	0.0163133	0.907936	intergenic
SINE:MIR:MIRb_4_6327502_6327700	4	6327502	6327700	0.37165	0.00357874	0.748204	gene body:WFS1
SINE:Alu:AluJb_7_151839371_151839950	7	151839371	151839950	0.371103	0.00514288	0.813293	intergenic
SINE:Alu:AluSx_17_37343096_37343604	17	37343096	37343604	0.37075	0.00236714	0.67163	gene body:TTC25
SINE:MIR:MIRc_5_154947089_154947333	5	154947089	154947333	0.369523	0.000360978	0.455682	intergenic
SINE:MIR:MIRb_13_46064557_46066296	13	46064557	46066296	0.366952	0.000727845	0.558739	gene body:LRCH1
SINE:MIR:MIRb_21_33357848_33358292	21	33357848	33358292	0.365316	0.00212837	0.67163	intergenic
SINE:Alu:AluSx_23_67513497_67513982	23	67513497	67513982	0.365232	0.00539297	0.81709	gene body:OPHN1
SINE:Alu:AluSx_3_141628424_141628807	3	141628424	141628807	0.365011	0.0015653	0.651855	gene body:CLSTN2
SINE:MIR:MIR_1_63197745_63197978	1	63197745	63197978	0.364861	0.0176283	0.907936	intergenic
SINE:MIR:MIRc_19_17621451_17621979	19	17621451	17621979	0.364784	1.59723e-05	0.19747	gene body:UNC13A
SINE:Alu:AluSx_11_62228216_62228806	11	62228216	62228806	0.364673	0.00027548	0.423575	gene body:BSCL2
SINE:MIR:MIRc_3_115556010_115556571	3	115556010	115556571	0.364287	0.00290808	0.733921	gene body:ZBTB20
SINE:MIR:MIR3_5_133582178_133582601	5	133582178	133582601	0.36334	0.000349897	0.455682	gene body:PPP2CA
SINE:MIR:MIRb_18_346212_346458	18	346212	346458	0.363326	0.000101761	0.344798	gene body:COLEC12
SINE:MIR:MIRb_3_189383044_189383566	3	189383044	189383566	0.362657	0.000919324	0.571056	gene body:LPP
SINE:MIR:MIR_14_94100481_94100896	14	94100481	94100896	0.361353	0.00103588	0.571056	gene body:SERPINA4
SINE:Alu:AluSx_10_43448606_43449084	10	43448606	43449084	0.360381	0.00765917	0.855726	intergenic
SINE:Alu:AluJb_6_27967666_27968242	6	27967666	27968242	0.359945	0.00310651	0.73875	intergenic
SINE:MIR:MIR_19_3274909_3275347	19	3274909	3275347	0.35913	0.00604768	0.825788	intergenic
SINE:Alu:AluSx_10_123077817_123078105	10	123077817	123078105	0.357862	0.0120907	0.868076	intergenic
SINE:Alu:AluJb_1_85562258_85562601	1	85562258	85562601	0.357613	0.000895111	0.571056	gene body:DDAH1
SINE:Alu:AluJb_3_49963643_49963971	3	49963643	49963971	0.356253	0.00291489	0.733921	gene body:RBM6
SINE:MIR:MIRc_10_124852422_124852615	10	124852422	124852615	0.355595	0.00206697	0.67163	intergenic
SINE:MIR:MIR_11_40241317_40242280	11	40241317	40242280	0.35493	0.00293399	0.733921	gene body:LRRC4C
SINE:Alu:AluJb_7_110623185_110623461	7	110623185	110623461	0.354718	0.00675098	0.848022	gene body:IMMP2L
SINE:MIR:MIRc_19_59080077_59080721	19	59080077	59080721	0.354115	0.000334461	0.450271	gene body:PRKCG
SINE:Alu:AluJb_5_73419274_73419852	5	73419274	73419852	0.353902	0.000711788	0.558514	intergenic
SINE:Alu:AluJb_17_43171704_43172289	17	43171704	43172289	0.353212	0.00576455	0.825788	gene body:TBX21
SINE:MIR:MIRb_10_12900263_12900795	10	12900263	12900795	0.353093	0.000188676	0.401841	gene body:CAMK1D
SINE:Alu:AluJb_14_49133246_49133824	14	49133246	49133824	0.352514	0.0160155	0.902289	intergenic
SINE:Alu:AluJb_1_221594911_221595483	1	221594911	221595483	0.352356	0.00858703	0.855726	gene body:SUSD4
SINE:MIR:MIR_12_347805_348337	12	347805	348337	0.351986	0.000379391	0.456144	gene body:KDM5A
SINE:MIR:MIRb_1_29496122_29496618	1	29496122	29496618	0.35173	0.00947648	0.855726	gene body:PTPRU
SINE:Alu:AluJb_17_41371840_41372452	17	41371840	41372452	0.351639	0.000308923	0.434492	gene body:MAPT
SINE:Alu:AluJb_8_38057225_38057751	8	38057225	38057751	0.350975	0.00124778	0.584539	intergenic
SINE:MIR:MIRb_17_579405_579664	17	579405	579664	0.350771	0.00782026	0.855726	intergenic
SINE:MIR:MIR_16_80092692_80093156	16	80092692	80093156	0.350625	0.00137163	0.601445	gene body:CMIP
SINE:MIR:MIR3_1_168789843_168790235	1	168789843	168790235	0.350031	0.0033769	0.73875	intergenic
SINE:MIR:MIRc_17_56753943_56754438	17	56753943	56754438	0.349855	0.0081551	0.855726	gene body:BCAS3
SINE:MIR:MIRb_11_47559197_47559730	11	47559197	47559730	0.349407	9.75957e-05	0.344798	gene body:NDUFS3
SINE:Alu:AluJo_8_74261820_74262367	8	74261820	74262367	0.349366	0.0014268	0.621977	intergenic
SINE:MIR:MIR3_17_41098533_41098806	17	41098533	41098806	0.348924	8.56481e-05	0.344798	intergenic
SINE:MIR:MIRb_17_60462943_60463417	17	60462943	60463417	0.348752	0.00660703	0.840457	gene body:GNA13
SINE:MIR:MIRb_15_66697944_66698176	15	66697944	66698176	0.348647	0.00272765	0.713816	gene body:CORO2B
SINE:Alu:AluSp_11_47911741_47912340	11	47911741	47912340	0.348058	0.00255513	0.695134	intergenic
SINE:MIR:MIRc_23_118501487_118501961	23	118501487	118501961	0.347968	0.00809768	0.855726	intergenic
SINE:MIR:MIR_10_106121324_106121470	10	106121324	106121470	0.346883	0.00969518	0.855726	gene body:CCDC147
SINE:Alu:AluJb_3_187935686_187936279	3	187935686	187936279	0.346105	0.00101144	0.571056	gene body:KNG1
SINE:MIR:MIRb_16_59899632_59899931	16	59899632	59899931	0.345877	0.00905804	0.855726	intergenic
SINE:Alu:AluSx_1_114747526_114748107	1	114747526	114748107	0.345867	0.000556594	0.533463	gene body:TRIM33
SINE:MIR:MIRb_7_110744046_110744525	7	110744046	110744525	0.345864	0.000656436	0.546211	gene body:IMMP2L
SINE:Alu:AluSx_2_219048302_219048905	2	219048302	219048905	0.345606	0.0002463	0.423575	gene body:USP37
SINE:Alu:AluSx_20_5378396_5379004	20	5378396	5379004	0.345081	0.0023063	0.67163	intergenic
SINE:MIR:MIRb_1_114689234_114689718	1	114689234	114689718	0.345069	0.00210802	0.67163	intergenic
SINE:Alu:AluSx_23_129231247_129231501	23	129231247	129231501	0.345002	2.08225e-05	0.19747	intergenic
SINE:MIR:MIRb_17_40629514_40629998	17	40629514	40629998	0.343863	0.00943354	0.855726	intergenic
SINE:MIR:MIRb_2_218744109_218744356	2	218744109	218744356	0.343496	0.0413185	0.941174	intergenic
SINE:Alu:AluSx_6_3308715_3308984	6	3308715	3308984	0.343478	0.00745713	0.855726	intergenic
SINE:MIR:MIRb_15_42709096_42709623	15	42709096	42709623	0.34335	0.00440783	0.769491	gene body:SPG11
SINE:Alu:AluSx_6_28674364_28674662	6	28674364	28674662	0.343171	0.0157328	0.901435	intergenic
SINE:MIR:MIRc_12_50403563_50404032	12	50403563	50404032	0.34285	0.00202592	0.67163	gene body:SCN8A
SINE:MIR:MIRb_10_72018411_72018559	10	72018411	72018559	0.342624	0.0294144	0.929372	intergenic
SINE:Alu:AluSx_13_18443309_18443948	13	18443309	18443948	0.342358	3.12775e-05	0.19747	intergenic
SINE:Alu:AluY_1_226392558_226393101	1	226392558	226393101	0.34166	0.00225725	0.67163	intergenic
SINE:Alu:AluJr_2_128286100_128286306	2	128286100	128286306	0.341538	0.000507631	0.530195	intergenic
SINE:Alu:AluJb_5_112229630_112230225	5	112229630	112230225	0.341422	0.000736929	0.558739	gene body:SRP19
SINE:Alu:AluJb_1_45825952_45826794	1	45825952	45826794	0.341255	0.000758817	0.559415	gene body:NASP
SINE:MIR:MIR_19_52917587_52918031	19	52917587	52918031	0.341253	0.00242298	0.673942	gene body:EHD2
SINE:Alu:AluJb_3_184985615_184986162	3	184985615	184986162	0.34091	0.00926258	0.855726	gene body:YEATS2
SINE:MIR:MIR_22_38717403_38717768	22	38717403	38717768	0.340102	0.000237272	0.423575	intergenic
SINE:Alu:AluSq2_6_3157637_3158080	6	3157637	3158080	0.339939	0.00775896	0.855726	intergenic
SINE:MIR:MIR_1_10166029_10166425	1	10166029	10166425	0.339175	0.00532863	0.813293	intergenic
SINE:Alu:AluJb_5_79512838_79513140	5	79512838	79513140	0.338565	0.0045297	0.776224	gene body:SERINC5
SINE:Alu:AluJb_7_38962046_38962303	7	38962046	38962303	0.337532	0.0169961	0.907936	intergenic
SINE:Alu:AluSx1_15_53449998_53450613	15	53449998	53450613	0.337421	0.00385616	0.756671	gene body:CCPG1
SINE:MIR:MIR_4_77720524_77721048	4	77720524	77721048	0.337393	0.00155074	0.649421	gene body:SHROOM3
SINE:MIR:MIRc_19_43082578_43083096	19	43082578	43083096	0.336639	0.00108291	0.571056	gene body:WDR87
SINE:Alu:AluJr_20_36506026_36506403	20	36506026	36506403	0.335844	0.000266971	0.423575	intergenic
SINE:Alu:AluSx_3_47771239_47771701	3	47771239	47771701	0.335623	0.00772027	0.855726	gene body:SMARCC1
SINE:MIR:MIR_13_90461019_90461402	13	90461019	90461402	0.335541	0.0110099	0.868076	intergenic
SINE:Alu:AluY_22_40175968_40176548	22	40175968	40176548	0.33552	0.0107941	0.868076	intergenic
SINE:Alu:AluJb_23_153498022_153498659	23	153498022	153498659	0.335406	0.0287949	0.929372	intergenic
SINE:MIR:MIRc_5_176724768_176725319	5	176724768	176725319	0.335276	0.000254835	0.423575	gene body:RGS14
SINE:MIR:MIR_11_47597246_47597350	11	47597246	47597350	0.334908	0.0122218	0.868076	gene body:MTCH2
SINE:Alu:AluJb_19_43482033_43482662	19	43482033	43482662	0.334765	0.00723066	0.853426	intergenic
SINE:MIR:MIR_4_186582123_186582575	4	186582123	186582575	0.334736	0.001459	0.623458	gene body:UFSP2
SINE:Alu:AluSx_10_69673013_69673492	10	69673013	69673492	0.334682	0.00112262	0.571056	intergenic
SINE:Alu:AluY_6_34788512_34788918	6	34788512	34788918	0.33468	0.000266236	0.423575	intergenic
SINE:MIR:MIR_14_52420630_52421112	14	52420630	52421112	0.333294	0.0106099	0.868076	gene body:FERMT2
SINE:Alu:AluJb_7_98267441_98267782	7	98267441	98267782	0.333011	0.00415202	0.769222	intergenic
SINE:Alu:AluJb_9_128633618_128634239	9	128633618	128634239	0.332945	7.14144e-05	0.332715	gene body:ZBTB43
SINE:Alu:AluJb_4_103412237_103412774	4	103412237	103412774	0.3326	0.0214745	0.91434	gene body:SLC39A8
SINE:Alu:AluJb_15_39662340_39662918	15	39662340	39662918	0.332583	0.00411972	0.769222	intergenic
SINE:Alu:AluJb_12_6613398_6614233	12	6613398	6614233	0.33241	0.000125326	0.359313	gene body:LPAR5
SINE:Alu:AluSx_22_30074085_30074699	22	30074085	30074699	0.332197	0.000596842	0.533463	intergenic
SINE:MIR:MIR3_11_134042075_134042605	11	134042075	134042605	0.330783	0.0130717	0.873424	intergenic
SINE:MIR:MIR_3_59489634_59490227	3	59489634	59490227	0.330723	0.000338263	0.450271	intergenic
SINE:MIR:MIRc_7_75799620_75800706	7	75799620	75800706	0.330715	0.000825097	0.559415	gene body:YWHAG
SINE:Alu:AluSx1_13_39917631_39918340	13	39917631	39918340	0.330668	0.00229296	0.67163	gene body:LOC646982
SINE:MIR:MIR_5_139076997_139077750	5	139076997	139077750	0.329875	0.000707411	0.558514	intergenic
SINE:Alu:AluSz_24_17981904_17982279	24	17981904	17982279	0.329744	0.0361976	0.934467	intergenic
SINE:Alu:AluSx_5_133533172_133533786	5	133533172	133533786	0.329462	0.00687479	0.851638	gene body:SKP1
SINE:Alu:AluSx_16_70426818_70427013	16	70426818	70427013	0.329327	0.000619045	0.536575	intergenic
SINE:Alu:AluSx_5_139077081_139077700	5	139077081	139077700	0.329224	8.28483e-05	0.344798	intergenic
SINE:Alu:AluSx_20_34691167_34691768	20	34691167	34691768	0.328512	0.000570099	0.533463	gene body:SLA2
SINE:Alu:AluJb_19_54869412_54869980	19	54869412	54869980	0.328466	0.00183634	0.67163	intergenic
SINE:MIR:MIR3_5_159270037_159270386	5	159270037	159270386	0.328383	0.00492877	0.802196	intergenic
SINE:Alu:AluSx_3_13266915_13267266	3	13266915	13267266	0.328159	0.00563861	0.825788	intergenic
SINE:Alu:AluJb_19_12902903_12903507	19	12902903	12903507	0.328156	0.00107797	0.571056	gene body:FARSA
SINE:MIR:MIRb_6_140006203_140006726	6	140006203	140006726	0.326753	0.00573917	0.825788	intergenic
SINE:Alu:AluSx_23_47131305_47131899	23	47131305	47131899	0.326268	0.0210518	0.91182	gene body:ZNF157
SINE:Alu:AluSx3_23_134799388_134799555	23	134799388	134799555	0.326236	0.0148622	0.886275	intergenic
SINE:Alu:AluSx_19_7861269_7861880	19	7861269	7861880	0.325424	0.00802086	0.855726	gene body:LRRC8E
SINE:Alu:AluY_19_59039249_59039592	19	59039249	59039592	0.325202	0.00476259	0.796004	intergenic
SINE:Alu:AluJb_21_17698465_17699063	21	17698465	17699063	0.324818	0.00181789	0.67163	intergenic
SINE:Alu:AluSx_9_71098473_71098794	9	71098473	71098794	0.324641	0.00315052	0.73875	intergenic
SINE:MIR:MIR_5_117672052_117672546	5	117672052	117672546	0.324618	0.0001134	0.352215	intergenic
SINE:Alu:AluJb_2_44274034_44274659	2	44274034	44274659	0.324543	0.00298409	0.73875	gene body:PPM1B
SINE:MIR:MIR_10_132492049_132492544	10	132492049	132492544	0.324257	0.0114127	0.868076	intergenic
SINE:Alu:AluSx_19_52942695_52943293	19	52942695	52943293	0.323965	0.00464043	0.789753	gene body:GLTSCR2
SINE:MIR:MIR_10_4245632_4246225	10	4245632	4246225	0.323937	0.00362394	0.748204	intergenic
SINE:Alu:AluJb_8_117661232_117661509	8	117661232	117661509	0.323757	0.0060146	0.825788	intergenic
SINE:Alu:AluJo_5_122976875_122977264	5	122976875	122977264	0.323673	0.0088004	0.855726	gene body:CSNK1G3
SINE:Alu:AluJb_23_47901170_47901452	23	47901170	47901452	0.323393	0.0290208	0.929372	intergenic
SINE:Alu:AluJb_16_23455144_23455493	16	23455144	23455493	0.323084	0.0103308	0.868076	gene body:EARS2
SINE:Alu:AluSx_19_2444321_2444669	19	2444321	2444669	0.322902	0.00870287	0.855726	intergenic
SINE:MIR:MIR_1_22327724_22328162	1	22327724	22328162	0.3226	0.00799814	0.855726	gene body:WNT4
SINE:Alu:AluJo_3_38218880_38220097	3	38218880	38220097	0.322531	0.000768719	0.559415	gene body:OXSR1
SINE:Alu:AluJb_3_129888257_129888743	3	129888257	129888743	0.321677	0.0104134	0.868076	intergenic
SINE:Alu:AluJb_12_48053553_48054151	12	48053553	48054151	0.321632	0.00925871	0.855726	gene body:SPATS2
SINE:Alu:AluSx_20_8884307_8884671	20	8884307	8884671	0.321471	0.0229188	0.915411	intergenic
SINE:MIR:MIR_6_52872942_52873429	6	52872942	52873429	0.321355	0.000603431	0.533463	gene body:GSTA3
SINE:Alu:AluJb_6_71407545_71408138	6	71407545	71408138	0.320774	0.00648649	0.834958	intergenic
SINE:Alu:AluSx_19_45932348_45932963	19	45932348	45932963	0.320541	0.00616062	0.826998	gene body:ITPKC
SINE:MIR:MIRb_22_40958823_40959353	22	40958823	40959353	0.320491	0.00233066	0.67163	intergenic
SINE:MIR:MIR_1_233495319_233495850	1	233495319	233495850	0.32043	0.00606166	0.825788	gene body:ARID4B
SINE:MIR:MIRb_9_123482753_123483312	9	123482753	123483312	0.320333	0.00158645	0.656992	gene body:DAB2IP
SINE:MIR:MIRb_22_26104804_26105203	22	26104804	26105203	0.319735	0.0207957	0.91182	intergenic
SINE:Alu:AluSx_5_139458137_139458497	5	139458137	139458497	0.3195	0.0383813	0.941174	intergenic
SINE:Alu:AluY_15_57392228_57392488	15	57392228	57392488	0.31941	0.0218412	0.914382	gene body:MYO1E
SINE:Alu:AluJb_14_36549688_36550265	14	36549688	36550265	0.319407	0.00623231	0.827228	gene body:SLC25A21
SINE:Alu:AluSx_23_40512835_40513452	23	40512835	40513452	0.319145	0.0110467	0.868076	intergenic
SINE:Alu:AluSx_9_131515717_131516042	9	131515717	131516042	0.319126	0.00172767	0.67163	gene body:PRRX2
SINE:Alu:AluJr_8_144556324_144556663	8	144556324	144556663	0.318993	0.00234181	0.67163	intergenic
SINE:MIR:MIRb_5_150624358_150624851	5	150624358	150624851	0.318266	0.000307409	0.434492	gene body:GM2A
SINE:Alu:AluJb_7_65265900_65266495	7	65265900	65266495	0.318004	0.00653635	0.834958	intergenic
SINE:Alu:AluSx_23_54457977_54458590	23	54457977	54458590	0.317776	0.00422454	0.769222	intergenic
SINE:Alu:AluJr_23_41224278_41225280	23	41224278	41225280	0.317401	0.00230839	0.67163	intergenic
SINE:Alu:AluSx_2_10840020_10840557	2	10840020	10840557	0.31736	0.00118857	0.57982	gene body:ATP6V1C2
SINE:Alu:AluSx_4_123278037_123278380	4	123278037	123278380	0.317347	0.000272801	0.423575	intergenic
SINE:Alu:AluJb_11_118703517_118703868	11	118703517	118703868	0.317273	0.00897421	0.855726	intergenic
SINE:Alu:AluSx_10_43229872_43230465	10	43229872	43230465	0.316491	0.00028806	0.423575	intergenic
SINE:MIR:MIRb_1_112510057_112510579	1	112510057	112510579	0.31629	0.003429	0.73875	intergenic
SINE:MIR:MIRb_8_123891120_123891560	8	123891120	123891560	0.316273	0.0250172	0.920192	gene body:ZHX2
SINE:Alu:AluJb_8_116637126_116637451	8	116637126	116637451	0.316002	0.00380696	0.754741	gene body:TRPS1
SINE:Alu:AluJo_8_38057043_38057225	8	38057043	38057225	0.315782	0.0134396	0.874957	intergenic
SINE:Alu:AluSx_9_139815587_139816199	9	139815587	139816199	0.315533	0.00065177	0.546211	gene body:EHMT1
SINE:Alu:AluJr_1_54806996_54807521	1	54806996	54807521	0.315369	0.0104088	0.868076	gene body:ACOT11
SINE:Alu:FRAM_19_422112_422606	19	422112	422606	0.31536	0.00334001	0.73875	gene body:ODF3L2
SINE:Alu:AluJb_2_85035240_85035857	2	85035240	85035857	0.314893	0.000896199	0.571056	intergenic
SINE:Alu:AluJb_19_51966315_51966909	19	51966315	51966909	0.314542	0.00592927	0.825788	intergenic
SINE:Alu:AluJb_12_106293041_106293391	12	106293041	106293391	0.314525	0.0230759	0.916207	gene body:BTBD11
SINE:MIR:MIRc_5_154049494_154049909	5	154049494	154049909	0.314234	0.0013074	0.590996	intergenic
SINE:MIR:MIR_17_54812366_54812902	17	54812366	54812902	0.31412	0.00178138	0.67163	gene body:YPEL2
SINE:Alu:AluJb_5_20507385_20507717	5	20507385	20507717	0.313844	0.000633182	0.54252	intergenic
SINE:Alu:AluSx_17_62553144_62553443	17	62553144	62553443	0.313646	0.0262361	0.925322	gene body:HELZ
SINE:MIR:MIR_3_199137764_199138316	3	199137764	199138316	0.313326	0.00286219	0.730672	gene body:IQCG
SINE:Alu:AluSz_23_81822519_81822863	23	81822519	81822863	0.313243	0.00571891	0.825788	intergenic
SINE:MIR:MIRb_19_50458512_50459025	19	50458512	50459025	0.313189	0.00438243	0.769491	gene body:MARK4
SINE:Alu:AluJb_4_84561109_84561287	4	84561109	84561287	0.313027	0.0413202	0.941174	gene body:HELQ
SINE:Alu:AluJb_3_53280830_53281123	3	53280830	53281123	0.312692	0.0434693	0.943469	intergenic
SINE:MIR:MIR_4_136678548_136679715	4	136678548	136679715	0.312486	0.00525683	0.813293	intergenic
SINE:Alu:AluJb_1_26636438_26637066	1	26636438	26637066	0.312467	0.00180417	0.67163	gene body:DHDDS
SINE:MIR:MIR_16_15792871_15793422	16	15792871	15793422	0.312415	0.00208975	0.67163	gene body:MYH11
SINE:Alu:AluJr4_16_16735895_16736518	16	16735895	16736518	0.312338	0.038942	0.941174	intergenic
SINE:MIR:MIR_17_413193_413763	17	413193	413763	0.312058	0.0182872	0.907936	gene body:VPS53
SINE:Alu:AluSx_10_73802118_73802706	10	73802118	73802706	0.311809	0.0247228	0.920192	gene body:CBARA1
SINE:MIR:MIRb_2_68199439_68201005	2	68199439	68201005	0.311582	0.000665842	0.546211	intergenic
SINE:tRNA:MamSINE1_11_114725812_114726306	11	114725812	114726306	0.311527	0.0041261	0.769222	gene body:CADM1
SINE:Alu:AluSx_3_18258795_18259151	3	18258795	18259151	0.311516	0.00880495	0.855726	intergenic
SINE:MIR:MIRb_6_34539131_34539425	6	34539131	34539425	0.311337	0.0214101	0.91434	intergenic
SINE:Alu:AluSx_15_73060588_73061538	15	73060588	73061538	0.31133	0.00272928	0.713816	intergenic
SINE:Alu:AluJb_15_26317077_26317605	15	26317077	26317605	0.311011	0.0428707	0.943469	intergenic
SINE:MIR:MIRc_11_71724893_71724986	11	71724893	71724986	0.310838	0.00319911	0.73875	gene body:CLPB
SINE:Alu:AluJb_17_39518220_39518835	17	39518220	39518835	0.310723	0.00162562	0.658579	gene body:HDAC5
SINE:Alu:AluJb_14_90255075_90255396	14	90255075	90255396	0.310401	0.0010347	0.571056	gene body:TTC7B
SINE:MIR:MIRb_9_1965676_1966162	9	1965676	1966162	0.310321	0.00986507	0.856079	intergenic
SINE:Alu:AluSx_12_49236608_49237186	12	49236608	49237186	0.309965	0.00341182	0.73875	gene body:DIP2B
SINE:Alu:AluJb_8_95790645_95791302	8	95790645	95791302	0.309805	0.00352911	0.74736	intergenic
SINE:Alu:AluSx_2_24451013_24451367	2	24451013	24451367	0.309258	0.0196899	0.907936	intergenic
SINE:Alu:AluJb_15_64704225_64704492	15	64704225	64704492	0.309159	0.0335149	0.930667	intergenic
SINE:Alu:AluJb_16_85525072_85525404	16	85525072	85525404	0.309	0.0121116	0.868076	intergenic
SINE:Alu:AluJb_17_68468243_68468571	17	68468243	68468571	0.308641	0.0132699	0.874214	gene body:SLC39A11
SINE:Alu:AluSx_2_7863207_7863533	2	7863207	7863533	0.308508	0.000199773	0.413657	intergenic
SINE:MIR:MIRc_11_8703464_8703921	11	8703464	8703921	0.308467	0.000465875	0.526177	gene body:ST5
SINE:MIR:MIR_3_23029821_23030354	3	23029821	23030354	0.307973	0.0336165	0.930667	intergenic
SINE:Alu:AluJb_19_17091372_17091890	19	17091372	17091890	0.307642	0.0115063	0.868076	gene body:MYO9B
SINE:MIR:MIR_20_42914085_42914679	20	42914085	42914679	0.307637	0.0142157	0.879331	intergenic
SINE:Alu:AluJb_19_41099933_41100262	19	41099933	41100262	0.307608	0.00780682	0.855726	intergenic
SINE:Alu:AluJb_16_3149596_3149956	16	3149596	3149956	0.307401	0.0201243	0.907936	intergenic
SINE:MIR:MIR_16_19813156_19813739	16	19813156	19813739	0.306755	0.00017814	0.401841	intergenic
SINE:Alu:AluJb_23_13926110_13926792	23	13926110	13926792	0.306541	0.006202	0.827228	intergenic
SINE:MIR:MIR_1_228233747_228234335	1	228233747	228234335	0.306513	0.00222107	0.67163	intergenic
SINE:Alu:AluSx_6_28835287_28835604	6	28835287	28835604	0.306318	0.00802775	0.855726	intergenic
SINE:MIR:MIR_10_10772497_10772975	10	10772497	10772975	0.306299	0.0196904	0.907936	intergenic
SINE:Alu:AluY_5_57592313_57592671	5	57592313	57592671	0.306225	0.0115369	0.868076	intergenic
SINE:Alu:AluSx_19_43658494_43659111	19	43658494	43659111	0.306051	0.000371971	0.455682	gene body:RYR1
SINE:Alu:AluJb_23_116979914_116980213	23	116979914	116980213	0.305745	0.00209305	0.67163	gene body:KLHL13
SINE:MIR:MIRb_17_23300804_23301195	17	23300804	23301195	0.305553	0.00422652	0.769222	intergenic
SINE:Alu:AluSx_18_12435995_12436383	18	12435995	12436383	0.305265	0.0160226	0.902289	intergenic
SINE:MIR:MIR_21_32703206_32703483	21	32703206	32703483	0.305224	0.00378442	0.754741	intergenic
SINE:Alu:AluJb_17_43120738_43121576	17	43120738	43121576	0.305024	0.00321993	0.73875	intergenic
SINE:MIR:MIRb_12_92885973_92886401	12	92885973	92886401	0.304613	0.00768122	0.855726	intergenic
SINE:Alu:AluJb_16_83789885_83790491	16	83789885	83790491	0.304252	0.00210154	0.67163	intergenic
SINE:Alu:AluSx_16_29655991_29656588	16	29655991	29656588	0.304177	0.0131842	0.873424	intergenic
SINE:Alu:AluJb_14_67153319_67153721	14	67153319	67153721	0.304081	0.00790177	0.855726	intergenic
SINE:MIR:MIRb_11_128904042_128904635	11	128904042	128904635	0.303995	0.0291525	0.929372	intergenic
SINE:Alu:AluJb_3_126720124_126720676	3	126720124	126720676	0.303696	0.00730048	0.854035	gene body:SNX4
SINE:Alu:AluJb_20_34060384_34060878	20	34060384	34060878	0.303687	0.0222206	0.914382	gene body:C20orf152
SINE:MIR:MIR_9_132966521_132966964	9	132966521	132966964	0.303657	0.00150991	0.635893	gene body:AIF1L
SINE:Alu:AluSx_19_44384498_44385053	19	44384498	44385053	0.30363	0.0085046	0.855726	intergenic
SINE:Alu:AluSx3_17_54600649_54600843	17	54600649	54600843	0.303576	0.0112019	0.868076	gene body:PRR11
SINE:MIR:MIRb_2_11138327_11139268	2	11138327	11139268	0.303273	0.00280728	0.721596	intergenic
SINE:Alu:AluJb_21_43200473_43201069	21	43200473	43201069	0.302953	0.00373232	0.751601	gene body:NDUFV3
SINE:Alu:AluJb_15_56806502_56807107	15	56806502	56807107	0.302936	0.00106926	0.571056	gene body:ADAM10
SINE:MIR:MIRb_1_34987218_34987768	1	34987218	34987768	0.302927	0.0170454	0.907936	intergenic
SINE:Alu:AluSx_17_1615187_1615686	17	1615187	1615686	0.302743	0.00126718	0.584539	gene body:SERPINF1
SINE:Alu:AluJb_1_16061814_16062343	1	16061814	16062343	0.302439	0.00532984	0.813293	gene body:SPEN
SINE:MIR:MIRb_7_127428630_127428902	7	127428630	127428902	0.301927	0.01641	0.907936	gene body:SND1
SINE:MIR:MIR_16_83207165_83207694	16	83207165	83207694	0.301915	0.0238019	0.917389	gene body:COTL1
SINE:MIR:MIR_8_78184452_78184958	8	78184452	78184958	0.301764	0.00582708	0.825788	intergenic
SINE:MIR:MIRb_10_98949517_98950247	10	98949517	98950247	0.301432	0.00440324	0.769491	intergenic
SINE:MIR:MIR_12_104072369_104072716	12	104072369	104072716	0.301063	0.00124666	0.584539	gene body:KIAA1033
SINE:Alu:AluSx_1_179150299_179150862	1	179150299	179150862	0.300926	0.0072225	0.853426	gene body:KIAA1614
SINE:Alu:AluSx_17_26790748_26791072	17	26790748	26791072	0.300829	0.00102346	0.571056	gene body:RAB11FIP4
SINE:Alu:AluJb_1_93065106_93065700	1	93065106	93065700	0.300493	0.0041003	0.769222	intergenic
SINE:Alu:AluJb_10_35340043_35340599	10	35340043	35340599	0.300259	0.0061463	0.826998	gene body:CUL2
SINE:Alu:AluJb_14_23758225_23758551	14	23758225	23758551	0.300253	0.0152479	0.891984	gene body:NEDD8
SINE:MIR:MIR_1_30951043_30951692	1	30951043	30951692	0.300123	0.00410449	0.769222	intergenic
SINE:MIR:MIRb_19_8568270_8569153	19	8568270	8569153	0.299922	0.0026841	0.708579	gene body:ADAMTS10
SINE:Alu:AluSx_19_283193_283733	19	283193	283733	0.299735	0.0140756	0.879331	gene body:MIER2
SINE:Alu:AluJb_14_20032581_20033229	14	20032581	20033229	0.299587	0.00567997	0.825788	intergenic
SINE:MIR:MIRc_1_93848780_93849263	1	93848780	93849263	0.299426	0.0303101	0.929372	gene body:BCAR3
SINE:MIR:MIR_19_43287523_43287982	19	43287523	43287982	0.29917	0.00445378	0.772089	gene body:SIPA1L3
SINE:MIR:MIR3_18_37695646_37695937	18	37695646	37695937	0.2991	0.0446702	0.943937	intergenic
SINE:MIR:MIRb_10_21636655_21636947	10	21636655	21636947	0.299069	0.00292931	0.733921	intergenic
SINE:MIR:MIR_2_23898525_23899005	2	23898525	23899005	0.298988	0.0100944	0.866641	gene body:ATAD2B
SINE:MIR:MIRc_23_119573404_119573937	23	119573404	119573937	0.298877	0.0199773	0.907936	gene body:CUL4B
SINE:Alu:AluSg4_4_55159114_55159574	4	55159114	55159574	0.298816	0.0156478	0.899096	intergenic
SINE:Alu:AluJb_13_19591562_19591774	13	19591562	19591774	0.29877	0.0017793	0.67163	intergenic
SINE:MIR:MIRc_18_49885570_49886021	18	49885570	49886021	0.298743	0.00222584	0.67163	intergenic
SINE:Alu:AluSq2_16_85970226_85970994	16	85970226	85970994	0.298708	0.00600506	0.825788	gene body:FBXO31
SINE:MIR:MIR_4_146798324_146798912	4	146798324	146798912	0.298642	0.0156822	0.899919	gene body:MMAA
SINE:MIR:MIRb_9_132877102_132878437	9	132877102	132878437	0.298358	0.00302786	0.73875	gene body:LAMC3
SINE:MIR:MIRb_16_72048814_72049276	16	72048814	72049276	0.298337	0.00671161	0.846537	intergenic
SINE:Alu:AluSx_16_70426178_70426777	16	70426178	70426777	0.298042	0.0121017	0.868076	intergenic
SINE:Alu:AluJb_14_91273374_91273955	14	91273374	91273955	0.297887	0.0186689	0.907936	intergenic
SINE:MIR:MIR3_4_4588804_4589695	4	4588804	4589695	0.297751	0.000810457	0.559415	gene body:STX18
SINE:MIR:MIRc_5_149743026_149743483	5	149743026	149743483	0.297727	0.0137157	0.879331	gene body:TCOF1
SINE:Alu:AluJb_7_73067408_73067749	7	73067408	73067749	0.297631	0.00120382	0.582703	intergenic
SINE:Alu:AluJb_7_6341908_6342522	7	6341908	6342522	0.297173	0.00808881	0.855726	gene body:C7orf70
SINE:MIR:MIRb_17_38311210_38311645	17	38311210	38311645	0.297155	0.00756885	0.855726	gene body:G6PC
SINE:MIR:MIRb_1_41049137_41049437	1	41049137	41049437	0.29714	0.000575469	0.533463	gene body:KCNQ4
SINE:Alu:AluSx_20_34764338_34764885	20	34764338	34764885	0.297117	0.00702591	0.853426	gene body:NDRG3
SINE:MIR:MIR3_10_32026968_32027309	10	32026968	32027309	0.296904	0.0245689	0.920192	intergenic
SINE:Alu:AluSx_19_1971903_1972488	19	1971903	1972488	0.296651	0.0350283	0.932888	intergenic
SINE:Alu:AluJo_1_172113130_172113483	1	172113130	172113483	0.296588	0.00103607	0.571056	gene body:ZBTB37
SINE:MIR:MIR_17_69854941_69855349	17	69854941	69855349	0.296569	0.00398813	0.768185	gene body:KIF19
SINE:MIR:MIR_23_107067182_107067674	23	107067182	107067674	0.296501	0.0406723	0.941174	intergenic
SINE:MIR:MIRb_8_20779021_20779207	8	20779021	20779207	0.296482	0.0494234	0.943937	intergenic
SINE:Alu:AluSq_1_41527201_41527561	1	41527201	41527561	0.296412	0.00175476	0.67163	intergenic
SINE:Alu:AluJb_7_150969931_150970540	7	150969931	150970540	0.296238	0.00675225	0.848022	gene body:PRKAG2
SINE:MIR:MIRc_7_139323393_139323865	7	139323393	139323865	0.295634	0.0133205	0.874845	gene body:TBXAS1
SINE:MIR:MIR_5_31683088_31683806	5	31683088	31683806	0.295505	0.000737662	0.558739	intergenic
SINE:Alu:AluJb_19_51817789_51818444	19	51817789	51818444	0.295452	0.00181651	0.67163	gene body:PTGIR
SINE:Alu:AluJb_16_30061445_30062053	16	30061445	30062053	0.295337	0.00513391	0.813293	intergenic
SINE:Alu:AluSx_17_32466624_32467156	17	32466624	32467156	0.295088	0.0245926	0.920192	gene body:AATF
SINE:MIR:MIR_9_17877079_17877482	9	17877079	17877482	0.29508	0.00056433	0.533463	intergenic
SINE:Alu:AluJb_17_23830882_23831486	17	23830882	23831486	0.294913	0.00107414	0.571056	gene body:SLC13A2
SINE:MIR:MIRc_9_122753448_122754003	9	122753448	122754003	0.294748	0.0119359	0.868076	intergenic
SINE:Alu:AluSx_14_51130592_51131230	14	51130592	51131230	0.294675	0.00480986	0.797851	gene body:FRMD6
SINE:MIR:MIRb_16_27759357_27760118	16	27759357	27760118	0.294465	0.0283938	0.929372	gene body:GSG1L
SINE:Alu:AluSx_14_73592490_73593091	14	73592490	73593091	0.294357	0.0111657	0.868076	gene body:C14orf45
SINE:Alu:AluJb_12_119465549_119466123	12	119465549	119466123	0.29413	0.0164132	0.907936	gene body:RNF10
SINE:Alu:AluSx1_1_178058782_178059354	1	178058782	178059354	0.294067	0.00172527	0.67163	intergenic
SINE:MIR:MIRb_5_106986141_106986736	5	106986141	106986736	0.293987	0.00586627	0.825788	gene body:EFNA5
SINE:MIR:MIRb_22_36385649_36385866	22	36385649	36385866	0.293761	0.00354963	0.748204	gene body:PDXP
SINE:Alu:AluJb_19_18848149_18848493	19	18848149	18848493	0.293636	0.00873881	0.855726	gene body:LASS1
SINE:MIR:MIRb_9_92142263_92142892	9	92142263	92142892	0.293017	0.00518823	0.813293	intergenic
SINE:Alu:AluSx1_5_80553269_80553565	5	80553269	80553565	0.292927	0.0273877	0.929372	gene body:RASGRF2
SINE:Alu:AluSx_18_41728140_41728456	18	41728140	41728456	0.292893	0.00121469	0.584174	gene body:KIAA1632
SINE:MIR:MIR_12_110146979_110147442	12	110146979	110147442	0.292623	0.00556628	0.825788	gene body:CUX2
SINE:Alu:AluSx_6_73979546_73980199	6	73979546	73980199	0.292399	0.00095516	0.571056	intergenic
SINE:Alu:AluJb_12_2848697_2849313	12	2848697	2849313	0.29218	0.0094883	0.855726	gene body:FOXM1
SINE:Alu:AluSx_11_83010621_83010917	11	83010621	83010917	0.291934	0.0333135	0.930667	gene body:DLG2
SINE:Alu:AluY_5_160407148_160407495	5	160407148	160407495	0.29186	0.00322505	0.73875	intergenic
SINE:MIR:MIRc_5_138628243_138628758	5	138628243	138628758	0.29173	0.0104033	0.868076	intergenic
SINE:MIR:MIRb_6_40958725_40959249	6	40958725	40959249	0.291302	0.000460357	0.526177	intergenic
SINE:MIR:MIR_23_129038726_129039502	23	129038726	129039502	0.291277	0.00910494	0.855726	gene body:ELF4
SINE:Alu:AluSx_21_46534973_46535558	21	46534973	46535558	0.290988	0.0159732	0.902289	gene body:C21orf57
SINE:MIR:MIRc_11_115024182_115024716	11	115024182	115024716	0.290903	0.00198838	0.67163	intergenic
SINE:MIR:MIR_19_46442126_46442678	19	46442126	46442678	0.290685	0.0427922	0.943469	gene body:AXL
SINE:Alu:AluSx_10_42391191_42391742	10	42391191	42391742	0.290526	0.0118722	0.868076	intergenic
SINE:MIR:MIRb_12_115994395_115994738	12	115994395	115994738	0.290305	0.00262581	0.706627	gene body:TESC
SINE:MIR:MIRb_1_17287630_17288108	1	17287630	17288108	0.29029	0.0121314	0.868076	gene body:PADI2
SINE:MIR:MIR_2_14969287_14969863	2	14969287	14969863	0.290019	0.00132402	0.590996	intergenic
SINE:MIR:MIRb_16_16122294_16122852	16	16122294	16122852	0.289945	0.00371962	0.751601	gene body:ABCC1
SINE:Alu:AluSx_5_137916649_137917222	5	137916649	137917222	0.289897	0.00823575	0.855726	intergenic
SINE:Alu:AluJb_9_130999240_130999860	9	130999240	130999860	0.289752	0.00825159	0.855726	intergenic
SINE:MIR:MIR3_20_23134684_23135205	20	23134684	23135205	0.289744	0.00467928	0.789943	intergenic
SINE:MIR:MIRb_2_4720596_4720782	2	4720596	4720782	0.289396	0.0320895	0.929372	intergenic
SINE:Alu:AluJb_19_18842889_18843460	19	18842889	18843460	0.289319	0.00303056	0.73875	gene body:LASS1
SINE:MIR:MIR_4_53274654_53275135	4	53274654	53275135	0.2893	0.00570271	0.825788	intergenic
SINE:Alu:AluSx_9_78186909_78187527	9	78186909	78187527	0.28915	0.00487017	0.800612	intergenic
SINE:Alu:AluJr_2_166948391_166949061	2	166948391	166949061	0.288804	0.0105111	0.868076	intergenic
SINE:MIR:MIR_3_73081756_73082589	3	73081756	73082589	0.288415	0.0119596	0.868076	gene body:GXYLT2
SINE:MIR:MIR_23_47374929_47375394	23	47374929	47375394	0.288294	0.0037134	0.751601	intergenic
SINE:Alu:AluJo_2_78157626_78157899	2	78157626	78157899	0.288234	0.0107363	0.868076	intergenic
SINE:MIR:MIR_21_40731178_40731722	21	40731178	40731722	0.288191	0.013178	0.873424	gene body:DSCAM
SINE:Alu:AluJr_3_42053244_42053617	3	42053244	42053617	0.288158	0.00616925	0.826998	intergenic
SINE:Alu:AluSx_3_197638534_197638885	3	197638534	197638885	0.288129	0.00248499	0.686069	gene body:UBXN7
SINE:Alu:AluJb_7_75799775_75800654	7	75799775	75800654	0.287981	0.00220053	0.67163	gene body:YWHAG
SINE:Alu:AluJb_18_41509491_41509765	18	41509491	41509765	0.287974	0.0150372	0.889132	gene body:SLC14A2
SINE:Alu:AluSx_1_201815642_201816288	1	201815642	201816288	0.287858	0.000904596	0.571056	intergenic
SINE:Alu:AluSx_17_7607022_7607621	17	7607022	7607621	0.287617	0.0267695	0.929372	gene body:DNAH2
SINE:MIR:MIRb_5_173069945_173070423	5	173069945	173070423	0.287296	0.00918135	0.855726	intergenic
SINE:MIR:MIR_23_117758359_117758902	23	117758359	117758902	0.287093	0.00959776	0.855726	gene body:IL13RA1
SINE:Alu:AluSx_17_34825170_34825784	17	34825170	34825784	0.286862	0.00404812	0.769222	gene body:MED1
SINE:Alu:AluY_19_57693216_57693747	19	57693216	57693747	0.286772	0.00215307	0.67163	gene body:ZNF578
SINE:MIR:MIRb_1_23401883_23402308	1	23401883	23402308	0.286537	0.0235029	0.917389	intergenic
SINE:Alu:AluJr_17_8183203_8183829	17	8183203	8183829	0.286423	0.0231678	0.916207	promoter:ODF4
SINE:MIR:MIRb_3_140521295_140522172	3	140521295	140522172	0.286419	0.00767677	0.855726	intergenic
SINE:Alu:AluJb_6_155333464_155334119	6	155333464	155334119	0.286366	0.00650141	0.834958	intergenic
SINE:MIR:MIRc_18_58548609_58549119	18	58548609	58549119	0.286346	0.0195249	0.907936	gene body:PHLPP1
SINE:MIR:MIR_11_69669373_69669820	11	69669373	69669820	0.286345	0.00182569	0.67163	gene body:ANO1
SINE:MIR:MIRb_12_28669604_28670151	12	28669604	28670151	0.286189	0.0117247	0.868076	intergenic
SINE:Alu:AluJb_2_170618873_170619392	2	170618873	170619392	0.286166	0.0108246	0.868076	gene body:UBR3
SINE:Alu:AluJb_5_24520581_24520936	5	24520581	24520936	0.28616	0.0120177	0.868076	intergenic
SINE:Alu:AluJr_14_104568013_104568698	14	104568013	104568698	0.285994	0.00856838	0.855726	intergenic
SINE:Alu:AluJb_1_242784307_242784469	1	242784307	242784469	0.285944	0.00213888	0.67163	gene body:C1orf101
SINE:Alu:AluJb_20_60180188_60180795	20	60180188	60180795	0.285629	0.000281626	0.423575	gene body:SS18L1
SINE:MIR:MIR_3_12322459_12323037	3	12322459	12323037	0.28542	0.00206212	0.67163	gene body:PPARG
SINE:MIR:MIR_19_49897063_49897560	19	49897063	49897560	0.285096	0.0127238	0.873424	gene body:CEACAM16
SINE:Alu:AluJr_7_72761839_72762297	7	72761839	72762297	0.285087	0.0471961	0.943937	gene body:STX1A
SINE:MIR:MIR3_2_26544167_26544551	2	26544167	26544551	0.284844	0.0095462	0.855726	gene body:OTOF
SINE:MIR:MIRb_3_21757148_21757564	3	21757148	21757564	0.284828	0.0203434	0.90983	gene body:ZNF385D
SINE:Alu:AluSx_3_33786155_33786767	3	33786155	33786767	0.284813	0.00731268	0.854035	intergenic
SINE:MIR:MIR_17_26137284_26137836	17	26137284	26137836	0.284804	0.00109717	0.571056	gene body:CRLF3
SINE:MIR:MIRb_4_88084400_88084846	4	88084400	88084846	0.284641	0.00889543	0.855726	gene body:AFF1
SINE:MIR:MIRb_4_5784566_5784851	4	5784566	5784851	0.284549	0.0417025	0.941475	gene body:EVC
SINE:MIR:MIR_11_63373497_63374003	11	63373497	63374003	0.283567	0.00867085	0.855726	gene body:MARK2
SINE:Alu:AluJb_19_6597164_6597785	19	6597164	6597785	0.283292	0.00317784	0.73875	intergenic
SINE:Alu:AluSx_17_5247102_5247702	17	5247102	5247702	0.283264	0.0104358	0.868076	gene body:NUP88
SINE:MIR:MIR_17_3502221_3502702	17	3502221	3502702	0.283212	0.00236313	0.67163	gene body:CTNS
SINE:Alu:AluJo_14_72521625_72522373	14	72521625	72522373	0.2832	0.0171357	0.907936	gene body:ZFYVE1
SINE:MIR:MIRb_6_155333376_155334284	6	155333376	155334284	0.283128	0.00625018	0.827228	intergenic
SINE:MIR:MIRb_22_29210091_29210616	22	29210091	29210616	0.28278	0.0250034	0.920192	intergenic
SINE:Alu:AluJb_1_39301095_39301580	1	39301095	39301580	0.282765	0.0179001	0.907936	intergenic
SINE:Alu:AluSx_23_16734543_16735150	23	16734543	16735150	0.282749	0.0407416	0.941174	gene body:TXLNG
SINE:Alu:AluJb_20_61056765_61057407	20	61056765	61057407	0.282475	0.0110275	0.868076	gene body:SLC17A9
SINE:MIR:MIRb_14_56594885_56595520	14	56594885	56595520	0.282441	0.000289797	0.423575	intergenic
SINE:MIR:MIRb_19_45533169_45533770	19	45533169	45533770	0.282248	0.000474749	0.528197	gene body:C19orf47
SINE:Alu:AluJo_13_28842204_28842627	13	28842204	28842627	0.282096	0.001892	0.67163	gene body:MTUS2
SINE:Alu:AluJb_1_149673004_149673597	1	149673004	149673597	0.282083	0.00735536	0.854035	gene body:POGZ
SINE:MIR:MIR_14_67299698_67300258	14	67299698	67300258	0.282046	0.00840269	0.855726	gene body:ZFYVE26
SINE:MIR:MIR_12_119649633_119650109	12	119649633	119650109	0.282039	0.0378178	0.939565	gene body:ACADS
SINE:Alu:AluSx_20_29760842_29761449	20	29760842	29761449	0.282033	0.00834937	0.855726	gene body:BCL2L1
SINE:Alu:AluJb_19_19040500_19040851	19	19040500	19040851	0.281795	0.0257215	0.920682	gene body:SLC25A42
SINE:MIR:MIRc_17_23834796_23835051	17	23834796	23835051	0.281749	0.00279105	0.719908	gene body:SLC13A2
SINE:MIR:MIRb_10_28594799_28595285	10	28594799	28595285	0.281698	0.0328136	0.930667	gene body:MPP7
SINE:MIR:MIRc_2_232254824_232255265	2	232254824	232255265	0.281495	0.00265162	0.708579	intergenic
SINE:Alu:FRAM_17_77302522_77302989	17	77302522	77302989	0.281457	0.0131639	0.873424	intergenic
SINE:MIR:MIRb_22_25328778_25329545	22	25328778	25329545	0.281391	0.00467654	0.789943	gene body:CRYBB1
SINE:MIR:MIRb_19_4485329_4485748	19	4485329	4485748	0.280854	0.0191961	0.907936	gene body:PLIN5
SINE:Alu:AluJb_19_52002234_52002788	19	52002234	52002788	0.280541	0.00651706	0.834958	intergenic
SINE:Alu:AluSx_16_57357958_57358570	16	57357958	57358570	0.280422	0.00449848	0.77522	intergenic
SINE:MIR:MIRc_8_26152339_26152881	8	26152339	26152881	0.280279	0.00321967	0.73875	intergenic
SINE:Alu:AluSx_20_31784518_31785137	20	31784518	31785137	0.280216	0.0141979	0.879331	gene body:ZNF341
SINE:Alu:AluSx_22_41360383_41360739	22	41360383	41360739	0.279904	0.0163759	0.907936	gene body:CYB5R3
SINE:MIR:MIR3_12_46697760_46698168	12	46697760	46698168	0.279838	0.0117859	0.868076	intergenic
SINE:Alu:AluJb_3_126825659_126825954	3	126825659	126825954	0.279763	0.0076089	0.855726	intergenic
SINE:MIR:MIR_8_139010003_139010431	8	139010003	139010431	0.279744	0.00461908	0.789726	intergenic
SINE:MIR:MIRb_23_118288886_118289402	23	118288886	118289402	0.279544	0.000608298	0.533463	intergenic
SINE:MIR:MIR_1_34874938_34875298	1	34874938	34875298	0.279397	0.0308232	0.929372	intergenic
SINE:MIR:MIRc_23_41371859_41372330	23	41371859	41372330	0.27912	0.0497675	0.944827	gene body:CASK
SINE:Alu:AluJo_2_148719148_148719641	2	148719148	148719641	0.279116	0.00935892	0.855726	gene body:MBD5
SINE:MIR:MIR3_2_196051623_196052089	2	196051623	196052089	0.278849	0.0495283	0.944725	intergenic
SINE:MIR:MIRb_12_540379_540669	12	540379	540669	0.278676	0.0288191	0.929372	gene body:B4GALNT3
SINE:Alu:AluJb_11_9275034_9275932	11	9275034	9275932	0.278671	0.0085344	0.855726	gene body:TMEM41B
SINE:Alu:AluSx_1_54666531_54667152	1	54666531	54667152	0.278536	0.00950644	0.855726	intergenic
SINE:MIR:MIRc_9_113269872_113270494	9	113269872	113270494	0.278519	0.00646609	0.834958	gene body:KIAA0368
SINE:MIR:MIRb_12_130887626_130887935	12	130887626	130887935	0.278227	0.0168442	0.907936	gene body:MMP17
SINE:MIR:MIRb_6_88007303_88008551	6	88007303	88008551	0.278162	0.0102233	0.868076	gene body:ZNF292
SINE:MIR:MIRb_9_123971966_123972540	9	123971966	123972540	0.278072	0.00169298	0.67163	gene body:MORN5
SINE:MIR:MIRb_22_44013325_44013582	22	44013325	44013582	0.278062	0.0358103	0.934467	gene body:C22orf9
SINE:MIR:MIRb_1_23365300_23365863	1	23365300	23365863	0.277696	0.0400682	0.941174	gene body:LUZP1
SINE:Alu:AluSx_10_104321129_104321460	10	104321129	104321460	0.277535	0.0378668	0.939565	gene body:SUFU
SINE:Alu:AluJb_6_108995529_108996107	6	108995529	108996107	0.27749	0.00793797	0.855726	gene body:FOXO3
SINE:MIR:MIR_12_97834778_97835255	12	97834778	97835255	0.277444	0.0299249	0.929372	gene body:ANKS1B
SINE:MIR:MIR_17_34639563_34640125	17	34639563	34640125	0.277348	0.00609291	0.825788	intergenic
SINE:MIR:MIRc_1_32454830_32455717	1	32454830	32455717	0.277165	0.00932071	0.855726	gene body:C1orf91
SINE:Alu:AluJo_11_85309515_85309711	11	85309515	85309711	0.277115	0.000682686	0.553146	intergenic
SINE:Alu:AluSx_20_54616230_54616872	20	54616230	54616872	0.277091	0.00294852	0.73509	intergenic
SINE:MIR:MIR_1_207868204_207868767	1	207868204	207868767	0.277088	0.0173297	0.907936	gene body:LAMB3
SINE:MIR:MIR_23_39530583_39531088	23	39530583	39531088	0.277043	0.00662818	0.841712	intergenic
SINE:MIR:MIR_7_48346232_48346924	7	48346232	48346924	0.276906	0.000459174	0.526177	gene body:ABCA13
SINE:Alu:AluJb_16_67668449_67668675	16	67668449	67668675	0.276826	0.00772959	0.855726	gene body:TMCO7
SINE:MIR:MIR_1_199459015_199459590	1	199459015	199459590	0.27679	0.0170451	0.907936	gene body:IGFN1
SINE:Alu:FLAM_A_19_1288282_1288567	19	1288282	1288567	0.276445	0.0454751	0.943937	intergenic
SINE:MIR:MIR3_9_76358633_76359010	9	76358633	76359010	0.276328	0.0130735	0.873424	gene body:RORB
SINE:MIR:MIR_2_53962905_53963302	2	53962905	53963302	0.276304	0.0198496	0.907936	gene body:PSME4
SINE:MIR:MIR_8_28285165_28285633	8	28285165	28285633	0.276194	0.0318372	0.929372	gene body:ZNF395
SINE:MIR:MIR_5_169958005_169958849	5	169958005	169958849	0.276092	0.00229252	0.67163	gene body:KCNIP1
SINE:Alu:AluJb_7_23538453_23539048	7	23538453	23539048	0.27589	0.00328452	0.73875	intergenic
SINE:Alu:AluJb_16_24309699_24310303	16	24309699	24310303	0.275721	0.0123941	0.87066	intergenic
SINE:MIR:MIRb_18_8941250_8941880	18	8941250	8941880	0.27563	0.0107808	0.868076	intergenic
SINE:Alu:FLAM_C_15_57364737_57365168	15	57364737	57365168	0.275507	0.0438731	0.943469	gene body:MYO1E
SINE:Alu:AluJb_10_119909291_119909603	10	119909291	119909603	0.275348	0.00607499	0.825788	gene body:CASC2
SINE:MIR:MIRb_20_51007243_51007652	20	51007243	51007652	0.275348	0.0167736	0.907936	intergenic
SINE:Alu:AluSx_17_71079921_71080513	17	71079921	71080513	0.275328	0.00334186	0.73875	gene body:LLGL2
SINE:MIR:MIRb_8_37639728_37640376	8	37639728	37640376	0.275325	0.00104523	0.571056	intergenic
SINE:MIR:MIR_16_17323644_17323888	16	17323644	17323888	0.275208	0.0428293	0.943469	gene body:XYLT1
SINE:Alu:AluSx_5_7241196_7241804	5	7241196	7241804	0.274858	0.0110358	0.868076	intergenic
SINE:MIR:MIRb_5_34725327_34725817	5	34725327	34725817	0.274646	0.0333088	0.930667	gene body:RAI14
SINE:Alu:AluJb_10_94553026_94553523	10	94553026	94553523	0.274609	0.0302936	0.929372	intergenic
SINE:Alu:AluSx_16_68848237_68848838	16	68848237	68848838	0.274503	0.00214601	0.67163	gene body:AARS
SINE:Alu:AluSg_15_35700146_35700526	15	35700146	35700526	0.274419	0.0107446	0.868076	intergenic
SINE:Alu:AluJb_7_3154841_3155537	7	3154841	3155537	0.27441	0.00079151	0.559415	intergenic
SINE:Alu:AluSx_16_2532152_2532460	16	2532152	2532460	0.274359	0.0241691	0.920192	gene body:PDPK1
SINE:MIR:MIRb_3_56575132_56575623	3	56575132	56575623	0.274352	0.0395392	0.941174	gene body:CCDC66
SINE:MIR:MIRb_5_68110872_68111338	5	68110872	68111338	0.274279	0.00108836	0.571056	intergenic
SINE:Alu:AluSx_11_118414239_118414906	11	118414239	118414906	0.274132	0.0189609	0.907936	intergenic
SINE:MIR:MIRb_4_5901217_5901778	4	5901217	5901778	0.274079	0.00594498	0.825788	gene body:CRMP1
SINE:MIR:MIRb_2_29319462_29319868	2	29319462	29319868	0.273874	0.00565808	0.825788	gene body:ALK
SINE:Alu:AluJr4_7_150350003_150350455	7	150350003	150350455	0.273643	0.0228024	0.914382	gene body:ATG9B
SINE:MIR:MIRb_1_19977251_19977815	1	19977251	19977815	0.273606	0.0279783	0.929372	gene body:TMCO4
SINE:MIR:MIRc_16_29599343_29599812	16	29599343	29599812	0.273556	0.00652407	0.834958	gene body:QPRT
SINE:MIR:MIRb_4_6978598_6978932	4	6978598	6978932	0.273542	0.0295744	0.929372	gene body:TBC1D14
SINE:Alu:AluSx_1_9792143_9792708	1	9792143	9792708	0.273409	0.00070637	0.558514	gene body:CLSTN1
SINE:Alu:AluJb_19_38524739_38524960	19	38524739	38524960	0.273367	0.0465146	0.943937	intergenic
SINE:MIR:MIR_17_3422595_3423178	17	3422595	3423178	0.273087	0.0307175	0.929372	gene body:TRPV1
SINE:Alu:AluJb_4_88045130_88045744	4	88045130	88045744	0.273058	0.0122893	0.868076	intergenic
SINE:Alu:AluSx_5_133602787_133603382	5	133602787	133603382	0.272791	0.0182151	0.907936	intergenic
SINE:MIR:MIRb_15_31539907_31540297	15	31539907	31540297	0.272533	0.0049173	0.802079	gene body:RYR3
SINE:Alu:AluSx_3_196470023_196470633	3	196470023	196470633	0.272466	0.0162863	0.907936	gene body:C3orf21
SINE:Alu:AluSx_8_53870595_53871178	8	53870595	53871178	0.272433	0.0279718	0.929372	intergenic
SINE:Alu:AluJb_20_30366888_30367183	20	30366888	30367183	0.272417	0.0132403	0.873424	gene body:KIF3B
SINE:Alu:FRAM_14_49940530_49941011	14	49940530	49941011	0.27221	0.0108226	0.868076	intergenic
SINE:MIR:MIRb_1_179150176_179150952	1	179150176	179150952	0.272124	0.00929638	0.855726	gene body:KIAA1614
SINE:MIR:MIRc_12_115201556_115202128	12	115201556	115202128	0.27183	0.0181233	0.907936	intergenic
SINE:Alu:AluSx_23_73708779_73709097	23	73708779	73709097	0.271821	0.029434	0.929372	intergenic
SINE:MIR:MIR_4_77584637_77585384	4	77584637	77585384	0.271615	0.00450148	0.77522	gene body:SHROOM3
SINE:Alu:AluSx_17_33780514_33781098	17	33780514	33781098	0.27159	0.0201945	0.907936	gene body:SOCS7
SINE:MIR:MIRb_2_237494129_237494591	2	237494129	237494591	0.271574	0.0261871	0.925259	intergenic
SINE:Alu:AluSx_8_38005034_38005365	8	38005034	38005365	0.271482	0.02147	0.91434	intergenic
SINE:Alu:AluJb_11_125342774_125343125	11	125342774	125343125	0.271432	0.000813867	0.559415	gene body:CDON
SINE:Alu:AluJb_12_116917634_116918213	12	116917634	116918213	0.27143	0.0118864	0.868076	intergenic
SINE:Alu:AluJb_13_19205485_19206108	13	19205485	19206108	0.271408	0.0134326	0.874957	gene body:PSPC1
SINE:MIR:MIRb_8_102191625_102192700	8	102191625	102192700	0.271355	0.00920697	0.855726	intergenic
SINE:MIR:MIRb_3_73608863_73609210	3	73608863	73609210	0.271115	0.00219798	0.67163	gene body:PDZRN3
SINE:Alu:AluSz_20_41287246_41287817	20	41287246	41287817	0.271103	0.0105226	0.868076	intergenic
SINE:Alu:AluJb_8_11718499_11719066	8	11718499	11719066	0.271015	0.0122167	0.868076	gene body:FDFT1
SINE:MIR:MIRb_17_36951553_36952320	17	36951553	36952320	0.270983	0.00379717	0.754741	intergenic
SINE:Alu:AluJb_19_6206855_6207483	19	6206855	6207483	0.270857	0.00906377	0.855726	gene body:MLLT1
SINE:MIR:MIRb_12_131579606_131582295	12	131579606	131582295	0.270659	0.00531162	0.813293	gene body:FBRSL1
SINE:MIR:MIR_16_31170378_31170882	16	31170378	31170882	0.270455	0.00209713	0.67163	intergenic
SINE:MIR:MIR_20_3633570_3634068	20	3633570	3634068	0.270348	0.012298	0.868076	gene body:SIGLEC1
SINE:Alu:AluJb_1_224603704_224604301	1	224603704	224604301	0.270225	0.0135605	0.876705	intergenic
SINE:Alu:AluJb_14_51929175_51929501	14	51929175	51929501	0.270189	0.00792978	0.855726	intergenic
SINE:Alu:AluJb_19_50894098_50894614	19	50894098	50894614	0.270062	0.00230855	0.67163	gene body:QPCTL
SINE:Alu:AluSx_1_23852443_23852691	1	23852443	23852691	0.269986	0.0078727	0.855726	intergenic
SINE:Alu:AluJb_10_35590078_35590646	10	35590078	35590646	0.269981	0.00222627	0.67163	gene body:CCNY
SINE:Alu:AluJb_17_34789169_34789768	17	34789169	34789768	0.269692	0.0247387	0.920192	gene body:FBXL20
SINE:Alu:FRAM_19_53511760_53512211	19	53511760	53512211	0.269659	0.0179623	0.907936	gene body:CCDC114
SINE:Alu:AluY_11_89026895_89027387	11	89026895	89027387	0.269569	0.0158648	0.901933	intergenic
SINE:MIR:MIRb_15_55460587_55461152	15	55460587	55461152	0.269566	0.0144961	0.881262	gene body:CGNL1
SINE:MIR:MIRb_1_18686462_18686976	1	18686462	18686976	0.269239	0.00472661	0.793149	intergenic
SINE:MIR:MIRc_11_44857024_44857348	11	44857024	44857348	0.269198	0.0422568	0.943291	gene body:TSPAN18
SINE:Alu:AluSx_9_129800946_129801580	9	129800946	129801580	0.269072	0.032158	0.929372	intergenic
SINE:MIR:MIRb_4_28028958_28029554	4	28028958	28029554	0.269024	0.0476724	0.943937	intergenic
SINE:Alu:AluSx_3_69379351_69379932	3	69379351	69379932	0.268904	0.0205089	0.911635	gene body:FRMD4B
SINE:MIR:MIRc_18_58168386_58168897	18	58168386	58168897	0.268893	0.0142381	0.879331	gene body:TNFRSF11A
SINE:Alu:AluSx_7_5807244_5807817	7	5807244	5807817	0.268829	0.00115259	0.571056	intergenic
SINE:Alu:AluJb_7_128370664_128371295	7	128370664	128371295	0.268808	0.0180078	0.907936	gene body:IRF5
SINE:Alu:AluJb_19_55551536_55552025	19	55551536	55552025	0.268783	0.0329676	0.930667	intergenic
SINE:Alu:AluJb_19_44516471_44517046	19	44516471	44517046	0.268637	0.0263903	0.926673	gene body:GMFG
SINE:Alu:AluSx_22_40104111_40104721	22	40104111	40104721	0.268508	0.00387761	0.756671	gene body:TEF
SINE:MIR:MIRc_18_53808027_53808502	18	53808027	53808502	0.268223	0.0456465	0.943937	intergenic
SINE:MIR:MIRb_17_69055438_69055991	17	69055438	69055991	0.268189	0.0230473	0.916207	gene body:SDK2
SINE:Alu:AluSx_8_17994004_17994640	8	17994004	17994640	0.26818	0.0201879	0.907936	intergenic
SINE:MIR:MIRc_2_96684040_96684539	2	96684040	96684539	0.26807	0.0457652	0.943937	gene body:FER1L5
SINE:Alu:AluSx_21_38755590_38756093	21	38755590	38756093	0.268058	0.0194865	0.907936	gene body:ERG
SINE:MIR:MIRb_15_59092561_59092995	15	59092561	59092995	0.267778	0.0128594	0.873424	gene body:RORA
SINE:MIR:MIR3_7_43651657_43651982	7	43651657	43651982	0.267746	0.00361584	0.748204	gene body:C7orf44
SINE:Alu:AluSx_2_219034690_219035311	2	219034690	219035311	0.267678	0.00405924	0.769222	gene body:USP37
SINE:MIR:MIRc_8_122658571_122659112	8	122658571	122659112	0.267516	0.0020084	0.67163	intergenic
SINE:Alu:AluJb_10_74690889_74691570	10	74690889	74691570	0.26745	0.0136046	0.877273	gene body:TTC18
SINE:MIR:MIRc_1_6963056_6963589	1	6963056	6963589	0.267153	0.020832	0.91182	gene body:CAMTA1
SINE:Alu:AluSz6_4_148831256_148831678	4	148831256	148831678	0.267099	0.00261682	0.706627	intergenic
SINE:MIR:MIR_6_35517485_35517861	6	35517485	35517861	0.266964	0.0354196	0.933409	intergenic
SINE:Alu:AluJb_16_30564745_30565306	16	30564745	30565306	0.266863	0.0174018	0.907936	intergenic
SINE:MIR:MIRb_6_138692098_138692555	6	138692098	138692555	0.26685	0.00804296	0.855726	gene body:KIAA1244
SINE:Alu:AluJb_9_98432233_98432518	9	98432233	98432518	0.266829	0.0274859	0.929372	intergenic
SINE:Alu:FRAM_15_24834071_24834886	15	24834071	24834886	0.266549	0.0143226	0.880896	gene body:GABRG3
SINE:Alu:AluSx_11_33140311_33140928	11	33140311	33140928	0.266528	0.028836	0.929372	gene body:LOC338739
SINE:Alu:AluJb_12_395057_395667	12	395057	395667	0.266527	0.00239644	0.672017	gene body:CCDC77
SINE:MIR:MIRb_2_11901012_11901501	2	11901012	11901501	0.266527	0.00370151	0.751601	intergenic
SINE:Alu:AluJb_17_70710325_70710861	17	70710325	70710861	0.266369	0.0103694	0.868076	intergenic
SINE:Alu:AluSx3_2_135494359_135495023	2	135494359	135495023	0.266237	0.01483	0.886162	gene body:YSK4
SINE:MIR:MIR_6_15680727_15681270	6	15680727	15681270	0.266215	0.00306926	0.73875	gene body:DTNBP1
SINE:Alu:AluJb_10_70806049_70806318	10	70806049	70806318	0.265943	0.00720456	0.853426	gene body:HK1
SINE:MIR:MIR_16_23137652_23138193	16	23137652	23138193	0.265722	0.0191402	0.907936	intergenic
SINE:MIR:MIRb_1_119173571_119174131	1	119173571	119174131	0.26571	0.0290882	0.929372	intergenic
SINE:MIR:MIR_2_232365987_232366424	2	232365987	232366424	0.265702	0.00127063	0.584539	gene body:COPS7B
SINE:Alu:AluJb_3_9372867_9373491	3	9372867	9373491	0.26568	0.00165311	0.662517	intergenic
SINE:Alu:AluSx_12_120679618_120680241	12	120679618	120680241	0.265665	0.0167492	0.907936	gene body:TMEM120B
SINE:MIR:MIRb_1_17412179_17412803	1	17412179	17412803	0.265665	0.0203215	0.909807	gene body:PADI1
SINE:MIR:MIR_13_41239508_41241734	13	41239508	41241734	0.265663	0.00127819	0.584539	gene body:KIAA0564
SINE:Alu:AluSx_7_99889685_99890319	7	99889685	99890319	0.265647	0.0083764	0.855726	intergenic
SINE:Alu:AluSx_8_99993500_99993822	8	99993500	99993822	0.265532	0.00776483	0.855726	intergenic
SINE:MIR:MIRb_13_20817305_20817842	13	20817305	20817842	0.265474	0.00820592	0.855726	intergenic
SINE:MIR:MIR_9_138772836_138773297	9	138772836	138773297	0.265461	0.04754	0.943937	promoter:LCN8
SINE:Alu:AluSx_3_11284385_11284750	3	11284385	11284750	0.265377	0.0196857	0.907936	intergenic
SINE:Alu:AluSx_4_129812921_129814596	4	129812921	129814596	0.26535	0.00119008	0.57982	intergenic
SINE:Alu:AluJb_23_33877331_33877567	23	33877331	33877567	0.265243	0.044917	0.943937	intergenic
SINE:Alu:AluSx_17_39040467_39041062	17	39040467	39041062	0.264861	0.0473102	0.943937	intergenic
SINE:MIR:MIRb_19_46014718_46015171	19	46014718	46015171	0.264654	0.00837898	0.855726	intergenic
SINE:MIR:MIR_20_29728606_29729060	20	29728606	29729060	0.264611	0.043514	0.943469	gene body:BCL2L1
SINE:Alu:AluJb_8_106867025_106867515	8	106867025	106867515	0.26453	0.0141001	0.879331	gene body:ZFPM2
SINE:MIR:MIRc_3_109205473_109206537	3	109205473	109206537	0.264455	0.0205132	0.911635	intergenic
SINE:MIR:MIRb_19_61365104_61365502	19	61365104	61365502	0.264342	0.0185078	0.907936	intergenic
SINE:MIR:MIR_1_9048237_9048702	1	9048237	9048702	0.264341	0.0361376	0.934467	gene body:SLC2A5
SINE:Alu:AluJb_6_85851051_85851623	6	85851051	85851623	0.264322	0.000587773	0.533463	intergenic
SINE:MIR:MIRb_7_148155739_148156256	7	148155739	148156256	0.264236	0.0138899	0.879331	gene body:EZH2
SINE:Alu:AluJb_23_53544162_53544771	23	53544162	53544771	0.264211	0.00934778	0.855726	intergenic
SINE:Alu:AluJb_2_20796477_20797067	2	20796477	20797067	0.264196	0.0475323	0.943937	gene body:C2orf43
SINE:MIR:MIRb_3_129770638_129770975	3	129770638	129770975	0.264172	0.00364351	0.748204	intergenic
SINE:Alu:AluSx1_10_14469572_14470484	10	14469572	14470484	0.264129	0.00450554	0.77522	intergenic
SINE:MIR:MIRb_3_10384197_10384701	3	10384197	10384701	0.264095	0.0044044	0.769491	gene body:ATP2B2
SINE:Alu:AluSx3_11_71431915_71432639	11	71431915	71432639	0.264084	0.00112343	0.571056	gene body:NUMA1
SINE:Alu:AluJb_7_55923561_55923866	7	55923561	55923866	0.26407	0.0137391	0.879331	intergenic
SINE:MIR:MIR3_4_159958075_159958502	4	159958075	159958502	0.264063	0.0101094	0.866641	gene body:FNIP2
SINE:MIR:MIRc_3_58545295_58545803	3	58545295	58545803	0.26401	0.0138759	0.879331	intergenic
SINE:Alu:AluJb_11_43651588_43651935	11	43651588	43651935	0.263978	0.00752629	0.855726	intergenic
SINE:Alu:AluJb_5_13317531_13318127	5	13317531	13318127	0.263716	0.0140643	0.879331	intergenic
SINE:MIR:MIRb_9_99379453_99380024	9	99379453	99380024	0.263653	0.0121332	0.868076	gene body:TMOD1
SINE:Alu:AluSz_10_79325491_79325920	10	79325491	79325920	0.263643	0.00184271	0.67163	gene body:DLG5
SINE:Alu:AluSx_19_54191382_54192031	19	54191382	54192031	0.263555	0.022608	0.914382	gene body:RUVBL2
SINE:MIR:MIR_1_65100425_65100734	1	65100425	65100734	0.263515	0.00468394	0.789943	gene body:JAK1
SINE:MIR:MIR_4_103928654_103929255	4	103928654	103929255	0.263414	0.0234679	0.917389	intergenic
SINE:MIR:MIRc_5_148098932_148099191	5	148098932	148099191	0.263399	0.00250707	0.687205	intergenic
SINE:MIR:MIR_14_91873643_91873950	14	91873643	91873950	0.263292	0.0147723	0.885379	gene body:SLC24A4
SINE:MIR:MIRb_1_30511919_30512463	1	30511919	30512463	0.26318	0.00861675	0.855726	intergenic
SINE:Alu:AluSx_7_35817747_35818287	7	35817747	35818287	0.263129	0.0256494	0.920682	gene body:SEPT7
SINE:MIR:MIRb_5_136083627_136084445	5	136083627	136084445	0.263107	0.00584918	0.825788	intergenic
SINE:MIR:MIR_17_70539327_70539821	17	70539327	70539821	0.262998	0.0215402	0.91434	intergenic
SINE:MIR:MIR_7_78789628_78790117	7	78789628	78790117	0.262991	0.0363809	0.934569	gene body:MAGI2
SINE:MIR:MIR_20_53795349_53795521	20	53795349	53795521	0.262955	0.0387488	0.941174	intergenic
SINE:MIR:MIRb_3_61433929_61434361	3	61433929	61434361	0.262892	0.0365744	0.934912	intergenic
SINE:Alu:AluJb_8_103673042_103673643	8	103673042	103673643	0.262699	0.00800771	0.855726	intergenic
SINE:MIR:MIRb_8_138673797_138674258	8	138673797	138674258	0.262617	0.00874975	0.855726	intergenic
SINE:MIR:MIR_5_34926623_34926974	5	34926623	34926974	0.262381	0.0470501	0.943937	gene body:TTC23L
SINE:Alu:AluSx_1_9932055_9932400	1	9932055	9932400	0.262347	0.0194561	0.907936	gene body:NMNAT1
SINE:Alu:AluSx_17_9955160_9955739	17	9955160	9955739	0.262277	0.0309882	0.929372	gene body:GAS7
SINE:MIR:MIR_1_243368002_243368557	1	243368002	243368557	0.262206	0.0340366	0.930667	intergenic
SINE:MIR:MIRb_1_148725770_148726150	1	148725770	148726150	0.262201	0.0236872	0.917389	promoter:TARS2
SINE:Alu:AluSx_2_30257998_30258399	2	30257998	30258399	0.262075	0.00374796	0.751601	intergenic
SINE:Alu:AluSx_8_74971393_74971717	8	74971393	74971717	0.262012	0.025018	0.920192	intergenic
SINE:MIR:MIR_23_48851029_48851631	23	48851029	48851631	0.261955	0.010809	0.868076	intergenic
SINE:MIR:MIRc_23_69587628_69588173	23	69587628	69588173	0.261867	0.0122643	0.868076	gene body:DLG3
SINE:Alu:AluSx_17_35489393_35489880	17	35489393	35489880	0.261729	0.00473487	0.793149	gene body:THRA
SINE:Alu:AluJb_5_168394329_168394664	5	168394329	168394664	0.261716	0.018218	0.907936	gene body:SLIT3
SINE:Alu:AluJb_19_54524570_54525195	19	54524570	54525195	0.261585	0.00625	0.827228	intergenic
SINE:Alu:AluSx_12_110067855_110068191	12	110067855	110068191	0.261538	0.00874964	0.855726	gene body:CUX2
SINE:Alu:AluSx_19_8561161_8561779	19	8561161	8561779	0.261495	0.00486887	0.800612	gene body:ADAMTS10
SINE:Alu:AluSx_11_118462244_118462803	11	118462244	118462803	0.261265	0.0344689	0.930667	gene body:HMBS
SINE:MIR:MIRc_1_223064246_223064656	1	223064246	223064656	0.261104	0.0112698	0.868076	intergenic
SINE:MIR:MIR_5_35787614_35788160	5	35787614	35788160	0.261049	0.0245518	0.920192	gene body:SPEF2
SINE:Alu:AluSx_15_63821684_63822144	15	63821684	63822144	0.261046	0.0301923	0.929372	gene body:DENND4A
SINE:Alu:AluJb_7_67273213_67273601	7	67273213	67273601	0.26103	0.0394042	0.941174	intergenic
SINE:Alu:AluSx_19_13827812_13828344	19	13827812	13828344	0.260902	0.0133723	0.874957	intergenic
SINE:MIR:MIR_8_101751073_101751519	8	101751073	101751519	0.260732	0.00505081	0.810172	intergenic
SINE:Alu:FLAM_C_12_112316449_112316875	12	112316449	112316875	0.260722	0.00409421	0.769222	gene body:SDS
SINE:Alu:AluSx_24_14480928_14481286	24	14480928	14481286	0.260722	0.0296436	0.929372	intergenic
SINE:MIR:MIR_17_72792149_72792686	17	72792149	72792686	0.260649	0.041416	0.941174	gene body:SEPT9
SINE:MIR:MIR_23_103437911_103438454	23	103437911	103438454	0.260643	0.0455132	0.943937	intergenic
SINE:Alu:AluJb_8_144776943_144777598	8	144776943	144777598	0.260628	0.0413446	0.941174	intergenic
SINE:Alu:AluJb_11_125545709_125546049	11	125545709	125546049	0.2606	0.0144858	0.881262	intergenic
SINE:MIR:MIRb_5_141869837_141870519	5	141869837	141870519	0.260547	0.0380065	0.940833	intergenic
SINE:MIR:MIRc_1_218677298_218677571	1	218677298	218677571	0.260311	0.00219593	0.67163	intergenic
SINE:MIR:MIRb_17_43130013_43130487	17	43130013	43130487	0.260239	0.0059188	0.825788	gene body:TBKBP1
SINE:Alu:AluSx_9_78347701_78348319	9	78347701	78348319	0.260207	0.0114597	0.868076	intergenic
SINE:Alu:AluSx_23_122912294_122912815	23	122912294	122912815	0.260017	0.0422645	0.943291	intergenic
SINE:MIR:MIRb_11_76695335_76695685	11	76695335	76695685	0.259904	0.0286976	0.929372	intergenic
SINE:MIR:MIRb_4_186160550_186160916	4	186160550	186160916	0.259717	0.0182501	0.907936	intergenic
SINE:MIR:MIRb_19_3233717_3234092	19	3233717	3234092	0.259512	0.00292168	0.733921	gene body:CELF5
SINE:Alu:AluJr_18_17858879_17859256	18	17858879	17859256	0.259506	0.00593631	0.825788	intergenic
SINE:MIR:MIRb_1_18862342_18862802	1	18862342	18862802	0.259401	0.0170199	0.907936	gene body:PAX7
SINE:Alu:AluSx_19_14511683_14512639	19	14511683	14512639	0.259152	0.00266678	0.708579	gene body:TECR
SINE:Alu:FRAM_1_917939_918037	1	917939	918037	0.259092	0.00932371	0.855726	intergenic
SINE:MIR:MIRb_12_55232589_55232960	12	55232589	55232960	0.259048	0.0132197	0.873424	gene body:RBMS2
SINE:MIR:MIR3_10_95837129_95837580	10	95837129	95837580	0.259043	0.0232399	0.916207	gene body:PLCE1
SINE:Alu:AluSx_20_25373836_25374418	20	25373836	25374418	0.258588	0.0132198	0.873424	gene body:GINS1
SINE:Alu:AluJb_19_57868289_57868810	19	57868289	57868810	0.25854	0.00310155	0.73875	gene body:ZNF83
SINE:Alu:AluJb_10_112452006_112452291	10	112452006	112452291	0.258469	0.00968598	0.855726	gene body:RBM20
SINE:Alu:AluJb_19_45513110_45513720	19	45513110	45513720	0.258417	0.0257613	0.920682	intergenic
SINE:Alu:AluSx_11_44321106_44321436	11	44321106	44321436	0.258402	0.00359874	0.748204	intergenic
SINE:Alu:AluJb_11_9320564_9321186	11	9320564	9321186	0.25814	0.00949484	0.855726	intergenic
SINE:MIR:MIR_11_45157504_45157988	11	45157504	45157988	0.258134	0.0171128	0.907936	gene body:PRDM11
SINE:Alu:AluJb_19_860906_861473	19	860906	861473	0.258077	0.0375024	0.939565	gene body:C19orf22
SINE:MIR:MIRb_10_65181035_65181533	10	65181035	65181533	0.258047	0.0287818	0.929372	intergenic
SINE:MIR:MIRb_19_48760394_48761448	19	48760394	48761448	0.25799	0.013041	0.873424	gene body:XRCC1
SINE:MIR:MIRb_2_125262575_125263161	2	125262575	125263161	0.257968	0.0306719	0.929372	gene body:CNTNAP5
SINE:MIR:MIRb_12_65035414_65036445	12	65035414	65036445	0.257859	0.00858677	0.855726	gene body:GRIP1
SINE:Alu:AluSx_19_8465816_8466423	19	8465816	8466423	0.257859	0.0250927	0.920192	gene body:PRAM1
SINE:Alu:AluJr_16_5937369_5937619	16	5937369	5937619	0.257754	0.00345508	0.73875	intergenic
SINE:Alu:AluSx_3_25177525_25177840	3	25177525	25177840	0.257508	0.00981535	0.855726	intergenic
SINE:MIR:MIRb_16_71596410_71597239	16	71596410	71597239	0.257421	0.0179265	0.907936	gene body:ZFHX3
SINE:Alu:AluSx_12_30805614_30805934	12	30805614	30805934	0.257408	0.0202885	0.908872	intergenic
SINE:MIR:MIR_1_11926426_11926934	1	11926426	11926934	0.257274	0.00544327	0.823037	gene body:PLOD1
SINE:MIR:MIR_17_44375062_44376124	17	44375062	44376124	0.257137	0.0092375	0.855726	gene body:SNF8
SINE:Alu:AluSx_1_233314391_233314884	1	233314391	233314884	0.257107	0.0278493	0.929372	intergenic
SINE:Alu:AluJb_23_153393632_153393974	23	153393632	153393974	0.257046	0.0472094	0.943937	gene body:FAM3A
SINE:Alu:AluSx_5_178987114_178987729	5	178987114	178987729	0.256984	0.0164806	0.907936	intergenic
SINE:Alu:AluJb_19_4812945_4813557	19	4812945	4813557	0.256901	0.00843804	0.855726	gene body:PLIN3
SINE:MIR:MIRc_23_106022882_106023369	23	106022882	106023369	0.256883	0.00799172	0.855726	intergenic
SINE:Alu:AluSx_12_78662111_78662713	12	78662111	78662713	0.256701	0.0130188	0.873424	intergenic
SINE:Alu:AluJb_9_132459397_132459960	9	132459397	132459960	0.256644	0.0387246	0.941174	gene body:FUBP3
SINE:Alu:AluSx_11_75275658_75276555	11	75275658	75276555	0.25642	0.0113921	0.868076	gene body:UVRAG
SINE:Alu:AluSx_23_53911638_53912250	23	53911638	53912250	0.256202	0.0259069	0.921455	intergenic
SINE:MIR:MIRb_9_84833423_84833958	9	84833423	84833958	0.255974	0.0301242	0.929372	gene body:RASEF
SINE:Alu:AluSx1_7_102266141_102267427	7	102266141	102267427	0.255906	0.0112306	0.868076	gene body:FBXL13
SINE:Alu:AluSx_16_28852474_28853065	16	28852474	28853065	0.255848	0.011266	0.868076	gene body:CD19
SINE:MIR:MIRb_14_99785776_99786273	14	99785776	99786273	0.255808	0.00312973	0.73875	gene body:YY1
SINE:Alu:AluY_9_76444978_76445318	9	76444978	76445318	0.255801	0.0119261	0.868076	gene body:RORB
SINE:MIR:MIR3_3_43702731_43703107	3	43702731	43703107	0.255736	0.0140908	0.879331	intergenic
SINE:Alu:AluSz6_7_130915623_130916130	7	130915623	130916130	0.255672	0.00576254	0.825788	intergenic
SINE:Alu:AluJb_19_39645428_39645989	19	39645428	39645989	0.255635	0.021363	0.914204	gene body:UBA2
SINE:MIR:MIR_18_24558504_24559055	18	24558504	24559055	0.255582	0.0434273	0.943469	intergenic
SINE:Alu:AluJb_1_68554401_68555016	1	68554401	68555016	0.255577	0.0250592	0.920192	intergenic
SINE:Alu:AluSx_10_109737840_109738383	10	109737840	109738383	0.255532	0.0319194	0.929372	intergenic
SINE:MIR:MIRc_6_113786897_113787445	6	113786897	113787445	0.255408	0.0291537	0.929372	intergenic
SINE:MIR:MIRc_6_165344108_165344816	6	165344108	165344816	0.255331	0.00518611	0.813293	intergenic
SINE:Alu:AluJb_12_67362735_67363351	12	67362735	67363351	0.255064	0.00589229	0.825788	intergenic
SINE:MIR:MIR_1_119191797_119192340	1	119191797	119192340	0.254864	0.0325856	0.929372	intergenic
SINE:MIR:MIR_6_170643255_170643711	6	170643255	170643711	0.254686	0.00307429	0.73875	intergenic
SINE:Alu:AluJb_2_218741347_218741686	2	218741347	218741686	0.254304	0.0123413	0.869526	intergenic
SINE:MIR:MIR_7_86288707_86288865	7	86288707	86288865	0.254235	0.0269406	0.929372	gene body:GRM3
SINE:MIR:MIRb_6_39365963_39366528	6	39365963	39366528	0.254029	0.0139943	0.879331	intergenic
SINE:Alu:AluJb_12_109675627_109676178	12	109675627	109676178	0.253806	0.0479154	0.943937	intergenic
SINE:MIR:MIRb_11_14164961_14165516	11	14164961	14165516	0.253746	0.0263244	0.926049	gene body:SPON1
SINE:Alu:AluJb_17_41634732_41635346	17	41634732	41635346	0.253652	0.00625819	0.827228	gene body:KIAA1267
SINE:MIR:MIRb_5_138059807_138060104	5	138059807	138060104	0.253638	0.00710701	0.853426	intergenic
SINE:Alu:AluJb_3_53262352_53262957	3	53262352	53262957	0.253614	0.00597177	0.825788	gene body:TKT
SINE:MIR:MIR3_1_19241269_19241666	1	19241269	19241666	0.253566	0.0454086	0.943937	intergenic
SINE:Alu:AluJb_12_12396244_12396840	12	12396244	12396840	0.253536	0.011587	0.868076	intergenic
SINE:MIR:MIRc_7_75338008_75339042	7	75338008	75339042	0.253535	0.000742057	0.558739	intergenic
SINE:MIR:MIR_9_113592182_113592476	9	113592182	113592476	0.253519	0.0100881	0.866641	intergenic
SINE:Alu:AluSx_19_53060707_53061316	19	53060707	53061316	0.253337	0.0303757	0.929372	intergenic
SINE:Alu:AluSx4_10_95255598_95255988	10	95255598	95255988	0.25324	0.0246223	0.920192	gene body:CEP55
SINE:Alu:FLAM_C_8_53842284_53842739	8	53842284	53842739	0.253167	0.00196316	0.67163	intergenic
SINE:Alu:AluSx_16_5053846_5054168	16	5053846	5054168	0.253015	0.0329719	0.930667	gene body:C16orf89
SINE:MIR:MIRb_12_65409446_65409973	12	65409446	65409973	0.252967	0.00868331	0.855726	intergenic
SINE:Alu:AluJb_20_44644051_44644676	20	44644051	44644676	0.252878	0.00147909	0.626453	gene body:SLC13A3
SINE:Alu:AluSx_19_11241602_11242210	19	11241602	11242210	0.252862	0.0405843	0.941174	intergenic
SINE:MIR:MIRc_10_43590737_43590894	10	43590737	43590894	0.252723	0.00114078	0.571056	intergenic
SINE:MIR:MIR_2_46733095_46733734	2	46733095	46733734	0.252674	0.0106585	0.868076	intergenic
SINE:Alu:AluSx3_14_103142059_103142700	14	103142059	103142700	0.25231	0.00978547	0.855726	intergenic
SINE:Alu:AluJb_16_28361670_28362223	16	28361670	28362223	0.252281	0.0236979	0.917389	intergenic
SINE:Alu:AluSz6_7_20835716_20836625	7	20835716	20836625	0.25211	0.00237117	0.67163	intergenic
SINE:Alu:AluJb_19_61087778_61088140	19	61087778	61088140	0.252002	0.0243089	0.920192	intergenic
SINE:Alu:AluJb_23_122912130_122912946	23	122912130	122912946	0.251952	0.0486119	0.943937	intergenic
SINE:MIR:MIRb_8_126487387_126487852	8	126487387	126487852	0.251799	0.0496207	0.944827	intergenic
SINE:Alu:AluSx_3_142218673_142219728	3	142218673	142219728	0.251642	0.00791022	0.855726	intergenic
SINE:MIR:MIRc_8_103821536_103822553	8	103821536	103822553	0.251625	0.0107793	0.868076	intergenic
SINE:MIR:MIR_14_26626624_26627083	14	26626624	26627083	0.251615	0.0280103	0.929372	intergenic
SINE:Alu:AluJb_4_25220345_25220974	4	25220345	25220974	0.251308	0.0221757	0.914382	intergenic
SINE:Alu:AluJb_19_4477968_4478578	19	4477968	4478578	0.251157	0.00880181	0.855726	gene body:PLIN5
SINE:MIR:MIRc_6_13267750_13268207	6	13267750	13268207	0.250878	0.0186362	0.907936	gene body:PHACTR1
SINE:Alu:AluSx_14_89083321_89083631	14	89083321	89083631	0.250439	0.0170794	0.907936	gene body:FOXN3
SINE:Alu:AluJb_1_50081404_50081696	1	50081404	50081696	0.250231	0.0179701	0.907936	gene body:AGBL4
SINE:Alu:AluSx_8_124174078_124174669	8	124174078	124174669	0.250089	0.0309487	0.929372	gene body:WDR67
SINE:MIR:MIRb_23_96769060_96769406	23	96769060	96769406	0.249995	0.00555448	0.825788	intergenic
SINE:MIR:MIR3_15_68152044_68152303	15	68152044	68152303	0.249977	0.00927222	0.855726	gene body:TLE3
SINE:Alu:FLAM_C_10_19731165_19731588	10	19731165	19731588	0.249818	0.00787045	0.855726	intergenic
SINE:MIR:MIR_3_39152124_39152660	3	39152124	39152660	0.249791	0.0451327	0.943937	gene body:TTC21A
SINE:Alu:AluJb_18_54030337_54030983	18	54030337	54030983	0.249187	0.0308974	0.929372	gene body:NEDD4L
SINE:Alu:AluJb_16_4946941_4947558	16	4946941	4947558	0.249111	0.0323501	0.929372	intergenic
SINE:Alu:AluSx_1_27853337_27853958	1	27853337	27853958	0.248914	0.00788889	0.855726	intergenic
SINE:MIR:MIR_23_24846504_24847189	23	24846504	24847189	0.248813	0.0478277	0.943937	gene body:POLA1
SINE:Alu:AluSx_11_33020776_33021370	11	33020776	33021370	0.248668	0.0275242	0.929372	gene body:TCP11L1
SINE:MIR:MIRb_12_121357447_121357909	12	121357447	121357909	0.247071	0.0251639	0.920192	gene body:CLIP1
SINE:MIR:MIRb_2_190247879_190248272	2	190247879	190248272	0.246897	0.0141289	0.879331	intergenic
SINE:MIR:MIR_12_63279748_63280141	12	63279748	63280141	0.246726	0.0391549	0.941174	intergenic
SINE:MIR:MIR_11_71423067_71423512	11	71423067	71423512	0.246597	0.0149982	0.888795	gene body:NUMA1
SINE:Alu:AluSx_8_144500548_144501120	8	144500548	144501120	0.245847	0.0301227	0.929372	intergenic
SINE:Alu:AluJb_4_15132638_15132984	4	15132638	15132984	0.245764	0.0288241	0.929372	gene body:CC2D2A
SINE:Alu:AluJo_21_26484646_26485265	21	26484646	26485265	0.245752	0.0132214	0.873424	intergenic
SINE:Alu:AluJb_11_43907335_43907971	11	43907335	43907971	0.245446	0.0270015	0.929372	intergenic
SINE:Alu:FRAM_16_413410_413877	16	413410	413877	0.245331	0.0172099	0.907936	intergenic
SINE:MIR:MIRb_20_39952849_39953451	20	39952849	39953451	0.245112	0.0273854	0.929372	intergenic
SINE:MIR:MIRb_10_116176081_116176785	10	116176081	116176785	0.244561	0.0236499	0.917389	intergenic
SINE:Alu:AluSx_15_22019099_22019434	15	22019099	22019434	0.244334	0.00170653	0.67163	intergenic
SINE:MIR:MIRb_13_33556031_33556547	13	33556031	33556547	0.243903	0.0289568	0.929372	intergenic
SINE:MIR:MIR_8_23711034_23711452	8	23711034	23711452	0.243113	0.0112403	0.868076	intergenic
SINE:Alu:AluJb_3_129907348_129907943	3	129907348	129907943	0.243	0.00250754	0.687205	intergenic
SINE:MIR:MIR3_1_27863165_27863541	1	27863165	27863541	0.242385	0.0389069	0.941174	intergenic
SINE:MIR:MIR_3_184360833_184361187	3	184360833	184361187	0.242034	0.0123091	0.868076	gene body:LAMP3
SINE:Alu:AluJb_1_46482019_46482481	1	46482019	46482481	0.240943	0.027983	0.929372	intergenic
SINE:Alu:AluJb_18_17801234_17801827	18	17801234	17801827	0.23768	0.0333102	0.930667	intergenic
SINE:Alu:AluSx_15_91742275_91742740	15	91742275	91742740	0.238651	0.0331337	0.930667	intergenic
SINE:MIR:MIRb_17_46283447_46283945	17	46283447	46283945	0.239738	0.0219825	0.914382	intergenic
SINE:MIR:MIR_10_53241766_53243154	10	53241766	53243154	0.240559	0.0393335	0.941174	gene body:PRKG1
SINE:Alu:AluSx_16_84334743_84335362	16	84334743	84335362	0.243197	0.00814328	0.855726	gene body:C16orf74
SINE:MIR:MIR3_18_4839684_4840182	18	4839684	4840182	0.244333	0.0384029	0.941174	intergenic
SINE:MIR:MIRb_16_67983780_67984287	16	67983780	67984287	0.244612	0.0203587	0.90983	intergenic
SINE:Alu:AluY_14_41008354_41008672	14	41008354	41008672	0.246285	0.034827	0.932213	intergenic
SINE:Alu:AluSx_10_7880190_7880799	10	7880190	7880799	0.246561	0.0134319	0.874957	gene body:ATP5C1
SINE:MIR:MIRb_1_51284731_51285264	1	51284731	51285264	0.246837	0.0274032	0.929372	intergenic
SINE:Alu:AluY_12_47592010_47592510	12	47592010	47592510	0.247149	0.0175331	0.907936	gene body:CCDC65
SINE:Alu:AluJb_1_198135146_198135586	1	198135146	198135586	0.247709	0.0296817	0.929372	intergenic
SINE:Alu:AluJb_5_141188752_141189361	5	141188752	141189361	0.24786	0.0130734	0.873424	intergenic
SINE:Alu:AluJb_2_96748930_96749507	2	96748930	96749507	0.248581	0.011263	0.868076	gene body:LMAN2L
SINE:Alu:AluY_5_41747906_41748231	5	41747906	41748231	0.24894	0.0300828	0.929372	intergenic
SINE:MIR:MIRb_2_8820840_8821157	2	8820840	8821157	0.249037	0.0242566	0.920192	gene body:KIDINS220
SINE:Alu:AluJb_16_29341494_29342190	16	29341494	29342190	0.249046	0.0421332	0.943291	intergenic
SINE:Alu:AluJb_15_57659649_57659975	15	57659649	57659975	0.249052	0.00780657	0.855726	intergenic
SINE:Alu:AluSx_11_29708438_29708768	11	29708438	29708768	0.249063	0.0377336	0.939565	intergenic
SINE:Alu:AluSx_19_54066615_54066901	19	54066615	54066901	0.249377	0.0446345	0.943937	promoter:PPP1R15A
SINE:Alu:AluSc_6_23963639_23964771	6	23963639	23964771	0.249563	0.0121884	0.868076	intergenic
SINE:Alu:AluJb_5_172431716_172432322	5	172431716	172432322	0.249596	0.0209505	0.91182	gene body:C5orf41
SINE:Alu:AluSx_12_49049755_49050375	12	49049755	49050375	0.249819	0.0033358	0.73875	gene body:FAM186A
SINE:MIR:MIRb_7_26581944_26582206	7	26581944	26582206	0.250054	0.0366679	0.93564	intergenic
SINE:Alu:AluSx_16_31904109_31904733	16	31904109	31904733	0.25063	0.026304	0.926049	intergenic
SINE:MIR:MIR_9_8132601_8132768	9	8132601	8132768	0.250683	0.0235234	0.917389	intergenic
SINE:MIR:MIRb_17_36639023_36639458	17	36639023	36639458	0.250881	0.0172276	0.907936	intergenic
SINE:Alu:AluJb_5_178990942_178991536	5	178990942	178991536	0.250899	0.0405008	0.941174	intergenic
SINE:Alu:AluSx_14_63350242_63350591	14	63350242	63350591	0.251009	0.0199274	0.907936	intergenic
SINE:MIR:MIRb_4_68778782_68779313	4	68778782	68779313	0.251021	0.0221258	0.914382	gene body:TMPRSS11B
SINE:Alu:AluJb_18_20726306_20726603	18	20726306	20726603	0.251269	0.00572223	0.825788	intergenic
SINE:Alu:AluJb_17_4762024_4762579	17	4762024	4762579	0.251489	0.0344043	0.930667	intergenic
SINE:Alu:AluJb_12_119423660_119424252	12	119423660	119424252	0.251971	0.022624	0.914382	intergenic
SINE:Alu:AluJr4_14_21223562_21224016	14	21223562	21224016	0.251993	0.0299122	0.929372	intergenic
SINE:Alu:AluJb_7_29790372_29790969	7	29790372	29790969	0.252033	0.021176	0.91182	intergenic
SINE:MIR:MIR_6_5603054_5603562	6	5603054	5603562	0.252655	0.00407592	0.769222	gene body:FARS2
SINE:MIR:MIR_15_54542861_54543381	15	54542861	54543381	0.252655	0.0450655	0.943937	gene body:MNS1
SINE:MIR:MIRb_16_19889679_19890352	16	19889679	19890352	0.252741	0.0243519	0.920192	intergenic
SINE:Alu:AluSx_9_99362604_99362976	9	99362604	99362976	0.252746	0.0498052	0.944827	gene body:TMOD1
SINE:MIR:MIR_18_20991624_20992093	18	20991624	20992093	0.253008	0.0288197	0.929372	gene body:ZNF521
SINE:MIR:MIR_18_33882204_33882728	18	33882204	33882728	0.253213	0.00222388	0.67163	intergenic
SINE:Alu:AluJb_19_56048546_56049175	19	56048546	56049175	0.253451	0.0268994	0.929372	intergenic
SINE:Alu:AluSx_3_50295644_50296253	3	50295644	50296253	0.253706	0.0253685	0.920192	gene body:C3orf45
SINE:Alu:AluJb_5_139680457_139681073	5	139680457	139681073	0.253722	0.0433268	0.943469	intergenic
SINE:Alu:AluJb_10_97412347_97412930	10	97412347	97412930	0.253906	0.0446889	0.943937	intergenic
SINE:Alu:AluY_1_147935549_147935899	1	147935549	147935899	0.254033	0.0127585	0.873424	intergenic
SINE:Alu:AluJb_19_18154170_18154766	19	18154170	18154766	0.254095	0.0101634	0.868076	intergenic
SINE:Alu:AluSx_14_43506967_43507455	14	43506967	43507455	0.254189	0.0411279	0.941174	intergenic
SINE:Alu:AluJb_1_204895769_204896355	1	204895769	204896355	0.254205	0.0362665	0.934467	intergenic
SINE:Alu:AluSx_6_149918933_149919547	6	149918933	149919547	0.254581	0.0220889	0.914382	intergenic
SINE:Alu:AluSx_16_21429840_21430161	16	21429840	21430161	0.254747	0.0111793	0.868076	intergenic
SINE:Alu:AluSx_1_6752326_6752931	1	6752326	6752931	0.255747	0.00191631	0.67163	intergenic
SINE:MIR:MIRb_4_90001161_90001641	4	90001161	90001641	0.256067	0.0141961	0.879331	gene body:FAM13A
SINE:Alu:AluSx_10_9182794_9183105	10	9182794	9183105	0.256076	0.0438454	0.943469	intergenic
SINE:Alu:AluY_2_178310270_178310575	2	178310270	178310575	0.256231	0.00472251	0.793149	gene body:PDE11A
SINE:MIR:MIR_1_240484161_240484733	1	240484161	240484733	0.25638	0.0160234	0.902289	gene body:PLD5
SINE:MIR:MIRb_4_4076426_4077028	4	4076426	4077028	0.256394	0.023742	0.917389	intergenic
SINE:Alu:AluJb_20_52009023_52009621	20	52009023	52009621	0.256501	0.0102285	0.868076	gene body:BCAS1
SINE:Alu:AluSx_3_135459604_135460212	3	135459604	135460212	0.256583	0.039694	0.941174	intergenic
SINE:Alu:FLAM_C_7_73224095_73224541	7	73224095	73224541	0.256744	0.013361	0.874957	intergenic
SINE:MIR:MIRb_13_20867142_20867594	13	20867142	20867594	0.256798	0.0110079	0.868076	gene body:ZDHHC20
SINE:Alu:AluJb_16_29639298_29639748	16	29639298	29639748	0.257445	0.0107076	0.868076	intergenic
SINE:Alu:AluJb_2_85444770_85445264	2	85444770	85445264	0.257489	0.0166361	0.907936	gene body:ELMOD3
SINE:Alu:AluY_19_35052537_35052912	19	35052537	35052912	0.258084	0.0344001	0.930667	intergenic
SINE:Alu:AluY_16_68857300_68857913	16	68857300	68857913	0.258171	0.0106023	0.868076	gene body:AARS
SINE:MIR:MIRb_17_58942506_58943002	17	58942506	58943002	0.258175	0.013479	0.875251	intergenic
SINE:MIR:MIRb_12_54596008_54596480	12	54596008	54596480	0.258403	0.0497062	0.944827	gene body:WIBG
SINE:Alu:AluSx_1_23564512_23564848	1	23564512	23564848	0.258439	0.024979	0.920192	gene body:ZNF436
SINE:Alu:AluSx_5_77305448_77305916	5	77305448	77305916	0.258553	0.0321365	0.929372	intergenic
SINE:Alu:AluY_7_12796446_12796796	7	12796446	12796796	0.258602	0.0146699	0.885371	intergenic
SINE:MIR:MIRb_12_39657746_39658319	12	39657746	39658319	0.258749	0.037072	0.939565	gene body:CNTN1
SINE:MIR:MIRb_17_20656884_20657326	17	20656884	20657326	0.258859	0.00713599	0.853426	intergenic
SINE:Alu:AluJb_2_71251599_71251961	2	71251599	71251961	0.25959	0.00491297	0.802079	intergenic
SINE:Alu:AluJb_10_13446025_13446615	10	13446025	13446615	0.25965	0.0124427	0.87066	intergenic
SINE:Alu:AluJb_14_47316695_47316889	14	47316695	47316889	0.259738	0.0130286	0.873424	intergenic
SINE:MIR:MIR_13_105503188_105503667	13	105503188	105503667	0.259971	0.028448	0.929372	intergenic
SINE:Alu:AluSz_20_33137441_33137722	20	33137441	33137722	0.260174	0.0270006	0.929372	gene body:TRPC4AP
SINE:MIR:MIR3_1_148420080_148420573	1	148420080	148420573	0.260224	0.0151912	0.891984	intergenic
SINE:MIR:MIRb_2_113378110_113378555	2	113378110	113378555	0.260243	0.0342431	0.930667	intergenic
SINE:MIR:MIRc_5_139448319_139448709	5	139448319	139448709	0.260355	0.0138455	0.879331	intergenic
SINE:Alu:AluSx_19_4050827_4051457	19	4050827	4051457	0.260371	0.0232431	0.916207	gene body:MAP2K2
SINE:MIR:MIRb_7_7734402_7734897	7	7734402	7734897	0.260438	0.0326105	0.929372	gene body:LOC729852
SINE:MIR:MIRb_14_77777396_77777892	14	77777396	77777892	0.260514	0.0418336	0.942116	intergenic
SINE:MIR:MIR_1_90481934_90482461	1	90481934	90482461	0.261006	0.0236055	0.917389	intergenic
SINE:Alu:AluSx_5_77084006_77084572	5	77084006	77084572	0.261194	0.0199263	0.907936	gene body:TBCA
SINE:Alu:AluJb_7_4463147_4463779	7	4463147	4463779	0.261324	0.0101078	0.866641	intergenic
SINE:Alu:AluSx_11_78170869_78171478	11	78170869	78171478	0.261378	0.0112569	0.868076	gene body:ODZ4
SINE:MIR:MIRb_14_91157103_91157577	14	91157103	91157577	0.261429	0.0215669	0.91434	gene body:CATSPERB
SINE:MIR:MIRb_6_54931595_54932461	6	54931595	54932461	0.261491	0.0113741	0.868076	intergenic
SINE:MIR:MIRb_1_56368391_56368758	1	56368391	56368758	0.261681	0.0360497	0.934467	intergenic
SINE:Alu:AluJb_1_23904726_23905592	1	23904726	23905592	0.261949	0.00611631	0.826639	intergenic
SINE:Alu:AluJr_2_11441335_11441805	2	11441335	11441805	0.262243	0.0345997	0.930667	intergenic
SINE:Alu:AluSx_19_13680272_13680606	19	13680272	13680606	0.262285	0.0178279	0.907936	intergenic
SINE:Alu:AluJb_6_27377943_27378415	6	27377943	27378415	0.262441	0.0159417	0.901933	intergenic
SINE:MIR:MIR3_15_75839634_75840107	15	75839634	75840107	0.262709	0.00189295	0.67163	intergenic
SINE:Alu:AluJb_12_92572547_92573133	12	92572547	92573133	0.262996	0.012267	0.868076	intergenic
SINE:Alu:AluJb_17_9474420_9474805	17	9474420	9474805	0.263005	0.0183764	0.907936	gene body:WDR16
SINE:MIR:MIR_16_7465640_7466466	16	7465640	7466466	0.263252	0.00637844	0.834958	gene body:RBFOX1
SINE:Alu:AluSx_11_64615349_64615961	11	64615349	64615961	0.263401	0.00379653	0.754741	intergenic
SINE:Alu:AluSx_17_44763129_44763460	17	44763129	44763460	0.263724	0.0282936	0.929372	gene body:ZNF652
SINE:MIR:MIRb_11_63495114_63495642	11	63495114	63495642	0.264139	0.04697	0.943937	intergenic
SINE:Alu:AluSx_6_78975656_78976281	6	78975656	78976281	0.264149	0.00612137	0.826639	intergenic
SINE:Alu:AluJb_18_7399927_7400503	18	7399927	7400503	0.264397	0.00630292	0.830104	intergenic
SINE:Alu:AluJb_7_73660048_73660939	7	73660048	73660939	0.264723	0.0307261	0.929372	intergenic
SINE:Alu:AluY_3_186788052_186788972	3	186788052	186788972	0.264727	0.0133978	0.874957	gene body:SENP2
SINE:MIR:MIRb_6_50749398_50749848	6	50749398	50749848	0.264946	0.0129166	0.873424	intergenic
SINE:Alu:AluJo_3_102920541_102921251	3	102920541	102921251	0.265001	0.00253726	0.692803	intergenic
SINE:Alu:AluJb_20_2610093_2610714	20	2610093	2610714	0.265058	0.0204082	0.911445	intergenic
SINE:Alu:AluSx_17_39913193_39913792	17	39913193	39913792	0.265166	0.0378553	0.939565	gene body:GPATCH8
SINE:Alu:FLAM_C_3_57512699_57513123	3	57512699	57513123	0.265273	0.00113244	0.571056	intergenic
SINE:Alu:AluSx_19_17517029_17518191	19	17517029	17518191	0.265394	0.0143024	0.880384	gene body:FAM129C
SINE:Alu:AluSx_1_92144169_92144470	1	92144169	92144470	0.2654	0.0183078	0.907936	promoter:TGFBR3
SINE:Alu:AluJb_12_121882963_121883573	12	121882963	121883573	0.265435	0.0113104	0.868076	intergenic
SINE:MIR:MIR_20_2119949_2120525	20	2119949	2120525	0.265543	0.025744	0.920682	intergenic
SINE:MIR:MIRb_9_109378455_109379020	9	109378455	109379020	0.265738	0.0308291	0.929372	intergenic
SINE:MIR:MIRc_19_46142804_46143080	19	46142804	46143080	0.265854	0.0165828	0.907936	gene body:CYP2B7P1
SINE:Alu:AluSx_6_108701308_108701907	6	108701308	108701907	0.265869	0.0398738	0.941174	intergenic
SINE:MIR:MIRb_7_104456148_104456553	7	104456148	104456553	0.266084	0.045582	0.943937	gene body:MLL5
SINE:MIR:MIR_20_44632305_44632892	20	44632305	44632892	0.266107	0.00596114	0.825788	gene body:SLC13A3
SINE:Alu:AluY_23_102328280_102328640	23	102328280	102328640	0.266688	0.012588	0.873237	intergenic
SINE:Alu:AluSx_17_15771103_15771707	17	15771103	15771707	0.266871	0.0202803	0.908872	intergenic
SINE:MIR:MIR_1_25423291_25423671	1	25423291	25423671	0.267223	0.0289854	0.929372	gene body:SYF2
SINE:Alu:AluJb_6_26964001_26964585	6	26964001	26964585	0.267251	0.0389291	0.941174	gene body:GUSBL1
SINE:Alu:AluSx_14_73355733_73356326	14	73355733	73356326	0.267288	0.01808	0.907936	intergenic
SINE:Alu:AluY_7_130452448_130452786	7	130452448	130452786	0.267365	0.00904126	0.855726	gene body:MKLN1
SINE:Alu:AluJb_14_34167025_34167609	14	34167025	34167609	0.267451	0.017969	0.907936	gene body:SNX6
SINE:Alu:AluSx_17_40912240_40912871	17	40912240	40912871	0.267554	0.0109394	0.868076	gene body:PLEKHM1
SINE:Alu:AluSx_11_85716946_85717566	11	85716946	85717566	0.267559	0.0131227	0.873424	gene body:C11orf73
SINE:MIR:MIR_16_55265655_55266752	16	55265655	55266752	0.267593	0.0201827	0.907936	intergenic
SINE:MIR:MIR_17_15698894_15699400	17	15698894	15699400	0.267604	0.00101313	0.571056	intergenic
SINE:MIR:MIR3_23_45581114_45581602	23	45581114	45581602	0.267637	0.00918842	0.855726	intergenic
SINE:MIR:MIRb_12_91862628_91863098	12	91862628	91863098	0.267684	0.0476844	0.943937	intergenic
SINE:MIR:MIRb_11_97602478_97602953	11	97602478	97602953	0.268088	0.0286918	0.929372	intergenic
SINE:Alu:AluSx_1_54664272_54664951	1	54664272	54664951	0.26824	0.0179895	0.907936	intergenic
SINE:Alu:AluSx_6_52655935_52656265	6	52655935	52656265	0.268357	0.0147755	0.885379	gene body:TMEM14A
SINE:Alu:AluJb_2_216714508_216715076	2	216714508	216715076	0.268403	0.0190186	0.907936	gene body:XRCC5
SINE:Alu:AluSx_3_185347846_185348454	3	185347846	185348454	0.268664	0.00686936	0.851638	intergenic
SINE:Alu:AluY_17_23912120_23912462	17	23912120	23912462	0.269259	0.0161238	0.905738	gene body:PIGS
SINE:MIR:MIR_2_157117602_157117981	2	157117602	157117981	0.269278	0.0179912	0.907936	gene body:GPD2
SINE:MIR:MIRb_5_114740247_114740765	5	114740247	114740765	0.269296	0.0293006	0.929372	intergenic
SINE:MIR:MIRb_14_92260350_92261235	14	92260350	92261235	0.269387	0.00835609	0.855726	gene body:LGMN
SINE:MIR:MIRb_8_65799735_65800621	8	65799735	65800621	0.269401	0.00487609	0.800612	gene body:CYP7B1
SINE:MIR:MIR_2_203181719_203182269	2	203181719	203182269	0.26943	0.0269959	0.929372	intergenic
SINE:MIR:MIRc_3_196591888_196592432	3	196591888	196592432	0.269435	0.0209843	0.91182	gene body:ACAP2
SINE:Alu:AluJb_15_61656601_61657198	15	61656601	61657198	0.26989	0.0300222	0.929372	gene body:USP3
SINE:Alu:AluJb_16_30371598_30372358	16	30371598	30372358	0.270154	0.0215873	0.91434	intergenic
SINE:MIR:MIRc_18_49418233_49418628	18	49418233	49418628	0.27029	0.023505	0.917389	intergenic
SINE:Alu:AluSx_7_56161815_56162447	7	56161815	56162447	0.270372	0.00714733	0.853426	intergenic
SINE:Alu:AluSx_23_3272872_3273191	23	3272872	3273191	0.270592	0.00650987	0.834958	gene body:MXRA5
SINE:MIR:MIRb_12_95608518_95608774	12	95608518	95608774	0.271034	0.0284054	0.929372	intergenic
SINE:MIR:MIRb_1_216802085_216803061	1	216802085	216803061	0.271082	0.0106964	0.868076	intergenic
SINE:MIR:MIRb_10_114772420_114772750	10	114772420	114772750	0.271102	0.0103587	0.868076	gene body:TCF7L2
SINE:MIR:MIR_6_101461430_101462716	6	101461430	101462716	0.271815	0.00312786	0.73875	intergenic
SINE:Alu:AluJb_1_154743423_154744013	1	154743423	154744013	0.27195	0.0275118	0.929372	intergenic
SINE:Alu:AluSx_21_39689909_39690504	21	39689909	39690504	0.27223	0.0141055	0.879331	gene body:WRB
SINE:Alu:AluSx_11_63372422_63373054	11	63372422	63373054	0.272384	0.00413265	0.769222	gene body:MARK2
SINE:Alu:AluSx_12_121955808_121956476	12	121955808	121956476	0.272438	0.0334303	0.930667	intergenic
SINE:Alu:AluSx_4_103809767_103810382	4	103809767	103810382	0.272506	0.0036433	0.748204	gene body:MANBA
SINE:Alu:AluSx_6_42781704_42782326	6	42781704	42782326	0.272976	0.012456	0.87066	gene body:PRPH2
SINE:MIR:MIR_4_138755507_138755962	4	138755507	138755962	0.272993	0.0169399	0.907936	intergenic
SINE:Alu:AluJb_7_6302578_6303206	7	6302578	6303206	0.27301	0.00679481	0.850393	intergenic
SINE:MIR:MIRb_13_29569503_29569994	13	29569503	29569994	0.273052	0.0110709	0.868076	intergenic
SINE:Alu:AluJb_10_73423448_73424045	10	73423448	73424045	0.273185	0.0195298	0.907936	gene body:CHST3
SINE:MIR:MIRb_9_25341189_25341660	9	25341189	25341660	0.273395	0.0231271	0.916207	intergenic
SINE:Alu:AluSx_12_106762874_106763195	12	106762874	106763195	0.273711	0.0134671	0.875251	intergenic
SINE:MIR:MIRc_2_84033746_84034271	2	84033746	84034271	0.274205	0.0179349	0.907936	intergenic
SINE:MIR:MIRc_2_133463920_133464074	2	133463920	133464074	0.274229	0.00842921	0.855726	gene body:NCKAP5
SINE:Alu:AluJb_7_75074341_75074995	7	75074341	75074995	0.274313	0.00499789	0.809908	gene body:HIP1
SINE:Alu:AluSx_19_50227035_50227524	19	50227035	50227524	0.27442	0.00232858	0.67163	gene body:RELB
SINE:MIR:MIRb_16_76171707_76172213	16	76171707	76172213	0.274437	0.00212796	0.67163	intergenic
SINE:Alu:AluJb_23_154102379_154102984	23	154102379	154102984	0.274725	0.030232	0.929372	gene body:VBP1
SINE:Alu:AluSx_3_61163486_61164082	3	61163486	61164082	0.275258	0.0401129	0.941174	gene body:FHIT
SINE:MIR:MIR3_17_17697696_17697957	17	17697696	17697957	0.275658	0.0107783	0.868076	gene body:TOM1L2
SINE:MIR:MIR3_16_60647748_60648270	16	60647748	60648270	0.275785	0.0118454	0.868076	intergenic
SINE:Alu:AluSx_1_16711774_16712050	1	16711774	16712050	0.275787	0.0475146	0.943937	intergenic
SINE:Alu:AluSx_9_98255014_98255613	9	98255014	98255613	0.275877	0.0474794	0.943937	gene body:HABP4
SINE:MIR:MIRb_12_42847420_42847961	12	42847420	42847961	0.276205	0.0202071	0.907955	gene body:TMEM117
SINE:Alu:AluSx_10_118044901_118045526	10	118044901	118045526	0.276397	0.0372816	0.939565	intergenic
SINE:MIR:MIR_4_61780552_61781101	4	61780552	61781101	0.27645	0.00186012	0.67163	intergenic
SINE:Alu:AluSg4_6_131781012_131781759	6	131781012	131781759	0.276713	0.0369272	0.939475	intergenic
SINE:MIR:MIR_6_98316935_98317501	6	98316935	98317501	0.276802	0.0167048	0.907936	intergenic
SINE:MIR:MIR_2_208596840_208597325	2	208596840	208597325	0.276821	0.0347872	0.932213	gene body:PLEKHM3
SINE:Alu:AluJb_23_102631819_102632409	23	102631819	102632409	0.276841	0.00631584	0.830168	intergenic
SINE:MIR:MIR_4_113490031_113490679	4	113490031	113490679	0.276924	0.00814358	0.855726	gene body:ALPK1
SINE:Alu:AluJb_7_6722353_6723270	7	6722353	6723270	0.277075	0.00394553	0.763401	intergenic
SINE:Alu:AluYf4_7_98112220_98112583	7	98112220	98112583	0.277222	0.0139752	0.879331	intergenic
SINE:Alu:AluJb_22_41433921_41434506	22	41433921	41434506	0.277404	0.0149549	0.888795	gene body:A4GALT
SINE:Alu:AluSx_23_30661401_30661725	23	30661401	30661725	0.277585	0.0169492	0.907936	intergenic
SINE:MIR:MIRc_7_46267255_46268494	7	46267255	46268494	0.277658	0.014989	0.888795	intergenic
SINE:Alu:AluJb_16_18936368_18936990	16	18936368	18936990	0.277784	0.0148737	0.886275	gene body:TMC7
SINE:MIR:MIRb_1_95654114_95654598	1	95654114	95654598	0.277801	0.0263941	0.926673	intergenic
SINE:Alu:AluJb_1_28816435_28816978	1	28816435	28816978	0.277809	0.0430876	0.943469	gene body:TAF12
SINE:MIR:MIR_12_24890840_24891229	12	24890840	24891229	0.278372	0.000360362	0.455682	gene body:BCAT1
SINE:Alu:AluSx_4_54601209_54601804	4	54601209	54601804	0.278391	0.0230844	0.916207	gene body:CHIC2
SINE:Alu:AluSx_19_14226446_14227053	19	14226446	14227053	0.278449	0.00344216	0.73875	intergenic
SINE:Alu:AluSx_14_38734545_38735126	14	38734545	38735126	0.278465	0.00981979	0.855726	intergenic
SINE:MIR:MIR_10_32638813_32639309	10	32638813	32639309	0.27847	0.018004	0.907936	gene body:EPC1
SINE:Alu:AluJb_2_32108871_32109387	2	32108871	32109387	0.27854	0.0173237	0.907936	gene body:DPY30
SINE:Alu:AluSx_19_52366385_52366982	19	52366385	52366982	0.278667	0.00937296	0.855726	gene body:SAE1
SINE:Alu:AluSx_13_94990127_94990762	13	94990127	94990762	0.278883	0.00935593	0.855726	gene body:CLDN10
SINE:Alu:AluJr_11_3036879_3037567	11	3036879	3037567	0.279075	0.0204774	0.911635	intergenic
SINE:Alu:FLAM_C_19_63628139_63628561	19	63628139	63628561	0.279123	0.0456596	0.943937	intergenic
SINE:MIR:MIRb_5_57232550_57233092	5	57232550	57233092	0.279171	0.0183259	0.907936	intergenic
SINE:MIR:MIRb_9_106719243_106720215	9	106719243	106720215	0.279352	0.0102084	0.868076	gene body:ABCA1
SINE:Alu:AluJb_12_102708015_102708592	12	102708015	102708592	0.279369	0.0351748	0.933304	gene body:NT5DC3
SINE:MIR:MIR_4_189627381_189627842	4	189627381	189627842	0.279453	0.0325521	0.929372	gene body:LOC401164
SINE:MIR:MIRb_4_152688222_152688738	4	152688222	152688738	0.279562	0.00922797	0.855726	gene body:FAM160A1
SINE:Alu:AluY_9_90100023_90100200	9	90100023	90100200	0.280016	0.00586939	0.825788	intergenic
SINE:Alu:AluJb_15_36467760_36468344	15	36467760	36468344	0.280042	0.00505386	0.810172	intergenic
SINE:Alu:AluY_22_22421213_22421741	22	22421213	22421741	0.28011	0.00438097	0.769491	gene body:ZNF70
SINE:MIR:MIR_1_9037736_9038268	1	9037736	9038268	0.280242	0.0267564	0.929372	gene body:SLC2A5
SINE:Alu:AluSx_10_75028258_75028855	10	75028258	75028855	0.280262	0.00115311	0.571056	intergenic
SINE:MIR:MIR_2_4585236_4585506	2	4585236	4585506	0.280296	0.0405528	0.941174	intergenic
SINE:Alu:AluSx_12_124042341_124042996	12	124042341	124042996	0.280625	0.00574491	0.825788	intergenic
SINE:MIR:MIRb_11_82745249_82745787	11	82745249	82745787	0.280903	0.00887862	0.855726	intergenic
SINE:Alu:AluJb_1_10385096_10385616	1	10385096	10385616	0.280965	0.0185248	0.907936	gene body:PGD
SINE:MIR:MIRc_4_85037178_85037552	4	85037178	85037552	0.281169	0.0120783	0.868076	intergenic
SINE:MIR:MIR_13_77827269_77827558	13	77827269	77827558	0.281356	0.00735351	0.854035	intergenic
SINE:MIR:MIR_15_28685544_28686012	15	28685544	28686012	0.281389	0.0183271	0.907936	intergenic
SINE:Alu:AluJb_12_66227899_66228556	12	66227899	66228556	0.281614	0.0370748	0.939565	intergenic
SINE:Alu:AluJb_10_6787970_6788566	10	6787970	6788566	0.281772	0.0188897	0.907936	intergenic
SINE:MIR:MIR_11_86462223_86463054	11	86462223	86463054	0.281908	0.00134665	0.597521	gene body:TMEM135
SINE:Alu:AluJo_12_8645101_8645273	12	8645101	8645273	0.28196	0.0082427	0.855726	intergenic
SINE:MIR:MIRb_3_156619449_156619895	3	156619449	156619895	0.281968	0.0412094	0.941174	intergenic
SINE:Alu:AluSx_1_43885321_43885661	1	43885321	43885661	0.282299	0.0230757	0.916207	intergenic
SINE:Alu:AluY_14_56025767_56026091	14	56025767	56026091	0.282595	0.00774092	0.855726	intergenic
SINE:Alu:AluSx1_9_96037414_96037803	9	96037414	96037803	0.282679	0.0350059	0.932888	intergenic
SINE:Alu:AluSx_19_48652206_48652792	19	48652206	48652792	0.282715	0.0113135	0.868076	intergenic
SINE:MIR:MIRb_1_206546890_206547383	1	206546890	206547383	0.283042	0.00632569	0.830168	intergenic
SINE:Alu:AluJb_12_51800104_51800686	12	51800104	51800686	0.283644	0.0242298	0.920192	gene body:SOAT2
SINE:Alu:AluSx_22_39812360_39812962	22	39812360	39812962	0.283676	0.00333345	0.73875	intergenic
SINE:Alu:AluSx_2_89951329_89951959	2	89951329	89951959	0.283706	0.0399485	0.941174	intergenic
SINE:Alu:AluJb_16_68535911_68536699	16	68535911	68536699	0.283785	0.0128547	0.873424	intergenic
SINE:Alu:AluSx_7_49564934_49565261	7	49564934	49565261	0.283883	0.0248203	0.920192	intergenic
SINE:Alu:AluSc8_3_3547539_3547777	3	3547539	3547777	0.284093	0.0142616	0.880054	intergenic
SINE:MIR:MIRc_2_35787512_35787971	2	35787512	35787971	0.284125	0.0101005	0.866641	intergenic
SINE:MIR:MIR_18_43334333_43334983	18	43334333	43334983	0.284504	0.0297659	0.929372	intergenic
SINE:Alu:AluSx_5_54998195_54998731	5	54998195	54998731	0.28457	0.0283322	0.929372	gene body:SLC38A9
SINE:MIR:MIRc_5_170550877_170551373	5	170550877	170551373	0.28467	0.00204846	0.67163	gene body:RANBP17
SINE:Alu:AluSx_1_243038994_243039606	1	243038994	243039606	0.28493	0.0211774	0.91182	intergenic
SINE:MIR:MIR_9_76571227_76571752	9	76571227	76571752	0.284974	0.0184128	0.907936	gene body:TRPM6
SINE:Alu:AluJb_19_54369972_54370571	19	54369972	54370571	0.285251	0.00919166	0.855726	gene body:TRPM4
SINE:MIR:MIR_4_41060736_41061061	4	41060736	41061061	0.285266	0.0249346	0.920192	gene body:LIMCH1
SINE:Alu:AluJb_5_68736016_68736526	5	68736016	68736526	0.285579	0.0172548	0.907936	gene body:RAD17
SINE:Alu:AluJb_16_4302541_4303121	16	4302541	4303121	0.28569	0.0105006	0.868076	intergenic
SINE:Alu:AluJr_20_57143755_57144430	20	57143755	57144430	0.286295	0.0110469	0.868076	intergenic
SINE:MIR:MIRb_10_59510499_59510788	10	59510499	59510788	0.286852	0.0184254	0.907936	intergenic
SINE:Alu:AluY_1_235766237_235766818	1	235766237	235766818	0.287448	0.00320755	0.73875	gene body:RYR2
SINE:Alu:AluSx_10_103015279_103015654	10	103015279	103015654	0.287483	0.0308051	0.929372	intergenic
SINE:MIR:MIR_12_55753380_55753918	12	55753380	55753918	0.287491	0.013881	0.879331	gene body:TMEM194A
SINE:MIR:MIRb_8_14876349_14876620	8	14876349	14876620	0.287517	0.00702486	0.853426	gene body:SGCZ
SINE:MIR:MIR_16_30350272_30350807	16	30350272	30350807	0.2877	0.00875309	0.855726	intergenic
SINE:Alu:AluSz6_8_54455825_54456613	8	54455825	54456613	0.288531	0.0137188	0.879331	intergenic
SINE:MIR:MIR_22_22196634_22197169	22	22196634	22197169	0.288926	0.0174243	0.907936	intergenic
SINE:Alu:AluSx_19_9876715_9877318	19	9876715	9877318	0.28903	0.000962108	0.571056	gene body:OLFM2
SINE:MIR:MIRb_1_152733796_152734252	1	152733796	152734252	0.289172	0.0373316	0.939565	gene body:SHE
SINE:MIR:MIRb_8_67559702_67560154	8	67559702	67560154	0.289281	0.0156401	0.899096	intergenic
SINE:Alu:AluJb_7_110008618_110009234	7	110008618	110009234	0.289533	0.00375066	0.751601	intergenic
SINE:Alu:AluY_17_55616148_55616474	17	55616148	55616474	0.289563	0.049425	0.943937	gene body:USP32
SINE:MIR:MIRb_6_154714446_154715097	6	154714446	154715097	0.289633	0.025258	0.920192	gene body:IPCEF1
SINE:Alu:AluJb_16_48714189_48714753	16	48714189	48714753	0.289666	0.0052492	0.813293	intergenic
SINE:Alu:AluJb_1_13097291_13097917	1	13097291	13097917	0.289789	0.00192029	0.67163	intergenic
SINE:Alu:AluY_2_116614187_116614686	2	116614187	116614686	0.289816	0.0143794	0.881262	intergenic
SINE:Alu:AluJb_17_53480900_53481489	17	53480900	53481489	0.289953	0.00319398	0.73875	intergenic
SINE:Alu:AluJb_14_34680684_34681269	14	34680684	34681269	0.290415	0.00969996	0.855726	gene body:KIAA0391
SINE:Alu:AluSx_11_114071642_114071983	11	114071642	114071983	0.291066	0.0236608	0.917389	gene body:FAM55B
SINE:MIR:MIR_21_16449994_16450458	21	16449994	16450458	0.291144	0.0272518	0.929372	gene body:C21orf34
SINE:Alu:AluSx_2_106256708_106257303	2	106256708	106257303	0.291209	0.00423086	0.769222	intergenic
SINE:Alu:AluSx_6_148666851_148667452	6	148666851	148667452	0.291656	0.0106759	0.868076	intergenic
SINE:MIR:MIRc_7_36556192_36556746	7	36556192	36556746	0.291717	0.004291	0.769491	gene body:AOAH
SINE:MIR:MIRb_7_81685121_81685657	7	81685121	81685657	0.29181	0.0103698	0.868076	gene body:CACNA2D1
SINE:Alu:AluSx_6_87249531_87249857	6	87249531	87249857	0.291982	0.0200537	0.907936	intergenic
SINE:MIR:MIRb_1_200173764_200174329	1	200173764	200174329	0.29237	0.013125	0.873424	gene body:LMOD1
SINE:MIR:MIR_1_53274000_53274332	1	53274000	53274332	0.292489	0.0466543	0.943937	gene body:SCP2
SINE:Alu:AluJb_19_39220794_39221353	19	39220794	39221353	0.292565	0.0216192	0.91434	intergenic
SINE:Alu:AluSx_12_89755723_89756333	12	89755723	89756333	0.292861	0.0026869	0.708579	intergenic
SINE:MIR:MIRc_11_114860554_114860961	11	114860554	114860961	0.293364	0.0168677	0.907936	gene body:CADM1
SINE:Alu:AluSx_9_132686872_132687479	9	132686872	132687479	0.293613	0.000986731	0.571056	gene body:ABL1
SINE:Alu:AluJb_19_51907185_51907678	19	51907185	51907678	0.293661	0.0211163	0.91182	gene body:PRKD2
SINE:Alu:AluY_13_37476845_37477164	13	37476845	37477164	0.293686	0.019208	0.907936	intergenic
SINE:MIR:MIRc_22_44821343_44821919	22	44821343	44821919	0.293714	0.0060905	0.825788	intergenic
SINE:Alu:AluSx_17_38552551_38553150	17	38552551	38553150	0.29491	0.0365684	0.934912	intergenic
SINE:MIR:MIRb_12_1541347_1541883	12	1541347	1541883	0.294926	0.0129593	0.873424	intergenic
SINE:MIR:MIRb_23_50402096_50402652	23	50402096	50402652	0.29511	0.0199165	0.907936	gene body:SHROOM4
SINE:Alu:AluSx_7_8292504_8292879	7	8292504	8292879	0.295183	0.00201678	0.67163	intergenic
SINE:Alu:AluSx_19_19576945_19577285	19	19576945	19577285	0.295446	0.0145551	0.882229	gene body:PBX4
SINE:Alu:AluSx_4_189201814_189202402	4	189201814	189202402	0.295633	0.0239703	0.919145	intergenic
SINE:Alu:AluJb_3_69389507_69390106	3	69389507	69390106	0.295835	0.0283321	0.929372	gene body:FRMD4B
SINE:Alu:AluSz_3_197747574_197748196	3	197747574	197748196	0.29593	0.00356777	0.748204	intergenic
SINE:Alu:AluSx_6_31876226_31876741	6	31876226	31876741	0.296407	0.00237863	0.67163	gene body:LSM2
SINE:Alu:AluJb_20_50187839_50188169	20	50187839	50188169	0.297108	0.00414591	0.769222	gene body:ZFP64
SINE:Alu:AluSx_1_162146112_162146676	1	162146112	162146676	0.297157	0.00439939	0.769491	intergenic
SINE:Alu:AluSx1_17_9474338_9475028	17	9474338	9475028	0.297343	0.00239803	0.672017	gene body:WDR16
SINE:Alu:AluY_6_127784853_127785446	6	127784853	127785446	0.29736	0.0110082	0.868076	intergenic
SINE:Alu:AluY_8_76126602_76126964	8	76126602	76126964	0.298066	0.000792505	0.559415	intergenic
SINE:Alu:AluSx_15_81407747_81408337	15	81407747	81408337	0.298538	0.0211125	0.91182	gene body:HOMER2
SINE:Alu:AluJb_11_122482980_122483581	11	122482980	122483581	0.298827	0.0221431	0.914382	gene body:ASAM
SINE:Alu:AluSx_1_224279972_224280588	1	224279972	224280588	0.298898	0.0016095	0.658579	intergenic
SINE:MIR:MIR_4_160876910_160877523	4	160876910	160877523	0.299073	0.00569223	0.825788	intergenic
SINE:MIR:MIRb_3_197934247_197934724	3	197934247	197934724	0.29962	0.0118485	0.868076	gene body:PIGX
SINE:Alu:AluJb_19_55955309_55955913	19	55955309	55955913	0.299991	0.00347954	0.741072	intergenic
SINE:Alu:AluJb_10_73336318_73336902	10	73336318	73336902	0.299998	0.0140018	0.879331	intergenic
SINE:MIR:MIRb_11_107769781_107770208	11	107769781	107770208	0.300011	0.00527754	0.813293	gene body:C11orf65
SINE:MIR:MIRb_1_95514426_95515324	1	95514426	95515324	0.300132	0.00679922	0.850393	intergenic
SINE:Alu:AluY_1_28506648_28507311	1	28506648	28507311	0.30036	0.0126341	0.873424	intergenic
SINE:Alu:AluJb_17_75715437_75716037	17	75715437	75716037	0.300912	0.0106498	0.868076	intergenic
SINE:MIR:MIRb_7_75035948_75036364	7	75035948	75036364	0.301464	0.037759	0.939565	gene body:HIP1
SINE:Alu:AluY_5_95993044_95993290	5	95993044	95993290	0.30154	0.0193603	0.907936	intergenic
SINE:Alu:AluSx_16_4134931_4135598	16	4134931	4135598	0.301816	0.0144685	0.881262	intergenic
SINE:Alu:AluY_9_131346056_131346385	9	131346056	131346385	0.301958	0.00832325	0.855726	intergenic
SINE:MIR:MIRb_10_24126236_24126787	10	24126236	24126787	0.302162	0.00625889	0.827228	gene body:KIAA1217
SINE:Alu:AluSx_10_28897309_28897806	10	28897309	28897806	0.302361	0.00314467	0.73875	gene body:WAC
SINE:Alu:AluJb_7_56427016_56427465	7	56427016	56427465	0.302457	0.00266104	0.708579	intergenic
SINE:Alu:AluSx_7_16611646_16612266	7	16611646	16612266	0.302753	0.0263146	0.926049	gene body:ANKMY2
SINE:Alu:AluSx_16_88269084_88269672	16	88269084	88269672	0.302847	0.0249383	0.920192	intergenic
SINE:MIR:MIRb_22_25363318_25363777	22	25363318	25363777	0.302955	0.00338343	0.73875	intergenic
SINE:Alu:AluSc_4_97700963_97701252	4	97700963	97701252	0.3035	0.0306806	0.929372	intergenic
SINE:Alu:AluSx_10_48139143_48139499	10	48139143	48139499	0.303632	0.012104	0.868076	intergenic
SINE:Alu:AluSx_23_47062741_47063073	23	47062741	47063073	0.303632	0.0307827	0.929372	intergenic
SINE:Alu:AluJo_18_48613842_48614308	18	48613842	48614308	0.304242	0.0123046	0.868076	gene body:DCC
SINE:MIR:MIR_2_57987448_57987996	2	57987448	57987996	0.304437	0.00504866	0.810172	intergenic
SINE:Alu:AluJb_19_38310835_38311415	19	38310835	38311415	0.304664	0.0192103	0.907936	gene body:GPATCH1
SINE:Alu:AluJb_16_67210597_67211178	16	67210597	67211178	0.305178	0.0020355	0.67163	intergenic
SINE:Alu:AluSz_1_151860590_151860985	1	151860590	151860985	0.305204	0.0470612	0.943937	gene body:S100A13
SINE:Alu:AluSx_12_121855840_121856452	12	121855840	121856452	0.305411	0.0141711	0.879331	gene body:CCDC62
SINE:MIR:MIR_5_42415587_42416071	5	42415587	42416071	0.305506	0.00477622	0.796496	intergenic
SINE:Alu:AluJb_7_87014705_87015259	7	87014705	87015259	0.305525	0.00080229	0.559415	gene body:ABCB1
SINE:Alu:AluJo_13_78937638_78938167	13	78937638	78938167	0.305744	0.0179456	0.907936	intergenic
SINE:MIR:MIRc_7_20417247_20417757	7	20417247	20417757	0.30606	0.00136113	0.600369	gene body:ITGB8
SINE:Alu:AluJb_2_236057422_236057961	2	236057422	236057961	0.306613	0.000926967	0.571056	intergenic
SINE:Alu:AluJb_6_119640403_119641032	6	119640403	119641032	0.307118	0.00888488	0.855726	gene body:MAN1A1
SINE:Alu:AluY_5_37503393_37504007	5	37503393	37504007	0.307951	0.0043893	0.769491	gene body:WDR70
SINE:MIR:MIRb_18_69631338_69631836	18	69631338	69631836	0.308029	0.0286863	0.929372	intergenic
SINE:MIR:MIR_19_2988749_2989186	19	2988749	2989186	0.308387	0.0154211	0.896537	gene body:TLE2
SINE:Alu:AluJb_12_60738728_60739384	12	60738728	60739384	0.309315	0.00701387	0.853426	gene body:FAM19A2
SINE:Alu:AluSx_16_69111447_69112055	16	69111447	69112055	0.310274	0.00300778	0.73875	gene body:COG4
SINE:MIR:MIRb_20_42538442_42538788	20	42538442	42538788	0.310887	0.00345873	0.73875	promoter:C20orf121
SINE:MIR:MIR_8_55030583_55031016	8	55030583	55031016	0.311437	0.000791214	0.559415	gene body:RGS20
SINE:Alu:AluJb_23_91767443_91768054	23	91767443	91768054	0.311668	0.00390703	0.760422	intergenic
SINE:Alu:AluSx_2_124786384_124787051	2	124786384	124787051	0.312391	0.00912174	0.855726	gene body:CNTNAP5
SINE:Alu:AluY_19_12715322_12715877	19	12715322	12715877	0.313491	0.00526594	0.813293	gene body:ASNA1
SINE:MIR:MIR_2_214740808_214741363	2	214740808	214741363	0.313824	0.00427811	0.769491	gene body:SPAG16
SINE:Alu:AluJb_9_90122513_90122682	9	90122513	90122682	0.314686	0.0357729	0.934467	intergenic
SINE:MIR:MIRb_1_25609798_25610374	1	25609798	25610374	0.314691	0.00675751	0.848022	gene body:RHCE
SINE:Alu:AluJb_2_108662830_108663452	2	108662830	108663452	0.314933	0.00600263	0.825788	gene body:LIMS1
SINE:MIR:MIR_2_59919382_59919941	2	59919382	59919941	0.31504	0.000977527	0.571056	intergenic
SINE:Alu:FLAM_C_10_94613231_94613692	10	94613231	94613692	0.315122	0.00510049	0.813293	gene body:EXOC6
SINE:Alu:AluJb_17_78053640_78054267	17	78053640	78054267	0.315136	0.00131476	0.590996	intergenic
SINE:Alu:AluSx_1_46475927_46476478	1	46475927	46476478	0.315188	0.0177718	0.907936	intergenic
SINE:MIR:MIRb_18_58522213_58522670	18	58522213	58522670	0.31519	0.0212105	0.91182	intergenic
SINE:MIR:MIR_4_189378722_189379212	4	189378722	189379212	0.315517	0.0184848	0.907936	intergenic
SINE:Alu:AluSx_8_3481215_3481407	8	3481215	3481407	0.316	0.0417847	0.941475	gene body:CSMD1
SINE:Alu:AluSx_5_22332842_22333185	5	22332842	22333185	0.316954	0.00348955	0.741087	gene body:CDH12
SINE:Alu:AluSx_16_146027_146624	16	146027	146624	0.319702	0.0227666	0.914382	intergenic
SINE:MIR:MIR_17_42432016_42432588	17	42432016	42432588	0.320275	0.0273623	0.929372	intergenic
SINE:Alu:AluJb_5_180360905_180361591	5	180360905	180361591	0.320293	0.00115678	0.571056	gene body:BTNL3
SINE:Alu:AluJb_22_40650036_40650621	22	40650036	40650621	0.320747	0.0177224	0.907936	intergenic
SINE:Alu:AluJb_1_155011756_155012362	1	155011756	155012362	0.321132	0.000486666	0.529425	gene body:PRCC
SINE:MIR:MIRc_22_16961032_16961516	22	16961032	16961516	0.321977	0.00144499	0.623458	intergenic
SINE:MIR:MIRb_3_42421444_42421913	3	42421444	42421913	0.322111	0.0416524	0.941174	gene body:LYZL4
SINE:Alu:AluSx3_17_50743616_50743887	17	50743616	50743887	0.322114	0.0493546	0.943937	gene body:HLF
SINE:Alu:AluJb_12_124067324_124067951	12	124067324	124067951	0.32262	0.016322	0.907936	gene body:BRI3BP
SINE:MIR:MIRc_17_54872430_54872883	17	54872430	54872883	0.322685	0.00961917	0.855726	intergenic
SINE:Alu:AluSx_7_5154108_5154738	7	5154108	5154738	0.323089	0.000964044	0.571056	intergenic
SINE:MIR:MIR_3_190842804_190843259	3	190842804	190843259	0.323858	0.0182406	0.907936	gene body:TP63
SINE:Alu:AluSx_17_27320141_27320721	17	27320141	27320721	0.324208	0.0119913	0.868076	gene body:SUZ12
SINE:Alu:AluSp_5_176351101_176351257	5	176351101	176351257	0.324885	0.0195421	0.907936	gene body:UIMC1
SINE:Alu:AluJb_2_55693243_55693755	2	55693243	55693755	0.325268	0.00182612	0.67163	gene body:SMEK2
SINE:MIR:MIR_4_103809745_103810577	4	103809745	103810577	0.325628	0.000372893	0.455682	gene body:MANBA
SINE:MIR:MIRb_9_87586951_87587468	9	87586951	87587468	0.325718	0.00808439	0.855726	intergenic
SINE:MIR:MIR_12_107672848_107673393	12	107672848	107673393	0.326348	0.00437249	0.769491	intergenic
SINE:Alu:AluJb_10_59692870_59693468	10	59692870	59693468	0.328001	0.016875	0.907936	gene body:IPMK
SINE:MIR:MIRb_7_138177561_138178054	7	138177561	138178054	0.328738	0.00382729	0.754755	gene body:KIAA1549
SINE:Alu:AluY_14_58406514_58406782	14	58406514	58406782	0.329596	0.0493977	0.943937	intergenic
SINE:Alu:AluY_17_13013040_13013376	17	13013040	13013376	0.330076	0.0237902	0.917389	intergenic
SINE:Alu:AluSx_20_33928024_33928639	20	33928024	33928639	0.330471	0.00286065	0.730672	gene body:PHF20
SINE:Alu:AluSx_8_6946822_6947204	8	6946822	6947204	0.330697	0.0276867	0.929372	intergenic
SINE:Alu:AluSx_8_66710501_66711075	8	66710501	66711075	0.330776	0.0090284	0.855726	intergenic
SINE:MIR:MIR3_3_131763118_131763577	3	131763118	131763577	0.332238	0.0267756	0.929372	gene body:COL6A6
SINE:MIR:MIRc_23_24204571_24204870	23	24204571	24204870	0.332854	0.0117397	0.868076	intergenic
SINE:Alu:AluSx_18_12607243_12607854	18	12607243	12607854	0.333763	0.0107093	0.868076	gene body:SPIRE1
SINE:Alu:AluSx_20_47975128_47975755	20	47975128	47975755	0.336838	0.00436066	0.769491	intergenic
SINE:Alu:AluSx_7_2434523_2435536	7	2434523	2435536	0.338319	0.00225675	0.67163	gene body:CHST12
SINE:MIR:MIR_17_28168812_28169376	17	28168812	28169376	0.339489	0.00232711	0.67163	gene body:MYO1D
SINE:Alu:AluY_3_109496433_109496993	3	109496433	109496993	0.33957	0.0169894	0.907936	intergenic
SINE:Alu:AluJb_2_201635204_201635791	2	201635204	201635791	0.340344	0.00337553	0.73875	gene body:FAM126B
SINE:Alu:AluJb_9_110761083_110761682	9	110761083	110761682	0.34064	0.00230884	0.67163	gene body:CTNNAL1
SINE:Alu:FRAM_1_153353625_153354052	1	153353625	153354052	0.342931	0.019115	0.907936	intergenic
SINE:MIR:MIRb_23_67091745_67091932	23	67091745	67091932	0.343695	0.0026901	0.708579	intergenic
SINE:MIR:MIR_11_86375328_86375773	11	86375328	86375773	0.345215	0.00422488	0.769222	intergenic
SINE:MIR:MIRb_4_124303603_124304166	4	124303603	124304166	0.345729	0.00260597	0.706389	gene body:SPATA5
SINE:MIR:MIRb_10_27615822_27616271	10	27615822	27616271	0.346155	0.00806081	0.855726	intergenic
SINE:Alu:AluJb_10_12548040_12548589	10	12548040	12548589	0.346193	0.0188783	0.907936	gene body:CAMK1D
SINE:Alu:AluSx_7_6722491_6723088	7	6722491	6723088	0.347749	0.00331042	0.73875	intergenic
SINE:Alu:AluJb_16_31306708_31307292	16	31306708	31307292	0.348183	0.000285609	0.423575	intergenic
SINE:Alu:AluY_2_10170825_10171169	2	10170825	10171169	0.348266	0.00417178	0.769222	intergenic
SINE:Alu:AluY_13_62684037_62684370	13	62684037	62684370	0.351151	0.00769771	0.855726	intergenic
SINE:Alu:AluSx_5_112675286_112675883	5	112675286	112675883	0.351724	0.000666799	0.546211	gene body:MCC
SINE:Alu:AluSx_6_149556122_149556469	6	149556122	149556469	0.352987	0.00338337	0.73875	intergenic
SINE:MIR:MIRc_10_49561049_49561432	10	49561049	49561432	0.353261	0.020759	0.91182	intergenic
SINE:Alu:AluJb_4_33993762_33994181	4	33993762	33994181	0.354519	0.00024685	0.423575	intergenic
SINE:Alu:AluSx_18_14595341_14595728	18	14595341	14595728	0.355533	0.0110293	0.868076	intergenic
SINE:MIR:MIR_9_35620623_35621000	9	35620623	35621000	0.358823	0.0322922	0.929372	intergenic
SINE:Alu:AluSx_17_19194034_19194569	17	19194034	19194569	0.360211	0.00754935	0.855726	gene body:B9D1
SINE:Alu:AluSx_19_62969171_62969762	19	62969171	62969762	0.361984	0.0117817	0.868076	intergenic
SINE:MIR:MIR_6_102418305_102418769	6	102418305	102418769	0.364952	0.00324099	0.73875	gene body:GRIK2
SINE:Alu:AluSx_14_18888124_18888722	14	18888124	18888722	0.36692	0.0124976	0.87066	intergenic
SINE:Alu:AluSx_2_131420863_131421453	2	131420863	131421453	0.367431	0.00327691	0.73875	gene body:ARHGEF4
SINE:MIR:MIRc_3_97056645_97056971	3	97056645	97056971	0.368606	0.0171614	0.907936	intergenic
SINE:Alu:AluJb_22_22682634_22683259	22	22682634	22683259	0.374073	0.00176502	0.67163	intergenic
SINE:MIR:MIR_9_73962911_73963391	9	73962911	73963391	0.375501	0.0171744	0.907936	gene body:GDA
SINE:Alu:AluSx_19_17791276_17791943	19	17791276	17791943	0.376351	0.000983007	0.571056	gene body:INSL3
SINE:MIR:MIR_9_78434148_78434807	9	78434148	78434807	0.378889	0.000825505	0.559415	gene body:PRUNE2
SINE:Alu:AluSx_9_137634134_137634459	9	137634134	137634459	0.38278	0.00654179	0.834958	intergenic
SINE:Alu:AluJb_2_43296131_43296296	2	43296131	43296296	0.387975	0.00176892	0.67163	intergenic
SINE:MIR:MIR_1_222628681_222629174	1	222628681	222629174	0.390692	0.00100689	0.571056	gene body:CNIH4
SINE:Alu:AluY_17_77863636_77863894	17	77863636	77863894	0.395013	0.00277481	0.718204	intergenic
SINE:Alu:AluJb_22_22685211_22685820	22	22685211	22685820	0.418296	0.00527463	0.813293	intergenic
SINE:MIR:MIR_2_223439036_223439551	2	223439036	223439551	0.434825	0.00014713	0.365584	gene body:ACSL3
SINE:Alu:AluJb_17_70502298_70502891	17	70502298	70502891	0.472149	0.000583604	0.533463	gene body:CDR2L
SINE:Alu:AluSx_16_88676510_88676868	16	88676510	88676868	0.515309	0.002226	0.67163	intergenic

## Sheet: t(15,17)
ID	chrom	start	end	AMD	P.Value	adj.P.Val	promoter/gene body/intergenic				AMD= absolute methylation difference, Red= hypermethylated, Green= hypomethylated
SINE:Alu:AluJb_16_48076236_48076555	16	48076236	48076555	0.509211	2.64036e-06	0.0984101	intergenic
SINE:Alu:AluJo_12_8645101_8645273	12	8645101	8645273	0.498469	5.60376e-05	0.614216	intergenic
SINE:MIR:MIR_17_50958420_50958901	17	50958420	50958901	0.476603	0.00112183	0.985526	intergenic
SINE:Alu:AluSx_8_66710501_66711075	8	66710501	66711075	0.460093	0.000726537	0.985526	intergenic
SINE:Alu:AluSx_15_70043765_70044363	15	70043765	70044363	0.450276	0.00154796	0.999962	gene body:MYO9A
SINE:MIR:MIRb_1_187323218_187323684	1	187323218	187323684	0.446582	8.19324e-05	0.614216	intergenic
SINE:Alu:AluY_23_28963134_28963275	23	28963134	28963275	0.441442	1.94834e-05	0.484117	gene body:IL1RAPL1
SINE:MIR:MIRb_5_65708704_65709135	5	65708704	65709135	0.439705	0.00175724	0.999962	intergenic
SINE:Alu:AluSz_10_104265860_104266094	10	104265860	104266094	0.415646	0.000175761	0.654884	gene body:SUFU
SINE:MIR:MIR_16_25467345_25467894	16	25467345	25467894	0.412377	0.00765202	0.999962	intergenic
SINE:MIR:MIRc_6_154713501_154713984	6	154713501	154713984	0.40805	0.00165502	0.999962	gene body:IPCEF1
SINE:MIR:MIR_12_120580449_120580938	12	120580449	120580938	0.40402	0.000201712	0.654884	gene body:MORN3
SINE:MIR:MIRc_2_190365719_190366212	2	190365719	190366212	0.399068	0.0160809	0.999962	gene body:PMS1
SINE:Alu:AluSx_2_203788043_203788674	2	203788043	203788674	0.396864	0.00424079	0.999962	gene body:NBEAL1
SINE:Alu:AluSx_13_60065096_60065695	13	60065096	60065695	0.394268	0.000515467	0.959663	intergenic
SINE:Alu:AluJb_8_66694354_66694944	8	66694354	66694944	0.388981	0.000711911	0.985526	gene body:ARMC1
SINE:MIR:MIR_20_301726_302200	20	301726	302200	0.387563	0.000123914	0.654884	intergenic
SINE:Alu:AluJb_17_68413007_68413424	17	68413007	68413424	0.38733	0.00135563	0.999962	gene body:SLC39A11
SINE:MIR:MIR_2_206316639_206317186	2	206316639	206317186	0.381898	5.66336e-05	0.614216	gene body:NRP2
SINE:Alu:AluSz_17_22761331_22761892	17	22761331	22761892	0.381828	0.00122124	0.999962	intergenic
SINE:MIR:MIR_16_53312889_53313550	16	53312889	53313550	0.38087	2.93405e-05	0.546782	intergenic
SINE:MIR:MIRc_15_27329155_27329756	15	27329155	27329756	0.378393	0.000224718	0.654884	gene body:FAM189A1
SINE:Alu:AluJb_16_66624898_66625471	16	66624898	66625471	0.377127	0.00101599	0.985526	gene body:DUS2L
SINE:Alu:AluSx_17_34089674_34090293	17	34089674	34090293	0.376702	0.00205671	0.999962	intergenic
SINE:Alu:AluSx_7_98059942_98060269	7	98059942	98060269	0.376028	0.00103211	0.985526	intergenic
SINE:Alu:AluJb_16_20735148_20735461	16	20735148	20735461	0.37452	0.00418591	0.999962	gene body:LOC81691
SINE:Alu:AluSz6_20_33254760_33255107	20	33254760	33255107	0.373857	0.00112395	0.985526	intergenic
SINE:MIR:MIRb_4_57487623_57488161	4	57487623	57488161	0.370198	0.00126801	0.999962	gene body:REST
SINE:Alu:AluJb_5_16922100_16922683	5	16922100	16922683	0.37012	0.000399964	0.875662	gene body:MYO10
SINE:Alu:AluSz6_2_169950605_169950987	2	169950605	169950987	0.369268	0.0235471	0.999962	intergenic
SINE:Alu:AluSx_22_29446929_29447262	22	29446929	29447262	0.368245	0.000173995	0.654884	gene body:OSBP2
SINE:MIR:MIRb_19_39626747_39627228	19	39626747	39627228	0.366991	0.00308334	0.999962	gene body:UBA2
SINE:Alu:AluJb_16_14569454_14569974	16	14569454	14569974	0.366379	7.51019e-05	0.614216	gene body:PARN
SINE:Alu:AluSx_11_73027145_73027767	11	73027145	73027767	0.364468	0.00118146	0.999962	intergenic
SINE:MIR:MIR3_5_155904873_155905595	5	155904873	155905595	0.363578	0.000772616	0.985526	gene body:SGCD
SINE:Alu:AluJb_10_21870160_21870748	10	21870160	21870748	0.363417	0.00196028	0.999962	gene body:MLLT10
SINE:MIR:MIR_17_42636810_42637178	17	42636810	42637178	0.360197	0.00335647	0.999962	intergenic
SINE:Alu:AluJr_10_103570155_103570634	10	103570155	103570634	0.359484	0.000288898	0.769119	intergenic
SINE:Alu:AluSx_19_50227035_50227524	19	50227035	50227524	0.357266	0.000219155	0.654884	gene body:RELB
SINE:Alu:AluJo_21_33740904_33741643	21	33740904	33741643	0.356849	0.00116252	0.996067	intergenic
SINE:Alu:AluJb_6_159034238_159034860	6	159034238	159034860	0.356818	0.00186191	0.999962	gene body:SYTL3
SINE:Alu:AluSx_16_66301345_66301813	16	66301345	66301813	0.356055	0.0049511	0.999962	gene body:GFOD2
SINE:MIR:MIRb_1_26754968_26755265	1	26754968	26755265	0.354162	0.00481487	0.999962	gene body:RPS6KA1
SINE:MIR:MIRb_1_95654114_95654598	1	95654114	95654598	0.353026	0.00657082	0.999962	intergenic
SINE:MIR:MIRc_15_61116571_61117126	15	61116571	61117126	0.351684	0.00111802	0.985526	intergenic
SINE:Alu:AluJb_2_179434140_179434745	2	179434140	179434745	0.351092	0.00220339	0.999962	gene body:CCDC141
SINE:MIR:MIRb_13_74524287_74524651	13	74524287	74524651	0.350438	0.00968473	0.999962	intergenic
SINE:MIR:MIR_19_43232446_43233001	19	43232446	43233001	0.350047	0.00654403	0.999962	gene body:SIPA1L3
SINE:MIR:MIRb_17_4913121_4913559	17	4913121	4913559	0.348846	0.0131651	0.999962	intergenic
SINE:Alu:AluJb_4_57670076_57670365	4	57670076	57670365	0.348197	0.0205564	0.999962	gene body:IGFBP7
SINE:MIR:MIR_16_69948143_69948659	16	69948143	69948659	0.345989	0.00308968	0.999962	intergenic
SINE:Alu:AluJb_19_7479458_7480076	19	7479458	7480076	0.345867	0.00556092	0.999962	intergenic
SINE:MIR:MIR_11_86906534_86907088	11	86906534	86907088	0.344845	0.0279187	0.999962	intergenic
SINE:Alu:AluSx_12_7813020_7813688	12	7813020	7813688	0.344789	0.000900202	0.985526	gene body:NANOGNB
SINE:Alu:AluSx_13_23275220_23275551	13	23275220	23275551	0.343845	0.00269105	0.999962	gene body:MIPEP
SINE:Alu:AluSx_8_74944064_74944651	8	74944064	74944651	0.343792	0.00185328	0.999962	gene body:UBE2W
SINE:Alu:AluJb_10_28651827_28652414	10	28651827	28652414	0.342662	0.00371488	0.999962	intergenic
SINE:Alu:AluJb_5_140121097_140121689	5	140121097	140121689	0.342191	0.0276788	0.999962	intergenic
SINE:Alu:AluJb_12_32081274_32081896	12	32081274	32081896	0.341798	0.000861584	0.985526	intergenic
SINE:Alu:AluY_15_80064734_80065339	15	80064734	80065339	0.341168	0.00250435	0.999962	intergenic
SINE:MIR:MIRb_12_67808484_67808969	12	67808484	67808969	0.340909	0.00506145	0.999962	intergenic
SINE:Alu:AluJb_11_9498026_9498631	11	9498026	9498631	0.340532	9.50021e-05	0.643795	gene body:ZNF143
SINE:Alu:AluY_1_188171048_188171375	1	188171048	188171375	0.340025	0.00268838	0.999962	intergenic
SINE:MIR:MIRb_9_125756559_125756901	9	125756559	125756901	0.339326	8.23976e-05	0.614216	intergenic
SINE:Alu:AluY_8_52456735_52457249	8	52456735	52457249	0.339149	0.0131406	0.999962	gene body:PXDNL
SINE:MIR:MIRb_1_23974849_23975333	1	23974849	23975333	0.338474	0.00123782	0.999962	intergenic
SINE:MIR:MIR_9_120215865_120216451	9	120215865	120216451	0.336696	0.0155153	0.999962	intergenic
SINE:Alu:FRAM_5_167880520_167880980	5	167880520	167880980	0.336284	0.00564907	0.999962	intergenic
SINE:Alu:AluJb_13_27603817_27604407	13	27603817	27604407	0.335609	0.0124351	0.999962	intergenic
SINE:MIR:MIRb_11_88865803_88866274	11	88865803	88866274	0.335258	0.000654703	0.985526	gene body:NOX4
SINE:Alu:AluSx_1_201981039_201981653	1	201981039	201981653	0.334965	0.0041251	0.999962	intergenic
SINE:Alu:AluJo_1_109309476_109309825	1	109309476	109309825	0.334806	0.000228418	0.654884	intergenic
SINE:MIR:MIR3_4_31354336_31354850	4	31354336	31354850	0.334641	0.00491294	0.999962	intergenic
SINE:MIR:MIRc_12_107795638_107796080	12	107795638	107796080	0.333369	0.00133842	0.999962	intergenic
SINE:Alu:AluJb_7_67123598_67124214	7	67123598	67124214	0.333143	0.00399907	0.999962	intergenic
SINE:MIR:MIRb_17_68711927_68712209	17	68711927	68712209	0.332717	0.00104794	0.985526	gene body:COG1
SINE:MIR:MIR_5_167712021_167712600	5	167712021	167712600	0.331518	0.000848519	0.985526	gene body:WWC1
SINE:Alu:AluSx_22_39385728_39386348	22	39385728	39386348	0.331449	0.000168168	0.654884	intergenic
SINE:MIR:MIRc_10_17419975_17420413	10	17419975	17420413	0.331279	0.000945111	0.985526	gene body:ST8SIA6
SINE:Alu:AluJb_2_70418113_70418468	2	70418113	70418468	0.331271	0.00850677	0.999962	intergenic
SINE:MIR:MIRb_6_91237771_91238480	6	91237771	91238480	0.331232	0.000822873	0.985526	intergenic
SINE:Alu:AluJb_11_1500011_1500300	11	1500011	1500300	0.330815	0.00436192	0.999962	gene body:MOB2
SINE:Alu:AluJb_13_67558970_67559553	13	67558970	67559553	0.330139	0.00341665	0.999962	intergenic
SINE:Alu:AluJo_12_120826034_120826178	12	120826034	120826178	0.329569	0.00261092	0.999962	gene body:PSMD9
SINE:MIR:MIRc_4_75893237_75893796	4	75893237	75893796	0.329222	0.00869393	0.999962	gene body:BTC
SINE:MIR:MIRb_8_53074775_53075247	8	53074775	53075247	0.329049	0.00285431	0.999962	intergenic
SINE:MIR:MIR_1_22025904_22026488	1	22025904	22026488	0.328556	0.0040506	0.999962	gene body:HSPG2
SINE:Alu:AluJb_8_90969870_90970458	8	90969870	90970458	0.328089	0.000580499	0.985526	intergenic
SINE:MIR:MIRb_2_223231073_223231459	2	223231073	223231459	0.328072	0.00383839	0.999962	intergenic
SINE:Alu:AluJb_19_44918900_44919483	19	44918900	44919483	0.328051	0.0100618	0.999962	gene body:CLC
SINE:MIR:MIR_21_32133778_32133979	21	32133778	32133979	0.327515	0.00405285	0.999962	promoter:TPT1P
SINE:Alu:AluJb_12_122829245_122829838	12	122829245	122829838	0.327175	0.0244986	0.999962	gene body:DNAH10
SINE:Alu:AluJb_11_116350335_116350620	11	116350335	116350620	0.326502	0.0102229	0.999962	gene body:SIK3
SINE:MIR:MIR3_10_95185013_95185352	10	95185013	95185352	0.32636	0.0258896	0.999962	gene body:MYOF
SINE:MIR:MIR_18_43334333_43334983	18	43334333	43334983	0.326159	0.0145034	0.999962	intergenic
SINE:MIR:MIRb_15_64713341_64714030	15	64713341	64714030	0.326032	0.00196046	0.999962	intergenic
SINE:MIR:MIR_16_48282708_48283176	16	48282708	48283176	0.325952	0.00190726	0.999962	gene body:ZNF423
SINE:MIR:MIRb_16_12804375_12804800	16	12804375	12804800	0.325753	0.00190037	0.999962	gene body:CPPED1
SINE:Alu:AluY_12_47482341_47482680	12	47482341	47482680	0.325259	0.00669269	0.999962	intergenic
SINE:Alu:AluJb_1_8763585_8764198	1	8763585	8764198	0.32517	0.00303812	0.999962	gene body:RERE
SINE:MIR:MIR_2_181391763_181392293	2	181391763	181392293	0.323472	0.00606775	0.999962	intergenic
SINE:MIR:MIR_17_64426354_64426907	17	64426354	64426907	0.323388	0.000787974	0.985526	gene body:ABCA8
SINE:Alu:AluJb_19_51907185_51907678	19	51907185	51907678	0.323167	0.0123647	0.999962	gene body:PRKD2
SINE:Alu:AluJo_8_141674735_141675428	8	141674735	141675428	0.322793	0.0200648	0.999962	gene body:EIF2C2
SINE:Alu:AluY_16_61436754_61437086	16	61436754	61437086	0.322524	0.001137	0.985526	intergenic
SINE:Alu:AluJb_6_151276540_151277133	6	151276540	151277133	0.322133	0.00577706	0.999962	gene body:MTHFD1L
SINE:Alu:AluJb_3_65608868_65609152	3	65608868	65609152	0.321428	0.0128236	0.999962	gene body:MAGI1
SINE:Alu:AluJb_1_223933790_223934375	1	223933790	223934375	0.321044	0.00673231	0.999962	intergenic
SINE:Alu:AluY_5_95993044_95993290	5	95993044	95993290	0.32071	0.013723	0.999962	intergenic
SINE:Alu:AluJb_12_100196713_100196962	12	100196713	100196962	0.320401	0.000527832	0.959663	intergenic
SINE:Alu:AluSx_2_29489722_29490335	2	29489722	29490335	0.320322	0.00306714	0.999962	gene body:ALK
SINE:Alu:AluJb_10_73336318_73336902	10	73336318	73336902	0.320284	0.00944506	0.999962	intergenic
SINE:MIR:MIRb_14_74375380_74375877	14	74375380	74375877	0.319847	0.011546	0.999962	intergenic
SINE:Alu:AluJb_1_3664597_3664992	1	3664597	3664992	0.319697	0.0075847	0.999962	gene body:CCDC27
SINE:MIR:MIRb_16_23464395_23464956	16	23464395	23464956	0.319592	0.00481267	0.999962	gene body:EARS2
SINE:MIR:MIRb_12_112571136_112571408	12	112571136	112571408	0.318354	0.00227014	0.999962	intergenic
SINE:Alu:AluJb_3_44960482_44961078	3	44960482	44961078	0.317991	0.00131661	0.999962	gene body:ZDHHC3
SINE:Alu:AluJb_19_45551632_45552264	19	45551632	45552264	0.317476	0.0191565	0.999962	gene body:PLD3
SINE:Alu:AluSx_10_105122067_105122660	10	105122067	105122660	0.317338	0.0136062	0.999962	gene body:TAF5
SINE:Alu:AluSx_15_40896162_40896460	15	40896162	40896460	0.316811	0.0265057	0.999962	gene body:TTBK2
SINE:Alu:AluSx_1_225161556_225162141	1	225161556	225162141	0.316041	0.0053797	0.999962	intergenic
SINE:Alu:AluSx_15_42358185_42358794	15	42358185	42358794	0.315493	0.00325821	0.999962	intergenic
SINE:MIR:MIRb_5_82190790_82191031	5	82190790	82191031	0.315188	0.00132194	0.999962	intergenic
SINE:Alu:AluSx_8_95748324_95748651	8	95748324	95748651	0.315014	0.00585093	0.999962	gene body:ESRP1
SINE:MIR:MIRb_20_50539818_50540271	20	50539818	50540271	0.314675	0.0256749	0.999962	intergenic
SINE:Alu:AluJb_17_35040420_35041035	17	35040420	35041035	0.314376	0.00466088	0.999962	gene body:PPP1R1B
SINE:Alu:AluSx_16_12870644_12870987	16	12870644	12870987	0.313655	0.022038	0.999962	intergenic
SINE:MIR:MIR_11_86462223_86463054	11	86462223	86463054	0.313596	0.000523985	0.959663	gene body:TMEM135
SINE:Alu:AluJb_1_39741667_39742223	1	39741667	39742223	0.313593	0.000862271	0.985526	gene body:BMP8A
SINE:Alu:AluSx_17_41671755_41672384	17	41671755	41672384	0.313514	0.000857645	0.985526	intergenic
SINE:Alu:AluJb_1_22419171_22419752	1	22419171	22419752	0.313411	0.0037613	0.999962	intergenic
SINE:MIR:MIRc_9_127795118_127795545	9	127795118	127795545	0.313148	0.00161139	0.999962	intergenic
SINE:Alu:AluJb_17_10121179_10121768	17	10121179	10121768	0.313108	0.00700588	0.999962	intergenic
SINE:Alu:AluSx_10_116662585_116663162	10	116662585	116663162	0.313057	0.00391102	0.999962	intergenic
SINE:Alu:AluSx_12_41105089_41105459	12	41105089	41105459	0.312581	0.0112438	0.999962	gene body:PPHLN1
SINE:MIR:MIR_2_170486314_170487087	2	170486314	170487087	0.312368	0.00196382	0.999962	gene body:UBR3
SINE:Alu:AluJr_13_39692893_39693067	13	39692893	39693067	0.312357	0.0197558	0.999962	intergenic
SINE:Alu:AluJb_5_26845937_26846262	5	26845937	26846262	0.311979	0.0325329	0.999962	intergenic
SINE:Alu:AluJb_11_47540732_47541375	11	47540732	47541375	0.3118	0.00288148	0.999962	intergenic
SINE:Alu:AluSx_10_28897309_28897806	10	28897309	28897806	0.311782	0.00248696	0.999962	gene body:WAC
SINE:MIR:MIR_6_135611631_135612084	6	135611631	135612084	0.311665	0.0460058	0.999962	intergenic
SINE:MIR:MIR_3_118266502_118267094	3	118266502	118267094	0.311643	0.015815	0.999962	intergenic
SINE:MIR:MIRb_22_32780375_32780957	22	32780375	32780957	0.31143	0.0117826	0.999962	intergenic
SINE:Alu:AluJb_22_40824416_40824963	22	40824416	40824963	0.311272	0.00362326	0.999962	gene body:LOC100132273
SINE:Alu:AluJo_5_159657117_159657955	5	159657117	159657955	0.311225	0.00653561	0.999962	gene body:CCNJL
SINE:Alu:AluSx_1_24798654_24798967	1	24798654	24798967	0.311021	0.00533139	0.999962	gene body:C1orf130
SINE:MIR:MIR_1_166350128_166350624	1	166350128	166350624	0.311012	0.0149007	0.999962	gene body:GPR161
SINE:MIR:MIR_12_64314821_64315203	12	64314821	64315203	0.310876	0.00139005	0.999962	intergenic
SINE:Alu:AluJb_19_39608035_39608411	19	39608035	39608411	0.310871	0.0194943	0.999962	gene body:PDCD2L
SINE:Alu:AluSx1_7_101465876_101466255	7	101465876	101466255	0.310728	0.00916494	0.999962	gene body:CUX1
SINE:Alu:AluSx_11_66666415_66666774	11	66666415	66666774	0.310505	0.000310916	0.799194	gene body:KDM2A
SINE:Alu:AluY_10_10366537_10366866	10	10366537	10366866	0.31048	0.00433046	0.999962	intergenic
SINE:Alu:AluJb_12_54730909_54731269	12	54730909	54731269	0.310284	0.0111897	0.999962	intergenic
SINE:Alu:AluJb_20_51749027_51749308	20	51749027	51749308	0.309339	0.00949386	0.999962	intergenic
SINE:Alu:AluJb_1_17674386_17674979	1	17674386	17674979	0.309251	0.00292947	0.999962	intergenic
SINE:Alu:AluYf4_7_98112220_98112583	7	98112220	98112583	0.308768	0.00718119	0.999962	intergenic
SINE:Alu:AluY_5_330239_330836	5	330239	330836	0.308358	0.00903021	0.999962	gene body:PDCD6
SINE:MIR:MIRb_9_120811741_120812230	9	120811741	120812230	0.307971	0.000609936	0.985526	intergenic
SINE:MIR:MIRb_1_39505401_39505923	1	39505401	39505923	0.307883	0.00161906	0.999962	gene body:MACF1
SINE:MIR:MIR_16_70282392_70282972	16	70282392	70282972	0.307766	0.0484576	0.999962	gene body:PHLPP2
SINE:Alu:AluSx_10_94798147_94798512	10	94798147	94798512	0.307667	0.0122247	0.999962	gene body:EXOC6
SINE:Alu:AluSz6_4_117592879_117593268	4	117592879	117593268	0.306762	0.0204023	0.999962	intergenic
SINE:Alu:FLAM_C_19_45603683_45604115	19	45603683	45604115	0.30657	0.000870683	0.985526	gene body:PRX
SINE:Alu:AluJr_13_58180425_58180763	13	58180425	58180763	0.306451	0.00611514	0.999962	intergenic
SINE:Alu:FLAM_C_5_176412618_176413057	5	176412618	176413057	0.306142	0.00791649	0.999962	gene body:ZNF346
SINE:Alu:AluSx_19_50213082_50213700	19	50213082	50213700	0.305162	0.0107734	0.999962	gene body:RELB
SINE:Alu:AluSx_19_8959292_8959973	19	8959292	8959973	0.305062	0.0239525	0.999962	intergenic
SINE:Alu:AluSx_1_50060539_50060827	1	50060539	50060827	0.304611	0.0369279	0.999962	gene body:AGBL4
SINE:Alu:AluSx_6_133158762_133159386	6	133158762	133159386	0.304585	0.000344739	0.856595	gene body:C6orf192
SINE:MIR:MIR3_5_137867829_137868210	5	137867829	137868210	0.304187	0.0160123	0.999962	intergenic
SINE:Alu:AluSx_3_44382787_44383379	3	44382787	44383379	0.303658	0.0107967	0.999962	gene body:C3orf23
SINE:Alu:AluSx_9_122641899_122643150	9	122641899	122643150	0.30323	0.000812095	0.985526	gene body:PSMD5
SINE:Alu:AluSx_19_48652206_48652792	19	48652206	48652792	0.302766	0.00734813	0.999962	intergenic
SINE:MIR:MIRb_1_55566901_55567290	1	55566901	55567290	0.302715	0.00436162	0.999962	intergenic
SINE:MIR:MIRb_2_26136563_26137145	2	26136563	26137145	0.302364	0.00930399	0.999962	gene body:RAB10
SINE:Alu:AluJb_17_1377943_1378505	17	1377943	1378505	0.302297	0.00249948	0.999962	gene body:PITPNA
SINE:MIR:MIR_12_83199236_83199780	12	83199236	83199780	0.302048	0.0470946	0.999962	gene body:MIR548T
SINE:MIR:MIRb_5_149794524_149795086	5	149794524	149795086	0.301503	0.00496739	0.999962	intergenic
SINE:Alu:AluSx_6_105395114_105395703	6	105395114	105395703	0.301476	0.000224308	0.654884	gene body:HACE1
SINE:Alu:AluSx_12_126293607_126293923	12	126293607	126293923	0.301374	0.0052938	0.999962	intergenic
SINE:MIR:MIR_4_179466159_179466795	4	179466159	179466795	0.300973	0.00770937	0.999962	intergenic
SINE:Alu:AluJb_12_49104135_49104745	12	49104135	49104745	0.300373	0.00479763	0.999962	gene body:LARP4
SINE:Alu:AluSx_13_46878632_46879003	13	46878632	46879003	0.300259	0.0232045	0.999962	intergenic
SINE:MIR:MIRb_9_110565526_110566031	9	110565526	110566031	0.300211	0.00616934	0.999962	intergenic
SINE:Alu:AluJb_10_126242514_126243112	10	126242514	126243112	0.299858	0.0334518	0.999962	gene body:LHPP
SINE:Alu:AluSx_11_85716946_85717566	11	85716946	85717566	0.299857	0.00641288	0.999962	gene body:C11orf73
SINE:Alu:AluJb_20_30752295_30752909	20	30752295	30752909	0.299568	0.0044632	0.999962	intergenic
SINE:MIR:MIRc_9_28552771_28553295	9	28552771	28553295	0.299448	0.00376324	0.999962	gene body:LINGO2
SINE:Alu:AluJb_16_77615646_77616267	16	77615646	77616267	0.29908	0.00711831	0.999962	gene body:WWOX
SINE:Alu:AluJr4_6_145179516_145179708	6	145179516	145179708	0.2988	0.000157659	0.654884	gene body:UTRN
SINE:Alu:AluSx_16_58555523_58555856	16	58555523	58555856	0.298718	0.0280347	0.999962	intergenic
SINE:Alu:AluSx_2_205456336_205456711	2	205456336	205456711	0.298659	0.0152703	0.999962	gene body:PARD3B
SINE:MIR:MIRb_7_6488025_6488536	7	6488025	6488536	0.298322	0.00353971	0.999962	gene body:KDELR2
SINE:MIR:MIR_5_50634805_50635389	5	50634805	50635389	0.29828	0.0166922	0.999962	intergenic
SINE:Alu:AluJb_6_27377943_27378415	6	27377943	27378415	0.298081	0.00735032	0.999962	intergenic
SINE:Alu:FLAM_C_20_41509436_41509868	20	41509436	41509868	0.297669	0.0196726	0.999962	intergenic
SINE:Alu:AluSx_15_43949695_43949850	15	43949695	43949850	0.296971	0.00908868	0.999962	intergenic
SINE:MIR:MIRc_10_66898607_66899057	10	66898607	66899057	0.296961	0.0194045	0.999962	intergenic
SINE:Alu:AluSx_2_27469965_27470563	2	27469965	27470563	0.296419	0.0186084	0.999962	gene body:PPM1G
SINE:Alu:AluSz_10_105104543_105105082	10	105104543	105105082	0.296256	0.00432345	0.999962	intergenic
SINE:Alu:AluJb_7_2785205_2785677	7	2785205	2785677	0.29624	0.00688735	0.999962	gene body:GNA12
SINE:Alu:AluY_17_4537307_4537565	17	4537307	4537565	0.295998	0.0389489	0.999962	gene body:PELP1
SINE:MIR:MIR_11_80477686_80478516	11	80477686	80478516	0.295207	0.00211789	0.999962	intergenic
SINE:MIR:MIRb_2_217855447_217855563	2	217855447	217855563	0.294878	0.0301707	0.999962	intergenic
SINE:MIR:MIR_8_30561819_30562338	8	30561819	30562338	0.294312	0.00282306	0.999962	gene body:GTF2E2
SINE:Alu:AluJb_19_18886448_18887047	19	18886448	18887047	0.294284	0.0131812	0.999962	gene body:COPE
SINE:MIR:MIR_12_40919779_40920129	12	40919779	40920129	0.294217	0.00606891	0.999962	intergenic
SINE:Alu:AluJb_7_67273213_67273601	7	67273213	67273601	0.294214	0.0221676	0.999962	intergenic
SINE:Alu:AluSx_18_12607243_12607854	18	12607243	12607854	0.294143	0.021875	0.999962	gene body:SPIRE1
SINE:MIR:MIRb_20_55968044_55968710	20	55968044	55968710	0.294142	0.00544858	0.999962	intergenic
SINE:Alu:AluJb_6_2090295_2090911	6	2090295	2090911	0.293873	0.010244	0.999962	intergenic
SINE:MIR:MIRc_9_131220685_131224486	9	131220685	131224486	0.293635	0.00157188	0.999962	intergenic
SINE:MIR:MIRb_9_76196346_76196527	9	76196346	76196527	0.293528	0.00675947	0.999962	intergenic
SINE:Alu:AluSx_6_35965122_35966027	6	35965122	35966027	0.293491	0.00253407	0.999962	gene body:SRPK1
SINE:Alu:AluJb_16_19542930_19543568	16	19542930	19543568	0.293302	0.00307612	0.999962	gene body:C16orf62
SINE:MIR:MIRb_7_7734402_7734897	7	7734402	7734897	0.293293	0.017849	0.999962	gene body:LOC729852
SINE:Alu:AluJb_8_71045430_71046015	8	71045430	71046015	0.29258	0.00622658	0.999962	intergenic
SINE:MIR:MIRb_22_32062671_32063100	22	32062671	32063100	0.292571	0.00462528	0.999962	gene body:LARGE
SINE:Alu:AluJb_19_10563499_10564109	19	10563499	10564109	0.292335	0.0172588	0.999962	intergenic
SINE:Alu:AluSx_4_166000396_166001011	4	166000396	166001011	0.292322	0.00217699	0.999962	intergenic
SINE:MIR:MIR_7_29104771_29105352	7	29104771	29105352	0.292277	0.0275457	0.999962	gene body:CPVL
SINE:Alu:AluJb_7_44817762_44818359	7	44817762	44818359	0.291811	0.000688749	0.985526	intergenic
SINE:Alu:AluSx_20_16525243_16525771	20	16525243	16525771	0.291777	0.000374183	0.875662	intergenic
SINE:Alu:AluJb_7_63198557_63199139	7	63198557	63199139	0.291547	0.00523762	0.999962	intergenic
SINE:Alu:AluJb_7_127740722_127741656	7	127740722	127741656	0.291419	0.00194193	0.999962	gene body:RBM28
SINE:Alu:AluSx_19_62969171_62969762	19	62969171	62969762	0.291351	0.0367196	0.999962	intergenic
SINE:MIR:MIR_20_15767858_15768706	20	15767858	15768706	0.291195	0.0193103	0.999962	gene body:MACROD2
SINE:Alu:AluSx_12_123747973_123748572	12	123747973	123748572	0.290808	0.0062339	0.999962	intergenic
SINE:Alu:AluJo_10_126748538_126749118	10	126748538	126749118	0.290761	0.0183816	0.999962	gene body:CTBP2
SINE:Alu:AluJb_7_5334543_5335166	7	5334543	5335166	0.290075	0.0219696	0.999962	gene body:TNRC18
SINE:Alu:AluJb_12_63429920_63430532	12	63429920	63430532	0.289795	0.0051207	0.999962	gene body:GNS
SINE:Alu:AluJb_17_16080970_16081459	17	16080970	16081459	0.289666	0.0341742	0.999962	gene body:PIGL
SINE:Alu:AluJb_1_148705154_148705662	1	148705154	148705662	0.289631	0.00126648	0.999962	gene body:RPRD2
SINE:Alu:AluJb_6_30830763_30831204	6	30830763	30831204	0.288911	0.0481766	0.999962	intergenic
SINE:Alu:AluSx_5_139749910_139750504	5	139749910	139750504	0.288883	0.00486606	0.999962	intergenic
SINE:MIR:MIRb_12_117538679_117539262	12	117538679	117539262	0.288776	0.0153363	0.999962	intergenic
SINE:Alu:AluSx1_19_6531271_6531554	19	6531271	6531554	0.288327	0.0336163	0.999962	intergenic
SINE:Alu:AluSx_8_94944238_94944484	8	94944238	94944484	0.287721	0.0294831	0.999962	intergenic
SINE:MIR:MIR_13_20329453_20329985	13	20329453	20329985	0.287639	0.00240661	0.999962	gene body:XPO4
SINE:Alu:AluJb_19_19302121_19302718	19	19302121	19302718	0.287544	0.0004744	0.94541	gene body:MAU2
SINE:Alu:AluY_4_17551815_17552192	4	17551815	17552192	0.287528	0.00402659	0.999962	gene body:LCORL
SINE:MIR:MIRb_11_47068743_47069207	11	47068743	47069207	0.28747	0.0196025	0.999962	gene body:C11orf49
SINE:Alu:AluSx_12_47625212_47625780	12	47625212	47625780	0.287343	0.00529691	0.999962	gene body:ARF3
SINE:Alu:AluSx_18_45282227_45282848	18	45282227	45282848	0.287214	0.0111929	0.999962	intergenic
SINE:Alu:AluSx_9_19262753_19263382	9	19262753	19263382	0.286846	0.00544493	0.999962	intergenic
SINE:MIR:MIR_19_47652824_47653311	19	47652824	47653311	0.286515	0.00586068	0.999962	intergenic
SINE:MIR:MIR_8_121143652_121144172	8	121143652	121144172	0.286509	0.014092	0.999962	intergenic
SINE:Alu:AluSx_12_113396472_113397105	12	113396472	113397105	0.286202	0.00640082	0.999962	intergenic
SINE:Alu:AluSx_6_22900157_22900639	6	22900157	22900639	0.286151	0.00451699	0.999962	intergenic
SINE:MIR:MIRb_6_43478871_43479444	6	43478871	43479444	0.285975	0.00746301	0.999962	intergenic
SINE:MIR:MIR_17_52945258_52945819	17	52945258	52945819	0.285704	0.00509636	0.999962	gene body:MSI2
SINE:MIR:MIRb_9_125749947_125750370	9	125749947	125750370	0.285644	0.0277491	0.999962	intergenic
SINE:MIR:MIR_1_10166029_10166425	1	10166029	10166425	0.28541	0.0157245	0.999962	intergenic
SINE:Alu:AluSx_19_17492010_17492563	19	17492010	17492563	0.285225	0.0149778	0.999962	gene body:PGLS
SINE:MIR:MIRb_5_43333306_43333798	5	43333306	43333798	0.285077	0.00643449	0.999962	gene body:HMGCS1
SINE:Alu:AluSx1_8_25716035_25716796	8	25716035	25716796	0.284858	0.00218717	0.999962	intergenic
SINE:Alu:AluJb_7_5559809_5560311	7	5559809	5560311	0.284708	0.0183402	0.999962	intergenic
SINE:MIR:MIRb_10_130501054_130501426	10	130501054	130501426	0.284705	0.00867043	0.999962	intergenic
SINE:Alu:AluSx_12_99327986_99328585	12	99327986	99328585	0.284539	0.00496435	0.999962	gene body:SLC17A8
SINE:Alu:AluY_2_164611228_164611566	2	164611228	164611566	0.284527	0.00699488	0.999962	intergenic
SINE:MIR:MIR_20_44632305_44632892	20	44632305	44632892	0.284469	0.00371952	0.999962	gene body:SLC13A3
SINE:MIR:MIRb_2_191860081_191860604	2	191860081	191860604	0.28408	0.0266119	0.999962	gene body:MYO1B
SINE:MIR:MIR_10_98643179_98643615	10	98643179	98643615	0.28395	0.0165018	0.999962	gene body:LCOR
SINE:Alu:AluSx_15_53490993_53491608	15	53490993	53491608	0.283833	0.0149682	0.999962	intergenic
SINE:MIR:MIRc_23_40005220_40005394	23	40005220	40005394	0.283775	0.0462803	0.999962	intergenic
SINE:Alu:AluSx_2_96880460_96881054	2	96880460	96881054	0.283238	0.00861837	0.999962	gene body:ANKRD39
SINE:Alu:AluJb_12_70173817_70174415	12	70173817	70174415	0.2831	0.00516025	0.999962	gene body:LGR5
SINE:MIR:MIR_4_41060736_41061061	4	41060736	41061061	0.283089	0.0259113	0.999962	gene body:LIMCH1
SINE:Alu:AluSp_5_125909633_125910297	5	125909633	125910297	0.283033	0.0227257	0.999962	gene body:ALDH7A1
SINE:Alu:AluY_8_107298776_107299105	8	107298776	107299105	0.282817	0.00312069	0.999962	intergenic
SINE:Alu:AluSx_7_53313238_53313580	7	53313238	53313580	0.282772	0.00431254	0.999962	intergenic
SINE:Alu:AluSx_16_88273811_88274419	16	88273811	88274419	0.282607	0.00476291	0.999962	intergenic
SINE:Alu:AluJb_1_36422851_36423790	1	36422851	36423790	0.282474	0.00796154	0.999962	intergenic
SINE:Alu:AluSx_17_18750558_18750884	17	18750558	18750884	0.282276	0.000914218	0.985526	gene body:PRPSAP2
SINE:Alu:AluJb_17_19774543_19775055	17	19774543	19775055	0.282133	0.0158583	0.999962	gene body:AKAP10
SINE:Alu:FLAM_C_8_8778835_8779017	8	8778835	8779017	0.282113	0.0120896	0.999962	gene body:MFHAS1
SINE:MIR:MIRb_1_99771423_99771985	1	99771423	99771985	0.281955	0.0100706	0.999962	intergenic
SINE:Alu:AluSz_5_137851283_137851891	5	137851283	137851891	0.28186	0.000705353	0.985526	intergenic
SINE:Alu:AluSx_22_41737681_41738277	22	41737681	41738277	0.2817	0.0104856	0.999962	gene body:PACSIN2
SINE:MIR:MIRc_1_238961282_238961801	1	238961282	238961801	0.281365	0.0265646	0.999962	intergenic
SINE:MIR:MIRb_11_103011744_103012294	11	103011744	103012294	0.281293	0.010384	0.999962	intergenic
SINE:MIR:MIRb_17_52906599_52907012	17	52906599	52907012	0.280647	0.00317913	0.999962	gene body:MSI2
SINE:MIR:MIRb_17_73044447_73044885	17	73044447	73044885	0.280548	0.00477248	0.999962	intergenic
SINE:Alu:AluJb_2_133308240_133308833	2	133308240	133308833	0.280521	0.00728101	0.999962	gene body:NCKAP5
SINE:Alu:AluJb_19_17385026_17385530	19	17385026	17385530	0.280435	0.00857733	0.999962	intergenic
SINE:Alu:AluJb_19_17160539_17161160	19	17160539	17161160	0.280372	0.00770026	0.999962	gene body:MYO9B
SINE:MIR:MIR_11_86449229_86449840	11	86449229	86449840	0.280357	0.0108488	0.999962	gene body:TMEM135
SINE:Alu:AluSq2_4_33337428_33337882	4	33337428	33337882	0.280318	0.0336562	0.999962	intergenic
SINE:MIR:MIR3_2_26419789_26420196	2	26419789	26420196	0.280317	0.0009488	0.985526	gene body:GPR113
SINE:Alu:AluSx_17_34837846_34838439	17	34837846	34838439	0.280182	0.0151859	0.999962	gene body:MED1
SINE:Alu:AluSx_17_39946416_39947034	17	39946416	39947034	0.280077	0.0175913	0.999962	intergenic
SINE:Alu:AluJb_1_152521100_152521420	1	152521100	152521420	0.279966	0.00382878	0.999962	intergenic
SINE:MIR:MIRb_6_155037781_155038271	6	155037781	155038271	0.279933	0.0113091	0.999962	intergenic
SINE:MIR:MIRb_8_24529503_24530810	8	24529503	24530810	0.2799	0.00163202	0.999962	intergenic
SINE:MIR:MIRb_11_20573553_20574079	11	20573553	20574079	0.279397	0.0219173	0.999962	intergenic
SINE:MIR:MIR3_23_16166639_16166969	23	16166639	16166969	0.279249	0.0209912	0.999962	intergenic
SINE:Alu:AluSx_23_48768743_48769680	23	48768743	48769680	0.279135	0.0120197	0.999962	intergenic
SINE:MIR:MIR_15_71538499_71538984	15	71538499	71538984	0.278997	0.00339869	0.999962	gene body:C15orf60
SINE:Alu:AluJb_23_17829705_17830064	23	17829705	17830064	0.278854	0.00494871	0.999962	intergenic
SINE:Alu:AluY_17_19845240_19845861	17	19845240	19845861	0.278734	0.0221239	0.999962	intergenic
SINE:Alu:AluSx_12_100478118_100478618	12	100478118	100478618	0.278654	0.00389846	0.999962	intergenic
SINE:MIR:MIR_3_14348437_14348907	3	14348437	14348907	0.278358	0.00572387	0.999962	intergenic
SINE:Alu:AluSx_5_133841732_133842057	5	133841732	133842057	0.278315	0.0230912	0.999962	intergenic
SINE:Alu:AluJb_17_43066920_43067407	17	43066920	43067407	0.278307	0.00110495	0.985526	intergenic
SINE:Alu:AluSx_3_48162513_48163143	3	48162513	48163143	0.278294	0.00874214	0.999962	intergenic
SINE:MIR:MIRb_18_55165044_55165667	18	55165044	55165667	0.27814	0.0185417	0.999962	gene body:LMAN1
SINE:Alu:AluSx_2_170123030_170123644	2	170123030	170123644	0.278136	0.0312089	0.999962	gene body:FASTKD1
SINE:MIR:MIR_4_60212921_60213084	4	60212921	60213084	0.278011	0.0115392	0.999962	intergenic
SINE:MIR:MIR3_3_14791915_14792478	3	14791915	14792478	0.277999	0.00306927	0.999962	intergenic
SINE:Alu:AluJb_8_101834968_101835592	8	101834968	101835592	0.277966	0.0219918	0.999962	intergenic
SINE:Alu:AluJb_22_44051966_44052574	22	44051966	44052574	0.277904	0.0117547	0.999962	intergenic
SINE:MIR:MIRc_3_50611080_50611570	3	50611080	50611570	0.277675	0.00836595	0.999962	intergenic
SINE:Alu:AluSz_9_5831515_5832454	9	5831515	5832454	0.277634	0.0105709	0.999962	intergenic
SINE:Alu:AluJb_12_112377012_112377362	12	112377012	112377362	0.277576	0.0115216	0.999962	intergenic
SINE:Alu:AluSx_6_11808894_11809242	6	11808894	11809242	0.277346	0.00239086	0.999962	intergenic
SINE:Alu:AluJb_18_22280345_22281006	18	22280345	22281006	0.277263	0.000731116	0.985526	intergenic
SINE:Alu:AluJr_1_95346524_95346767	1	95346524	95346767	0.277242	0.00730906	0.999962	intergenic
SINE:Alu:AluSx_12_26468787_26469441	12	26468787	26469441	0.277199	0.00284185	0.999962	gene body:ITPR2
SINE:Alu:AluSx_22_43612508_43613113	22	43612508	43613113	0.277078	0.0191814	0.999962	gene body:PRR5-ARHGAP8
SINE:MIR:MIRb_16_45356039_45356475	16	45356039	45356475	0.277014	0.00320432	0.999962	intergenic
SINE:Alu:AluSx_6_108162744_108163072	6	108162744	108163072	0.276828	0.0340783	0.999962	gene body:SCML4
SINE:Alu:AluJb_10_97672544_97673122	10	97672544	97673122	0.276678	0.0106878	0.999962	gene body:C10orf131
SINE:MIR:MIRb_9_99802599_99803070	9	99802599	99803070	0.276578	0.0101742	0.999962	gene body:ANP32B
SINE:MIR:MIRb_23_123685090_123685572	23	123685090	123685572	0.276558	0.019147	0.999962	gene body:ODZ1
SINE:Alu:AluSx_2_61555018_61555594	2	61555018	61555594	0.276467	0.032163	0.999962	intergenic
SINE:MIR:MIR_6_24730806_24731360	6	24730806	24731360	0.276444	0.0238233	0.999962	gene body:KIAA0319
SINE:MIR:MIR_1_95308818_95309365	1	95308818	95309365	0.276414	0.00376017	0.999962	gene body:ALG14
SINE:Alu:AluJb_11_46448286_46448904	11	46448286	46448904	0.276214	0.00516275	0.999962	gene body:AMBRA1
SINE:MIR:MIRc_18_21363906_21364355	18	21363906	21364355	0.27619	0.00587039	0.999962	intergenic
SINE:Alu:AluJb_2_216714508_216715076	2	216714508	216715076	0.276165	0.0162628	0.999962	gene body:XRCC5
SINE:Alu:AluSx_11_32281487_32282080	11	32281487	32282080	0.276152	0.0203851	0.999962	intergenic
SINE:Alu:AluJb_4_95926544_95927162	4	95926544	95927162	0.276125	0.0220952	0.999962	gene body:BMPR1B
SINE:MIR:MIR_3_40814825_40815278	3	40814825	40815278	0.276117	0.00578325	0.999962	intergenic
SINE:Alu:AluJb_1_28816435_28816978	1	28816435	28816978	0.276078	0.0442598	0.999962	gene body:TAF12
SINE:MIR:MIRc_11_62287770_62288195	11	62287770	62288195	0.275777	0.00933351	0.999962	gene body:POLR2G
SINE:MIR:MIRc_12_61811135_61811625	12	61811135	61811625	0.275454	0.00573007	0.999962	intergenic
SINE:Alu:AluJb_14_75707262_75707839	14	75707262	75707839	0.27529	0.00635637	0.999962	gene body:C14orf118
SINE:Alu:AluJb_23_41290036_41290606	23	41290036	41290606	0.275269	0.0484796	0.999962	gene body:CASK
SINE:Alu:AluJb_1_17723412_17723662	1	17723412	17723662	0.275217	0.0404627	0.999962	intergenic
SINE:Alu:AluSx_14_62663134_62663466	14	62663134	62663466	0.274803	0.00943942	0.999962	intergenic
SINE:Alu:AluJb_17_70502298_70502891	17	70502298	70502891	0.27447	0.0260891	0.999962	gene body:CDR2L
SINE:Alu:AluSx_17_71469013_71469558	17	71469013	71469558	0.274431	0.00584804	0.999962	gene body:ACOX1
SINE:Alu:AluJb_13_94317931_94318495	13	94317931	94318495	0.274414	0.00704297	0.999962	intergenic
SINE:Alu:AluSx_7_127838723_127839315	7	127838723	127839315	0.274343	0.0156918	0.999962	intergenic
SINE:MIR:MIR_1_211625830_211626451	1	211625830	211626451	0.274218	0.00866922	0.999962	intergenic
SINE:MIR:MIRc_2_109030330_109030838	2	109030330	109030838	0.273981	0.0049995	0.999962	intergenic
SINE:MIR:MIRc_12_93797818_93798242	12	93797818	93798242	0.273897	0.00422253	0.999962	intergenic
SINE:Alu:AluJb_7_45257121_45257675	7	45257121	45257675	0.273808	0.0231091	0.999962	intergenic
SINE:MIR:MIR_6_30982415_30983006	6	30982415	30983006	0.273582	0.0204215	0.999962	intergenic
SINE:MIR:MIRb_5_169948374_169948954	5	169948374	169948954	0.27349	0.0135035	0.999962	gene body:KCNIP1
SINE:Alu:AluJb_6_42776694_42777286	6	42776694	42777286	0.273484	0.0170495	0.999962	gene body:PRPH2
SINE:Alu:AluSx_14_60207795_60208366	14	60207795	60208366	0.273337	0.0427101	0.999962	intergenic
SINE:Alu:AluSx_3_49022870_49023466	3	49022870	49023466	0.272988	0.00205966	0.999962	gene body:WDR6
SINE:Alu:AluSq10_7_65762944_65763065	7	65762944	65763065	0.272986	0.01755	0.999962	intergenic
SINE:Alu:AluY_6_75565395_75566004	6	75565395	75566004	0.272776	0.0149145	0.999962	intergenic
SINE:MIR:MIRb_3_79171278_79171831	3	79171278	79171831	0.272771	0.0114448	0.999962	gene body:ROBO1
SINE:Alu:AluJb_19_32963330_32963988	19	32963330	32963988	0.27271	0.00579934	0.999962	intergenic
SINE:Alu:AluSz_10_89497913_89498654	10	89497913	89498654	0.272679	0.00867287	0.999962	intergenic
SINE:Alu:AluSx_2_127759323_127759917	2	127759323	127759917	0.272625	0.0318231	0.999962	gene body:ERCC3
SINE:Alu:AluY_6_22070495_22071203	6	22070495	22071203	0.272392	0.021583	0.999962	gene body:FLJ22536
SINE:Alu:AluSx_19_4050827_4051457	19	4050827	4051457	0.272375	0.0183165	0.999962	gene body:MAP2K2
SINE:MIR:MIRb_12_127041959_127042654	12	127041959	127042654	0.272258	0.0174835	0.999962	intergenic
SINE:MIR:MIR_19_10563463_10564218	19	10563463	10564218	0.272059	0.0210015	0.999962	intergenic
SINE:Alu:AluSx_10_104214583_104215185	10	104214583	104215185	0.271971	0.00495111	0.999962	gene body:TMEM180
SINE:Alu:AluJb_12_32915490_32916055	12	32915490	32916055	0.271916	0.0233286	0.999962	gene body:PKP2
SINE:MIR:MIRc_12_46486307_46486814	12	46486307	46486814	0.271824	0.0318679	0.999962	gene body:HDAC7
SINE:MIR:MIR3_11_82435047_82435662	11	82435047	82435662	0.271578	0.0130859	0.999962	gene body:RAB30
SINE:Alu:AluSx_9_131149085_131149440	9	131149085	131149440	0.271559	0.00295678	0.999962	intergenic
SINE:Alu:AluSz_1_18794379_18794908	1	18794379	18794908	0.271267	0.00678321	0.999962	intergenic
SINE:Alu:AluJb_6_18170044_18170347	6	18170044	18170347	0.27048	0.010741	0.999962	intergenic
SINE:Alu:AluSx_5_106647002_106647365	5	106647002	106647365	0.270398	0.0149757	0.999962	intergenic
SINE:Alu:AluSx_10_129823466_129824356	10	129823466	129824356	0.270212	0.0197406	0.999962	intergenic
SINE:Alu:AluJb_19_63222058_63222651	19	63222058	63222651	0.269783	0.00798425	0.999962	intergenic
SINE:Alu:AluJb_1_165551355_165551681	1	165551355	165551681	0.269685	0.00152517	0.999962	gene body:POU2F1
SINE:Alu:AluJr_7_104793213_104793501	7	104793213	104793501	0.269625	0.0179141	0.999962	gene body:SRPK2
SINE:Alu:AluSg_5_105277352_105277723	5	105277352	105277723	0.269329	0.0218275	0.999962	intergenic
SINE:MIR:MIR_3_10720284_10721017	3	10720284	10721017	0.269245	0.0127294	0.999962	intergenic
SINE:MIR:MIRc_5_150555066_150555589	5	150555066	150555589	0.269187	0.00985218	0.999962	gene body:CCDC69
SINE:Alu:AluJb_16_56763186_56763527	16	56763186	56763527	0.268994	0.00860174	0.999962	gene body:CSNK2A2
SINE:MIR:MIR3_5_40482045_40482864	5	40482045	40482864	0.26887	0.0420422	0.999962	intergenic
SINE:MIR:MIR_12_110556746_110557415	12	110556746	110557415	0.268648	0.00407709	0.999962	intergenic
SINE:MIR:MIRb_11_78628389_78629357	11	78628389	78629357	0.268524	0.00341734	0.999962	gene body:ODZ4
SINE:MIR:MIRb_9_134700746_134701571	9	134700746	134701571	0.26795	0.0377944	0.999962	gene body:C9orf98
SINE:MIR:MIR_5_17019877_17020125	5	17019877	17020125	0.267816	0.0280144	0.999962	intergenic
SINE:Alu:AluJr4_8_129060227_129060424	8	129060227	129060424	0.26759	0.0431657	0.999962	gene body:PVT1
SINE:MIR:MIR_21_17049673_17050207	21	17049673	17050207	0.267533	0.000481944	0.94541	intergenic
SINE:Alu:AluJb_2_170422494_170423232	2	170422494	170423232	0.267295	0.00196341	0.999962	gene body:UBR3
SINE:MIR:MIR_18_6753034_6753441	18	6753034	6753441	0.267211	0.0011289	0.985526	intergenic
SINE:Alu:AluJb_7_75495085_75495673	7	75495085	75495673	0.267157	0.00411283	0.999962	gene body:STYXL1
SINE:MIR:MIRc_16_22071824_22072264	16	22071824	22072264	0.26711	0.0243568	0.999962	gene body:VWA3A
SINE:MIR:MIR_20_35042122_35042616	20	35042122	35042616	0.266775	0.00595549	0.999962	intergenic
SINE:Alu:FLAM_C_3_32757059_32757501	3	32757059	32757501	0.266505	0.0132293	0.999962	gene body:CNOT10
SINE:Alu:AluSx_8_99188991_99189620	8	99188991	99189620	0.26649	0.0369929	0.999962	gene body:HRSP12
SINE:Alu:AluSx_13_29977098_29977747	13	29977098	29977747	0.26645	0.00352728	0.999962	intergenic
SINE:Alu:AluJb_11_70438288_70438680	11	70438288	70438680	0.266365	0.0198609	0.999962	gene body:SHANK2
SINE:Alu:AluJb_19_8241767_8242377	19	8241767	8242377	0.266167	0.0297839	0.999962	intergenic
SINE:Alu:AluSx_1_118899114_118899456	1	118899114	118899456	0.266114	0.0304127	0.999962	intergenic
SINE:MIR:MIR_10_79046147_79046778	10	79046147	79046778	0.266086	0.0101077	0.999962	gene body:KCNMA1
SINE:Alu:AluSx_8_26026119_26026747	8	26026119	26026747	0.265939	0.0192694	0.999962	intergenic
SINE:MIR:MIR_1_198903732_198904163	1	198903732	198904163	0.26587	0.0351138	0.999962	gene body:DDX59
SINE:Alu:AluJb_19_54524570_54525195	19	54524570	54525195	0.265795	0.005606	0.999962	intergenic
SINE:MIR:MIRb_17_45324418_45325181	17	45324418	45325181	0.265525	0.0229258	0.999962	intergenic
SINE:Alu:AluJo_19_41703258_41703852	19	41703258	41703852	0.265331	0.0102962	0.999962	gene body:ZNF260
SINE:MIR:MIRc_17_34290547_34290955	17	34290547	34290955	0.26525	0.0293705	0.999962	gene body:LASP1
SINE:MIR:MIR3_17_17697696_17697957	17	17697696	17697957	0.265091	0.013604	0.999962	gene body:TOM1L2
SINE:MIR:MIR_4_160876910_160877523	4	160876910	160877523	0.264903	0.0123565	0.999962	intergenic
SINE:MIR:MIR3_1_109817682_109818171	1	109817682	109818171	0.264848	0.0198358	0.999962	gene body:SYPL2
SINE:MIR:MIR_7_151745174_151745627	7	151745174	151745627	0.264821	0.0338928	0.999962	gene body:MLL3
SINE:MIR:MIRc_2_149365679_149366218	2	149365679	149366218	0.264795	0.00830534	0.999962	gene body:KIF5C
SINE:Alu:AluY_18_55165160_55165562	18	55165160	55165562	0.26452	0.0207033	0.999962	gene body:LMAN1
SINE:Alu:AluSx_15_69569536_69570132	15	69569536	69570132	0.264461	0.0425506	0.999962	gene body:THSD4
SINE:MIR:MIRb_1_80904912_80905537	1	80904912	80905537	0.264206	0.00127557	0.999962	intergenic
SINE:Alu:AluSx_11_47511332_47511959	11	47511332	47511959	0.264066	0.0301079	0.999962	gene body:CELF1
SINE:MIR:MIRc_3_185996244_185997085	3	185996244	185997085	0.263782	0.00193916	0.999962	intergenic
SINE:Alu:AluSx_15_92185027_92185563	15	92185027	92185563	0.263622	0.0286612	0.999962	intergenic
SINE:MIR:MIRb_4_25106632_25107195	4	25106632	25107195	0.263538	0.00167844	0.999962	intergenic
SINE:MIR:MIRb_2_113378110_113378555	2	113378110	113378555	0.263445	0.0323459	0.999962	intergenic
SINE:Alu:AluJb_11_64997601_64998144	11	64997601	64998144	0.263352	0.0243943	0.999962	intergenic
SINE:Alu:AluJb_1_20749148_20749759	1	20749148	20749759	0.263225	0.0166754	0.999962	intergenic
SINE:Alu:AluSx_5_134246596_134247205	5	134246596	134247205	0.263224	0.0113763	0.999962	gene body:TXNDC15
SINE:MIR:MIRb_1_36406139_36406611	1	36406139	36406611	0.26312	0.0141323	0.999962	gene body:MAP7D1
SINE:MIR:MIR_2_130785420_130785944	2	130785420	130785944	0.263015	0.019118	0.999962	intergenic
SINE:Alu:AluJb_2_242182540_242182880	2	242182540	242182880	0.263006	0.0345112	0.999962	gene body:THAP4
SINE:Alu:AluJb_17_39951294_39951796	17	39951294	39951796	0.262952	0.0487004	0.999962	intergenic
SINE:Alu:AluSx_6_34285266_34285662	6	34285266	34285662	0.262818	0.0304663	0.999962	intergenic
SINE:Alu:AluSx_8_131038981_131039596	8	131038981	131039596	0.262747	0.00484011	0.999962	intergenic
SINE:MIR:MIR_2_211307821_211308716	2	211307821	211308716	0.262636	0.020851	0.999962	intergenic
SINE:Alu:AluSx_6_160205521_160206091	6	160205521	160206091	0.262468	0.0317826	0.999962	intergenic
SINE:Alu:AluSx_20_29688387_29688998	20	29688387	29688998	0.262432	0.0202982	0.999962	promoter:COX4I2
SINE:MIR:MIRc_20_32013203_32013698	20	32013203	32013698	0.262395	0.00703848	0.999962	intergenic
SINE:Alu:AluJb_16_29678041_29678928	16	29678041	29678928	0.262395	0.011889	0.999962	intergenic
SINE:MIR:MIR_16_49627375_49627895	16	49627375	49627895	0.262234	0.0129457	0.999962	intergenic
SINE:Alu:FRAM_6_30982460_30982943	6	30982460	30982943	0.262161	0.0144114	0.999962	intergenic
SINE:MIR:MIRb_3_62323831_62324314	3	62323831	62324314	0.262013	0.0127117	0.999962	intergenic
SINE:MIR:MIRb_1_46937938_46938563	1	46937938	46938563	0.26181	0.00193881	0.999962	gene body:KIAA0494
SINE:Alu:AluJb_2_171297309_171297609	2	171297309	171297609	0.261805	0.00196506	0.999962	intergenic
SINE:MIR:MIRb_20_15395596_15396173	20	15395596	15396173	0.261635	0.0167411	0.999962	gene body:MACROD2
SINE:MIR:MIRb_1_227543233_227543684	1	227543233	227543684	0.261546	0.0371698	0.999962	gene body:C1orf96
SINE:MIR:MIRb_7_139643077_139643490	7	139643077	139643490	0.261334	0.0107649	0.999962	intergenic
SINE:MIR:MIR_18_45964842_45964985	18	45964842	45964985	0.261227	0.0427418	0.999962	gene body:MYO5B
SINE:Alu:AluSx_7_151511497_151512109	7	151511497	151512109	0.260999	0.0134906	0.999962	gene body:MLL3
SINE:MIR:MIRb_2_24955402_24955894	2	24955402	24955894	0.260782	0.0208345	0.999962	gene body:ADCY3
SINE:Alu:AluJb_7_4463147_4463779	7	4463147	4463779	0.260552	0.0102938	0.999962	intergenic
SINE:MIR:MIRb_22_25761741_25762021	22	25761741	25762021	0.260524	0.0397184	0.999962	intergenic
SINE:Alu:AluSx_4_39674248_39674870	4	39674248	39674870	0.260444	0.0354731	0.999962	intergenic
SINE:MIR:MIRb_7_145609455_145609946	7	145609455	145609946	0.260423	0.00256045	0.999962	gene body:CNTNAP2
SINE:Alu:AluSx_19_14226446_14227053	19	14226446	14227053	0.260358	0.00556497	0.999962	intergenic
SINE:Alu:AluJb_12_56133418_56133752	12	56133418	56133752	0.260148	0.0376048	0.999962	intergenic
SINE:Alu:AluSx_15_82175976_82176300	15	82175976	82176300	0.260095	0.00344639	0.999962	gene body:ADAMTSL3
SINE:Alu:AluJb_19_4182795_4183430	19	4182795	4183430	0.260075	0.0152957	0.999962	gene body:EBI3
SINE:Alu:AluJb_8_49697123_49697703	8	49697123	49697703	0.259951	0.0264121	0.999962	intergenic
SINE:MIR:MIRb_1_215069298_215069856	1	215069298	215069856	0.259923	0.00503966	0.999962	gene body:ESRRG
SINE:MIR:MIR3_16_22156120_22156484	16	22156120	22156484	0.259792	0.0128029	0.999962	gene body:EEF2K
SINE:MIR:MIR_12_53753805_53754352	12	53753805	53754352	0.259545	0.0186975	0.999962	intergenic
SINE:Alu:AluSx_7_6722491_6723088	7	6722491	6723088	0.259434	0.0211261	0.999962	intergenic
SINE:MIR:MIRb_1_18211214_18211753	1	18211214	18211753	0.259292	0.000411148	0.875662	intergenic
SINE:MIR:MIR_11_29956247_29956850	11	29956247	29956850	0.259223	0.0187069	0.999962	intergenic
SINE:Alu:AluSx_9_93104286_93104889	9	93104286	93104889	0.259029	0.00980477	0.999962	gene body:AUH
SINE:Alu:AluJb_19_13486039_13486538	19	13486039	13486538	0.258997	0.03379	0.999962	intergenic
SINE:Alu:AluJb_2_96916279_96916823	2	96916279	96916823	0.258889	0.0051836	0.999962	gene body:FAM178B
SINE:MIR:MIR_12_125649213_125649734	12	125649213	125649734	0.258716	0.0148913	0.999962	intergenic
SINE:Alu:AluJb_17_1686710_1687304	17	1686710	1687304	0.258562	0.00112183	0.985526	gene body:RPA1
SINE:MIR:MIRb_8_15749444_15749813	8	15749444	15749813	0.258544	0.0171371	0.999962	intergenic
SINE:MIR:MIRb_4_156047738_156048916	4	156047738	156048916	0.258342	0.040438	0.999962	intergenic
SINE:MIR:MIR_19_43745728_43746274	19	43745728	43746274	0.258314	0.00848869	0.999962	gene body:RYR1
SINE:Alu:AluY_22_40573853_40574336	22	40573853	40574336	0.258226	0.0292309	0.999962	gene body:SREBF2
SINE:Alu:AluJb_19_54038547_54039157	19	54038547	54039157	0.258099	0.0302359	0.999962	gene body:PLEKHA4
SINE:Alu:AluJb_7_137720893_137721490	7	137720893	137721490	0.257609	0.0186855	0.999962	intergenic
SINE:Alu:AluSx_16_4134931_4135598	16	4134931	4135598	0.257545	0.0329698	0.999962	intergenic
SINE:MIR:MIR3_5_79024801_79025288	5	79024801	79025288	0.257464	0.0181555	0.999962	gene body:CMYA5
SINE:Alu:AluSx_8_124406517_124407141	8	124406517	124407141	0.257406	0.00948751	0.999962	gene body:ATAD2
SINE:Alu:AluJb_4_41898563_41899231	4	41898563	41899231	0.257376	0.00822972	0.999962	intergenic
SINE:Alu:AluSx_1_157348128_157348478	1	157348128	157348478	0.257352	0.0132361	0.999962	intergenic
SINE:MIR:MIR_11_66246258_66247057	11	66246258	66247057	0.257308	0.0192085	0.999962	intergenic
SINE:MIR:MIRb_23_100087212_100087901	23	100087212	100087901	0.257223	0.02777	0.999962	intergenic
SINE:Alu:AluJb_20_31511436_31512039	20	31511436	31512039	0.257075	0.0186125	0.999962	intergenic
SINE:Alu:AluY_2_125436442_125436758	2	125436442	125436758	0.257029	0.0384164	0.999962	intergenic
SINE:MIR:MIRb_21_19712049_19712647	21	19712049	19712647	0.256868	0.0123267	0.999962	intergenic
SINE:Alu:AluSx_17_27244022_27244582	17	27244022	27244582	0.256858	0.0357437	0.999962	gene body:UTP6
SINE:MIR:MIRb_1_61519086_61519612	1	61519086	61519612	0.256565	0.00841171	0.999962	gene body:NFIA
SINE:MIR:MIR_3_184360833_184361187	3	184360833	184361187	0.256501	0.0086119	0.999962	gene body:LAMP3
SINE:MIR:MIRc_11_36396502_36397044	11	36396502	36397044	0.25643	0.0181944	0.999962	gene body:PRR5L
SINE:Alu:AluSx_7_139857669_139858270	7	139857669	139858270	0.256398	0.0169668	0.999962	intergenic
SINE:MIR:MIR3_9_74347353_74347757	9	74347353	74347757	0.256329	0.0395129	0.999962	gene body:TMC1
SINE:Alu:AluSx_5_77305448_77305916	5	77305448	77305916	0.256207	0.0335367	0.999962	intergenic
SINE:MIR:MIRc_5_73712418_73712945	5	73712418	73712945	0.256185	0.00540138	0.999962	intergenic
SINE:MIR:MIRb_10_65181035_65181533	10	65181035	65181533	0.256105	0.0298511	0.999962	intergenic
SINE:Alu:AluJb_10_73323462_73323769	10	73323462	73323769	0.256088	0.00189888	0.999962	intergenic
SINE:Alu:AluJb_17_536854_537744	17	536854	537744	0.256072	0.0183515	0.999962	gene body:VPS53
SINE:Alu:AluSx_9_33472461_33473103	9	33472461	33473103	0.255988	0.0136419	0.999962	intergenic
SINE:MIR:MIRb_2_32381477_32381969	2	32381477	32381969	0.255963	0.0203359	0.999962	gene body:YIPF4
SINE:Alu:AluJo_18_6959142_6959324	18	6959142	6959324	0.255951	0.0360116	0.999962	gene body:LAMA1
SINE:Alu:AluSx_1_149179685_149180272	1	149179685	149180272	0.255944	0.0333984	0.999962	gene body:SETDB1
SINE:MIR:MIR_15_70318601_70319112	15	70318601	70319112	0.255928	0.0226936	0.999962	intergenic
SINE:Alu:AluSx_9_125958745_125959080	9	125958745	125959080	0.255903	0.0463612	0.999962	intergenic
SINE:Alu:AluSz_22_39430162_39430564	22	39430162	39430564	0.255791	0.00308763	0.999962	intergenic
SINE:Alu:AluJb_16_9030966_9031605	16	9030966	9031605	0.255775	0.00597491	0.999962	intergenic
SINE:Alu:AluSx_15_41637555_41638146	15	41637555	41638146	0.255419	0.0176015	0.999962	gene body:PPIP5K1
SINE:MIR:MIR_16_20858925_20859628	16	20858925	20859628	0.255361	0.00332956	0.999962	gene body:DNAH3
SINE:MIR:MIRb_12_11996031_11996483	12	11996031	11996483	0.255356	0.00084367	0.985526	intergenic
SINE:MIR:MIR_21_14875376_14875996	21	14875376	14875996	0.255283	0.0191338	0.999962	intergenic
SINE:Alu:FRAM_17_54555386_54555855	17	54555386	54555855	0.255253	0.0492065	0.999962	gene body:SKA2
SINE:Alu:AluJb_1_21557408_21557955	1	21557408	21557955	0.255221	0.00586369	0.999962	intergenic
SINE:Alu:AluJb_2_12709757_12710073	2	12709757	12710073	0.255096	0.00473789	0.999962	intergenic
SINE:Alu:AluSx_16_10460409_10461019	16	10460409	10461019	0.254959	0.00950895	0.999962	gene body:ATF7IP2
SINE:MIR:MIR_11_95625168_95625624	11	95625168	95625624	0.254948	0.0171133	0.999962	gene body:MAML2
SINE:Alu:AluJb_23_103180652_103180950	23	103180652	103180950	0.254789	0.045067	0.999962	intergenic
SINE:MIR:MIRb_2_112462620_112463134	2	112462620	112463134	0.254766	0.0109613	0.999962	gene body:MERTK
SINE:Alu:AluJb_6_111387458_111388018	6	111387458	111388018	0.254756	0.00615572	0.999962	gene body:GTF3C6
SINE:Alu:AluSq2_8_103614780_103615264	8	103614780	103615264	0.254606	0.0131728	0.999962	intergenic
SINE:Alu:AluJb_5_171542011_171542512	5	171542011	171542512	0.254498	0.0161589	0.999962	gene body:STK10
SINE:MIR:MIR_5_148209460_148209948	5	148209460	148209948	0.254035	0.00217657	0.999962	intergenic
SINE:MIR:MIR_11_124688683_124689131	11	124688683	124689131	0.253982	0.0252969	0.999962	gene body:PKNOX2
SINE:MIR:MIRb_20_51432732_51433287	20	51432732	51433287	0.253898	0.0190972	0.999962	gene body:TSHZ2
SINE:Alu:AluSx_8_74941907_74942520	8	74941907	74942520	0.25364	0.020481	0.999962	gene body:UBE2W
SINE:MIR:MIR_4_97489903_97490406	4	97489903	97490406	0.253595	0.00417131	0.999962	intergenic
SINE:Alu:AluSx_6_54856645_54857260	6	54856645	54857260	0.253582	0.0398305	0.999962	gene body:FAM83B
SINE:Alu:AluSx_8_140866840_140867180	8	140866840	140867180	0.253505	0.0152231	0.999962	gene body:TRAPPC9
SINE:MIR:MIR_7_113219437_113219905	7	113219437	113219905	0.253484	0.00395173	0.999962	intergenic
SINE:Alu:AluSx_19_13883358_13883963	19	13883358	13883963	0.253225	0.0083563	0.999962	gene body:CC2D1A
SINE:MIR:MIRb_2_79422077_79422701	2	79422077	79422701	0.253003	0.0194191	0.999962	intergenic
SINE:Alu:AluSx_10_27371269_27371904	10	27371269	27371904	0.252931	0.0182524	0.999962	gene body:ANKRD26
SINE:MIR:MIRc_2_190346293_190346798	2	190346293	190346798	0.252865	0.0275149	0.999962	gene body:ORMDL1
SINE:Alu:AluSx_1_28232720_28233004	1	28232720	28233004	0.252555	0.0464487	0.999962	gene body:EYA3
SINE:Alu:AluJb_1_214985147_214985451	1	214985147	214985451	0.252315	0.0219583	0.999962	gene body:ESRRG
SINE:MIR:MIR_5_71451844_71452384	5	71451844	71452384	0.252217	0.00376723	0.999962	gene body:MAP1B
SINE:Alu:AluJb_14_91676404_91677040	14	91676404	91677040	0.252005	0.0058477	0.999962	gene body:CPSF2
SINE:Alu:AluSx_1_54657491_54657889	1	54657491	54657889	0.251999	0.0432392	0.999962	intergenic
SINE:Alu:FLAM_C_11_116934408_116935054	11	116934408	116935054	0.251874	0.0288444	0.999962	gene body:DSCAML1
SINE:Alu:AluJb_12_100731626_100732220	12	100731626	100732220	0.251841	0.0206219	0.999962	gene body:GNPTAB
SINE:Alu:AluJb_10_98014722_98015030	10	98014722	98015030	0.251756	0.000715301	0.985526	gene body:BLNK
SINE:MIR:MIR_9_115289131_115289693	9	115289131	115289693	0.251749	0.0113109	0.999962	gene body:RGS3
SINE:Alu:AluJb_2_133699666_133700282	2	133699666	133700282	0.251735	0.00594637	0.999962	gene body:NCKAP5
SINE:MIR:MIR_9_126592119_126592612	9	126592119	126592612	0.251528	0.0114925	0.999962	gene body:OLFML2A
SINE:Alu:AluSx_12_7871722_7872429	12	7871722	7872429	0.251473	0.0125843	0.999962	gene body:SLC2A14
SINE:MIR:MIR_9_107252477_107253005	9	107252477	107253005	0.251272	0.0439462	0.999962	gene body:FSD1L
SINE:Alu:AluJb_10_6226068_6226410	10	6226068	6226410	0.251254	0.0082541	0.999962	promoter:PFKFB3
SINE:MIR:MIR_15_98749634_98750180	15	98749634	98750180	0.251074	0.00637122	0.999962	intergenic
SINE:MIR:MIR_8_6366868_6367357	8	6366868	6367357	0.250927	0.0420945	0.999962	gene body:MCPH1
SINE:MIR:MIR3_2_235901341_235901697	2	235901341	235901697	0.250864	0.00422591	0.999962	intergenic
SINE:Alu:FLAM_C_17_58371355_58371797	17	58371355	58371797	0.250829	0.00721588	0.999962	gene body:MIR548W
SINE:Alu:AluJb_12_115382784_115383365	12	115382784	115383365	0.250824	0.026088	0.999962	intergenic
SINE:Alu:AluSz6_3_65876778_65877452	3	65876778	65877452	0.250504	0.0270528	0.999962	gene body:MAGI1
SINE:MIR:MIR_9_128034055_128035159	9	128034055	128035159	0.25039	0.0193793	0.999962	intergenic
SINE:MIR:MIR_4_113184883_113185171	4	113184883	113185171	0.250276	0.0188487	0.999962	intergenic
SINE:Alu:AluJb_19_53946599_53947207	19	53946599	53947207	0.250229	0.00208983	0.999962	gene body:FUT1
SINE:Alu:AluJr_7_100416089_100416438	7	100416089	100416438	0.25022	0.0492881	0.999962	gene body:MUC12
SINE:Alu:AluJb_17_41529319_41530212	17	41529319	41530212	0.250148	0.00907919	0.999962	gene body:KIAA1267
SINE:MIR:MIRc_4_85861913_85862144	4	85861913	85862144	0.250055	0.00306817	0.999962	gene body:WDFY3
SINE:MIR:MIRb_6_66278193_66278697	6	66278193	66278697	0.249923	0.0036333	0.999962	gene body:EYS
SINE:MIR:MIR_4_147523782_147524401	4	147523782	147524401	0.249858	0.0060596	0.999962	gene body:SLC10A7
SINE:Alu:AluJo_1_199357086_199357610	1	199357086	199357610	0.24952	0.00625035	0.999962	intergenic
SINE:Alu:AluJb_10_63516072_63516633	10	63516072	63516633	0.249398	0.0216621	0.999962	gene body:ARID5B
SINE:MIR:MIR3_6_18494001_18494452	6	18494001	18494452	0.248625	0.0172483	0.999962	intergenic
SINE:Alu:AluY_4_28015129_28015331	4	28015129	28015331	0.248178	0.0171957	0.999962	intergenic
SINE:MIR:MIRb_16_47044008_47044447	16	47044008	47044447	0.24813	0.0158273	0.999962	intergenic
SINE:MIR:MIR_20_33300715_33301484	20	33300715	33301484	0.248084	0.00674252	0.999962	gene body:MMP24
SINE:MIR:MIRb_14_33824471_33824997	14	33824471	33824997	0.24799	0.0205517	0.999962	intergenic
SINE:Alu:AluJb_1_45756307_45756932	1	45756307	45756932	0.247553	0.0398826	0.999962	gene body:PRDX1
SINE:Alu:AluJb_14_101817020_101817617	14	101817020	101817617	0.247441	0.0107321	0.999962	gene body:RAGE
SINE:Alu:AluJo_2_101198454_101199122	2	101198454	101199122	0.247265	0.00499713	0.999962	intergenic
SINE:MIR:MIR_22_40032276_40032763	22	40032276	40032763	0.246266	0.0392461	0.999962	gene body:ZC3H7B
SINE:MIR:MIR_2_26329892_26330433	2	26329892	26330433	0.246158	0.0101969	0.999962	gene body:HADHB
SINE:MIR:MIRb_1_92555233_92555725	1	92555233	92555725	0.244448	0.033677	0.999962	gene body:RPAP2
SINE:Alu:AluJb_1_169860031_169860646	1	169860031	169860646	0.242201	0.00966345	0.999962	intergenic
SINE:Alu:AluSx_1_231092064_231092691	1	231092064	231092691	0.241817	0.0229642	0.999962	intergenic
SINE:Alu:AluSx_11_680044_680228	11	680044	680228	0.238024	0.0460965	0.999962	gene body:DEAF1
SINE:Alu:AluSx1_23_23820293_23820857	23	23820293	23820857	0.232523	0.0424742	0.999962	gene body:APOO
SINE:MIR:MIR3_23_66837932_66838381	23	66837932	66838381	0.237988	0.0171109	0.999962	gene body:AR
SINE:Alu:AluJb_16_30828077_30828673	16	30828077	30828673	0.240332	0.0324365	0.999962	intergenic
SINE:MIR:MIRb_20_21338481_21338938	20	21338481	21338938	0.240761	0.0086289	0.999962	intergenic
SINE:MIR:MIRb_9_5856805_5857291	9	5856805	5857291	0.242253	0.0259979	0.999962	intergenic
SINE:Alu:AluJb_10_70529585_70530170	10	70529585	70530170	0.24274	0.00375682	0.999962	gene body:SRGN
SINE:Alu:AluY_1_97819203_97819499	1	97819203	97819499	0.244062	0.0251577	0.999962	gene body:DPYD
SINE:Alu:AluSx_12_54234929_54235212	12	54234929	54235212	0.244084	0.0317616	0.999962	intergenic
SINE:Alu:AluJb_12_109564787_109565390	12	109564787	109565390	0.244178	0.00423422	0.999962	gene body:TCTN1
SINE:Alu:AluSx_19_11381607_11381976	19	11381607	11381976	0.244901	0.0481087	0.999962	gene body:RGL3
SINE:MIR:MIRb_1_25231349_25232374	1	25231349	25232374	0.245387	0.0367004	0.999962	intergenic
SINE:MIR:MIRb_4_95596210_95597079	4	95596210	95597079	0.245705	0.0283194	0.999962	gene body:PDLIM5
SINE:Alu:AluJb_9_129996603_129997221	9	129996603	129997221	0.246011	0.0182824	0.999962	gene body:CIZ1
SINE:MIR:MIR_16_29812639_29813129	16	29812639	29813129	0.247553	0.0472262	0.999962	gene body:SEZ6L2
SINE:Alu:AluSx_19_60455405_60456016	19	60455405	60456016	0.248873	0.0266434	0.999962	gene body:PPP6R1
SINE:Alu:AluSx_14_75024306_75024630	14	75024306	75024630	0.249353	0.0126102	0.999962	intergenic
SINE:Alu:AluJb_17_39849926_39850412	17	39849926	39850412	0.250025	0.0125965	0.999962	gene body:GPATCH8
SINE:Alu:AluSx_16_3467655_3468252	16	3467655	3468252	0.250373	0.0090319	0.999962	gene body:NAT15
SINE:MIR:MIR_14_79074992_79075481	14	79074992	79075481	0.251576	0.00776509	0.999962	gene body:NRXN3
SINE:MIR:MIRb_14_93721160_93721722	14	93721160	93721722	0.251817	0.0386679	0.999962	gene body:PPP4R4
SINE:MIR:MIR_1_208639194_208639631	1	208639194	208639631	0.251894	0.0358826	0.999962	gene body:HHAT
SINE:MIR:MIRc_15_100316934_100317391	15	100316934	100317391	0.252343	0.0152322	0.999962	intergenic
SINE:Alu:AluJb_19_54716116_54716736	19	54716116	54716736	0.25236	0.0481179	0.999962	gene body:FCGRT
SINE:MIR:MIR3_5_147376941_147377320	5	147376941	147377320	0.252624	0.0168432	0.999962	intergenic
SINE:Alu:AluSx_3_57650830_57651468	3	57650830	57651468	0.252703	0.0235988	0.999962	gene body:FAM116A
SINE:Alu:AluSg_20_42200063_42200370	20	42200063	42200370	0.252899	0.0155692	0.999962	gene body:JPH2
SINE:MIR:MIR_1_177888349_177888859	1	177888349	177888859	0.253043	0.0043071	0.999962	gene body:TDRD5
SINE:MIR:MIRb_23_118416428_118416880	23	118416428	118416880	0.253101	0.0108809	0.999962	intergenic
SINE:MIR:MIRb_7_2574208_2574612	7	2574208	2574612	0.253115	0.0181009	0.999962	gene body:IQCE
SINE:Alu:AluJb_13_94807601_94808387	13	94807601	94808387	0.253298	0.0309347	0.999962	intergenic
SINE:Alu:FLAM_C_7_72432026_72432458	7	72432026	72432458	0.253455	0.0252006	0.999962	intergenic
SINE:Alu:AluJb_15_66126301_66126833	15	66126301	66126833	0.254035	0.00486297	0.999962	intergenic
SINE:MIR:MIRb_5_169504942_169505636	5	169504942	169505636	0.254119	0.00334861	0.999962	intergenic
SINE:MIR:MIRb_1_58234129_58234618	1	58234129	58234618	0.25436	0.00397802	0.999962	gene body:DAB1
SINE:Alu:AluJb_7_41932923_41933474	7	41932923	41933474	0.254441	0.0189828	0.999962	intergenic
SINE:Alu:AluJb_19_795819_796417	19	795819	796417	0.254563	0.0422051	0.999962	gene body:PRTN3
SINE:MIR:MIR_23_68133449_68133985	23	68133449	68133985	0.254581	0.0117801	0.999962	intergenic
SINE:Alu:AluJb_17_55335041_55335640	17	55335041	55335640	0.255864	0.00703346	0.999962	gene body:RPS6KB1
SINE:MIR:MIRb_16_10888042_10889422	16	10888042	10889422	0.255953	0.00281424	0.999962	gene body:CIITA
SINE:MIR:MIR_11_128767662_128768088	11	128767662	128768088	0.256156	0.00453447	0.999962	gene body:BARX2
SINE:Alu:AluJb_9_31015910_31016527	9	31015910	31016527	0.256406	0.0198938	0.999962	intergenic
SINE:MIR:MIRb_17_28602415_28602972	17	28602415	28602972	0.256432	0.00839895	0.999962	gene body:ACCN1
SINE:MIR:MIRb_14_65824058_65824460	14	65824058	65824460	0.256639	0.00241008	0.999962	intergenic
SINE:Alu:AluJb_16_30521_31010	16	30521	31010	0.257365	0.0166845	0.999962	intergenic
SINE:Alu:AluSp_1_37974385_37974983	1	37974385	37974983	0.257639	0.026408	0.999962	gene body:EPHA10
SINE:MIR:MIR_17_21914936_21915468	17	21914936	21915468	0.257776	0.0188442	0.999962	intergenic
SINE:MIR:MIR_2_132981446_132981611	2	132981446	132981611	0.257861	0.0126527	0.999962	gene body:GPR39
SINE:Alu:AluJb_10_30087612_30088198	10	30087612	30088198	0.257863	0.00721236	0.999962	intergenic
SINE:MIR:MIRb_23_92715164_92716749	23	92715164	92716749	0.258214	0.00109179	0.985526	intergenic
SINE:MIR:MIRb_12_124047607_124048129	12	124047607	124048129	0.258301	0.00873735	0.999962	gene body:BRI3BP
SINE:Alu:AluSx_1_223977143_223977727	1	223977143	223977727	0.259509	0.0125113	0.999962	intergenic
SINE:Alu:AluJb_16_23250839_23251452	16	23250839	23251452	0.259967	0.0157062	0.999962	gene body:SCNN1B
SINE:Alu:FLAM_C_11_18388025_18388470	11	18388025	18388470	0.260355	0.0270042	0.999962	intergenic
SINE:MIR:MIRc_15_57383357_57383852	15	57383357	57383852	0.260512	0.0172228	0.999962	gene body:MYO1E
SINE:Alu:AluSx_8_124455503_124455796	8	124455503	124455796	0.26089	0.0015635	0.999962	gene body:ATAD2
SINE:MIR:MIRb_10_44694391_44695134	10	44694391	44695134	0.26116	0.03385	0.999962	gene body:LOC220980
SINE:Alu:AluJb_14_34804850_34805457	14	34804850	34805457	0.261238	0.0178498	0.999962	gene body:KIAA0391
SINE:MIR:MIR_23_40990411_40991141	23	40990411	40991141	0.261921	0.00744353	0.999962	intergenic
SINE:MIR:MIR_23_29321029_29321570	23	29321029	29321570	0.261939	0.00879348	0.999962	gene body:IL1RAPL1
SINE:Alu:AluSx_9_9154730_9155069	9	9154730	9155069	0.262129	0.016242	0.999962	gene body:PTPRD
SINE:MIR:MIR_15_60930815_60931356	15	60930815	60931356	0.262486	0.0302103	0.999962	intergenic
SINE:Alu:AluJb_9_6669049_6669674	9	6669049	6669674	0.262837	0.0415899	0.999962	intergenic
SINE:MIR:MIRb_6_140006203_140006726	6	140006203	140006726	0.262952	0.0212556	0.999962	intergenic
SINE:Alu:AluJb_15_20824212_20824870	15	20824212	20824870	0.263094	0.0206661	0.999962	intergenic
SINE:Alu:AluSx_7_73677017_73677623	7	73677017	73677623	0.26319	0.00914643	0.999962	intergenic
SINE:Alu:AluSx1_12_102875664_102876137	12	102875664	102876137	0.263335	0.00699719	0.999962	intergenic
SINE:Alu:FLAM_C_9_85628533_85629261	9	85628533	85629261	0.263616	0.0199551	0.999962	intergenic
SINE:MIR:MIR3_23_131376090_131376475	23	131376090	131376475	0.263682	0.0111713	0.999962	gene body:MBNL3
SINE:Alu:AluSx_3_5051062_5051678	3	5051062	5051678	0.263699	0.0149058	0.999962	intergenic
SINE:MIR:MIRb_3_59592570_59593098	3	59592570	59593098	0.263804	0.0369657	0.999962	intergenic
SINE:Alu:AluJb_19_63384342_63384863	19	63384342	63384863	0.263837	0.0122313	0.999962	intergenic
SINE:Alu:AluSx_22_39830687_39831317	22	39830687	39831317	0.264097	0.0120101	0.999962	gene body:EP300
SINE:MIR:MIR_7_130906509_130907093	7	130906509	130907093	0.264312	0.0049114	0.999962	intergenic
SINE:Alu:AluSx_10_112162026_112162495	10	112162026	112162495	0.264384	0.0128303	0.999962	intergenic
SINE:Alu:AluJo_2_216712122_216712775	2	216712122	216712775	0.264662	0.0325994	0.999962	gene body:XRCC5
SINE:Alu:AluJb_23_135906145_135906475	23	135906145	135906475	0.264686	0.0206731	0.999962	intergenic
SINE:MIR:MIRc_15_64695612_64696075	15	64695612	64696075	0.264855	0.0385252	0.999962	intergenic
SINE:MIR:MIRb_12_70672290_70672885	12	70672290	70672885	0.26492	0.0197328	0.999962	gene body:TPH2
SINE:Alu:AluY_1_27414263_27414858	1	27414263	27414858	0.264971	0.0394754	0.999962	intergenic
SINE:MIR:MIRc_2_74462836_74463291	2	74462836	74463291	0.265626	0.020961	0.999962	gene body:DCTN1
SINE:Alu:AluJb_20_49887093_49887657	20	49887093	49887657	0.265721	0.0150693	0.999962	intergenic
SINE:MIR:MIRb_12_110698514_110698870	12	110698514	110698870	0.266023	0.0256735	0.999962	gene body:ALDH2
SINE:Alu:AluSx_20_30810586_30810871	20	30810586	30810871	0.266107	0.0346768	0.999962	intergenic
SINE:Alu:AluJb_14_74472268_74472830	14	74472268	74472830	0.266178	0.0275555	0.999962	intergenic
SINE:Alu:AluJb_15_48593904_48594503	15	48593904	48594503	0.266457	0.0303111	0.999962	gene body:USP50
SINE:MIR:MIRc_10_37894076_37894599	10	37894076	37894599	0.266636	0.0150465	0.999962	intergenic
SINE:Alu:AluSx_16_67902094_67902261	16	67902094	67902261	0.26682	0.0324664	0.999962	intergenic
SINE:MIR:MIRb_20_20496224_20496664	20	20496224	20496664	0.266915	0.0268294	0.999962	gene body:RALGAPA2
SINE:Alu:AluJb_17_70710325_70710861	17	70710325	70710861	0.267199	0.0101726	0.999962	intergenic
SINE:Alu:AluJb_2_131092822_131093109	2	131092822	131093109	0.267927	0.0376076	0.999962	intergenic
SINE:Alu:AluJb_23_47852933_47853232	23	47852933	47853232	0.268144	0.0499617	0.999962	gene body:SSX6
SINE:MIR:MIRb_1_52700375_52700947	1	52700375	52700947	0.268388	0.0205815	0.999962	gene body:ZCCHC11
SINE:Alu:AluJb_23_44398141_44398771	23	44398141	44398771	0.268615	0.00578949	0.999962	intergenic
SINE:Alu:AluJr_16_48740900_48741748	16	48740900	48741748	0.269099	0.00564685	0.999962	intergenic
SINE:Alu:AluSx_1_113207459_113208053	1	113207459	113208053	0.26917	0.0492603	0.999962	intergenic
SINE:MIR:MIRc_14_34135202_34135990	14	34135202	34135990	0.269248	0.00945594	0.999962	gene body:SNX6
SINE:MIR:MIRb_11_48024118_48024560	11	48024118	48024560	0.26951	0.0173749	0.999962	gene body:PTPRJ
SINE:Alu:AluJb_21_37273802_37274393	21	37273802	37274393	0.269735	0.00444643	0.999962	gene body:HLCS
SINE:Alu:AluSx_19_17380224_17380555	19	17380224	17380555	0.270386	0.0023101	0.999962	intergenic
SINE:Alu:AluSx1_2_108583842_108584704	2	108583842	108584704	0.270759	0.00492063	0.999962	gene body:LIMS1
SINE:Alu:AluSp_16_27511092_27511675	16	27511092	27511675	0.270909	0.0175833	0.999962	gene body:KIAA0556
SINE:MIR:MIRb_20_54673966_54674379	20	54673966	54674379	0.270991	0.0102056	0.999962	intergenic
SINE:Alu:AluSx_23_27523763_27524092	23	27523763	27524092	0.27111	0.0304971	0.999962	intergenic
SINE:Alu:AluJb_1_26694291_26694906	1	26694291	26694906	0.271138	0.00919049	0.999962	intergenic
SINE:MIR:MIRb_13_78128277_78128832	13	78128277	78128832	0.271228	0.0461091	0.999962	gene body:RNF219
SINE:MIR:MIR_23_135524348_135525088	23	135524348	135525088	0.27131	0.0185085	0.999962	intergenic
SINE:Alu:AluSx_1_152534983_152535976	1	152534983	152535976	0.271359	0.00169007	0.999962	intergenic
SINE:Alu:AluJo_16_65418518_65419388	16	65418518	65419388	0.27181	0.00359725	0.999962	gene body:NAE1
SINE:Alu:AluJb_23_122948426_122949126	23	122948426	122949126	0.271836	0.0131623	0.999962	gene body:STAG2
SINE:MIR:MIRb_7_36457495_36457780	7	36457495	36457780	0.271961	0.00068011	0.985526	gene body:ANLN
SINE:Alu:AluSz6_10_70147343_70147721	10	70147343	70147721	0.272045	0.0199367	0.999962	intergenic
SINE:MIR:MIRc_1_48856242_48856574	1	48856242	48856574	0.272237	0.025409	0.999962	gene body:AGBL4
SINE:Alu:AluSx_6_167291702_167292414	6	167291702	167292414	0.272283	0.00871232	0.999962	intergenic
SINE:Alu:AluJb_3_48208633_48209257	3	48208633	48209257	0.272725	0.0463689	0.999962	intergenic
SINE:MIR:MIRb_18_26800431_26800896	18	26800431	26800896	0.272739	0.00428193	0.999962	intergenic
SINE:Alu:AluSx_10_102444142_102444340	10	102444142	102444340	0.272921	0.00668037	0.999962	intergenic
SINE:Alu:AluSx_19_4567792_4568390	19	4567792	4568390	0.273064	0.0167663	0.999962	intergenic
SINE:Alu:AluSx1_5_176865257_176865860	5	176865257	176865860	0.273067	0.00955149	0.999962	gene body:DOK3
SINE:Alu:AluJb_18_27071353_27071941	18	27071353	27071941	0.273346	0.00773379	0.999962	intergenic
SINE:Alu:AluJb_23_18840523_18841137	23	18840523	18841137	0.273358	0.0119918	0.999962	gene body:PHKA2
SINE:MIR:MIRc_19_46142804_46143080	19	46142804	46143080	0.273531	0.0141126	0.999962	gene body:CYP2B7P1
SINE:Alu:AluJr_1_29106713_29107062	1	29106713	29107062	0.274248	0.0396835	0.999962	gene body:EPB41
SINE:MIR:MIR3_5_168931660_168932169	5	168931660	168932169	0.274335	0.00325346	0.999962	intergenic
SINE:Alu:AluJr4_1_205655297_205655882	1	205655297	205655882	0.27512	0.0206042	0.999962	intergenic
SINE:MIR:MIRc_10_30676497_30677038	10	30676497	30677038	0.275121	0.00157483	0.999962	gene body:MTPAP
SINE:Alu:AluJb_9_120743742_120744061	9	120743742	120744061	0.275213	0.0371547	0.999962	intergenic
SINE:Alu:AluJb_16_73728728_73729311	16	73728728	73729311	0.275316	0.0455253	0.999962	intergenic
SINE:Alu:AluJb_3_199003727_199004355	3	199003727	199004355	0.275675	0.0221464	0.999962	gene body:LRCH3
SINE:MIR:MIRc_18_51207010_51207396	18	51207010	51207396	0.276472	0.00895678	0.999962	gene body:TCF4
SINE:Alu:AluSc8_1_24889175_24889991	1	24889175	24889991	0.276559	0.00794055	0.999962	intergenic
SINE:MIR:MIRc_12_112449141_112449583	12	112449141	112449583	0.276879	0.0145513	0.999962	intergenic
SINE:MIR:MIRb_11_47994918_47995296	11	47994918	47995296	0.277045	0.00762177	0.999962	gene body:PTPRJ
SINE:Alu:AluJb_19_11445846_11446456	19	11445846	11446456	0.27707	0.0348564	0.999962	gene body:ELAVL3
SINE:Alu:AluJb_7_101859818_101860434	7	101859818	101860434	0.277156	0.0105365	0.999962	intergenic
SINE:MIR:MIR_1_22327724_22328162	1	22327724	22328162	0.277375	0.0194957	0.999962	gene body:WNT4
SINE:MIR:MIRb_14_75883343_75883586	14	75883343	75883586	0.277513	0.0447135	0.999962	intergenic
SINE:MIR:MIR_17_61073098_61073264	17	61073098	61073264	0.277755	0.0160334	0.999962	gene body:CCDC46
SINE:MIR:MIR_23_29170231_29170452	23	29170231	29170452	0.277771	0.000711971	0.985526	gene body:IL1RAPL1
SINE:Alu:FRAM_16_24769945_24770430	16	24769945	24770430	0.278817	0.0368665	0.999962	gene body:SLC5A11
SINE:MIR:MIR_2_48369064_48369597	2	48369064	48369597	0.279348	0.00409705	0.999962	intergenic
SINE:Alu:AluJb_19_7646071_7646658	19	7646071	7646658	0.279515	0.00493169	0.999962	intergenic
SINE:Alu:AluSx_17_17124021_17124577	17	17124021	17124577	0.279695	0.0306252	0.999962	gene body:COPS3
SINE:Alu:AluSx_19_56478699_56479055	19	56478699	56479055	0.279746	0.0146542	0.999962	intergenic
SINE:Alu:AluJb_7_64922190_64922781	7	64922190	64922781	0.279795	0.0246839	0.999962	intergenic
SINE:Alu:AluJb_16_5101905_5102460	16	5101905	5102460	0.279997	0.0122216	0.999962	intergenic
SINE:MIR:MIR_12_118479029_118479428	12	118479029	118479428	0.280231	0.0118053	0.999962	intergenic
SINE:MIR:MIRb_9_71933714_71934284	9	71933714	71934284	0.280313	0.0256514	0.999962	gene body:MAMDC2
SINE:MIR:MIRc_5_174285227_174285581	5	174285227	174285581	0.280498	0.0175924	0.999962	intergenic
SINE:MIR:MIRb_9_132456148_132456682	9	132456148	132456682	0.280611	0.0179623	0.999962	gene body:FUBP3
SINE:Alu:AluJb_3_73081898_73082481	3	73081898	73082481	0.281028	0.0371676	0.999962	gene body:GXYLT2
SINE:MIR:MIR_7_82534109_82534555	7	82534109	82534555	0.281486	0.00155381	0.999962	gene body:PCLO
SINE:MIR:MIR3_16_69123224_69123856	16	69123224	69123856	0.281516	0.0348056	0.999962	gene body:SF3B3
SINE:Alu:AluJo_15_63931444_63932006	15	63931444	63932006	0.281585	0.00345824	0.999962	intergenic
SINE:Alu:AluJo_15_24350126_24350568	15	24350126	24350568	0.281591	0.0488146	0.999962	gene body:GABRB3
SINE:MIR:MIRb_1_26281368_26281755	1	26281368	26281755	0.281678	0.0329083	0.999962	intergenic
SINE:MIR:MIR_11_76845312_76845861	11	76845312	76845861	0.28184	0.0312287	0.999962	gene body:PAK1
SINE:Alu:AluJb_1_225269290_225269878	1	225269290	225269878	0.281907	0.0164225	0.999962	gene body:CDC42BPA
SINE:Alu:AluJb_16_21090904_21091475	16	21090904	21091475	0.281998	0.00163811	0.999962	gene body:TMEM159
SINE:MIR:MIR_10_12142671_12143198	10	12142671	12143198	0.282001	0.00937743	0.999962	intergenic
SINE:MIR:MIRb_5_106843325_106843478	5	106843325	106843478	0.282013	0.0114464	0.999962	gene body:EFNA5
SINE:Alu:AluJb_23_135824431_135825075	23	135824431	135825075	0.283674	0.0366256	0.999962	intergenic
SINE:Alu:AluJb_10_20152648_20152963	10	20152648	20152963	0.283966	0.0441274	0.999962	gene body:PLXDC2
SINE:Alu:AluJb_9_112829326_112829621	9	112829326	112829621	0.285056	0.00869148	0.999962	gene body:LPAR1
SINE:MIR:MIRb_8_123891120_123891560	8	123891120	123891560	0.28507	0.0407904	0.999962	gene body:ZHX2
SINE:Alu:AluJb_21_17698465_17699063	21	17698465	17699063	0.285532	0.00482395	0.999962	intergenic
SINE:MIR:MIRc_3_115556010_115556571	3	115556010	115556571	0.285582	0.0146467	0.999962	gene body:ZBTB20
SINE:MIR:MIR_14_67299698_67300258	14	67299698	67300258	0.285592	0.00775246	0.999962	gene body:ZFYVE26
SINE:Alu:AluJb_23_133797344_133797968	23	133797344	133797968	0.286138	0.0238636	0.999962	gene body:FAM122C
SINE:MIR:MIRc_20_45627510_45627968	20	45627510	45627968	0.286422	0.00464197	0.999962	gene body:NCOA3
SINE:Alu:AluJb_10_35590078_35590646	10	35590078	35590646	0.286487	0.00137339	0.999962	gene body:CCNY
SINE:Alu:AluJb_15_39662340_39662918	15	39662340	39662918	0.286683	0.0110421	0.999962	intergenic
SINE:Alu:AluJb_6_17404395_17404964	6	17404395	17404964	0.286706	0.00577294	0.999962	intergenic
SINE:Alu:AluSc8_3_3547539_3547777	3	3547539	3547777	0.286726	0.0135202	0.999962	intergenic
SINE:Alu:FRAM_16_69123323_69123776	16	69123323	69123776	0.286801	0.0437566	0.999962	gene body:SF3B3
SINE:MIR:MIR_17_54085139_54085682	17	54085139	54085682	0.286853	0.0136535	0.999962	gene body:TEX14
SINE:MIR:MIR3_18_12061718_12062189	18	12061718	12062189	0.287583	0.0475716	0.999962	intergenic
SINE:Alu:AluSx_16_21435593_21435786	16	21435593	21435786	0.28779	0.0265549	0.999962	intergenic
SINE:Alu:AluSq2_3_113699440_113699991	3	113699440	113699991	0.288112	0.0156765	0.999962	gene body:BTLA
SINE:Alu:AluJb_23_16710304_16710653	23	16710304	16710653	0.288366	0.00546669	0.999962	intergenic
SINE:MIR:MIR_20_42914085_42914679	20	42914085	42914679	0.288793	0.0201709	0.999962	intergenic
SINE:MIR:MIR3_23_83640530_83640938	23	83640530	83640938	0.288858	0.0107589	0.999962	gene body:HDX
SINE:MIR:MIRb_2_46040812_46041367	2	46040812	46041367	0.28904	0.00612088	0.999962	gene body:PRKCE
SINE:Alu:AluJb_1_242119022_242119602	1	242119022	242119602	0.2893	0.00892592	0.999962	intergenic
SINE:MIR:MIR3_12_4514540_4514923	12	4514540	4514923	0.289459	0.0164331	0.999962	gene body:C12orf4
SINE:MIR:MIR_16_83207165_83207694	16	83207165	83207694	0.28947	0.0293331	0.999962	gene body:COTL1
SINE:Alu:AluSx_14_56572643_56572828	14	56572643	56572828	0.28958	0.00247748	0.999962	intergenic
SINE:MIR:MIRc_7_130960227_130960688	7	130960227	130960688	0.290528	0.0122903	0.999962	intergenic
SINE:Alu:AluSx_12_119117681_119118250	12	119117681	119118250	0.290647	0.0261683	0.999962	intergenic
SINE:Alu:AluJb_7_68244074_68244667	7	68244074	68244667	0.290917	0.00776182	0.999962	intergenic
SINE:Alu:AluJo_11_88859139_88859644	11	88859139	88859644	0.291204	0.00707013	0.999962	gene body:NOX4
SINE:Alu:AluJr_19_46219493_46220155	19	46219493	46220155	0.291321	0.00693735	0.999962	intergenic
SINE:Alu:AluJb_1_238385879_238386170	1	238385879	238386170	0.291671	0.0436657	0.999962	gene body:FMN2
SINE:MIR:MIR3_5_146166646_146166978	5	146166646	146166978	0.291747	0.0100612	0.999962	gene body:PPP2R2B
SINE:Alu:AluJb_10_3878115_3878473	10	3878115	3878473	0.293194	0.00459733	0.999962	intergenic
SINE:MIR:MIRb_11_122444915_122445412	11	122444915	122445412	0.293388	0.0231979	0.999962	intergenic
SINE:MIR:MIRb_2_4720596_4720782	2	4720596	4720782	0.294652	0.0294514	0.999962	intergenic
SINE:Alu:AluSx_11_118085573_118086168	11	118085573	118086168	0.295423	0.0191789	0.999962	intergenic
SINE:MIR:MIR_5_151162249_151162746	5	151162249	151162746	0.295476	0.00338851	0.999962	gene body:G3BP1
SINE:Alu:AluSx_22_36774514_36775096	22	36774514	36775096	0.295926	0.0050471	0.999962	intergenic
SINE:Alu:AluJb_8_144776943_144777598	8	144776943	144777598	0.298498	0.0215891	0.999962	intergenic
SINE:Alu:AluSx_23_54196567_54197158	23	54196567	54197158	0.298528	0.0101358	0.999962	gene body:FAM120C
SINE:Alu:AluJb_19_14389150_14389695	19	14389150	14389695	0.299611	0.0036379	0.999962	gene body:DDX39
SINE:MIR:MIRc_23_141971108_141971669	23	141971108	141971669	0.299623	0.0149124	0.999962	intergenic
SINE:MIR:MIRb_10_117394044_117394228	10	117394044	117394228	0.299685	0.000430571	0.891557	gene body:ATRNL1
SINE:Alu:AluSx_23_135524676_135524985	23	135524676	135524985	0.299795	0.0194736	0.999962	intergenic
SINE:Alu:AluJb_10_38600447_38601043	10	38600447	38601043	0.300194	0.00834122	0.999962	intergenic
SINE:MIR:MIRb_3_133472429_133473679	3	133472429	133473679	0.301452	0.00558795	0.999962	intergenic
SINE:Alu:AluJb_23_69558994_69559329	23	69558994	69559329	0.302154	0.0124962	0.999962	intergenic
SINE:Alu:AluSx_19_7836790_7837393	19	7836790	7837393	0.302401	0.00417686	0.999962	intergenic
SINE:MIR:MIRb_11_82745249_82745787	11	82745249	82745787	0.303256	0.0053444	0.999962	intergenic
SINE:MIR:MIR_12_63079178_63079751	12	63079178	63079751	0.303397	0.0104866	0.999962	intergenic
SINE:MIR:MIRb_13_104668686_104669304	13	104668686	104669304	0.303968	0.00809413	0.999962	intergenic
SINE:Alu:AluSx_1_154695149_154695753	1	154695149	154695753	0.305131	0.00688168	0.999962	intergenic
SINE:Alu:AluJb_23_53530381_53530977	23	53530381	53530977	0.305213	0.00552045	0.999962	intergenic
SINE:MIR:MIR_14_97260981_97261560	14	97260981	97261560	0.306401	0.00396151	0.999962	intergenic
SINE:Alu:AluSx_17_60426267_60426854	17	60426267	60426854	0.306688	0.0249936	0.999962	intergenic
SINE:Alu:AluJr4_1_66828707_66829154	1	66828707	66829154	0.307015	0.0137474	0.999962	gene body:SGIP1
SINE:Alu:AluJb_11_65188732_65188889	11	65188732	65188889	0.307402	0.020605	0.999962	intergenic
SINE:MIR:MIRb_23_108094387_108094906	23	108094387	108094906	0.310256	0.00382861	0.999962	intergenic
SINE:MIR:MIR_19_37249529_37250065	19	37249529	37250065	0.310343	0.0018107	0.999962	intergenic
SINE:Alu:AluJb_14_69756100_69756450	14	69756100	69756450	0.31042	0.00511367	0.999962	intergenic
SINE:MIR:MIRb_17_35322441_35323020	17	35322441	35323020	0.311954	0.00564078	0.999962	gene body:GSDMB
SINE:MIR:MIRb_17_33633939_33634494	17	33633939	33634494	0.31252	0.0130228	0.999962	intergenic
SINE:Alu:AluJb_2_197880857_197881153	2	197880857	197881153	0.313931	0.0344277	0.999962	gene body:ANKRD44
SINE:MIR:MIR3_17_41098533_41098806	17	41098533	41098806	0.314226	0.000254309	0.702109	intergenic
SINE:MIR:MIRc_14_51374591_51375044	14	51374591	51375044	0.314342	0.015867	0.999962	intergenic
SINE:Alu:AluSx_14_101561143_101561677	14	101561143	101561677	0.31467	0.00971896	0.999962	gene body:DYNC1H1
SINE:Alu:AluJb_12_6792235_6792780	12	6792235	6792780	0.316217	0.00107846	0.985526	gene body:CD4
SINE:MIR:MIRb_23_13980813_13981365	23	13980813	13981365	0.316643	0.00217335	0.999962	intergenic
SINE:Alu:AluSx_14_30771445_30771785	14	30771445	30771785	0.316868	0.0191099	0.999962	intergenic
SINE:Alu:AluJr_3_81282926_81283283	3	81282926	81283283	0.317203	0.00513311	0.999962	intergenic
SINE:Alu:AluJb_6_42756502_42757092	6	42756502	42757092	0.317648	0.0327847	0.999962	gene body:UBR2
SINE:MIR:MIR_7_81726992_81727554	7	81726992	81727554	0.318766	0.0217051	0.999962	gene body:CACNA2D1
SINE:Alu:AluJb_23_11168803_11169090	23	11168803	11169090	0.318937	0.0477593	0.999962	gene body:ARHGAP6
SINE:Alu:AluSx_1_39393979_39394567	1	39393979	39394567	0.320842	0.0256988	0.999962	gene body:MACF1
SINE:Alu:AluJb_7_70747041_70747694	7	70747041	70747694	0.321572	0.00749283	0.999962	gene body:WBSCR17
SINE:MIR:MIR3_1_203122218_203122556	1	203122218	203122556	0.323313	0.00380956	0.999962	gene body:NFASC
SINE:MIR:MIR_5_143670906_143671161	5	143670906	143671161	0.325145	0.0017481	0.999962	gene body:KCTD16
SINE:MIR:MIR_23_13931329_13931896	23	13931329	13931896	0.326764	0.00494443	0.999962	intergenic
SINE:MIR:MIRb_5_107743533_107743875	5	107743533	107743875	0.327554	0.0105931	0.999962	gene body:FBXL17
SINE:Alu:AluSx_5_131845647_131846244	5	131845647	131846244	0.327614	0.0113488	0.999962	gene body:IRF1
SINE:Alu:AluJo_1_93043145_93043479	1	93043145	93043479	0.328455	0.0144847	0.999962	intergenic
SINE:Alu:AluJb_1_1700781_1701093	1	1700781	1701093	0.328806	0.000104969	0.652059	promoter:NADK
SINE:MIR:MIR_23_97341964_97342454	23	97341964	97342454	0.329907	0.0188159	0.999962	intergenic
SINE:Alu:AluJb_1_28450887_28451568	1	28450887	28451568	0.330104	0.0108897	0.999962	intergenic
SINE:Alu:AluSx3_20_24169227_24169691	20	24169227	24169691	0.330349	0.000976527	0.985526	intergenic
SINE:MIR:MIRb_13_66261219_66261418	13	66261219	66261418	0.334512	0.03485	0.999962	gene body:PCDH9
SINE:MIR:MIRb_7_66244038_66244530	7	66244038	66244530	0.335509	0.00562384	0.999962	gene body:TYW1
SINE:MIR:MIRb_1_24889226_24889623	1	24889226	24889623	0.335922	0.0128173	0.999962	intergenic
SINE:MIR:MIRb_4_23326670_23327155	4	23326670	23327155	0.33633	0.0298592	0.999962	intergenic
SINE:Alu:AluSc5_23_100158126_100158498	23	100158126	100158498	0.336714	0.0190623	0.999962	gene body:TRMT2B
SINE:MIR:MIRb_23_67672242_67672974	23	67672242	67672974	0.341442	0.00913732	0.999962	gene body:YIPF6
SINE:MIR:MIRb_23_20790780_20792127	23	20790780	20792127	0.343159	0.000681053	0.985526	intergenic
SINE:Alu:AluJb_10_128566783_128567397	10	128566783	128567397	0.343415	0.000936954	0.985526	intergenic
SINE:MIR:MIRb_23_20072009_20072556	23	20072009	20072556	0.346266	0.00362168	0.999962	intergenic
SINE:MIR:MIR_12_116877222_116877751	12	116877222	116877751	0.347552	0.0124355	0.999962	gene body:KSR2
SINE:MIR:MIR3_1_25023296_25023776	1	25023296	25023776	0.348142	0.0154773	0.999962	gene body:CLIC4
SINE:MIR:MIRb_11_121974427_121974911	11	121974427	121974911	0.348519	0.000391831	0.875662	intergenic
SINE:Alu:AluJb_1_32305619_32306460	1	32305619	32306460	0.348705	0.00135683	0.999962	intergenic
SINE:MIR:MIRc_16_29599343_29599812	16	29599343	29599812	0.348772	0.00100931	0.985526	gene body:QPRT
SINE:MIR:MIR3_23_103715313_103715676	23	103715313	103715676	0.353538	0.00020439	0.654884	gene body:IL1RAPL2
SINE:Alu:AluJr_11_9375244_9375652	11	9375244	9375652	0.373083	0.000222211	0.654884	gene body:IPO7
SINE:MIR:MIRb_20_36322856_36323053	20	36322856	36323053	0.37321	0.00262471	0.999962	promoter:KIAA1755
SINE:MIR:MIRb_22_36385649_36385866	22	36385649	36385866	0.379477	0.000407177	0.875662	gene body:PDXP
SINE:Alu:AluSx_15_83065008_83065296	15	83065008	83065296	0.386031	0.0157893	0.999962	intergenic
SINE:Alu:AluSx_12_53024219_53024818	12	53024219	53024818	0.386182	0.000181812	0.654884	gene body:COPZ1
SINE:MIR:MIRc_23_64775641_64776116	23	64775641	64776116	0.3865	0.00526134	0.999962	intergenic
SINE:Alu:AluSx_14_89948522_89948852	14	89948522	89948852	0.396379	0.00668133	0.999962	intergenic
SINE:MIR:MIRb_23_119504880_119505663	23	119504880	119505663	0.406659	5.84218e-05	0.614216	intergenic
SINE:MIR:MIR_9_113969706_113970292	9	113969706	113970292	0.420431	0.000731312	0.985526	gene body:MIR3134
SINE:Alu:AluSx_1_16692300_16692559	1	16692300	16692559	0.428183	0.0035594	0.999962	promoter:CROCCL2.
SINE:MIR:MIR_16_80092692_80093156	16	80092692	80093156	0.446734	0.000140069	0.654884	gene body:CMIP
SINE:MIR:MIRb_1_152205373_152205776	1	152205373	152205776	0.478197	2.18737e-06	0.0984101	gene body:SLC39A1

## Sheet: NK
ID	chrom	start	end	AMD	P.Value	adj.P.Val	promoter/gene body/intergenic				AMD= absolute methylation difference, Red= hypermethylated, Green= hypomethylated
SINE:Alu:AluSx_9_98103399_98103988	9	98103399	98103988	0.598007	2.30813e-05	0.191172	promoter:HSD17B3
SINE:MIR:MIRb_5_149019920_149020172	5	149019920	149020172	0.572157	0.00014387	0.292517	intergenic
SINE:MIR:MIR_12_116877222_116877751	12	116877222	116877751	0.517323	0.000631565	0.437285	gene body:KSR2
SINE:MIR:MIR_7_43112448_43112967	7	43112448	43112967	0.501651	0.000129104	0.292016	intergenic
SINE:MIR:MIRc_2_8543643_8544323	2	8543643	8544323	0.499001	2.65643e-06	0.068602	intergenic
SINE:Alu:AluY_17_63866617_63866966	17	63866617	63866966	0.493497	0.000142897	0.292517	gene body:ARSG
SINE:Alu:AluSx_5_126131136_126131686	5	126131136	126131686	0.492715	0.00128583	0.509838	intergenic
SINE:MIR:MIRb_1_158001558_158001968	1	158001558	158001968	0.483508	1.36804e-06	0.068602	intergenic
SINE:Alu:AluSx_16_88676510_88676868	16	88676510	88676868	0.462518	0.00497868	0.716635	intergenic
SINE:MIR:MIRb_9_2683521_2683720	9	2683521	2683720	0.452832	7.30375e-05	0.278754	intergenic
SINE:Alu:AluSx_6_52534031_52534659	6	52534031	52534659	0.447112	1.98937e-05	0.191172	gene body:TRAM2
SINE:Alu:AluJo_2_32327110_32327368	2	32327110	32327368	0.438975	0.00018133	0.329128	gene body:NLRC4
SINE:Alu:FLAM_C_19_63628139_63628561	19	63628139	63628561	0.438965	0.00338763	0.652481	intergenic
SINE:Alu:AluJb_6_32346209_32346565	6	32346209	32346565	0.436418	0.000837999	0.451377	intergenic
SINE:MIR:MIR3_11_75224823_75225169	11	75224823	75225169	0.432539	0.00378865	0.67726	gene body:UVRAG
SINE:Alu:AluJb_7_156103413_156103755	7	156103413	156103755	0.432236	0.000668167	0.444707	intergenic
SINE:Alu:AluY_8_102267166_102267753	8	102267166	102267753	0.424042	0.00752336	0.716635	intergenic
SINE:MIR:MIRb_12_24891236_24891717	12	24891236	24891717	0.424004	2.30722e-05	0.191172	gene body:BCAT1
SINE:Alu:AluY_11_46574111_46574701	11	46574111	46574701	0.419453	0.00350123	0.652481	intergenic
SINE:Alu:AluJb_1_223818438_223819056	1	223818438	223819056	0.406929	0.000439141	0.403859	gene body:ENAH
SINE:Alu:AluY_7_76421919_76422236	7	76421919	76422236	0.401738	2.58766e-05	0.192892	intergenic
SINE:MIR:MIRb_2_212117417_212117729	2	212117417	212117729	0.401499	0.000312879	0.381311	gene body:ERBB4
SINE:Alu:AluJb_5_134295757_134296372	5	134295757	134296372	0.401347	5.26115e-05	0.277845	gene body:PCBD2
SINE:Alu:AluY_3_46304637_46304903	3	46304637	46304903	0.399321	0.00164535	0.535776	intergenic
SINE:Alu:AluSx_15_83065008_83065296	15	83065008	83065296	0.399286	0.0130043	0.759045	intergenic
SINE:Alu:FRAM_3_129780734_129781175	3	129780734	129781175	0.398574	0.000423456	0.403859	intergenic
SINE:Alu:FLAM_C_14_60274227_60274567	14	60274227	60274567	0.39625	0.00696992	0.716635	gene body:MNAT1
SINE:Alu:AluJb_14_34680684_34681269	14	34680684	34681269	0.394853	0.000984071	0.465193	gene body:KIAA0391
SINE:Alu:AluSx_10_88454152_88454751	10	88454152	88454751	0.38918	0.00707409	0.716635	gene body:LDB3
SINE:MIR:MIRb_3_110589597_110590096	3	110589597	110590096	0.388512	0.00161855	0.535776	intergenic
SINE:MIR:MIR3_12_55159291_55159780	12	55159291	55159780	0.387977	0.000688884	0.445127	gene body:GLS2
SINE:Alu:AluY_7_5836335_5836661	7	5836335	5836661	0.387902	0.000201456	0.330648	gene body:ZNF815
SINE:MIR:MIR_14_21822346_21822535	14	21822346	21822535	0.387153	0.000112155	0.292016	intergenic
SINE:MIR:MIR_1_174730918_174731412	1	174730918	174731412	0.385859	0.0133589	0.765422	gene body:PAPPA2
SINE:Alu:AluJb_14_67235744_67236086	14	67235744	67236086	0.38367	0.00508707	0.716635	intergenic
SINE:MIR:MIRb_2_60526061_60526543	2	60526061	60526543	0.382759	2.7609e-06	0.068602	intergenic
SINE:Alu:AluSx_8_128858590_128859214	8	128858590	128859214	0.379186	0.00077221	0.445127	intergenic
SINE:Alu:AluJb_19_12594315_12594910	19	12594315	12594910	0.378397	0.00790276	0.716635	gene body:ZNF791
SINE:MIR:MIRc_22_37014209_37014593	22	37014209	37014593	0.378212	0.000494968	0.405455	intergenic
SINE:Alu:AluSx_3_173812432_173812669	3	173812432	173812669	0.375756	0.0014075	0.516723	intergenic
SINE:Alu:AluY_1_28506648_28507311	1	28506648	28507311	0.375537	0.00279091	0.624141	intergenic
SINE:Alu:AluSx1_12_26889349_26889747	12	26889349	26889747	0.375495	0.00967919	0.738502	intergenic
SINE:MIR:MIR3_15_63516442_63517026	15	63516442	63517026	0.374837	0.00123378	0.501797	intergenic
SINE:MIR:MIR_1_201670666_201671193	1	201670666	201671193	0.374079	0.000769128	0.445127	intergenic
SINE:MIR:MIRc_22_44821343_44821919	22	44821343	44821919	0.374024	0.000932976	0.460576	intergenic
SINE:MIR:MIR_12_91280207_91280388	12	91280207	91280388	0.373452	0.000130409	0.292016	intergenic
SINE:MIR:MIR_6_64382996_64383495	6	64382996	64383495	0.372975	0.00723732	0.716635	intergenic
SINE:MIR:MIR3_4_89735944_89736388	4	89735944	89736388	0.37284	0.0141939	0.771971	gene body:HERC3
SINE:MIR:MIRb_1_52700375_52700947	1	52700375	52700947	0.370259	0.00256121	0.620755	gene body:ZCCHC11
SINE:Alu:AluJb_3_77783240_77783596	3	77783240	77783596	0.369551	7.17117e-05	0.278754	intergenic
SINE:MIR:MIR_12_112540698_112541151	12	112540698	112541151	0.369307	0.0127867	0.757077	intergenic
SINE:Alu:AluY_14_30694895_30695253	14	30694895	30695253	0.368092	0.00338469	0.652481	gene body:HECTD1
SINE:Alu:AluSx_22_49194689_49195020	22	49194689	49195020	0.368022	6.28486e-05	0.278754	gene body:PPP6R2
SINE:MIR:MIR3_2_28258932_28259423	2	28258932	28259423	0.364993	5.59097e-05	0.277845	gene body:BRE
SINE:Alu:AluSx_9_36648689_36649312	9	36648689	36649312	0.36429	0.000262866	0.349908	gene body:MELK
SINE:MIR:MIRc_5_38211478_38211671	5	38211478	38211671	0.363676	0.000455095	0.403859	intergenic
SINE:MIR:MIR_10_102335690_102336257	10	102335690	102336257	0.363605	0.000282263	0.356623	intergenic
SINE:Alu:AluJb_17_29054443_29054783	17	29054443	29054783	0.363519	0.000413335	0.403859	gene body:ACCN1
SINE:Alu:AluSx_16_30280535_30281106	16	30280535	30281106	0.363329	0.00175537	0.537802	gene body:TBC1D10B
SINE:MIR:MIR_8_123650923_123651393	8	123650923	123651393	0.361399	0.000145193	0.292517	intergenic
SINE:MIR:MIRb_1_86734017_86734468	1	86734017	86734468	0.360097	0.0149617	0.776629	gene body:CLCA1
SINE:MIR:MIRb_1_74785526_74785996	1	74785526	74785996	0.359917	0.000494193	0.405455	intergenic
SINE:Alu:AluJb_15_97703713_97704068	15	97703713	97704068	0.359643	0.00708278	0.716635	gene body:LRRC28
SINE:MIR:MIR_17_2452785_2452981	17	2452785	2452981	0.359112	0.000778434	0.445127	gene body:PAFAH1B1
SINE:MIR:MIRb_9_118431087_118431603	9	118431087	118431603	0.358771	0.000122166	0.292016	gene body:ASTN2
SINE:MIR:MIR_2_102547479_102548016	2	102547479	102548016	0.358412	0.00108959	0.480598	intergenic
SINE:MIR:MIR_8_126076741_126077219	8	126076741	126077219	0.358119	0.00289352	0.637219	intergenic
SINE:MIR:MIRb_19_14440402_14440845	19	14440402	14440845	0.35724	0.000115542	0.292016	gene body:PKN1
SINE:Alu:AluJb_21_43495422_43496055	21	43495422	43496055	0.355755	0.000788227	0.445127	intergenic
SINE:Alu:AluSz_11_70177205_70177686	11	70177205	70177686	0.354988	0.00191668	0.553781	gene body:SHANK2
SINE:MIR:MIR_16_28124488_28125009	16	28124488	28125009	0.354335	6.5721e-05	0.278754	gene body:XPO6
SINE:Alu:AluSx_2_202956232_202956831	2	202956232	202956831	0.354079	0.0014881	0.520787	gene body:BMPR2
SINE:MIR:MIR_12_109089911_109090477	12	109089911	109090477	0.353956	0.000270956	0.35135	gene body:IFT81
SINE:MIR:MIR_7_18266414_18266910	7	18266414	18266910	0.353695	0.0141128	0.771971	intergenic
SINE:Alu:AluSq10_19_40275003_40275757	19	40275003	40275757	0.3536	0.000542204	0.425448	gene body:LOC100128675
SINE:MIR:MIRb_3_150734398_150734791	3	150734398	150734791	0.35282	0.00747685	0.716635	gene body:WWTR1
SINE:Alu:AluJb_9_130121012_130121603	9	130121012	130121603	0.352586	0.00999364	0.742378	gene body:TRUB2
SINE:MIR:MIRb_12_96245663_96246148	12	96245663	96246148	0.352329	0.000258621	0.349908	intergenic
SINE:Alu:AluJr_9_126837875_126838272	9	126837875	126838272	0.351946	0.00557255	0.716635	gene body:SCAI
SINE:MIR:MIRc_13_26138575_26139072	13	26138575	26139072	0.351297	0.0385325	0.838042	gene body:WASF3
SINE:MIR:MIRb_6_4705933_4706458	6	4705933	4706458	0.351287	0.00163918	0.535776	intergenic
SINE:MIR:MIR_3_126826913_126827385	3	126826913	126827385	0.350508	0.00804717	0.718841	intergenic
SINE:MIR:MIR_2_144560322_144560583	2	144560322	144560583	0.35012	0.00608441	0.716635	gene body:GTDC1
SINE:MIR:MIRc_2_24534954_24535395	2	24534954	24535395	0.350071	0.000291092	0.361648	intergenic
SINE:Alu:AluSg_18_51289647_51290010	18	51289647	51290010	0.349742	0.00132232	0.513386	gene body:TCF4
SINE:Alu:AluJb_9_90336444_90336680	9	90336444	90336680	0.349423	0.000584056	0.435869	intergenic
SINE:Alu:AluSx_8_66668525_66669019	8	66668525	66669019	0.349137	0.00601861	0.716635	intergenic
SINE:MIR:MIRb_9_125871478_125871925	9	125871478	125871925	0.349135	0.000494115	0.405455	intergenic
SINE:MIR:MIRb_4_126595023_126595490	4	126595023	126595490	0.348128	0.00319149	0.652481	gene body:FAT4
SINE:Alu:AluJb_15_73462817_73463297	15	73462817	73463297	0.346253	0.00600589	0.716635	gene body:SIN3A
SINE:Alu:AluJb_1_151911471_151912083	1	151911471	151912083	0.345721	0.00167034	0.535776	intergenic
SINE:Alu:FLAM_C_16_28014171_28014355	16	28014171	28014355	0.345697	0.00123862	0.501797	intergenic
SINE:Alu:AluSx_5_22332842_22333185	5	22332842	22333185	0.345662	0.00177985	0.537802	gene body:CDH12
SINE:Alu:AluJb_1_10074087_10074683	1	10074087	10074683	0.345031	0.00360327	0.658601	gene body:UBE4B
SINE:Alu:AluJb_19_7200592_7201189	19	7200592	7201189	0.34493	0.00271707	0.624141	gene body:INSR
SINE:Alu:AluSx_19_57541070_57541662	19	57541070	57541662	0.344927	0.00520704	0.716635	gene body:ZNF610
SINE:Alu:AluJr_19_60338577_60339566	19	60338577	60339566	0.34467	0.00208655	0.571515	gene body:TNNT1
SINE:MIR:MIR3_15_53086483_53086871	15	53086483	53086871	0.34429	0.00992537	0.742378	intergenic
SINE:Alu:AluJo_4_186087829_186088560	4	186087829	186088560	0.343518	0.00138489	0.516168	intergenic
SINE:MIR:MIRc_6_10208609_10209080	6	10208609	10209080	0.343497	0.0452593	0.845818	intergenic
SINE:Alu:AluSq2_16_86408414_86408980	16	86408414	86408980	0.34302	0.000229179	0.348647	intergenic
SINE:Alu:AluSx_3_142868923_142869494	3	142868923	142869494	0.342817	0.00156198	0.535776	intergenic
SINE:MIR:MIRb_20_47398444_47398718	20	47398444	47398718	0.341968	0.000472477	0.405455	intergenic
SINE:Alu:AluJb_8_68099122_68099618	8	68099122	68099618	0.341863	0.0137757	0.769324	gene body:LRRC67
SINE:MIR:MIRc_2_172607473_172607728	2	172607473	172607728	0.341404	1.71252e-05	0.191172	gene body:MAP1D
SINE:Alu:AluSx_7_5165605_5165946	7	5165605	5165946	0.340815	0.00306155	0.648511	intergenic
SINE:Alu:AluJb_15_20713285_20713933	15	20713285	20713933	0.3408	0.000767739	0.445127	intergenic
SINE:MIR:MIRb_11_76981984_76982477	11	76981984	76982477	0.340744	0.013154	0.759575	gene body:AQP11
SINE:Alu:AluJb_8_42780648_42780973	8	42780648	42780973	0.340394	0.00316354	0.652481	intergenic
SINE:MIR:MIRc_13_100778910_100779412	13	100778910	100779412	0.338487	0.0039763	0.693272	gene body:NALCN
SINE:MIR:MIRb_6_138658000_138658567	6	138658000	138658567	0.338375	0.0104598	0.742575	gene body:KIAA1244
SINE:Alu:AluJb_14_38752604_38753193	14	38752604	38753193	0.338054	0.00428513	0.703583	intergenic
SINE:MIR:MIRc_3_62524694_62525218	3	62524694	62525218	0.337579	0.000358907	0.38774	gene body:CADPS
SINE:MIR:MIR_16_55265655_55266752	16	55265655	55266752	0.337556	0.00482975	0.716635	intergenic
SINE:Alu:AluJb_11_61964931_61965529	11	61964931	61965529	0.337403	0.00162784	0.535776	gene body:AHNAK
SINE:MIR:MIRb_6_79616925_79617533	6	79616925	79617533	0.337202	2.97231e-05	0.201423	intergenic
SINE:Alu:AluSx1_1_149138775_149139766	1	149138775	149139766	0.337058	0.000509827	0.408811	intergenic
SINE:Alu:AluSx_16_13984536_13985129	16	13984536	13985129	0.337051	0.0160298	0.778707	intergenic
SINE:MIR:MIR3_20_2096314_2096751	20	2096314	2096751	0.33686	0.000200289	0.330648	intergenic
SINE:MIR:MIRb_10_71799065_71799555	10	71799065	71799555	0.336588	0.000127347	0.292016	gene body:LRRC20
SINE:Alu:AluSq2_3_180539498_180539975	3	180539498	180539975	0.336323	0.00764935	0.716635	intergenic
SINE:MIR:MIR_18_12350431_12350883	18	12350431	12350883	0.33572	7.47901e-05	0.278754	gene body:AFG3L2
SINE:MIR:MIR_10_78898030_78898592	10	78898030	78898592	0.335545	0.000721698	0.445127	gene body:KCNMA1
SINE:Alu:AluSz_6_2393410_2393851	6	2393410	2393851	0.335528	0.000133192	0.292016	intergenic
SINE:MIR:MIRb_12_64725842_64726179	12	64725842	64726179	0.335359	0.00260718	0.621418	intergenic
SINE:Alu:AluJo_11_124878950_124880147	11	124878950	124880147	0.335314	0.00115851	0.496534	intergenic
SINE:Alu:AluSx3_22_30018844_30019341	22	30018844	30019341	0.334871	0.00704695	0.716635	promoter:PIK3IP1
SINE:MIR:MIR_2_152870043_152870421	2	152870043	152870421	0.334769	0.0351226	0.834374	intergenic
SINE:Alu:AluJb_10_63671342_63671911	10	63671342	63671911	0.33341	0.00636418	0.716635	gene body:RTKN2
SINE:MIR:MIR_10_92838829_92839422	10	92838829	92839422	0.332422	0.00227276	0.598652	intergenic
SINE:Alu:AluSx_7_133656197_133656572	7	133656197	133656572	0.332009	0.00710175	0.716635	intergenic
SINE:Alu:AluY_3_44330541_44330722	3	44330541	44330722	0.331964	0.0453241	0.845818	gene body:C3orf77
SINE:Alu:AluSx_19_41978389_41978940	19	41978389	41978940	0.33155	0.000610879	0.436641	intergenic
SINE:MIR:MIRb_8_67559702_67560154	8	67559702	67560154	0.330674	0.00689063	0.716635	intergenic
SINE:MIR:MIR_2_78883795_78884604	2	78883795	78884604	0.330524	0.00402631	0.694122	intergenic
SINE:MIR:MIRb_5_114740247_114740765	5	114740247	114740765	0.330236	0.00949957	0.734993	intergenic
SINE:Alu:AluSx_4_286566_287423	4	286566	287423	0.33002	0.000808998	0.450032	intergenic
SINE:MIR:MIR_3_56513219_56513775	3	56513219	56513775	0.329681	0.00675613	0.716635	intergenic
SINE:Alu:AluY_10_61188427_61188786	10	61188427	61188786	0.32949	0.0136968	0.768248	intergenic
SINE:Alu:AluY_5_24259143_24259460	5	24259143	24259460	0.329472	0.0342624	0.834374	intergenic
SINE:Alu:AluSx_16_25501115_25501426	16	25501115	25501426	0.329022	0.00620732	0.716635	intergenic
SINE:MIR:MIRb_2_197345226_197345756	2	197345226	197345756	0.328942	0.00174596	0.537802	gene body:GTF3C3
SINE:MIR:MIRb_6_16032295_16032833	6	16032295	16032833	0.328654	0.000397243	0.403859	intergenic
SINE:Alu:AluJo_1_100300946_100301655	1	100300946	100301655	0.327542	0.00131754	0.513386	gene body:HIAT1
SINE:Alu:AluSx_7_104943321_104943927	7	104943321	104943927	0.327278	0.00258208	0.620755	gene body:PUS7
SINE:MIR:MIRb_6_10282434_10282805	6	10282434	10282805	0.326901	0.00412724	0.69922	intergenic
SINE:MIR:MIR_4_48044323_48044802	4	48044323	48044802	0.326768	0.00101699	0.46796	gene body:SLAIN2
SINE:Alu:AluJb_8_31192160_31192780	8	31192160	31192780	0.326694	0.000719444	0.445127	intergenic
SINE:MIR:MIRc_18_5132033_5132569	18	5132033	5132569	0.326481	0.0120613	0.746194	intergenic
SINE:MIR:MIR_10_15992210_15992757	10	15992210	15992757	0.326123	0.0107609	0.744611	intergenic
SINE:MIR:MIRc_6_11828550_11828974	6	11828550	11828974	0.32606	0.000126107	0.292016	gene body:C6orf105
SINE:Alu:AluJr4_1_66828707_66829154	1	66828707	66829154	0.325961	0.00958687	0.736736	gene body:SGIP1
SINE:MIR:MIRb_9_125049320_125049854	9	125049320	125049854	0.325918	0.00273138	0.624141	gene body:STRBP
SINE:MIR:MIRc_8_90682401_90682916	8	90682401	90682916	0.325427	0.000876392	0.460062	intergenic
SINE:MIR:MIRc_17_3581335_3581817	17	3581335	3581817	0.325311	0.000592399	0.435869	gene body:ITGAE
SINE:MIR:MIR3_9_131004061_131004500	9	131004061	131004500	0.325308	0.00100861	0.46796	intergenic
SINE:Alu:AluSx1_8_109359534_109359969	8	109359534	109359969	0.32526	0.00121018	0.501797	intergenic
SINE:MIR:MIR_6_83531341_83531638	6	83531341	83531638	0.325052	0.000355067	0.38774	intergenic
SINE:Alu:AluSx3_19_53007520_53007862	19	53007520	53007862	0.324762	0.0146952	0.776629	intergenic
SINE:Alu:AluSx_17_16243373_16243844	17	16243373	16243844	0.324723	0.0100867	0.742378	intergenic
SINE:Alu:AluSx_14_38734545_38735126	14	38734545	38735126	0.324195	0.00349085	0.652481	intergenic
SINE:MIR:MIRb_12_3054433_3054960	12	3054433	3054960	0.323697	0.000422114	0.403859	intergenic
SINE:Alu:AluY_1_148189314_148189938	1	148189314	148189938	0.323228	0.00148564	0.520787	gene body:OTUD7B
SINE:MIR:MIRb_17_22764281_22764476	17	22764281	22764476	0.323106	0.00423251	0.699566	intergenic
SINE:MIR:MIR_8_18836152_18836602	8	18836152	18836602	0.323067	0.00775313	0.716635	gene body:PSD3
SINE:MIR:MIRc_5_172624211_172624704	5	172624211	172624704	0.322871	0.00343614	0.652481	intergenic
SINE:MIR:MIR_3_63439989_63440588	3	63439989	63440588	0.322639	0.000939479	0.460576	gene body:SYNPR
SINE:Alu:AluJb_8_125502330_125502900	8	125502330	125502900	0.32209	0.00173153	0.537802	intergenic
SINE:MIR:MIRb_13_75621963_75622475	13	75621963	75622475	0.321935	0.00126464	0.504116	intergenic
SINE:Alu:AluJb_8_113073011_113073284	8	113073011	113073284	0.321921	0.00108533	0.480598	intergenic
SINE:MIR:MIR3_10_115502184_115502503	10	115502184	115502503	0.321807	4.42818e-05	0.271655	gene body:C10orf81
SINE:MIR:MIRb_11_32090607_32090960	11	32090607	32090960	0.321481	0.00758425	0.716635	intergenic
SINE:MIR:MIR_4_75462007_75462573	4	75462007	75462573	0.320975	0.00748135	0.716635	gene body:EREG
SINE:MIR:MIR_4_14931910_14932700	4	14931910	14932700	0.320791	0.000218641	0.339545	intergenic
SINE:MIR:MIRb_23_129581891_129582378	23	129581891	129582378	0.320693	0.041486	0.840419	intergenic
SINE:Alu:AluSx_12_40441647_40441983	12	40441647	40441983	0.320216	0.00442277	0.705309	intergenic
SINE:MIR:MIRc_6_19531238_19531954	6	19531238	19531954	0.320152	0.0238796	0.82068	intergenic
SINE:Alu:AluSx_6_27292344_27292985	6	27292344	27292985	0.319997	0.00757407	0.716635	intergenic
SINE:MIR:MIRc_12_52341023_52341919	12	52341023	52341919	0.319908	0.00345935	0.652481	intergenic
SINE:Alu:AluJb_13_49614646_49615265	13	49614646	49615265	0.319742	0.0113293	0.746194	intergenic
SINE:Alu:AluSx_22_36495986_36496629	22	36495986	36496629	0.319628	0.00270552	0.624141	gene body:TRIOBP
SINE:MIR:MIRb_10_95219549_95220105	10	95219549	95220105	0.319615	0.0079467	0.716635	gene body:MYOF
SINE:MIR:MIRb_13_94297153_94297636	13	94297153	94297636	0.319562	0.00276001	0.624141	intergenic
SINE:Alu:AluSx_4_152075191_152075807	4	152075191	152075807	0.319532	0.00232122	0.59867	gene body:LRBA
SINE:Alu:AluJb_6_139373142_139373633	6	139373142	139373633	0.319506	0.0477262	0.84711	intergenic
SINE:MIR:MIR_23_120124708_120125258	23	120124708	120125258	0.319416	0.00686304	0.716635	intergenic
SINE:MIR:MIRb_22_33733360_33733906	22	33733360	33733906	0.319236	0.00010964	0.292016	intergenic
SINE:MIR:MIRb_1_23380298_23380765	1	23380298	23380765	0.319	0.000954023	0.460576	intergenic
SINE:Alu:AluSx_10_71808123_71808721	10	71808123	71808721	0.318883	0.00557987	0.716635	gene body:LRRC20
SINE:MIR:MIRb_8_138978262_138978678	8	138978262	138978678	0.318853	0.00671996	0.716635	intergenic
SINE:Alu:AluJb_3_32584014_32584631	3	32584014	32584631	0.318714	0.000963871	0.460576	gene body:DYNC1LI1
SINE:MIR:MIRb_1_175022425_175022889	1	175022425	175022889	0.318445	0.013494	0.767197	gene body:PAPPA2
SINE:MIR:MIR_4_167657204_167657767	4	167657204	167657767	0.318365	0.0103568	0.742378	intergenic
SINE:Alu:AluSc_6_14776834_14777093	6	14776834	14777093	0.317641	0.0309898	0.831273	intergenic
SINE:MIR:MIR_4_110358000_110358670	4	110358000	110358670	0.317274	0.00240088	0.606674	gene body:COL25A1
SINE:Alu:FLAM_C_20_54623035_54623191	20	54623035	54623191	0.317199	0.024937	0.824267	intergenic
SINE:MIR:MIR_8_55216263_55216533	8	55216263	55216533	0.31699	0.0153644	0.777416	gene body:MRPL15
SINE:Alu:AluSx_15_80210112_80210426	15	80210112	80210426	0.316932	0.00314749	0.652481	gene body:EFTUD1
SINE:MIR:MIRb_9_18056692_18057375	9	18056692	18057375	0.316882	0.000728929	0.445127	intergenic
SINE:MIR:MIR_1_114379680_114380167	1	114379680	114380167	0.316859	0.00171761	0.537802	intergenic
SINE:MIR:MIRc_1_227030944_227031434	1	227030944	227031434	0.316217	0.000273376	0.35135	intergenic
SINE:MIR:MIR_2_135553812_135554200	2	135553812	135554200	0.316108	0.00628852	0.716635	gene body:RAB3GAP1
SINE:Alu:AluSx_5_54835580_54836134	5	54835580	54836134	0.315912	0.00155868	0.535776	gene body:PPAP2A
SINE:Alu:AluSx_16_73187240_73187636	16	73187240	73187636	0.315792	0.0157217	0.778707	gene body:GLG1
SINE:Alu:AluSx_3_10169544_10170142	3	10169544	10170142	0.315736	0.0106852	0.744611	intergenic
SINE:MIR:MIR_5_50634805_50635389	5	50634805	50635389	0.315719	0.0120334	0.746194	intergenic
SINE:MIR:MIRb_9_26052878_26053128	9	26052878	26053128	0.315266	0.000431582	0.403859	intergenic
SINE:Alu:AluJb_2_32156425_32157229	2	32156425	32157229	0.31521	0.00266736	0.624141	gene body:SPAST
SINE:MIR:MIR_9_110899536_110900090	9	110899536	110900090	0.315027	0.000442473	0.403859	gene body:C9orf5
SINE:Alu:AluJo_1_40950917_40951271	1	40950917	40951271	0.31454	0.003605	0.658601	gene body:NFYC
SINE:MIR:MIR_2_210342434_210342874	2	210342434	210342874	0.313773	0.00080216	0.449589	intergenic
SINE:Alu:AluSx_1_26634508_26635127	1	26634508	26635127	0.313435	0.000908606	0.460576	gene body:DHDDS
SINE:Alu:AluSx_17_73705916_73706518	17	73705916	73706518	0.313371	0.00705391	0.716635	gene body:AFMID
SINE:Alu:AluSx_8_78177708_78177950	8	78177708	78177950	0.313231	0.00638542	0.716635	intergenic
SINE:Alu:AluSp_19_58877397_58877764	19	58877397	58877764	0.313149	0.0100338	0.742378	promoter:hsa-mir-520f
SINE:MIR:MIR_8_74081848_74082512	8	74081848	74082512	0.313093	0.00697118	0.716635	intergenic
SINE:MIR:MIRb_16_4200380_4200867	16	4200380	4200867	0.312508	0.0115683	0.746194	gene body:SRL
SINE:Alu:AluSx_2_131283628_131284225	2	131283628	131284225	0.312258	0.0014687	0.520787	intergenic
SINE:MIR:MIR_6_36697645_36698099	6	36697645	36698099	0.311522	0.012507	0.753016	intergenic
SINE:MIR:MIRb_17_28776120_28776515	17	28776120	28776515	0.311488	0.00164486	0.535776	gene body:ACCN1
SINE:Alu:AluJb_15_57039337_57039914	15	57039337	57039914	0.311397	0.0146762	0.776629	intergenic
SINE:MIR:MIRb_4_35605944_35606586	4	35605944	35606586	0.31126	0.00117485	0.500438	intergenic
SINE:MIR:MIR_1_75411436_75411989	1	75411436	75411989	0.311108	0.0178317	0.790133	intergenic
SINE:MIR:MIR_5_151881056_151881605	5	151881056	151881605	0.310953	0.0008253	0.450955	intergenic
SINE:Alu:AluJo_19_18063510_18064609	19	18063510	18064609	0.309991	0.00263646	0.622369	intergenic
SINE:MIR:MIRc_12_6162190_6162612	12	6162190	6162612	0.309927	0.00180703	0.537802	intergenic
SINE:Alu:AluY_14_99756867_99757189	14	99756867	99757189	0.309712	0.000735642	0.445127	intergenic
SINE:MIR:MIRb_20_41650305_41650827	20	41650305	41650827	0.309642	0.0018055	0.537802	intergenic
SINE:Alu:AluJb_10_61188238_61188879	10	61188238	61188879	0.309588	0.0114996	0.746194	intergenic
SINE:Alu:FAM_2_32545385_32545867	2	32545385	32545867	0.30953	0.0480022	0.847118	gene body:BIRC6
SINE:Alu:AluSx_7_64439455_64439987	7	64439455	64439987	0.308826	0.000167636	0.320412	intergenic
SINE:MIR:MIRb_23_136672717_136673242	23	136672717	136673242	0.308806	0.00233573	0.59867	intergenic
SINE:Alu:AluSx_22_44040605_44041223	22	44040605	44041223	0.308775	0.00618328	0.716635	intergenic
SINE:Alu:AluY_6_65524343_65524687	6	65524343	65524687	0.308187	0.00239285	0.606674	gene body:EYS
SINE:MIR:MIR3_12_106075453_106076396	12	106075453	106076396	0.30796	0.0020404	0.569654	intergenic
SINE:MIR:MIRb_14_61678594_61679292	14	61678594	61679292	0.307211	0.0142096	0.771971	intergenic
SINE:Alu:AluSx_15_20713507_20713822	15	20713507	20713822	0.306802	0.00133084	0.513879	intergenic
SINE:MIR:MIRc_11_7017133_7017351	11	7017133	7017351	0.306783	0.0044663	0.705309	gene body:NLRP14
SINE:MIR:MIRb_2_74652905_74653454	2	74652905	74653454	0.306559	0.00180744	0.537802	gene body:C2orf65
SINE:Alu:AluSx_6_55018390_55018862	6	55018390	55018862	0.306437	0.00885609	0.727989	intergenic
SINE:Alu:AluJb_16_30055104_30056079	16	30055104	30056079	0.306176	0.00573341	0.716635	intergenic
SINE:MIR:MIR3_6_106830648_106831117	6	106830648	106831117	0.306068	0.0375644	0.838042	gene body:ATG5
SINE:Alu:AluJb_1_8473756_8474289	1	8473756	8474289	0.306064	0.000339821	0.38774	gene body:RERE
SINE:MIR:MIR_16_85258853_85259254	16	85258853	85259254	0.305829	0.0168028	0.782565	intergenic
SINE:MIR:MIR_12_95077194_95077473	12	95077194	95077473	0.305793	0.0124287	0.749573	intergenic
SINE:Alu:AluSx_6_155387846_155388442	6	155387846	155388442	0.305	0.0173966	0.785462	intergenic
SINE:MIR:MIRc_3_133453538_133454124	3	133453538	133454124	0.304986	0.00272584	0.624141	intergenic
SINE:MIR:MIRc_5_170550877_170551373	5	170550877	170551373	0.304969	0.00115902	0.496534	gene body:RANBP17
SINE:Alu:AluJb_13_84068647_84068984	13	84068647	84068984	0.304652	0.00324222	0.652481	intergenic
SINE:Alu:AluSx_9_5637891_5638283	9	5637891	5638283	0.304578	0.00233708	0.59867	gene body:KIAA1432
SINE:Alu:AluJb_4_21408990_21409253	4	21408990	21409253	0.303801	0.011375	0.746194	gene body:KCNIP4
SINE:MIR:MIR3_16_67480141_67480862	16	67480141	67480862	0.303766	0.00789169	0.716635	gene body:TMCO7
SINE:Alu:AluSx_11_71484555_71485096	11	71484555	71485096	0.303722	0.0109531	0.745638	gene body:LRTOMT
SINE:Alu:AluY_19_8237507_8237768	19	8237507	8237768	0.303694	0.00808606	0.718841	intergenic
SINE:MIR:MIRc_1_193404213_193404697	1	193404213	193404697	0.303666	0.00290687	0.637219	intergenic
SINE:Alu:AluJb_10_20152648_20152963	10	20152648	20152963	0.303393	0.0328109	0.834374	gene body:PLXDC2
SINE:MIR:MIRb_2_54527923_54528433	2	54527923	54528433	0.303389	0.000752157	0.445127	intergenic
SINE:MIR:MIRb_12_55669488_55670956	12	55669488	55670956	0.303369	0.00798177	0.717714	intergenic
SINE:Alu:AluJb_7_95032858_95033173	7	95032858	95033173	0.303316	0.000255628	0.349908	intergenic
SINE:MIR:MIR_13_39129088_39129572	13	39129088	39129572	0.303077	0.0155309	0.777416	gene body:COG6
SINE:MIR:MIR_20_55871236_55871616	20	55871236	55871616	0.302654	0.00943446	0.733477	intergenic
SINE:MIR:MIRb_7_72667020_72667521	7	72667020	72667521	0.302632	0.00443584	0.705309	gene body:MLXIPL
SINE:Alu:FLAM_C_6_43708384_43708862	6	43708384	43708862	0.302298	0.00510779	0.716635	promoter:MAD2L1BP
SINE:Alu:FRAM_17_10001902_10002398	17	10001902	10002398	0.302121	0.0150661	0.776629	gene body:GAS7
SINE:MIR:MIR_11_22159752_22160285	11	22159752	22160285	0.30186	0.0166791	0.781156	intergenic
SINE:MIR:MIRc_3_68958000_68958480	3	68958000	68958480	0.301784	0.00725318	0.716635	gene body:FAM19A4
SINE:MIR:MIR_12_114091740_114091909	12	114091740	114091909	0.301638	0.00405059	0.694122	intergenic
SINE:MIR:MIR_4_113184883_113185171	4	113184883	113185171	0.301604	0.00606557	0.716635	intergenic
SINE:MIR:MIR_2_139593576_139594140	2	139593576	139594140	0.301459	0.00270066	0.624141	intergenic
SINE:MIR:MIRb_4_5445882_5446536	4	5445882	5446536	0.301417	0.000849539	0.451377	gene body:STK32B
SINE:MIR:MIRb_12_97866542_97866804	12	97866542	97866804	0.301131	0.00474048	0.716635	gene body:ANKS1B
SINE:Alu:AluSp_14_21089224_21089619	14	21089224	21089619	0.300818	0.0178115	0.789842	intergenic
SINE:Alu:AluJb_7_56053749_56054338	7	56053749	56054338	0.300014	0.00135452	0.514704	gene body:PSPH
SINE:MIR:MIRb_2_205318263_205318809	2	205318263	205318809	0.29995	0.00143347	0.520787	gene body:PARD3B
SINE:Alu:AluJb_8_33640267_33640862	8	33640267	33640862	0.299903	0.00294469	0.637561	intergenic
SINE:Alu:AluJb_1_40678501_40679085	1	40678501	40679085	0.299747	0.00911168	0.727989	intergenic
SINE:MIR:MIR_3_143940370_143940951	3	143940370	143940951	0.299598	0.0215469	0.815065	gene body:TRPC1
SINE:Alu:AluSx_16_65954149_65954485	16	65954149	65954485	0.299447	0.0229113	0.819574	gene body:LRRC36
SINE:MIR:MIRb_7_104123534_104124067	7	104123534	104124067	0.299306	0.0343355	0.834374	gene body:LHFPL3
SINE:Alu:AluJo_10_121523225_121524111	10	121523225	121524111	0.29926	0.00253431	0.617369	gene body:INPP5F
SINE:Alu:AluSx_20_52091546_52091880	20	52091546	52091880	0.299149	0.00674118	0.716635	gene body:BCAS1
SINE:MIR:MIR_2_144415146_144416022	2	144415146	144416022	0.299037	0.00241783	0.60773	intergenic
SINE:MIR:MIRb_16_12216439_12216816	16	12216439	12216816	0.299035	0.0179787	0.79079	gene body:SNX29
SINE:MIR:MIR_1_29190484_29191081	1	29190484	29191081	0.298654	0.00709935	0.716635	gene body:EPB41
SINE:MIR:MIR_5_153231863_153232324	5	153231863	153232324	0.298279	0.00330098	0.652481	intergenic
SINE:MIR:MIRc_5_156931575_156931922	5	156931575	156931922	0.297871	0.00704477	0.716635	gene body:ADAM19
SINE:MIR:MIRc_5_160106310_160106879	5	160106310	160106879	0.297851	0.00773547	0.716635	gene body:ATP10B
SINE:MIR:MIRb_5_156735055_156735429	5	156735055	156735429	0.297744	0.0144872	0.776629	gene body:CYFIP2
SINE:Alu:AluJb_17_40187502_40188296	17	40187502	40188296	0.297713	0.000958088	0.460576	intergenic
SINE:MIR:MIRb_12_113913363_113913766	12	113913363	113913766	0.29755	0.00415941	0.699442	intergenic
SINE:Alu:AluJb_6_126334362_126334985	6	126334362	126334985	0.297442	0.00107167	0.480598	gene body:HINT3
SINE:MIR:MIR_17_22888503_22888956	17	22888503	22888956	0.297425	0.00697281	0.716635	gene body:KSR1
SINE:Alu:AluSx_19_16884276_16884566	19	16884276	16884566	0.29719	0.016905	0.782565	gene body:CPAMD8
SINE:Alu:AluSx_5_174136_174461	5	174136	174461	0.297134	0.0476212	0.847011	intergenic
SINE:MIR:MIRb_5_106843325_106843478	5	106843325	106843478	0.296873	0.00831752	0.720967	gene body:EFNA5
SINE:MIR:MIRb_15_76646269_76646781	15	76646269	76646781	0.296698	0.0117975	0.746194	gene body:CHRNA5
SINE:Alu:AluSx_20_48668737_48669404	20	48668737	48669404	0.296579	0.00108296	0.480598	gene body:FAM65C
SINE:Alu:AluJo_11_111151546_111152092	11	111151546	111152092	0.296528	0.0131652	0.759575	intergenic
SINE:Alu:AluSx_17_61753502_61754128	17	61753502	61754128	0.29647	0.0148061	0.776629	gene body:PRKCA
SINE:MIR:MIRb_16_84882109_84882667	16	84882109	84882667	0.29638	0.000368257	0.388958	intergenic
SINE:Alu:AluJb_1_32206591_32206937	1	32206591	32206937	0.296163	0.00186998	0.547756	intergenic
SINE:MIR:MIRb_9_119412676_119413056	9	119412676	119413056	0.296007	0.00293152	0.637561	intergenic
SINE:MIR:MIRb_9_14525995_14526330	9	14525995	14526330	0.295926	0.00751339	0.716635	intergenic
SINE:MIR:MIRc_17_3994736_3995143	17	3994736	3995143	0.295843	0.00344271	0.652481	gene body:CYB5D2
SINE:MIR:MIR_15_56061250_56061759	15	56061250	56061759	0.295237	0.00134428	0.513879	gene body:ALDH1A2
SINE:Alu:AluSx_12_8784653_8785251	12	8784653	8785251	0.294782	0.00746942	0.716635	gene body:RIMKLB
SINE:Alu:AluSx_7_100581366_100581690	7	100581366	100581690	0.294715	0.00112183	0.491909	intergenic
SINE:Alu:AluSx_1_17740630_17741250	1	17740630	17741250	0.294657	0.00500267	0.716635	gene body:ARHGEF10L
SINE:Alu:FRAM_17_30391976_30392174	17	30391976	30392174	0.294462	0.00391183	0.690512	gene body:RFFL
SINE:Alu:AluSx1_19_22978760_22979428	19	22978760	22979428	0.294427	0.0150164	0.776629	intergenic
SINE:Alu:AluSx_3_121986848_121987443	3	121986848	121987443	0.294352	0.00943622	0.733477	intergenic
SINE:Alu:AluJb_1_52311833_52312424	1	52311833	52312424	0.294137	0.0125161	0.753016	gene body:BTF3L4
SINE:Alu:AluSx_16_63606265_63606575	16	63606265	63606575	0.294079	8.62723e-05	0.292016	gene body:CDH11
SINE:Alu:AluSx_1_6141292_6141874	1	6141292	6141874	0.29379	0.0101829	0.742378	gene body:CHD5
SINE:Alu:AluJb_16_23936541_23937171	16	23936541	23937171	0.293486	0.00165526	0.535776	gene body:PRKCB
SINE:Alu:AluSx_10_75028258_75028855	10	75028258	75028855	0.293072	0.000779778	0.445127	intergenic
SINE:Alu:AluSx_19_44601939_44602551	19	44601939	44602551	0.292964	0.00472387	0.716635	gene body:PLEKHG2
SINE:Alu:AluSx_3_75384977_75385575	3	75384977	75385575	0.292733	0.00592454	0.716635	intergenic
SINE:MIR:MIR3_14_61319014_61319450	14	61319014	61319450	0.292686	0.00801363	0.718841	gene body:SNAPC1
SINE:Alu:AluSx_7_70261304_70261820	7	70261304	70261820	0.292576	0.0110877	0.745936	gene body:WBSCR17
SINE:Alu:AluJb_20_35092254_35092871	20	35092254	35092871	0.29249	0.00701743	0.716635	gene body:RBL1
SINE:Alu:AluJb_15_31303485_31303781	15	31303485	31303781	0.29229	0.00193327	0.556417	intergenic
SINE:MIR:MIR3_12_11702358_11702858	12	11702358	11702858	0.292174	0.00129498	0.510748	gene body:ETV6
SINE:Alu:AluJr_19_17286765_17287390	19	17286765	17287390	0.292131	0.0108327	0.744611	gene body:DDA1
SINE:MIR:MIRb_2_233909604_233910085	2	233909604	233910085	0.291895	0.00141238	0.516723	gene body:SAG
SINE:Alu:AluJb_15_53473113_53473775	15	53473113	53473775	0.291671	0.00537089	0.716635	gene body:CCPG1
SINE:MIR:MIRb_2_30855615_30855953	2	30855615	30855953	0.291523	0.0148246	0.776629	gene body:CAPN13
SINE:Alu:AluSg_1_88171760_88172213	1	88171760	88172213	0.290492	0.0217831	0.81682	intergenic
SINE:MIR:MIR3_5_55178002_55178402	5	55178002	55178402	0.290357	0.0090319	0.727989	intergenic
SINE:MIR:MIR_3_190842804_190843259	3	190842804	190843259	0.290324	0.0317734	0.831861	gene body:TP63
SINE:Alu:AluSx_13_20429425_20429883	13	20429425	20429883	0.289852	0.0123033	0.747629	intergenic
SINE:Alu:AluSx_1_37762293_37762861	1	37762293	37762861	0.289751	0.0494839	0.850703	intergenic
SINE:MIR:MIRb_11_75698962_75699433	11	75698962	75699433	0.289598	0.0106851	0.744611	intergenic
SINE:Alu:AluJb_2_150055709_150055963	2	150055709	150055963	0.289519	0.00792204	0.716635	intergenic
SINE:Alu:AluSx_10_9182794_9183105	10	9182794	9183105	0.289405	0.0247869	0.824267	intergenic
SINE:Alu:AluSx3_20_24169227_24169691	20	24169227	24169691	0.289281	0.00288774	0.637219	intergenic
SINE:MIR:MIRc_3_176593444_176593896	3	176593444	176593896	0.289203	0.0334605	0.834374	gene body:NAALADL2
SINE:MIR:MIRb_12_63835339_63836254	12	63835339	63836254	0.289104	0.000462155	0.405299	intergenic
SINE:Alu:AluSx_4_47007889_47008207	4	47007889	47008207	0.288639	0.00147376	0.520787	gene body:GABRB1
SINE:Alu:AluSx_19_62969171_62969762	19	62969171	62969762	0.288601	0.0383208	0.838042	intergenic
SINE:Alu:AluSp_8_126485126_126485475	8	126485126	126485475	0.288494	0.00714769	0.716635	intergenic
SINE:Alu:AluSx_11_71484365_71485230	11	71484365	71485230	0.288477	0.00772586	0.716635	gene body:LRTOMT
SINE:MIR:MIR_17_61170261_61170757	17	61170261	61170757	0.288275	0.0419889	0.840696	gene body:CCDC46
SINE:MIR:MIRb_5_173903665_173903949	5	173903665	173903949	0.28827	0.00182391	0.537802	intergenic
SINE:Alu:AluSx_17_48257706_48258005	17	48257706	48258005	0.288248	0.00291201	0.637219	intergenic
SINE:Alu:AluJb_10_95293900_95294519	10	95293900	95294519	0.288101	0.00402304	0.694122	intergenic
SINE:MIR:MIRb_10_88454001_88454802	10	88454001	88454802	0.28804	0.0173831	0.785462	gene body:LDB3
SINE:Alu:AluSx_12_121175249_121175846	12	121175249	121175846	0.287637	0.00875954	0.72794	gene body:MLXIP
SINE:Alu:AluSx_1_59219048_59219569	1	59219048	59219569	0.287633	0.00276488	0.624141	intergenic
SINE:MIR:MIR_2_8227203_8227761	2	8227203	8227761	0.287618	0.00293976	0.637561	gene body:C2orf46
SINE:MIR:MIR_8_103906705_103907229	8	103906705	103907229	0.287584	0.000370471	0.388958	intergenic
SINE:MIR:MIR3_5_54458196_54458457	5	54458196	54458457	0.287405	0.0406611	0.839024	gene body:CDC20B
SINE:Alu:AluY_11_67760731_67761066	11	67760731	67761066	0.287379	0.0406147	0.839024	intergenic
SINE:Alu:AluSx_1_52257435_52258061	1	52257435	52258061	0.287287	0.011004	0.745936	intergenic
SINE:Alu:AluSx_13_38027026_38027567	13	38027026	38027567	0.28714	0.00552642	0.716635	intergenic
SINE:MIR:MIR3_5_177868642_177869233	5	177868642	177869233	0.287023	0.0296942	0.826728	gene body:COL23A1
SINE:MIR:MIRc_7_133076131_133076384	7	133076131	133076384	0.286931	0.000659383	0.442815	gene body:EXOC4
SINE:Alu:AluJb_10_129573818_129574423	10	129573818	129574423	0.286794	0.00398983	0.693272	gene body:CLRN3
SINE:Alu:AluJb_20_47100130_47100805	20	47100130	47100805	0.286396	0.00437315	0.705309	gene body:CSE1L
SINE:MIR:MIR_8_88666085_88666615	8	88666085	88666615	0.28635	0.00433997	0.703944	intergenic
SINE:Alu:AluJb_6_116922646_116922958	6	116922646	116922958	0.286241	0.00174814	0.537802	intergenic
SINE:Alu:AluSx_22_39390170_39390786	22	39390170	39390786	0.286109	0.00245583	0.607835	intergenic
SINE:Alu:AluSx_19_7015479_7016049	19	7015479	7016049	0.285754	0.00988743	0.742378	intergenic
SINE:Alu:AluSx_5_134075152_134075720	5	134075152	134075720	0.285678	0.00591898	0.716635	gene body:SEC24A
SINE:MIR:MIRb_3_78391286_78391970	3	78391286	78391970	0.285655	0.00178666	0.537802	intergenic
SINE:Alu:AluJo_17_32412852_32413248	17	32412852	32413248	0.285595	0.00385521	0.68261	gene body:AATF
SINE:Alu:AluSx_17_44611389_44611697	17	44611389	44611697	0.285502	0.0079247	0.716635	intergenic
SINE:Alu:AluJo_1_244901404_244902130	1	244901404	244902130	0.285355	0.00535451	0.716635	intergenic
SINE:MIR:MIRc_1_239141624_239142172	1	239141624	239142172	0.285352	0.00464585	0.714052	gene body:RGS7
SINE:Alu:AluSx_1_235022531_235023168	1	235022531	235023168	0.285348	0.0115309	0.746194	intergenic
SINE:Alu:AluJb_6_2527119_2527761	6	2527119	2527761	0.285292	0.000992256	0.465193	intergenic
SINE:MIR:MIRc_8_22779560_22780059	8	22779560	22780059	0.285245	0.023635	0.819671	gene body:PEBP4
SINE:MIR:MIR_5_72760046_72760597	5	72760046	72760597	0.285192	0.00901139	0.727989	intergenic
SINE:Alu:AluJb_11_107403058_107403641	11	107403058	107403641	0.28515	0.00120409	0.501797	gene body:CUL5
SINE:Alu:AluJb_12_60395336_60395986	12	60395336	60395986	0.284463	0.0117953	0.746194	gene body:FAM19A2
SINE:MIR:MIR_3_125656064_125656608	3	125656064	125656608	0.284345	0.00722764	0.716635	gene body:KALRN
SINE:Alu:AluSx_4_111790596_111790881	4	111790596	111790881	0.284197	0.0183102	0.793546	intergenic
SINE:Alu:AluJb_17_46505269_46505852	17	46505269	46505852	0.284142	0.0120029	0.746194	gene body:SPAG9
SINE:Alu:AluY_15_38681349_38681925	15	38681349	38681925	0.284129	0.0172421	0.78406	gene body:CASC5
SINE:Alu:AluSx_3_186292165_186292580	3	186292165	186292580	0.283881	0.000132474	0.292016	gene body:C3orf70
SINE:Alu:AluSx_13_58006366_58006862	13	58006366	58006862	0.283845	0.0467253	0.845818	intergenic
SINE:Alu:FLAM_C_1_29383885_29384318	1	29383885	29384318	0.283841	0.0102831	0.742378	intergenic
SINE:Alu:AluJb_5_140694095_140694365	5	140694095	140694365	0.283777	0.0403622	0.839024	gene body:PCDHGA1
SINE:Alu:AluY_2_133121483_133121673	2	133121483	133121673	0.283534	0.00807181	0.718841	gene body:LYPD1
SINE:MIR:MIRc_8_24846577_24847105	8	24846577	24847105	0.283522	0.00191383	0.553781	intergenic
SINE:MIR:MIRb_9_120712857_120713424	9	120712857	120713424	0.283428	0.00685308	0.716635	intergenic
SINE:Alu:AluSx_16_412417_413012	16	412417	413012	0.283398	0.0201581	0.806918	intergenic
SINE:Alu:AluSx1_3_10151143_10152004	3	10151143	10152004	0.283369	0.0158371	0.778707	intergenic
SINE:Alu:AluSx_17_39913193_39913792	17	39913193	39913792	0.283364	0.0277232	0.825169	gene body:GPATCH8
SINE:Alu:AluJb_17_25661140_25661677	17	25661140	25661677	0.283213	0.00530877	0.716635	intergenic
SINE:Alu:AluSx_17_4905292_4905910	17	4905292	4905910	0.283169	0.00902835	0.727989	intergenic
SINE:Alu:AluJb_9_19194367_19194676	9	19194367	19194676	0.28281	0.00458837	0.709668	intergenic
SINE:MIR:MIRb_13_51509629_51510118	13	51509629	51510118	0.282564	0.0354686	0.834374	intergenic
SINE:Alu:AluSx_15_50110100_50110721	15	50110100	50110721	0.28245	0.00745435	0.716635	gene body:MAPK6
SINE:Alu:AluJb_8_30354304_30354927	8	30354304	30354927	0.282252	0.001663	0.535776	intergenic
SINE:Alu:AluSx_4_124276856_124277475	4	124276856	124277475	0.282101	0.00174229	0.537802	gene body:SPATA5
SINE:MIR:MIRb_19_18249433_18249867	19	18249433	18249867	0.281966	0.00857662	0.72595	intergenic
SINE:Alu:AluJb_8_21763965_21764578	8	21763965	21764578	0.28184	0.0062991	0.716635	intergenic
SINE:MIR:MIR_16_80092692_80093156	16	80092692	80093156	0.281807	0.00704251	0.716635	gene body:CMIP
SINE:MIR:MIR_1_19160351_19161097	1	19160351	19161097	0.281606	0.00156946	0.535776	intergenic
SINE:Alu:AluSx3_6_3213092_3213575	6	3213092	3213575	0.281582	0.012366	0.748998	intergenic
SINE:Alu:AluSx_13_40157373_40157910	13	40157373	40157910	0.281449	0.00296644	0.639096	intergenic
SINE:Alu:AluY_8_139680525_139681180	8	139680525	139681180	0.281386	0.0185798	0.795502	gene body:COL22A1
SINE:MIR:MIR3_12_15789472_15789754	12	15789472	15789754	0.281141	0.0259128	0.824382	gene body:EPS8
SINE:Alu:AluJb_19_4259437_4260263	19	4259437	4260263	0.281113	0.0135631	0.767197	gene body:FSD1
SINE:MIR:MIRb_17_11446183_11446367	17	11446183	11446367	0.281026	0.00206726	0.570739	gene body:DNAH9
SINE:MIR:MIRb_20_20496224_20496664	20	20496224	20496664	0.280976	0.0206334	0.80853	gene body:RALGAPA2
SINE:Alu:AluSx_14_76427988_76428564	14	76427988	76428564	0.280959	0.0159092	0.778707	intergenic
SINE:MIR:MIR3_15_56196140_56196649	15	56196140	56196649	0.280845	0.0146617	0.776629	intergenic
SINE:MIR:MIRc_1_49607000_49607455	1	49607000	49607455	0.280527	0.0170197	0.783807	gene body:AGBL4
SINE:Alu:FLAM_C_7_2339149_2339438	7	2339149	2339438	0.280039	0.018813	0.796443	intergenic
SINE:MIR:MIRb_3_66500275_66500670	3	66500275	66500670	0.280009	0.02197	0.81682	gene body:SLC25A26
SINE:MIR:MIRb_13_98684411_98684930	13	98684411	98684930	0.27981	0.00502005	0.716635	gene body:UBAC2
SINE:MIR:MIR_17_61797034_61797501	17	61797034	61797501	0.279689	0.0168436	0.782565	gene body:PRKCA
SINE:Alu:AluSx_17_68804366_68805236	17	68804366	68805236	0.279541	0.0107736	0.744611	gene body:CDC42EP4
SINE:Alu:AluJb_17_73845533_73846117	17	73845533	73846117	0.279526	0.0220758	0.81682	intergenic
SINE:Alu:AluJb_19_8700773_8701370	19	8700773	8701370	0.279463	0.00313101	0.652481	intergenic
SINE:MIR:MIRc_6_118819160_118819711	6	118819160	118819711	0.279423	0.007024	0.716635	intergenic
SINE:MIR:MIR_20_53665663_53666018	20	53665663	53666018	0.279241	0.00430452	0.703666	intergenic
SINE:Alu:AluJb_16_4707662_4708218	16	4707662	4708218	0.279208	0.00631427	0.716635	gene body:ANKS3
SINE:Alu:AluSx_19_58969324_58970170	19	58969324	58970170	0.279184	0.0138966	0.769324	intergenic
SINE:Alu:AluSx_2_96820161_96820667	2	96820161	96820667	0.279174	0.0133436	0.76513	gene body:CNNM4
SINE:Alu:AluJb_2_42243230_42243596	2	42243230	42243596	0.279062	0.000695893	0.445127	intergenic
SINE:MIR:MIRb_12_119205832_119206254	12	119205832	119206254	0.279019	0.0283383	0.826728	intergenic
SINE:Alu:AluSx_1_11101792_11102411	1	11101792	11102411	0.278982	0.00322334	0.652481	gene body:MTOR
SINE:MIR:MIRc_2_77442440_77442905	2	77442440	77442905	0.278268	0.0032506	0.652481	gene body:LRRTM4
SINE:Alu:AluJb_4_38684651_38684984	4	38684651	38684984	0.278205	0.00175653	0.537802	gene body:TMEM156
SINE:Alu:FRAM_5_1304417_1304607	5	1304417	1304607	0.278119	0.0342246	0.834374	intergenic
SINE:Alu:AluSx1_8_85441913_85442275	8	85441913	85442275	0.277998	0.0301131	0.827218	gene body:RALYL
SINE:Alu:AluJb_12_25627051_25627665	12	25627051	25627665	0.277981	0.0266765	0.825124	gene body:IFLTD1
SINE:Alu:FLAM_C_7_75718590_75719034	7	75718590	75719034	0.277537	0.0195952	0.806918	gene body:SRRM3
SINE:MIR:MIR_6_133951489_133952066	6	133951489	133952066	0.277436	0.0181231	0.79079	intergenic
SINE:MIR:MIRb_15_94726743_94727157	15	94726743	94727157	0.277343	0.000741035	0.445127	intergenic
SINE:Alu:AluY_2_204300436_204301077	2	204300436	204301077	0.277306	0.00690756	0.716635	gene body:CD28
SINE:MIR:MIR_16_75658487_75659099	16	75658487	75659099	0.276774	0.0103584	0.742378	intergenic
SINE:MIR:MIRb_9_95834045_95834262	9	95834045	95834262	0.276721	0.0230129	0.819574	gene body:PTPDC1
SINE:MIR:MIRc_17_20280839_20281096	17	20280839	20281096	0.276506	0.0338301	0.834374	intergenic
SINE:MIR:MIRb_1_55212350_55213159	1	55212350	55213159	0.276263	0.00275886	0.624141	intergenic
SINE:MIR:MIRb_22_25363318_25363777	22	25363318	25363777	0.276244	0.00649755	0.716635	intergenic
SINE:Alu:AluSx_8_8749035_8749633	8	8749035	8749633	0.276186	0.0221921	0.817325	gene body:MFHAS1
SINE:Alu:AluSx_19_18152136_18152758	19	18152136	18152758	0.276135	0.0171309	0.78406	intergenic
SINE:Alu:AluJb_16_56659331_56660244	16	56659331	56660244	0.276115	0.00694085	0.716635	intergenic
SINE:Alu:AluY_5_37503393_37504007	5	37503393	37504007	0.275992	0.00916554	0.727989	gene body:WDR70
SINE:Alu:AluY_19_17435288_17435782	19	17435288	17435782	0.275922	0.0327511	0.834374	intergenic
SINE:Alu:AluJr_6_34798513_34798916	6	34798513	34798916	0.275858	0.00695827	0.716635	intergenic
SINE:Alu:AluSx_5_68678699_68678807	5	68678699	68678807	0.275814	0.000409725	0.403859	intergenic
SINE:MIR:MIRb_12_86637131_86637957	12	86637131	86637957	0.275531	0.00748106	0.716635	intergenic
SINE:Alu:AluJb_19_9625968_9626537	19	9625968	9626537	0.275414	0.0334837	0.834374	gene body:ZNF562
SINE:Alu:AluJb_12_75991780_75992444	12	75991780	75992444	0.275359	0.0133132	0.76513	intergenic
SINE:Alu:AluSx3_9_131986715_131987122	9	131986715	131987122	0.275161	0.00811758	0.718841	gene body:NCS1
SINE:Alu:AluJb_12_53440557_53440870	12	53440557	53440870	0.274855	0.000815024	0.450032	intergenic
SINE:Alu:AluJb_8_95583079_95583763	8	95583079	95583763	0.274724	0.016682	0.781156	gene body:KIAA1429
SINE:MIR:MIRb_4_148479425_148480497	4	148479425	148480497	0.274569	0.00500306	0.716635	intergenic
SINE:MIR:MIRb_14_58079234_58079703	14	58079234	58079703	0.274505	0.0346681	0.834374	gene body:KIAA0586
SINE:Alu:AluJb_2_184772322_184772602	2	184772322	184772602	0.274393	0.0234688	0.819574	intergenic
SINE:Alu:AluSz_19_60372594_60373378	19	60372594	60373378	0.274315	0.00256746	0.620755	intergenic
SINE:Alu:AluJr_13_20568811_20570097	13	20568811	20570097	0.274212	0.0424484	0.84121	intergenic
SINE:MIR:MIR_22_16403219_16403732	22	16403219	16403732	0.273658	0.00651364	0.716635	gene body:CECR2
SINE:MIR:MIR_6_164061549_164062180	6	164061549	164062180	0.273602	0.000327262	0.381311	intergenic
SINE:MIR:MIRb_3_186987884_186988311	3	186987884	186988311	0.27353	0.00749825	0.716635	gene body:IGF2BP2
SINE:MIR:MIRb_15_69640252_69640792	15	69640252	69640792	0.273526	0.00676624	0.716635	gene body:THSD4
SINE:Alu:AluJb_3_130422563_130423144	3	130422563	130423144	0.273521	0.0102771	0.742378	intergenic
SINE:MIR:MIR3_8_68558783_68559230	8	68558783	68559230	0.273408	0.00830816	0.720967	gene body:CPA6
SINE:Alu:AluJb_3_51506675_51507509	3	51506675	51507509	0.273389	0.00894748	0.727989	gene body:VPRBP
SINE:Alu:AluSx_8_75029988_75030574	8	75029988	75030574	0.27326	0.00408957	0.697595	gene body:TCEB1
SINE:Alu:AluSx_14_92891132_92891726	14	92891132	92891726	0.273181	0.00206087	0.570739	gene body:KIAA1409
SINE:Alu:AluJb_2_232271032_232271630	2	232271032	232271630	0.272761	0.00857949	0.72595	intergenic
SINE:Alu:AluJb_10_6787970_6788566	10	6787970	6788566	0.272702	0.0224579	0.819574	intergenic
SINE:Alu:AluJb_3_57076624_57077167	3	57076624	57077167	0.272447	0.0295196	0.826728	gene body:ARHGEF3
SINE:Alu:AluJr_14_63686470_63686990	14	63686470	63686990	0.272431	0.0174956	0.786122	gene body:SYNE2
SINE:MIR:MIRc_13_110183112_110183677	13	110183112	110183677	0.272348	0.00385103	0.68261	intergenic
SINE:MIR:MIRc_2_141984487_141985148	2	141984487	141985148	0.272224	0.00071621	0.445127	gene body:LRP1B
SINE:Alu:AluJb_22_17594800_17595412	22	17594800	17595412	0.272204	0.00916434	0.727989	gene body:CLTCL1
SINE:MIR:MIRb_6_50193182_50193450	6	50193182	50193450	0.272183	0.0103642	0.742378	intergenic
SINE:MIR:MIRb_4_107515401_107515957	4	107515401	107515957	0.272099	0.0101776	0.742378	intergenic
SINE:Alu:AluJb_5_52832160_52832520	5	52832160	52832520	0.271902	0.00165626	0.535776	intergenic
SINE:Alu:AluSx_19_60056229_60056420	19	60056229	60056420	0.271742	0.0380667	0.838042	gene body:KIR3DL2
SINE:Alu:AluSp_11_61772868_61773125	11	61772868	61773125	0.271647	0.00229394	0.59867	intergenic
SINE:Alu:AluJb_14_63305763_63306378	14	63305763	63306378	0.271576	0.00565384	0.716635	intergenic
SINE:Alu:AluSx_2_72752049_72752547	2	72752049	72752547	0.271107	0.0386714	0.838042	gene body:EXOC6B
SINE:Alu:AluJr_16_23161988_23162451	16	23161988	23162451	0.271052	0.000510033	0.408811	intergenic
SINE:Alu:AluJb_8_30407052_30407321	8	30407052	30407321	0.270835	0.0111925	0.746194	gene body:RBPMS
SINE:Alu:AluJr4_11_21762437_21762733	11	21762437	21762733	0.270767	0.0070063	0.716635	intergenic
SINE:MIR:MIRb_1_179156689_179157328	1	179156689	179157328	0.270738	0.00335648	0.652481	gene body:KIAA1614
SINE:MIR:MIRc_4_151287446_151287951	4	151287446	151287951	0.270715	0.00167654	0.535776	gene body:DCLK2
SINE:MIR:MIR_8_47767127_47767625	8	47767127	47767625	0.270539	0.0106662	0.744611	intergenic
SINE:Alu:AluSx_14_52289336_52289953	14	52289336	52289953	0.27032	0.00757425	0.716635	gene body:STYX
SINE:MIR:MIRb_1_16598987_16599501	1	16598987	16599501	0.270294	0.0236471	0.819671	gene body:SPATA21
SINE:Alu:AluSx_1_66823893_66824060	1	66823893	66824060	0.270268	0.0144308	0.776629	gene body:SGIP1
SINE:MIR:MIRc_1_81835730_81836563	1	81835730	81836563	0.270239	0.00332701	0.652481	intergenic
SINE:Alu:AluSx_19_37890308_37890907	19	37890308	37890907	0.270197	0.0450972	0.845818	gene body:NUDT19
SINE:Alu:AluJb_10_20726159_20726468	10	20726159	20726468	0.270171	0.000204041	0.330648	intergenic
SINE:Alu:AluJb_2_156714750_156715394	2	156714750	156715394	0.270144	0.0087198	0.726279	intergenic
SINE:Alu:AluJb_5_179838616_179839155	5	179838616	179839155	0.269912	0.0307534	0.828795	intergenic
SINE:Alu:AluJb_24_12610994_12611607	24	12610994	12611607	0.26965	0.0496686	0.850703	intergenic
SINE:Alu:AluJb_22_30470022_30470558	22	30470022	30470558	0.269639	0.0388772	0.838235	gene body:C22orf30
SINE:MIR:MIRc_15_96328503_96329013	15	96328503	96329013	0.269606	0.000555139	0.430062	intergenic
SINE:Alu:AluSx_13_32927788_32928126	13	32927788	32928126	0.269576	0.0215706	0.815065	intergenic
SINE:Alu:AluSx_8_113945622_113945954	8	113945622	113945954	0.26947	0.0149594	0.776629	gene body:CSMD3
SINE:Alu:AluSx_5_1225673_1226620	5	1225673	1226620	0.269436	0.0132267	0.760768	intergenic
SINE:MIR:MIRb_3_186292080_186292730	3	186292080	186292730	0.269411	0.000244213	0.349908	gene body:C3orf70
SINE:Alu:AluJb_12_56245564_56246137	12	56245564	56246137	0.269396	0.00482566	0.716635	gene body:KIF5A
SINE:MIR:MIRb_12_13617179_13617719	12	13617179	13617719	0.2692	0.0197998	0.806918	gene body:GRIN2B
SINE:Alu:AluSx_3_171604452_171605082	3	171604452	171605082	0.269164	0.0211277	0.813822	intergenic
SINE:MIR:MIRc_5_145429283_145429741	5	145429283	145429741	0.26895	0.0003858	0.399426	intergenic
SINE:MIR:MIRc_10_111123822_111124163	10	111123822	111124163	0.268921	0.000488479	0.405455	intergenic
SINE:Alu:AluSx_13_72552039_72552654	13	72552039	72552654	0.268916	0.0264518	0.824382	intergenic
SINE:MIR:MIRb_17_36639023_36639458	17	36639023	36639458	0.26891	0.011548	0.746194	intergenic
SINE:MIR:MIR_6_157216510_157216902	6	157216510	157216902	0.268897	0.0325686	0.834374	gene body:ARID1B
SINE:MIR:MIRb_6_148595666_148596157	6	148595666	148596157	0.26876	0.0151979	0.776629	intergenic
SINE:Alu:AluSx_7_75361731_75362323	7	75361731	75362323	0.268726	0.00358801	0.658601	intergenic
SINE:MIR:MIRb_16_59897475_59897714	16	59897475	59897714	0.268726	0.00137047	0.514704	intergenic
SINE:Alu:AluSg4_3_196388914_196389380	3	196388914	196389380	0.268712	0.00888839	0.727989	gene body:C3orf21
SINE:MIR:MIR_12_121287775_121288321	12	121287775	121288321	0.268618	0.0107794	0.744611	gene body:VPS33A
SINE:Alu:AluJb_7_97675053_97675370	7	97675053	97675370	0.268592	0.024613	0.823796	gene body:LMTK2
SINE:MIR:MIRc_6_20486792_20487250	6	20486792	20487250	0.26827	0.0400928	0.839024	intergenic
SINE:MIR:MIRb_5_167078214_167078564	5	167078214	167078564	0.268242	0.00922013	0.728068	gene body:ODZ2
SINE:MIR:MIRb_15_53876511_53877033	15	53876511	53877033	0.268111	0.0101847	0.742378	intergenic
SINE:Alu:AluJb_19_50479768_50480386	19	50479768	50480386	0.268108	0.00590308	0.716635	gene body:MARK4
SINE:Alu:AluSx_10_56771340_56771710	10	56771340	56771710	0.268085	0.00715936	0.716635	intergenic
SINE:MIR:MIRc_15_59763919_59764466	15	59763919	59764466	0.267935	0.0129125	0.759045	intergenic
SINE:MIR:MIRc_10_123871514_123871967	10	123871514	123871967	0.267907	0.0243682	0.823361	gene body:TACC2
SINE:Alu:AluJb_22_44916413_44917060	22	44916413	44917060	0.267902	0.00591513	0.716635	intergenic
SINE:Alu:AluJb_8_41494907_41495462	8	41494907	41495462	0.267879	0.00895208	0.727989	intergenic
SINE:MIR:MIRb_8_105563193_105563678	8	105563193	105563678	0.267793	0.0181734	0.790833	intergenic
SINE:Alu:AluSg7_2_229613096_229613277	2	229613096	229613277	0.267768	0.0105599	0.744611	gene body:PID1
SINE:Alu:AluSx_16_70483975_70484865	16	70483975	70484865	0.267557	0.00629119	0.716635	intergenic
SINE:Alu:AluSx_19_6709092_6709286	19	6709092	6709286	0.26748	0.0135789	0.767197	gene body:SH2D3A
SINE:MIR:MIRc_5_76031755_76032208	5	76031755	76032208	0.267441	0.0103973	0.742378	gene body:IQGAP2
SINE:Alu:AluJo_17_38268564_38268802	17	38268564	38268802	0.267395	0.0104206	0.742575	intergenic
SINE:MIR:MIR_4_111084757_111085262	4	111084757	111085262	0.267387	0.0153055	0.776664	gene body:EGF
SINE:MIR:MIR_9_78434148_78434807	9	78434148	78434807	0.267304	0.011084	0.745936	gene body:PRUNE2
SINE:MIR:MIR_12_3521194_3521456	12	3521194	3521456	0.267246	0.0186659	0.795786	gene body:PRMT8
SINE:Alu:AluJb_17_39890545_39891167	17	39890545	39891167	0.267016	0.00711428	0.716635	gene body:GPATCH8
SINE:Alu:AluJb_5_37420032_37420641	5	37420032	37420641	0.266953	0.00866181	0.72595	gene body:WDR70
SINE:Alu:AluSz_18_17227256_17227820	18	17227256	17227820	0.266868	0.00793321	0.716635	gene body:GREB1L
SINE:Alu:AluY_5_95993044_95993290	5	95993044	95993290	0.266841	0.0355164	0.834374	intergenic
SINE:MIR:MIR_2_223439036_223439551	2	223439036	223439551	0.266827	0.00868453	0.72595	gene body:ACSL3
SINE:Alu:AluJb_19_40241939_40242237	19	40241939	40242237	0.266759	0.0349085	0.834374	gene body:LOC100128675
SINE:MIR:MIRb_8_127630535_127630832	8	127630535	127630832	0.266344	0.0465726	0.845818	intergenic
SINE:Alu:AluSx_10_114689634_114690106	10	114689634	114690106	0.266339	0.0161708	0.778707	intergenic
SINE:Alu:AluY_7_113800287_113800610	7	113800287	113800610	0.266285	0.00773791	0.716635	gene body:FOXP2
SINE:Alu:FLAM_C_2_175792088_175792558	2	175792088	175792558	0.265952	0.00767984	0.716635	intergenic
SINE:Alu:AluJb_2_238527476_238528059	2	238527476	238528059	0.265934	0.0204347	0.807281	intergenic
SINE:Alu:AluJo_1_40636507_40637057	1	40636507	40637057	0.265811	0.0034499	0.652481	gene body:SMAP2
SINE:Alu:AluSx_12_117451298_117451915	12	117451298	117451915	0.26569	0.0119763	0.746194	intergenic
SINE:Alu:AluJo_11_92713949_92714535	11	92713949	92714535	0.26568	0.00856548	0.72595	gene body:CCDC67
SINE:Alu:AluJb_15_55723928_55724255	15	55723928	55724255	0.26566	0.0152098	0.776629	gene body:GCOM1
SINE:MIR:MIR_8_80439830_80440299	8	80439830	80440299	0.265463	0.0155152	0.777416	intergenic
SINE:Alu:AluSx_16_4134931_4135598	16	4134931	4135598	0.265392	0.0285746	0.826728	intergenic
SINE:Alu:AluJb_4_176467247_176467554	4	176467247	176467554	0.265269	0.00459613	0.709668	intergenic
SINE:MIR:MIRb_5_92760235_92760944	5	92760235	92760944	0.265213	0.000606391	0.436641	intergenic
SINE:MIR:MIRc_16_45639544_45640008	16	45639544	45640008	0.265166	0.0100303	0.742378	intergenic
SINE:Alu:AluJb_8_100102697_100103303	8	100102697	100103303	0.265097	0.0254053	0.824382	gene body:VPS13B
SINE:Alu:AluJb_8_135067443_135067802	8	135067443	135067802	0.265033	0.0195446	0.806918	intergenic
SINE:MIR:MIRc_2_11420297_11420478	2	11420297	11420478	0.264876	0.015185	0.776629	intergenic
SINE:MIR:MIRb_17_2342543_2342992	17	2342543	2342992	0.264773	0.00816788	0.718841	gene body:METT10D
SINE:Alu:AluSx_9_130580070_130580661	9	130580070	130580661	0.264564	0.0217211	0.816555	intergenic
SINE:Alu:AluSx_19_4266110_4267063	19	4266110	4267063	0.264233	0.00509202	0.716635	gene body:FSD1
SINE:MIR:MIR3_2_12111873_12112234	2	12111873	12112234	0.264171	0.00544535	0.716635	intergenic
SINE:MIR:MIRb_2_114711722_114712354	2	114711722	114712354	0.264067	0.00380716	0.677321	intergenic
SINE:Alu:AluJb_18_75423830_75424183	18	75423830	75424183	0.264025	0.00125225	0.504116	intergenic
SINE:MIR:MIR_3_189481251_189481656	3	189481251	189481656	0.263748	0.0186007	0.795502	gene body:LPP
SINE:MIR:MIRb_17_8161810_8162309	17	8161810	8162309	0.263651	0.0168542	0.782565	gene body:ARHGEF15
SINE:Alu:AluY_8_88666150_88666468	8	88666150	88666468	0.263613	0.00668019	0.716635	intergenic
SINE:Alu:AluSx_17_53487879_53488463	17	53487879	53488463	0.263391	0.0336425	0.834374	intergenic
SINE:MIR:MIRb_7_67847423_67847887	7	67847423	67847887	0.263361	0.0201206	0.806918	intergenic
SINE:MIR:MIR_10_88572224_88572802	10	88572224	88572802	0.263292	0.0181312	0.79079	gene body:BMPR1A
SINE:Alu:AluJb_4_111352713_111353243	4	111352713	111353243	0.263265	0.00704206	0.716635	intergenic
SINE:MIR:MIRc_9_125050281_125050739	9	125050281	125050739	0.263181	0.0068819	0.716635	gene body:STRBP
SINE:MIR:MIR_2_135059405_135059850	2	135059405	135059850	0.263098	0.0428698	0.843099	gene body:TMEM163
SINE:Alu:AluJb_2_174304563_174305184	2	174304563	174305184	0.263094	0.03882	0.838042	intergenic
SINE:Alu:AluSx_3_28299726_28300078	3	28299726	28300078	0.263074	0.0112412	0.746194	gene body:CMC1
SINE:Alu:AluJo_11_73271118_73271941	11	73271118	73271941	0.263043	0.00269015	0.624141	gene body:PAAF1
SINE:Alu:AluSx_5_43148090_43149184	5	43148090	43149184	0.263042	0.0149036	0.776629	intergenic
SINE:Alu:AluJb_14_73546098_73546691	14	73546098	73546691	0.262917	0.00790243	0.716635	gene body:ENTPD5
SINE:Alu:AluJb_1_223419868_223420209	1	223419868	223420209	0.262898	0.0221562	0.817325	gene body:DNAH14
SINE:Alu:AluJb_9_138304030_138304570	9	138304030	138304570	0.262829	0.00776989	0.716635	intergenic
SINE:Alu:AluJb_11_98554139_98554474	11	98554139	98554474	0.262546	0.00299928	0.642457	gene body:CNTN5
SINE:MIR:MIRb_10_112608548_112609009	10	112608548	112609009	0.262511	0.00891173	0.727989	intergenic
SINE:MIR:MIR_7_80467923_80468438	7	80467923	80468438	0.262503	0.00997893	0.742378	intergenic
SINE:MIR:MIRb_16_59885703_59886224	16	59885703	59886224	0.262359	0.00789913	0.716635	intergenic
SINE:MIR:MIR_9_113690962_113691333	9	113690962	113691333	0.262288	0.00230904	0.59867	intergenic
SINE:Alu:AluY_6_99560883_99561371	6	99560883	99561371	0.262224	0.011308	0.746194	intergenic
SINE:Alu:AluJb_14_51566823_51567322	14	51566823	51567322	0.261959	0.00490504	0.716635	gene body:NID2
SINE:Alu:AluJb_11_93856004_93856696	11	93856004	93856696	0.261946	0.0233618	0.819574	gene body:MRE11A
SINE:MIR:MIR_12_101143978_101144768	12	101143978	101144768	0.261909	0.0312682	0.831861	intergenic
SINE:Alu:AluSx_19_644576_645121	19	644576	645121	0.261833	0.0347648	0.834374	gene body:PRSSL1
SINE:Alu:AluJb_6_4235767_4236378	6	4235767	4236378	0.261815	0.00686651	0.716635	intergenic
SINE:MIR:MIR3_18_37667966_37668366	18	37667966	37668366	0.26181	0.00822194	0.719765	intergenic
SINE:MIR:MIRb_13_106415745_106416469	13	106415745	106416469	0.261801	0.0201617	0.806918	intergenic
SINE:Deu:AmnSINE1_1_81652751_81653043	1	81652751	81653043	0.261698	0.00839333	0.721642	intergenic
SINE:Alu:AluSx_11_66585264_66585803	11	66585264	66585803	0.261654	0.0131113	0.759045	gene body:RHOD
SINE:Alu:AluJb_1_154026347_154026954	1	154026347	154026954	0.261648	0.0131954	0.759837	gene body:GON4L
SINE:Alu:AluJb_6_151593297_151593845	6	151593297	151593845	0.261626	0.00561781	0.716635	intergenic
SINE:Alu:AluJb_1_16032262_16032807	1	16032262	16032807	0.261551	0.00443481	0.705309	intergenic
SINE:Alu:AluSx_16_20831607_20831939	16	20831607	20831939	0.261351	0.0180966	0.79079	gene body:LYRM1
SINE:Alu:AluY_13_58957718_58958321	13	58957718	58958321	0.261269	0.00790263	0.716635	intergenic
SINE:MIR:MIR_7_66330441_66330951	7	66330441	66330951	0.261233	0.022716	0.819574	gene body:TYW1
SINE:MIR:MIRc_21_27852144_27852285	21	27852144	27852285	0.261007	0.00168187	0.535776	intergenic
SINE:Alu:FRAM_5_160475050_160475558	5	160475050	160475558	0.26084	0.00246521	0.607835	intergenic
SINE:Alu:AluY_10_109922069_109922526	10	109922069	109922526	0.260598	0.0228558	0.819574	intergenic
SINE:Alu:AluSx_10_112162026_112162495	10	112162026	112162495	0.260542	0.013974	0.769324	intergenic
SINE:Alu:AluJb_19_41088273_41088859	19	41088273	41088859	0.260338	0.0152077	0.776629	gene body:TYROBP
SINE:MIR:MIRb_20_48670141_48670687	20	48670141	48670687	0.260292	0.0055324	0.716635	promoter:RPL36P2
SINE:MIR:MIRb_3_14253238_14253352	3	14253238	14253352	0.260185	0.00114223	0.496534	intergenic
SINE:MIR:MIR_2_67016971_67017481	2	67016971	67017481	0.260069	0.00792506	0.716635	intergenic
SINE:Alu:AluJb_14_101398906_101399494	14	101398906	101399494	0.260063	0.0328997	0.834374	gene body:PPP2R5C
SINE:MIR:MIR_6_49759643_49760200	6	49759643	49760200	0.259978	0.00863829	0.72595	intergenic
SINE:MIR:MIRb_20_51731466_51731933	20	51731466	51731933	0.25973	0.0263175	0.824382	intergenic
SINE:MIR:MIRb_1_52549476_52549874	1	52549476	52549874	0.25962	0.0324327	0.834374	gene body:ZFYVE9
SINE:Alu:AluJb_16_3209973_3210558	16	3209973	3210558	0.259575	0.0346712	0.834374	intergenic
SINE:Alu:AluJr_4_21375879_21376484	4	21375879	21376484	0.259536	0.00791209	0.716635	gene body:KCNIP4
SINE:MIR:MIR_16_86114245_86115303	16	86114245	86115303	0.259332	0.00203935	0.569654	intergenic
SINE:Alu:AluJr_4_40038048_40038822	4	40038048	40038822	0.259236	0.0303069	0.827218	gene body:CHRNA9
SINE:MIR:MIR_2_180754182_180754908	2	180754182	180754908	0.259207	0.00672545	0.716635	intergenic
SINE:Alu:AluJb_16_14502517_14502813	16	14502517	14502813	0.25915	0.0209806	0.813292	gene body:PARN
SINE:Alu:AluJb_10_96090326_96090934	10	96090326	96090934	0.259026	0.00648492	0.716635	gene body:NOC3L
SINE:Alu:AluSx_11_9302990_9303584	11	9302990	9303584	0.259009	0.0244389	0.823361	intergenic
SINE:Alu:AluSx_10_38275887_38276494	10	38275887	38276494	0.258786	0.0350727	0.834374	intergenic
SINE:Alu:AluSx_4_40534952_40535541	4	40534952	40535541	0.25878	0.0489122	0.849814	gene body:APBB2
SINE:Alu:AluJb_10_70203473_70204079	10	70203473	70204079	0.258744	0.0206409	0.80853	gene body:CCAR1
SINE:MIR:MIRb_1_11956441_11956827	1	11956441	11956827	0.258738	0.0144427	0.776629	gene body:PLOD1
SINE:MIR:MIR_11_39191832_39192283	11	39191832	39192283	0.258691	0.00745937	0.716635	intergenic
SINE:MIR:MIR3_2_60463348_60463627	2	60463348	60463627	0.258493	0.000785177	0.445127	intergenic
SINE:MIR:MIR3_3_194137776_194138121	3	194137776	194138121	0.258123	0.0174743	0.78588	intergenic
SINE:MIR:MIR_15_85030636_85031213	15	85030636	85031213	0.258101	0.0057985	0.716635	gene body:AGBL1
SINE:MIR:MIR3_8_97612268_97612621	8	97612268	97612621	0.258043	0.0127408	0.757077	gene body:SDC2
SINE:Alu:AluSx_19_23069053_23069462	19	23069053	23069462	0.258004	0.00531554	0.716635	intergenic
SINE:MIR:MIR_10_125802065_125802591	10	125802065	125802591	0.257867	0.0218446	0.81682	intergenic
SINE:Alu:AluSx_12_14621923_14622230	12	14621923	14622230	0.257803	0.00598278	0.716635	intergenic
SINE:MIR:MIR3_1_219766620_219767263	1	219766620	219767263	0.25767	0.0298126	0.826728	intergenic
SINE:MIR:MIR_14_78481626_78482252	14	78481626	78482252	0.257612	0.00577453	0.716635	gene body:NRXN3
SINE:Alu:AluSx_1_24351036_24351706	1	24351036	24351706	0.257403	0.0246896	0.823823	intergenic
SINE:Alu:AluJb_9_125087600_125087793	9	125087600	125087793	0.257375	0.0412025	0.840419	intergenic
SINE:Alu:AluJb_16_426329_426841	16	426329	426841	0.257218	0.00635301	0.716635	gene body:RAB11FIP3
SINE:MIR:MIR_6_4614603_4615154	6	4614603	4615154	0.257087	0.0260907	0.824382	intergenic
SINE:Alu:AluSx_19_18092346_18092965	19	18092346	18092965	0.256923	0.0261011	0.824382	gene body:MAST3
SINE:Alu:AluJo_8_142129541_142129760	8	142129541	142129760	0.256771	0.0118675	0.746194	intergenic
SINE:MIR:MIR3_2_54461921_54462315	2	54461921	54462315	0.256557	0.0139881	0.769382	intergenic
SINE:MIR:MIRb_8_89003839_89004122	8	89003839	89004122	0.256535	0.0161303	0.778707	intergenic
SINE:Alu:AluSx_16_56873274_56873838	16	56873274	56873838	0.256529	0.00361559	0.658601	gene body:PRSS54
SINE:MIR:MIR3_9_119972961_119973299	9	119972961	119973299	0.25641	0.0018111	0.537802	intergenic
SINE:MIR:MIR3_15_91722446_91722940	15	91722446	91722940	0.256388	0.0328913	0.834374	intergenic
SINE:Alu:AluJb_17_27611608_27612126	17	27611608	27612126	0.25635	0.0107651	0.744611	intergenic
SINE:Alu:AluJb_3_143766282_143766578	3	143766282	143766578	0.256194	0.0122536	0.746194	gene body:ATR
SINE:Alu:AluSx_19_47149589_47150183	19	47149589	47150183	0.256179	0.0171451	0.78406	intergenic
SINE:Alu:AluJb_7_83810969_83811279	7	83810969	83811279	0.255787	0.00262581	0.622369	intergenic
SINE:Alu:AluSx_7_41068032_41068643	7	41068032	41068643	0.255783	0.0206374	0.80853	intergenic
SINE:Alu:AluY_11_851332_851946	11	851332	851946	0.255705	0.025176	0.824382	gene body:TSPAN4
SINE:Alu:AluJr_7_73384642_73384863	7	73384642	73384863	0.255702	0.00391836	0.690512	gene body:CLIP2
SINE:MIR:MIR_23_19828418_19828920	23	19828418	19828920	0.255438	0.00706486	0.716635	intergenic
SINE:Alu:AluY_16_63394923_63395093	16	63394923	63395093	0.255343	0.0379842	0.838042	intergenic
SINE:MIR:MIR_1_84133609_84133992	1	84133609	84133992	0.255332	0.0455653	0.845818	gene body:TTLL7
SINE:Alu:AluJb_1_39286419_39286982	1	39286419	39286982	0.255235	0.0311046	0.831861	intergenic
SINE:Alu:AluSx_16_28214740_28215337	16	28214740	28215337	0.255216	0.0121973	0.746194	gene body:SBK1
SINE:MIR:MIRb_6_124916094_124916616	6	124916094	124916616	0.255103	0.0321221	0.832772	gene body:NKAIN2
SINE:Alu:AluSx_3_140121906_140122519	3	140121906	140122519	0.255093	0.00304288	0.648072	intergenic
SINE:MIR:MIRb_16_47081961_47082448	16	47081961	47082448	0.255091	0.00640878	0.716635	intergenic
SINE:Alu:AluSq2_20_55359129_55359534	20	55359129	55359534	0.254858	0.00348109	0.652481	promoter:RAE1
SINE:Alu:AluJb_20_2737653_2739082	20	2737653	2739082	0.254838	0.00602149	0.716635	intergenic
SINE:Alu:AluJb_8_98780264_98780861	8	98780264	98780861	0.254753	0.00762085	0.716635	gene body:MTDH
SINE:MIR:MIRb_4_67103295_67103652	4	67103295	67103652	0.254473	0.0169211	0.782565	intergenic
SINE:Alu:AluJb_21_33682983_33683575	21	33682983	33683575	0.254314	0.0219966	0.81682	intergenic
SINE:MIR:MIRc_10_29300554_29300752	10	29300554	29300752	0.2543	0.0154938	0.777416	intergenic
SINE:Alu:AluJb_1_93083535_93084157	1	93083535	93084157	0.254263	0.0109822	0.745936	gene body:FAM69A
SINE:MIR:MIR_5_156694640_156695168	5	156694640	156695168	0.254228	0.00627275	0.716635	gene body:CYFIP2
SINE:MIR:MIR_11_83657053_83657590	11	83657053	83657590	0.254004	0.00783946	0.716635	gene body:DLG2
SINE:Alu:AluSx_17_8038051_8038836	17	8038051	8038836	0.253966	0.021207	0.814022	intergenic
SINE:Alu:AluSx_6_2310044_2310638	6	2310044	2310638	0.253871	0.0036944	0.666808	intergenic
SINE:Alu:AluJo_5_166362107_166362354	5	166362107	166362354	0.253827	0.00679037	0.716635	intergenic
SINE:MIR:MIR_23_100897448_100897861	23	100897448	100897861	0.253788	0.00789629	0.716635	intergenic
SINE:Alu:AluJb_22_36828587_36829168	22	36828587	36829168	0.253692	0.0250509	0.824382	gene body:BAIAP2L2
SINE:Alu:AluSx_10_12221373_12221994	10	12221373	12221994	0.253687	0.00866851	0.72595	gene body:SEC61A2
SINE:Alu:AluJb_8_9872463_9873094	8	9872463	9873094	0.253536	0.00776018	0.716635	intergenic
SINE:Alu:AluSx_19_14974744_14975089	19	14974744	14975089	0.253515	0.0082539	0.719934	intergenic
SINE:MIR:MIRc_12_118071121_118071611	12	118071121	118071611	0.253419	0.00459013	0.709668	gene body:SRRM4
SINE:MIR:MIRc_5_137105996_137106485	5	137105996	137106485	0.253404	0.00213991	0.573796	intergenic
SINE:Alu:AluY_19_10497645_10498117	19	10497645	10498117	0.253257	0.0135641	0.767197	intergenic
SINE:MIR:MIRb_4_158893776_158894280	4	158893776	158894280	0.253083	0.0118757	0.746194	intergenic
SINE:Alu:AluSz_17_45393083_45393641	17	45393083	45393641	0.253072	0.0131095	0.759045	intergenic
SINE:MIR:MIRc_7_97940488_97940908	7	97940488	97940908	0.252895	0.00364411	0.660931	intergenic
SINE:MIR:MIRb_7_110209946_110210740	7	110209946	110210740	0.252817	0.0027779	0.624141	gene body:IMMP2L
SINE:Alu:AluJb_9_133224269_133224818	9	133224269	133224818	0.252753	0.0181614	0.79079	intergenic
SINE:MIR:MIRb_12_12010416_12010736	12	12010416	12010736	0.252701	0.00589625	0.716635	intergenic
SINE:MIR:MIR_5_163536465_163537011	5	163536465	163537011	0.25256	0.0129988	0.759045	intergenic
SINE:MIR:MIRb_9_120670552_120671181	9	120670552	120671181	0.252384	0.00811713	0.718841	intergenic
SINE:Alu:AluJb_6_26326459_26327057	6	26326459	26327057	0.252166	0.0259046	0.824382	intergenic
SINE:Alu:AluJb_2_242270593_242271183	2	242270593	242271183	0.252011	0.0459261	0.845818	gene body:DTYMK
SINE:Alu:AluSx_6_27293022_27293354	6	27293022	27293354	0.251994	0.0186222	0.795502	intergenic
SINE:MIR:MIRb_1_150970363_150970934	1	150970363	150970934	0.251956	0.00442478	0.705309	intergenic
SINE:MIR:MIRb_17_67231382_67232347	17	67231382	67232347	0.251943	0.0182494	0.793164	intergenic
SINE:Alu:AluSx_12_2746212_2746549	12	2746212	2746549	0.25175	0.0066411	0.716635	gene body:LOC283440
SINE:MIR:MIRb_12_55120586_55121383	12	55120586	55121383	0.2517	0.00864169	0.72595	gene body:TIMELESS
SINE:Alu:FLAM_C_5_159551178_159551632	5	159551178	159551632	0.251593	0.00595674	0.716635	gene body:FABP6
SINE:MIR:MIR_3_103995197_103995914	3	103995197	103995914	0.251236	0.0135237	0.767197	intergenic
SINE:MIR:MIR3_1_162830084_162830854	1	162830084	162830854	0.251146	0.00137405	0.514704	gene body:PBX1
SINE:MIR:MIR_20_53971887_53972920	20	53971887	53972920	0.251078	0.0123817	0.749161	intergenic
SINE:Alu:AluJb_19_54380284_54380609	19	54380284	54380609	0.250938	0.0065146	0.716635	gene body:TRPM4
SINE:Alu:AluJb_16_24598129_24598730	16	24598129	24598730	0.250431	0.0262299	0.824382	intergenic
SINE:MIR:MIR_7_130906509_130907093	7	130906509	130907093	0.250291	0.0071189	0.716635	intergenic
SINE:MIR:MIRb_6_114887699_114888241	6	114887699	114888241	0.250218	0.0227212	0.819574	intergenic
SINE:Alu:AluY_3_169407775_169408246	3	169407775	169408246	0.250104	0.0234897	0.819574	intergenic
SINE:Alu:AluSx_16_30425862_30426484	16	30425862	30426484	0.250089	0.037917	0.838042	gene body:ITGAL
SINE:Alu:AluSx_1_154505860_154506473	1	154505860	154506473	0.249941	0.0371433	0.838042	gene body:SMG5
SINE:Alu:AluSx_10_134190007_134190246	10	134190007	134190246	0.24985	0.00343038	0.652481	intergenic
SINE:Alu:AluJb_8_24948549_24949065	8	24948549	24949065	0.249823	0.0334856	0.834374	intergenic
SINE:MIR:MIRb_17_1602039_1602518	17	1602039	1602518	0.249631	0.0211998	0.814022	gene body:SERPINF2
SINE:MIR:MIR_4_20853074_20853767	4	20853074	20853767	0.249402	0.0095339	0.735317	gene body:KCNIP4
SINE:Alu:AluSx_7_145491317_145491780	7	145491317	145491780	0.2493	0.0477588	0.84711	gene body:CNTNAP2
SINE:Alu:AluSq2_12_47792739_47793538	12	47792739	47793538	0.249112	0.0428045	0.843006	intergenic
SINE:MIR:MIR_17_61073098_61073264	17	61073098	61073264	0.248891	0.0284661	0.826728	gene body:CCDC46
SINE:Alu:AluSx_19_16274461_16275076	19	16274461	16275076	0.248776	0.00715384	0.716635	intergenic
SINE:Alu:AluJb_4_1753178_1753786	4	1753178	1753786	0.248738	0.0111504	0.745936	intergenic
SINE:Alu:AluY_7_20757417_20757657	7	20757417	20757657	0.248167	0.0235872	0.819671	gene body:ABCB5
SINE:Alu:AluJo_3_75555630_75556658	3	75555630	75556658	0.247997	0.0114636	0.746194	gene body:FAM86DP
SINE:Alu:AluJb_8_68030712_68031047	8	68030712	68031047	0.247784	0.006231	0.716635	gene body:TCF24
SINE:Alu:AluJb_16_19005853_19006435	16	19005853	19006435	0.247778	0.00717143	0.716635	intergenic
SINE:MIR:MIRb_5_86302229_86302699	5	86302229	86302699	0.24734	0.0455528	0.845818	intergenic
SINE:MIR:MIR_5_53335716_53336163	5	53335716	53336163	0.247153	0.00794997	0.716635	gene body:ARL15
SINE:MIR:MIR_6_83480825_83481452	6	83480825	83481452	0.246877	0.010366	0.742378	intergenic
SINE:Alu:AluJb_15_48588205_48588810	15	48588205	48588810	0.246667	0.034882	0.834374	gene body:USP50
SINE:Alu:AluSx_16_8543405_8543869	16	8543405	8543869	0.245334	0.0295578	0.826728	intergenic
SINE:Alu:AluSx_8_144500548_144501120	8	144500548	144501120	0.2453	0.0304458	0.827218	intergenic
SINE:Alu:AluSx_17_3426278_3426923	17	3426278	3426923	0.244521	0.0226624	0.819574	gene body:TRPV1
SINE:Alu:AluSx_3_193085891_193086496	3	193085891	193086496	0.244467	0.0421055	0.840696	intergenic
SINE:Alu:AluSx_1_28509946_28510549	1	28509946	28510549	0.24383	0.0131438	0.759575	intergenic
SINE:Alu:AluJb_19_713647_713972	19	713647	713972	0.241158	0.0403427	0.839024	gene body:C19orf21
SINE:MIR:MIRb_9_76196346_76196527	9	76196346	76196527	0.240584	0.0219221	0.81682	intergenic
SINE:MIR:MIR_1_197759086_197759569	1	197759086	197759569	0.239078	0.0331055	0.834374	intergenic
SINE:Alu:AluSx_12_109624685_109625275	12	109624685	109625275	0.239841	0.0143272	0.77358	intergenic
SINE:MIR:MIRb_9_35505526_35506094	9	35505526	35506094	0.241545	0.0139638	0.769324	gene body:RUSC2
SINE:MIR:MIRb_23_48412205_48412695	23	48412205	48412695	0.242285	0.0164971	0.781156	intergenic
SINE:MIR:MIR_5_78664425_78664960	5	78664425	78664960	0.242912	0.0436462	0.845088	intergenic
SINE:Alu:AluSz_1_243004054_243004873	1	243004054	243004873	0.242951	0.00759634	0.716635	intergenic
SINE:Alu:FLAM_C_19_50381427_50381860	19	50381427	50381860	0.243084	0.00888595	0.727989	intergenic
SINE:Alu:AluJb_17_27489579_27490140	17	27489579	27490140	0.243329	0.0153185	0.776796	intergenic
SINE:Alu:AluSx_23_16670006_16670631	23	16670006	16670631	0.244152	0.0164807	0.781156	gene body:SYAP1
SINE:Alu:AluY_6_127741140_127741727	6	127741140	127741727	0.244416	0.0206386	0.80853	intergenic
SINE:Alu:AluSx_19_14592838_14593340	19	14592838	14593340	0.244541	0.017982	0.79079	gene body:EMR3
SINE:MIR:MIR_14_89509776_89510266	14	89509776	89510266	0.244557	0.0232194	0.819574	gene body:TDP1
SINE:Alu:AluSx_7_57667799_57668355	7	57667799	57668355	0.245043	0.0457085	0.845818	intergenic
SINE:Alu:AluSx_14_101493160_101493756	14	101493160	101493756	0.245407	0.0266537	0.825124	intergenic
SINE:Alu:AluSz6_17_7922531_7922896	17	7922531	7922896	0.245541	0.0158097	0.778707	gene body:ALOX12B
SINE:Alu:FLAM_C_18_17820488_17820946	18	17820488	17820946	0.245707	0.0413491	0.840419	intergenic
SINE:Alu:AluJb_18_12382910_12383528	18	12382910	12383528	0.246274	0.00783813	0.716635	intergenic
SINE:Alu:AluSc5_16_82131171_82132035	16	82131171	82132035	0.246483	0.0416171	0.840419	gene body:CDH13
SINE:MIR:MIRb_12_105212745_105213461	12	105212745	105213461	0.246679	0.00794705	0.716635	intergenic
SINE:MIR:MIR_22_32244115_32244653	22	32244115	32244653	0.247029	0.0233236	0.819574	gene body:LARGE
SINE:Alu:AluJb_1_151997925_151998235	1	151997925	151998235	0.247328	0.0489098	0.849814	gene body:INTS3
SINE:MIR:MIR_12_63568459_63568879	12	63568459	63568879	0.249935	0.0299004	0.826728	gene body:FLJ41278
SINE:MIR:MIR3_17_45013058_45013368	17	45013058	45013368	0.250267	0.0364799	0.837804	gene body:NXPH3
SINE:Alu:AluJb_10_105160343_105160952	10	105160343	105160952	0.250467	0.0255862	0.824382	gene body:PDCD11
SINE:Alu:AluJb_7_127740722_127741656	7	127740722	127741656	0.25062	0.00594168	0.716635	gene body:RBM28
SINE:Alu:AluSx_1_226855519_226856125	1	226855519	226856125	0.250645	0.0168853	0.782565	intergenic
SINE:Alu:AluJb_16_18944580_18944893	16	18944580	18944893	0.25169	0.0174194	0.785674	gene body:TMC7
SINE:Alu:AluSx_3_50284731_50285288	3	50284731	50285288	0.25179	0.0237764	0.819671	gene body:SEMA3B
SINE:Alu:AluJo_5_54494822_54495067	5	54494822	54495067	0.25253	0.0201714	0.806918	gene body:CDC20B
SINE:Alu:AluJb_4_173302692_173303252	4	173302692	173303252	0.252536	0.0117649	0.746194	gene body:GALNTL6
SINE:MIR:MIR3_23_111100557_111101049	23	111100557	111101049	0.252735	0.00790813	0.716635	gene body:TRPC5
SINE:MIR:MIR_9_107032890_107033449	9	107032890	107033449	0.252804	0.0155588	0.777416	intergenic
SINE:Alu:AluJb_1_27936531_27937164	1	27936531	27937164	0.252849	0.0234515	0.819574	gene body:FAM76A
SINE:Alu:AluJb_13_44860067_44860911	13	44860067	44860911	0.25292	0.00346443	0.652481	gene body:LOC100190939
SINE:Alu:AluY_18_32473221_32473744	18	32473221	32473744	0.253025	0.0189387	0.79857	gene body:FHOD3
SINE:MIR:MIRb_14_75154876_75155417	14	75154876	75155417	0.253092	0.0129869	0.759045	gene body:FLVCR2
SINE:Alu:AluY_23_46596028_46596603	23	46596028	46596603	0.253238	0.043915	0.84541	gene body:RP2
SINE:MIR:MIRb_23_16911466_16911998	23	16911466	16911998	0.253471	0.00146931	0.520787	gene body:REPS2
SINE:Alu:AluJb_19_17543640_17544252	19	17543640	17544252	0.253647	0.027765	0.825169	gene body:GLT25D1
SINE:MIR:MIR_22_34809530_34810079	22	34809530	34810079	0.253879	0.0295949	0.826728	intergenic
SINE:MIR:MIR3_6_107634337_107634733	6	107634337	107634733	0.25402	0.0381404	0.838042	gene body:PDSS2
SINE:MIR:MIRb_15_64468903_64469386	15	64468903	64469386	0.254158	0.048382	0.848797	gene body:MAP2K1
SINE:Alu:AluSx_16_66102821_66103450	16	66102821	66103450	0.25428	0.0314697	0.831861	intergenic
SINE:Alu:AluJb_12_47993545_47994175	12	47993545	47994175	0.254549	0.0362572	0.836877	intergenic
SINE:MIR:MIRb_11_65132626_65133152	11	65132626	65133152	0.254605	0.0384079	0.838042	gene body:MAP3K11
SINE:MIR:MIR_16_23438735_23439263	16	23438735	23439263	0.25466	0.0235047	0.819574	intergenic
SINE:MIR:MIRb_2_47233936_47234494	2	47233936	47234494	0.254703	0.00544302	0.716635	gene body:C2orf61
SINE:MIR:MIR_16_13531336_13531856	16	13531336	13531856	0.254735	0.0174614	0.78588	intergenic
SINE:Alu:AluSg_1_69647193_69647389	1	69647193	69647389	0.254748	0.00668946	0.716635	intergenic
SINE:Alu:AluJb_7_69768184_69768520	7	69768184	69768520	0.25478	0.00178523	0.537802	gene body:AUTS2
SINE:Alu:AluSx_9_6735639_6736240	9	6735639	6736240	0.254827	0.0152799	0.776664	gene body:KDM4C
SINE:MIR:MIR_4_103792783_103793211	4	103792783	103793211	0.255002	0.0101797	0.742378	gene body:MANBA
SINE:Alu:AluSx_19_4830171_4830793	19	4830171	4830793	0.255431	0.016007	0.778707	intergenic
SINE:Alu:AluSx_23_48807252_48807840	23	48807252	48807840	0.255752	0.00302241	0.645558	gene body:CCDC120
SINE:MIR:MIR_22_42148715_42149183	22	42148715	42149183	0.25592	0.0335262	0.834374	gene body:MPPED1
SINE:Alu:AluSx_11_1557982_1558593	11	1557982	1558593	0.255941	0.00502437	0.716635	gene body:MOB2
SINE:MIR:MIRb_23_38025876_38026060	23	38025876	38026060	0.256715	0.041747	0.840613	gene body:RPGR
SINE:MIR:MIR_3_32723925_32724382	3	32723925	32724382	0.256875	0.021076	0.813775	gene body:CNOT10
SINE:Alu:AluSx_5_40813510_40814120	5	40813510	40814120	0.256995	0.00630251	0.716635	gene body:PRKAA1
SINE:MIR:MIRb_9_33382877_33383328	9	33382877	33383328	0.257037	0.00848874	0.72566	gene body:AQP7
SINE:Alu:AluJb_2_230127236_230127809	2	230127236	230127809	0.257154	0.0273274	0.825169	gene body:DNER
SINE:Alu:AluJb_10_94553026_94553523	10	94553026	94553523	0.257277	0.0408437	0.839556	intergenic
SINE:Alu:AluSx_19_13731441_13732037	19	13731441	13732037	0.257432	0.0415482	0.840419	gene body:CCDC130
SINE:Alu:AluSx_6_44183102_44183695	6	44183102	44183695	0.257636	0.0134992	0.767197	intergenic
SINE:Alu:AluSx_18_53531544_53532156	18	53531544	53532156	0.257723	0.0140938	0.771971	gene body:ATP8B1
SINE:Alu:AluJb_19_57724801_57725119	19	57724801	57725119	0.257794	0.0143315	0.77358	gene body:ZNF808
SINE:Alu:AluJr_14_77146787_77147584	14	77146787	77147584	0.257887	0.0181021	0.79079	gene body:SPTLC2
SINE:Alu:AluSx_3_154248706_154249327	3	154248706	154249327	0.257908	0.0107213	0.744611	intergenic
SINE:MIR:MIRb_12_118409330_118409811	12	118409330	118409811	0.258074	0.0296613	0.826728	gene body:CCDC60
SINE:Alu:AluJb_7_97741460_97742041	7	97741460	97742041	0.258076	0.00846251	0.725082	intergenic
SINE:Alu:AluJb_15_40606877_40607274	15	40606877	40607274	0.258076	0.0277316	0.825169	gene body:SNAP23
SINE:MIR:MIRc_23_149617043_149617504	23	149617043	149617504	0.258431	0.0084394	0.724768	gene body:MTMR1
SINE:Alu:AluYc_5_52778331_52778529	5	52778331	52778529	0.258485	0.0208956	0.811731	intergenic
SINE:MIR:MIR_23_10381574_10382015	23	10381574	10382015	0.258525	0.00295076	0.637561	gene body:MID1
SINE:MIR:MIRb_16_67819503_67820077	16	67819503	67820077	0.258739	0.030155	0.827218	gene body:SNTB2
SINE:Alu:AluSx_7_149066093_149066489	7	149066093	149066489	0.258739	0.0380676	0.838042	intergenic
SINE:MIR:MIRb_23_103363893_103364888	23	103363893	103364888	0.258821	0.0150196	0.776629	intergenic
SINE:Alu:AluJb_19_43142745_43143333	19	43142745	43143333	0.259097	0.0186357	0.795533	gene body:SIPA1L3
SINE:MIR:MIRb_9_4977376_4977857	9	4977376	4977857	0.259114	0.0465065	0.845818	gene body:JAK2
SINE:Alu:AluJb_10_121354538_121355093	10	121354538	121355093	0.259405	0.0398203	0.839024	intergenic
SINE:MIR:MIR_3_142950351_142950853	3	142950351	142950853	0.259412	0.0137271	0.769324	intergenic
SINE:Alu:AluJb_17_77140436_77141072	17	77140436	77141072	0.25953	0.0357515	0.83485	gene body:NPLOC4
SINE:Alu:AluSx_23_56898473_56898787	23	56898473	56898787	0.259573	0.0135238	0.767197	intergenic
SINE:Alu:AluJb_20_48729304_48729920	20	48729304	48729920	0.25974	0.0334431	0.834374	intergenic
SINE:MIR:MIR_1_211735187_211735718	1	211735187	211735718	0.25989	0.00731361	0.716635	intergenic
SINE:MIR:MIRb_11_48032825_48033380	11	48032825	48033380	0.260041	0.00983376	0.742378	gene body:PTPRJ
SINE:MIR:MIR_2_139078766_139079192	2	139078766	139079192	0.260047	0.0294157	0.826728	intergenic
SINE:Alu:AluJb_13_77610774_77611074	13	77610774	77611074	0.260067	0.0156859	0.778707	intergenic
SINE:Alu:AluJb_19_16836519_16837104	19	16836519	16837104	0.260178	0.00101692	0.46796	gene body:SIN3B
SINE:Alu:AluJb_13_20013460_20014073	13	20013460	20014073	0.260237	0.0148877	0.776629	intergenic
SINE:MIR:MIRb_19_48952841_48953371	19	48952841	48953371	0.260361	0.0216557	0.815705	intergenic
SINE:Alu:AluSx_16_2532152_2532460	16	2532152	2532460	0.260473	0.0311947	0.831861	gene body:PDPK1
SINE:MIR:MIRb_5_173060175_173060608	5	173060175	173060608	0.260519	0.015189	0.776629	intergenic
SINE:Alu:AluSx_10_111947629_111947990	10	111947629	111947990	0.26053	0.0291296	0.826728	intergenic
SINE:Alu:AluSx_18_17584088_17584722	18	17584088	17584722	0.260667	0.010259	0.742378	gene body:MIB1
SINE:MIR:MIRb_23_62907837_62908792	23	62907837	62908792	0.260726	0.0315513	0.831861	gene body:ARHGEF9
SINE:Alu:AluSx_19_18083973_18084580	19	18083973	18084580	0.260845	0.0456141	0.845818	gene body:MAST3
SINE:MIR:MIRb_16_31300094_31300549	16	31300094	31300549	0.260862	0.0413517	0.840419	gene body:ITGAX
SINE:MIR:MIRc_8_88631898_88632313	8	88631898	88632313	0.260981	0.0127332	0.757077	intergenic
SINE:Alu:AluJb_19_16018603_16019192	19	16018603	16019192	0.261029	0.00933621	0.733477	intergenic
SINE:MIR:MIRc_1_63809523_63810069	1	63809523	63810069	0.261033	0.0101365	0.742378	gene body:EFCAB7
SINE:MIR:MIR3_12_48725770_48726253	12	48725770	48726253	0.261044	0.00521869	0.716635	intergenic
SINE:Alu:AluSx_23_149895463_149896041	23	149895463	149896041	0.261102	0.00279655	0.624141	intergenic
SINE:MIR:MIRb_16_5699882_5700339	16	5699882	5700339	0.261205	0.0350881	0.834374	intergenic
SINE:Alu:AluJb_2_242284024_242284523	2	242284024	242284523	0.261317	0.0468864	0.845818	intergenic
SINE:Alu:AluJr_19_46219493_46220155	19	46219493	46220155	0.2615	0.0135753	0.767197	intergenic
SINE:Alu:AluSx_22_24041351_24042000	22	24041351	24042000	0.261563	0.00766152	0.716635	intergenic
SINE:Alu:AluSx_13_19286344_19286943	13	19286344	19286943	0.261938	0.00669559	0.716635	intergenic
SINE:Alu:AluJb_2_27500464_27501045	2	27500464	27501045	0.262187	0.011021	0.745936	intergenic
SINE:Alu:AluSx1_6_35839954_35841139	6	35839954	35841139	0.262383	0.0101788	0.742378	intergenic
SINE:MIR:MIRb_20_308964_309389	20	308964	309389	0.262551	0.00551347	0.716635	promoter:TRIB3
SINE:Alu:AluSx_5_7345348_7345839	5	7345348	7345839	0.262708	0.0323045	0.833243	intergenic
SINE:Alu:AluSx_20_23288358_23288941	20	23288358	23288941	0.262974	0.00428438	0.703583	intergenic
SINE:Alu:AluJr4_1_114136579_114136959	1	114136579	114136959	0.263134	0.045927	0.845818	gene body:RSBN1
SINE:Alu:AluY_23_129005232_129005859	23	129005232	129005859	0.263223	0.0149223	0.776629	gene body:BCORL1
SINE:Alu:AluSx_16_11594110_11594736	16	11594110	11594736	0.263311	0.0260171	0.824382	intergenic
SINE:Alu:AluY_22_40446547_40447184	22	40446547	40447184	0.263318	0.0233268	0.819574	gene body:MEI1
SINE:Alu:AluJb_15_53492347_53492899	15	53492347	53492899	0.263375	0.0453085	0.845818	intergenic
SINE:Alu:AluSx_16_67766598_67767311	16	67766598	67767311	0.26355	0.0111613	0.745936	intergenic
SINE:MIR:MIR3_1_94871486_94871905	1	94871486	94871905	0.263649	0.00825757	0.719934	intergenic
SINE:Alu:AluJb_4_151748221_151748818	4	151748221	151748818	0.263669	0.0159074	0.778707	gene body:LRBA
SINE:MIR:MIR_2_158953131_158953680	2	158953131	158953680	0.26462	0.00631355	0.716635	gene body:CCDC148
SINE:Alu:AluSx_1_211105773_211106385	1	211105773	211106385	0.264624	0.0167012	0.781156	gene body:FLVCR1
SINE:Alu:AluSx_9_131149085_131149440	9	131149085	131149440	0.264681	0.00358256	0.658601	intergenic
SINE:Alu:AluSx_22_16567259_16568052	22	16567259	16568052	0.264754	0.0298765	0.826728	gene body:BCL2L13
SINE:MIR:MIRc_10_100518405_100518918	10	100518405	100518918	0.264958	0.0254179	0.824382	gene body:HPSE2
SINE:Alu:AluJb_17_26346098_26346674	17	26346098	26346674	0.265304	0.0353092	0.834374	gene body:RNF135
SINE:MIR:MIRb_23_103590149_103590749	23	103590149	103590749	0.265342	0.0162188	0.778707	intergenic
SINE:Alu:FAM_9_122427093_122427642	9	122427093	122427642	0.265474	0.00601986	0.716635	gene body:MEGF9
SINE:Alu:AluJb_9_114242691_114243300	9	114242691	114243300	0.265478	0.00394184	0.692264	gene body:HSDL2
SINE:MIR:MIRb_17_63081133_63081553	17	63081133	63081553	0.265482	0.00484174	0.716635	gene body:PITPNC1
SINE:Alu:AluJb_22_39683607_39684209	22	39683607	39684209	0.265752	0.00795242	0.716635	gene body:RBX1
SINE:Alu:FLAM_C_13_20462610_20462792	13	20462610	20462792	0.265798	0.0226902	0.819574	gene body:LATS2
SINE:Alu:AluJb_7_20826054_20826668	7	20826054	20826668	0.265807	0.0355741	0.834423	intergenic
SINE:Alu:AluJb_7_156786470_156786959	7	156786470	156786959	0.266131	0.0189675	0.79857	intergenic
SINE:Alu:AluJb_10_86306725_86307334	10	86306725	86307334	0.266158	0.00575571	0.716635	intergenic
SINE:Alu:AluJb_1_33198927_33199212	1	33198927	33199212	0.266212	0.0119679	0.746194	gene body:RNF19B
SINE:Alu:AluSz6_1_238905071_238905490	1	238905071	238905490	0.266226	0.0163052	0.778707	intergenic
SINE:Alu:AluSx_13_19221067_19221683	13	19221067	19221683	0.266246	0.00837956	0.721642	gene body:PSPC1
SINE:MIR:MIRc_3_54277421_54277882	3	54277421	54277882	0.266298	0.00918881	0.727989	gene body:CACNA2D3
SINE:Alu:AluJb_19_17895769_17896382	19	17895769	17896382	0.266498	0.0205718	0.80853	intergenic
SINE:Alu:AluSx_12_54929672_54930262	12	54929672	54930262	0.266875	0.0262627	0.824382	gene body:ANKRD52
SINE:MIR:MIR_20_50109627_50110205	20	50109627	50110205	0.266896	0.00552128	0.716635	intergenic
SINE:Alu:AluJb_23_44523657_44524301	23	44523657	44524301	0.26703	0.0176075	0.786953	intergenic
SINE:Alu:AluJb_7_91477120_91477908	7	91477120	91477908	0.267416	0.00689299	0.716635	gene body:AKAP9
SINE:MIR:MIR3_16_10197023_10197531	16	10197023	10197531	0.267636	0.00831778	0.720967	intergenic
SINE:Alu:AluJo_19_1143835_1144469	19	1143835	1144469	0.267764	0.0212638	0.814066	intergenic
SINE:Alu:AluJb_3_31866251_31866852	3	31866251	31866852	0.267843	0.024047	0.822339	gene body:OSBPL10
SINE:MIR:MIR_23_6007337_6007776	23	6007337	6007776	0.267937	0.0240912	0.822339	gene body:NLGN4X
SINE:Alu:AluJb_6_155333464_155334119	6	155333464	155334119	0.268134	0.0099368	0.742378	intergenic
SINE:Alu:AluJr_14_30545229_30545972	14	30545229	30545972	0.268307	0.0118054	0.746194	gene body:STRN3
SINE:Alu:AluJb_5_132525685_132526280	5	132525685	132526280	0.268363	0.00438915	0.705309	intergenic
SINE:Alu:AluJb_3_143384819_143385430	3	143384819	143385430	0.268517	0.00354663	0.656021	gene body:GK5
SINE:Alu:AluJb_19_17233440_17234256	19	17233440	17234256	0.268672	0.016612	0.781156	gene body:USHBP1
SINE:Alu:AluSx_10_73802118_73802706	10	73802118	73802706	0.268824	0.0488158	0.849814	gene body:CBARA1
SINE:Alu:AluSx_1_12257444_12258069	1	12257444	12258069	0.269153	0.00613751	0.716635	gene body:VPS13D
SINE:Alu:AluJo_11_1096002_1096274	11	1096002	1096274	0.269224	0.0380289	0.838042	intergenic
SINE:Alu:AluJb_7_65688971_65689555	7	65688971	65689555	0.26923	0.0179975	0.79079	intergenic
SINE:Alu:AluSx_12_47625212_47625780	12	47625212	47625780	0.269333	0.0081649	0.718841	gene body:ARF3
SINE:Alu:AluJb_5_33282336_33282975	5	33282336	33282975	0.269433	0.0109294	0.745473	intergenic
SINE:MIR:MIRb_19_54371571_54372056	19	54371571	54372056	0.269616	0.0437504	0.845088	gene body:TRPM4
SINE:Alu:AluY_16_1720460_1721343	16	1720460	1721343	0.26972	0.00913026	0.727989	gene body:MAPK8IP3
SINE:MIR:MIR_23_40972928_40973409	23	40972928	40973409	0.270139	0.0165176	0.781156	gene body:USP9X
SINE:Alu:AluJb_4_111138024_111138465	4	111138024	111138465	0.270382	0.0259553	0.824382	gene body:EGF
SINE:Alu:AluJr_7_3107104_3107593	7	3107104	3107593	0.270389	0.037883	0.838042	intergenic
SINE:Alu:AluSx_15_76924486_76925198	15	76924486	76925198	0.270441	0.00775239	0.716635	intergenic
SINE:Alu:AluJb_23_118915773_118916341	23	118915773	118916341	0.270513	0.0347034	0.834374	gene body:AKAP14
SINE:Alu:AluJb_19_50894614_50895233	19	50894614	50895233	0.270517	0.0233212	0.819574	gene body:QPCTL
SINE:MIR:MIRb_16_12856162_12856558	16	12856162	12856558	0.270564	0.0344731	0.834374	intergenic
SINE:MIR:MIRc_6_74293525_74294063	6	74293525	74294063	0.270608	0.0127842	0.757077	intergenic
SINE:MIR:MIRc_17_26965026_26965489	17	26965026	26965489	0.270756	0.027851	0.825169	intergenic
SINE:Alu:FLAM_C_4_84230310_84230768	4	84230310	84230768	0.270853	0.026985	0.825169	gene body:PLAC8
SINE:Alu:AluSx_4_57377292_57377652	4	57377292	57377652	0.270871	0.030585	0.82785	gene body:SPINK2
SINE:Alu:AluJb_19_10697456_10698036	19	10697456	10698036	0.271063	0.00311031	0.652481	gene body:DNM2
SINE:Alu:AluJb_3_51483662_51484250	3	51483662	51484250	0.271709	0.0429514	0.843225	gene body:VPRBP
SINE:MIR:MIRc_16_80520483_80520914	16	80520483	80520914	0.272035	0.011738	0.746194	gene body:PLCG2
SINE:Alu:AluSx_4_9261660_9262314	4	9261660	9262314	0.272062	0.00189874	0.552881	intergenic
SINE:Alu:AluY_14_27426206_27426523	14	27426206	27426523	0.272069	0.010086	0.742378	intergenic
SINE:MIR:MIRc_1_33364919_33365211	1	33364919	33365211	0.27231	0.049396	0.850703	intergenic
SINE:MIR:MIRc_1_238961282_238961801	1	238961282	238961801	0.272378	0.0310982	0.831861	intergenic
SINE:Alu:AluSx_1_28014991_28015600	1	28014991	28015600	0.272533	0.0138662	0.769324	gene body:STX12
SINE:Alu:AluJb_14_72357174_72357761	14	72357174	72357761	0.272679	0.00582661	0.716635	gene body:DPF3
SINE:Alu:AluJb_19_38973620_38974207	19	38973620	38974207	0.272771	0.00607971	0.716635	intergenic
SINE:Alu:AluJb_23_53453868_53454783	23	53453868	53454783	0.273063	0.00790833	0.716635	gene body:SMC1A
SINE:MIR:MIRb_4_161159254_161159653	4	161159254	161159653	0.273065	0.0472635	0.845818	intergenic
SINE:Alu:AluJb_2_43735245_43735795	2	43735245	43735795	0.273092	0.0168382	0.782565	gene body:PLEKHH2
SINE:Alu:AluSx_2_170169671_170170270	2	170169671	170170270	0.273276	0.0121035	0.746194	gene body:PPIG
SINE:Alu:AluSp_23_100249312_100249698	23	100249312	100249698	0.273282	0.0168213	0.782565	gene body:CENPI
SINE:Alu:AluJb_1_177237610_177238225	1	177237610	177238225	0.273336	0.00348612	0.652481	intergenic
SINE:Alu:AluSx_14_63170575_63171497	14	63170575	63171497	0.273479	0.00696452	0.716635	gene body:WDR89
SINE:Alu:AluSx_7_104462555_104463151	7	104462555	104463151	0.273568	0.00532016	0.716635	gene body:MLL5
SINE:MIR:MIRb_23_100087212_100087901	23	100087212	100087901	0.273581	0.0202743	0.806918	intergenic
SINE:MIR:MIRb_17_68711927_68712209	17	68711927	68712209	0.273606	0.0048566	0.716635	gene body:COG1
SINE:MIR:MIR_23_44549821_44550273	23	44549821	44550273	0.273762	0.00815483	0.718841	intergenic
SINE:Alu:AluJo_10_126852142_126852593	10	126852142	126852593	0.27386	0.00473201	0.716635	intergenic
SINE:Alu:AluSx_4_62435291_62435477	4	62435291	62435477	0.274187	0.0155258	0.777416	gene body:LPHN3
SINE:MIR:MIRb_1_53519797_53520290	1	53519797	53520290	0.27422	0.0138776	0.769324	gene body:LRP8
SINE:Alu:AluSx_1_233170285_233170878	1	233170285	233170878	0.274994	0.0329985	0.834374	intergenic
SINE:Alu:AluY_23_57011490_57011850	23	57011490	57011850	0.275109	0.0263712	0.824382	intergenic
SINE:Alu:AluSx1_23_23820293_23820857	23	23820293	23820857	0.275144	0.0187571	0.796443	gene body:APOO
SINE:Alu:AluSx_19_45441508_45441857	19	45441508	45441857	0.275165	0.0140811	0.771971	gene body:AKT2
SINE:Alu:AluJb_23_17829705_17830064	23	17829705	17830064	0.275189	0.00542635	0.716635	intergenic
SINE:Alu:AluSx_22_25317054_25317852	22	25317054	25317852	0.275275	0.00873772	0.726937	intergenic
SINE:MIR:MIR_20_30312554_30313070	20	30312554	30313070	0.275335	0.0312031	0.831861	intergenic
SINE:Alu:AluJb_15_55397533_55398109	15	55397533	55398109	0.275716	0.0158161	0.778707	intergenic
SINE:Alu:AluJb_3_41966575_41967173	3	41966575	41967173	0.275831	0.00585942	0.716635	gene body:ULK4
SINE:Alu:AluSx_15_69569536_69570132	15	69569536	69570132	0.275975	0.0351893	0.834374	gene body:THSD4
SINE:Alu:AluJo_18_6959142_6959324	18	6959142	6959324	0.276027	0.0250786	0.824382	gene body:LAMA1
SINE:MIR:MIRc_19_43082578_43083096	19	43082578	43083096	0.276031	0.00508983	0.716635	gene body:WDR87
SINE:Alu:AluSx_1_38159823_38160488	1	38159823	38160488	0.276365	0.0297899	0.826728	gene body:INPP5B
SINE:MIR:MIRb_10_105251245_105251930	10	105251245	105251930	0.276381	0.0121383	0.746194	gene body:NEURL
SINE:Alu:AluY_23_117473428_117474048	23	117473428	117474048	0.276735	0.00334066	0.652481	intergenic
SINE:Alu:AluJb_12_120686329_120686954	12	120686329	120686954	0.276759	0.0161235	0.778707	gene body:TMEM120B
SINE:Alu:AluJb_15_39553067_39553666	15	39553067	39553666	0.276849	0.0223624	0.819144	gene body:RTF1
SINE:Alu:AluSx_23_47081912_47082475	23	47081912	47082475	0.276993	0.0243152	0.823361	intergenic
SINE:Alu:AluJb_20_30752295_30752909	20	30752295	30752909	0.277024	0.00761172	0.716635	intergenic
SINE:Alu:AluJb_1_39301095_39301580	1	39301095	39301580	0.277457	0.0198296	0.806918	intergenic
SINE:MIR:MIRb_5_168944258_168944669	5	168944258	168944669	0.277561	0.0106847	0.744611	gene body:CCDC99
SINE:Alu:AluJb_11_125545709_125546049	11	125545709	125546049	0.277608	0.00993467	0.742378	intergenic
SINE:MIR:MIR_1_10166029_10166425	1	10166029	10166425	0.277757	0.0182783	0.793168	intergenic
SINE:MIR:MIR_23_42237701_42238357	23	42237701	42238357	0.277913	0.035428	0.834374	intergenic
SINE:Alu:AluJb_19_5256593_5256980	19	5256593	5256980	0.277985	0.00290794	0.637219	gene body:PTPRS
SINE:MIR:MIR_2_176254449_176255129	2	176254449	176255129	0.278268	0.00626934	0.716635	intergenic
SINE:Alu:AluY_4_31559214_31559555	4	31559214	31559555	0.278333	0.0204292	0.807281	intergenic
SINE:Alu:AluJb_19_49763522_49764151	19	49763522	49764151	0.278488	0.00394688	0.692264	intergenic
SINE:MIR:MIRb_2_173834612_173835133	2	173834612	173835133	0.278863	0.0139459	0.769324	gene body:LOC339751
SINE:MIR:MIRc_2_54280746_54281002	2	54280746	54281002	0.278936	0.0201907	0.806918	gene body:ACYP2
SINE:MIR:MIRc_1_223064246_223064656	1	223064246	223064656	0.27915	0.00739905	0.716635	intergenic
SINE:Alu:AluSx_1_79270307_79270940	1	79270307	79270940	0.279518	0.00793528	0.716635	intergenic
SINE:MIR:MIR_4_164693328_164693871	4	164693328	164693871	0.279633	0.0152076	0.776629	gene body:MARCH1
SINE:Alu:AluJb_16_83644738_83645274	16	83644738	83645274	0.279778	0.0269146	0.825169	gene body:KIAA0513
SINE:MIR:MIR_20_526445_526995	20	526445	526995	0.279823	0.0317098	0.831861	intergenic
SINE:MIR:MIRb_23_110533445_110534029	23	110533445	110534029	0.280332	0.00928986	0.73125	gene body:DCX
SINE:Alu:AluSx_11_73250700_73251317	11	73250700	73251317	0.280491	0.0042983	0.703666	gene body:MRPL48
SINE:Alu:AluSz_16_5173157_5173355	16	5173157	5173355	0.280607	0.0365051	0.837809	intergenic
SINE:Alu:AluJb_7_38962046_38962303	7	38962046	38962303	0.28073	0.0420966	0.840696	intergenic
SINE:Alu:AluSx_23_40512835_40513452	23	40512835	40513452	0.280791	0.0226561	0.819574	intergenic
SINE:Alu:AluSx_2_203788043_203788674	2	203788043	203788674	0.281054	0.0323794	0.834101	gene body:NBEAL1
SINE:Alu:AluSx_20_44881638_44882069	20	44881638	44882069	0.281081	0.0177961	0.789788	intergenic
SINE:MIR:MIR_11_23120571_23121098	11	23120571	23121098	0.281271	0.00512609	0.716635	intergenic
SINE:Alu:AluJb_23_12759959_12760579	23	12759959	12760579	0.281371	0.0110402	0.745936	intergenic
SINE:MIR:MIRb_3_178667228_178667793	3	178667228	178667793	0.281386	0.0287992	0.826728	intergenic
SINE:MIR:MIRb_5_141869837_141870519	5	141869837	141870519	0.281558	0.0263504	0.824382	intergenic
SINE:MIR:MIR3_11_30213401_30213958	11	30213401	30213958	0.281562	0.0240933	0.822339	intergenic
SINE:MIR:MIRc_23_33029242_33029793	23	33029242	33029793	0.281749	0.0266714	0.825124	gene body:DMD
SINE:Alu:AluJb_7_65700479_65701079	7	65700479	65701079	0.28193	0.00979552	0.742378	intergenic
SINE:Alu:AluJb_3_102784579_102785163	3	102784579	102785163	0.281992	0.0203656	0.807281	gene body:PCNP
SINE:Alu:AluJb_6_31914299_31914936	6	31914299	31914936	0.282079	0.012408	0.749486	gene body:C6orf48
SINE:MIR:MIRb_10_52689123_52689606	10	52689123	52689606	0.282201	0.00728022	0.716635	gene body:PRKG1
SINE:MIR:MIRb_2_44294622_44295580	2	44294622	44295580	0.282579	0.0225842	0.819574	gene body:PPM1B
SINE:MIR:MIR_12_2605007_2605485	12	2605007	2605485	0.283115	0.00495889	0.716635	gene body:CACNA1C
SINE:MIR:MIRc_15_64695612_64696075	15	64695612	64696075	0.283311	0.0281238	0.825583	intergenic
SINE:Alu:AluJb_20_31537683_31537876	20	31537683	31537876	0.283404	0.0271334	0.825169	intergenic
SINE:MIR:MIRc_4_24592082_24592599	4	24592082	24592599	0.283431	0.0110517	0.745936	intergenic
SINE:Alu:AluSx_7_65508526_65509150	7	65508526	65509150	0.283451	0.0155963	0.777416	intergenic
SINE:MIR:MIRc_17_74229312_74229762	17	74229312	74229762	0.283537	0.0463867	0.845818	gene body:CYTH1
SINE:Alu:AluSx_1_23435270_23435890	1	23435270	23435890	0.28362	0.00525391	0.716635	intergenic
SINE:Alu:AluJb_9_99815666_99816118	9	99815666	99816118	0.283728	0.00985873	0.742378	gene body:ANP32B
SINE:Alu:AluJb_9_106805750_106806350	9	106805750	106806350	0.283768	0.00775233	0.716635	intergenic
SINE:MIR:MIRc_23_99207084_99207620	23	99207084	99207620	0.283928	0.0197258	0.806918	intergenic
SINE:Alu:AluJr_8_27983890_27984444	8	27983890	27984444	0.284684	0.00048931	0.405455	gene body:C8orf80
SINE:Alu:AluJb_7_132038268_132038922	7	132038268	132038922	0.284996	0.00121738	0.501797	intergenic
SINE:Alu:AluJb_14_34949221_34949810	14	34949221	34949810	0.285029	0.0136663	0.768248	intergenic
SINE:Alu:AluSx_12_122388771_122389369	12	122388771	122389369	0.285175	0.0332426	0.834374	gene body:SBNO1
SINE:MIR:MIR_12_106386785_106387635	12	106386785	106387635	0.285509	0.0080783	0.718841	gene body:BTBD11
SINE:Alu:AluSx_23_16608947_16609275	23	16608947	16609275	0.285706	0.0495049	0.850703	gene body:CTPS2
SINE:Alu:FLAM_C_23_23788436_23788893	23	23788436	23788893	0.285825	0.0199733	0.806918	gene body:APOO
SINE:Alu:AluSx_12_113653268_113653625	12	113653268	113653625	0.285846	0.00828222	0.720967	intergenic
SINE:Alu:AluJb_9_98149571_98150314	9	98149571	98150314	0.285889	0.0051037	0.716635	gene body:SLC35D2
SINE:Alu:AluJb_23_129040000_129040640	23	129040000	129040640	0.286011	0.00439754	0.705309	gene body:ELF4
SINE:Alu:AluJb_5_24520581_24520936	5	24520581	24520936	0.286196	0.0120085	0.746194	intergenic
SINE:Alu:AluJb_19_50225289_50225921	19	50225289	50225921	0.286363	0.00201233	0.569654	gene body:RELB
SINE:Alu:AluSx_11_118462244_118462803	11	118462244	118462803	0.286522	0.0219166	0.81682	gene body:HMBS
SINE:Alu:AluJb_14_93443237_93443815	14	93443237	93443815	0.286728	0.0264781	0.824382	gene body:C14orf86
SINE:Alu:AluSx_15_83274849_83275440	15	83274849	83275440	0.287011	0.0174532	0.78588	gene body:SLC28A1
SINE:Alu:AluSx_23_114811786_114812433	23	114811786	114812433	0.287171	0.00147207	0.520787	intergenic
SINE:Alu:AluSx_23_152795674_152796295	23	152795674	152796295	0.287195	0.00426644	0.703583	intergenic
SINE:Alu:AluSx_3_77080553_77080891	3	77080553	77080891	0.287418	0.0040463	0.694122	intergenic
SINE:Alu:AluSx_7_128504492_128505082	7	128504492	128505082	0.287444	0.042911	0.843099	intergenic
SINE:Alu:AluJo_22_42732689_42733463	22	42732689	42733463	0.287586	0.00434399	0.703944	gene body:PARVB
SINE:MIR:MIR_3_45348634_45349198	3	45348634	45349198	0.287619	0.00187379	0.547756	intergenic
SINE:Alu:AluSx_3_49022870_49023466	3	49022870	49023466	0.287703	0.0013396	0.513879	gene body:WDR6
SINE:Alu:AluJb_3_49344287_49344900	3	49344287	49344900	0.287707	0.00656075	0.716635	gene body:USP4
SINE:Alu:AluSc5_23_100158126_100158498	23	100158126	100158498	0.288228	0.0406912	0.839024	gene body:TRMT2B
SINE:MIR:MIRc_7_2300852_2301281	7	2300852	2301281	0.2884	0.00660085	0.716635	gene body:SNX8
SINE:MIR:MIR_3_190259692_190260256	3	190259692	190260256	0.288416	0.00703959	0.716635	intergenic
SINE:MIR:MIR_1_233353930_233354396	1	233353930	233354396	0.288595	0.0293756	0.826728	gene body:TOMM20
SINE:Alu:AluSx_14_87600583_87600906	14	87600583	87600906	0.288669	0.0123162	0.747629	intergenic
SINE:Alu:AluJb_3_49779439_49780057	3	49779439	49780057	0.288735	0.0100708	0.742378	gene body:IP6K1
SINE:MIR:MIRc_10_97936103_97936576	10	97936103	97936576	0.288845	0.0233547	0.819574	intergenic
SINE:Alu:AluSx_12_111143929_111144543	12	111143929	111144543	0.28936	0.00547629	0.716635	gene body:C12orf51
SINE:MIR:MIR_23_39882703_39883229	23	39882703	39883229	0.289416	0.0161748	0.778707	gene body:BCOR
SINE:Alu:AluJb_12_70173817_70174415	12	70173817	70174415	0.289504	0.00440649	0.705309	gene body:LGR5
SINE:MIR:MIRc_23_119573404_119573937	23	119573404	119573937	0.290058	0.0233626	0.819574	gene body:CUL4B
SINE:Alu:AluSx_12_120650298_120650908	12	120650298	120650908	0.290108	0.00725115	0.716635	gene body:TMEM120B
SINE:MIR:MIRb_3_10384197_10384701	3	10384197	10384701	0.290157	0.00216788	0.575089	gene body:ATP2B2
SINE:Alu:AluSx_23_48874763_48875125	23	48874763	48875125	0.290163	0.00326917	0.652481	intergenic
SINE:MIR:MIRb_7_25816981_25818173	7	25816981	25818173	0.290252	0.000246155	0.349908	intergenic
SINE:MIR:MIRb_20_47404148_47404659	20	47404148	47404659	0.290528	0.00349457	0.652481	intergenic
SINE:Alu:AluY_23_53556193_53556365	23	53556193	53556365	0.290571	0.00993931	0.742378	intergenic
SINE:MIR:MIR3_23_118773272_118773664	23	118773272	118773664	0.290732	0.0415882	0.840419	intergenic
SINE:Alu:AluSx_1_28907847_28908427	1	28907847	28908427	0.291137	0.00969973	0.738835	gene body:GMEB1
SINE:Alu:AluSx_12_422203_422507	12	422203	422507	0.291341	0.00858594	0.72595	intergenic
SINE:Alu:AluJb_3_38217780_38218373	3	38217780	38218373	0.292278	0.0257342	0.824382	gene body:OXSR1
SINE:Alu:AluSx_23_112048697_112048984	23	112048697	112048984	0.292346	0.000199492	0.330648	intergenic
SINE:Alu:AluJb_23_7157937_7158220	23	7157937	7158220	0.292454	0.0136624	0.768248	gene body:STS
SINE:MIR:MIRb_11_88865803_88866274	11	88865803	88866274	0.292752	0.00208197	0.571515	gene body:NOX4
SINE:MIR:MIRb_17_6127128_6127603	17	6127128	6127603	0.292832	0.0260688	0.824382	intergenic
SINE:Alu:AluSx_23_12147901_12148251	23	12147901	12148251	0.292915	0.02732	0.825169	gene body:FRMPD4
SINE:MIR:MIRb_15_99505457_99505927	15	99505457	99505927	0.293224	0.0115993	0.746194	intergenic
SINE:MIR:MIR_12_21678439_21678867	12	21678439	21678867	0.293422	0.0187248	0.796443	intergenic
SINE:MIR:MIRb_23_70604111_70604410	23	70604111	70604410	0.294109	0.00768335	0.716635	intergenic
SINE:Alu:AluJo_2_148719148_148719641	2	148719148	148719641	0.294191	0.0066586	0.716635	gene body:MBD5
SINE:Alu:AluSx_22_20334048_20334647	22	20334048	20334647	0.295576	0.0228004	0.819574	intergenic
SINE:MIR:MIRc_21_32365656_32366144	21	32365656	32366144	0.295653	0.0313683	0.831861	intergenic
SINE:Alu:AluJb_16_15756864_15757477	16	15756864	15757477	0.295882	0.00447141	0.705309	gene body:MYH11
SINE:MIR:MIR_16_47539799_47540330	16	47539799	47540330	0.296064	0.00277059	0.624141	intergenic
SINE:Alu:AluJb_19_18794861_18795443	19	18794861	18795443	0.296284	0.0118402	0.746194	intergenic
SINE:Alu:AluJb_3_9611793_9612267	3	9611793	9612267	0.296364	0.0352295	0.834374	intergenic
SINE:Alu:AluSx_16_4574356_4574972	16	4574356	4574972	0.296578	0.0139514	0.769324	gene body:LOC342346
SINE:Alu:AluSx_17_46577673_46578298	17	46577673	46578298	0.296605	0.00148513	0.520787	intergenic
SINE:Alu:AluSz_17_22761331_22761892	17	22761331	22761892	0.296715	0.0080231	0.718841	intergenic
SINE:Alu:AluSx_15_40978818_40979411	15	40978818	40979411	0.29685	0.00152267	0.530395	gene body:TTBK2
SINE:Alu:FLAM_C_1_154757715_154758472	1	154757715	154758472	0.296931	0.0052167	0.716635	intergenic
SINE:Alu:AluJb_8_49059155_49059654	8	49059155	49059654	0.296986	0.000592999	0.435869	intergenic
SINE:MIR:MIRb_20_42972609_42972789	20	42972609	42972789	0.297342	0.00996242	0.742378	promoter:PABPC1L
SINE:MIR:MIR_13_69220297_69220895	13	69220297	69220895	0.297437	0.025214	0.824382	gene body:KLHL1
SINE:Alu:AluJb_22_24104924_24105524	22	24104924	24105524	0.297597	0.0248262	0.824267	gene body:LRP5L
SINE:MIR:MIR_23_128022526_128022993	23	128022526	128022993	0.29772	0.0335103	0.834374	intergenic
SINE:Alu:AluSx_1_152148619_152149215	1	152148619	152149215	0.297732	0.0225853	0.819574	gene body:GATAD2B
SINE:MIR:MIR_17_9965117_9965676	17	9965117	9965676	0.298259	0.00346749	0.652481	gene body:GAS7
SINE:Alu:AluSx_23_53454002_53454612	23	53454002	53454612	0.298603	0.00415444	0.699442	gene body:SMC1A
SINE:MIR:MIR3_5_13891310_13892005	5	13891310	13892005	0.299379	0.0112745	0.746194	gene body:DNAH5
SINE:Alu:AluSx_16_83732022_83732619	16	83732022	83732619	0.299437	0.0304273	0.827218	gene body:LOC400548
SINE:Alu:AluSx_5_5345326_5345672	5	5345326	5345672	0.300068	0.0328204	0.834374	gene body:ADAMTS16
SINE:Alu:AluJb_15_32286530_32287121	15	32286530	32287121	0.300175	0.00628757	0.716635	gene body:C15orf29
SINE:Alu:AluJb_16_65667232_65667812	16	65667232	65667812	0.300277	0.00334242	0.652481	gene body:CBFB
SINE:Alu:AluJb_13_57706504_57707117	13	57706504	57707117	0.300511	0.0053579	0.716635	intergenic
SINE:MIR:MIR3_2_144513021_144513483	2	144513021	144513483	0.300551	0.00461207	0.710325	gene body:GTDC1
SINE:MIR:MIRb_22_27879646_27880082	22	27879646	27880082	0.300581	0.0148733	0.776629	gene body:KREMEN1
SINE:Alu:AluSx_12_94586614_94587129	12	94586614	94587129	0.300695	0.00246417	0.607835	gene body:NTN4
SINE:MIR:MIR3_23_38995643_38995917	23	38995643	38995917	0.300832	0.0311092	0.831861	intergenic
SINE:Alu:AluJb_1_149888823_149889426	1	149888823	149889426	0.300861	0.00735636	0.716635	gene body:SNX27
SINE:Alu:AluSx_11_18539434_18540034	11	18539434	18540034	0.301077	0.00644169	0.716635	gene body:UEVLD
SINE:Alu:AluJb_7_138876076_138876628	7	138876076	138876628	0.30112	0.00965826	0.737659	gene body:CLEC2L
SINE:Alu:AluJb_9_33471769_33472369	9	33471769	33472369	0.302197	0.00299468	0.642457	intergenic
SINE:Alu:AluSx_12_7813020_7813688	12	7813020	7813688	0.30233	0.00266223	0.624141	gene body:NANOGNB
SINE:Alu:AluJb_5_138606512_138607078	5	138606512	138607078	0.302697	0.00411395	0.69922	intergenic
SINE:MIR:MIRb_16_13389623_13390076	16	13389623	13390076	0.302745	0.0125666	0.753016	intergenic
SINE:MIR:MIRb_23_19493053_19493546	23	19493053	19493546	0.302791	0.0164841	0.781156	gene body:SH3KBP1
SINE:MIR:MIR_2_219220031_219220497	2	219220031	219220497	0.30356	0.0225756	0.819574	gene body:ZNF142
SINE:MIR:MIRb_20_36769095_36769572	20	36769095	36769572	0.303778	0.0163069	0.778707	intergenic
SINE:Alu:AluSx_3_159801635_159802231	3	159801635	159802231	0.303817	0.0156722	0.778707	gene body:MLF1
SINE:MIR:MIRc_16_17903231_17903741	16	17903231	17903741	0.30384	0.00122576	0.501797	intergenic
SINE:Alu:AluJb_10_4188231_4188862	10	4188231	4188862	0.303939	0.0196251	0.806918	intergenic
SINE:Alu:AluJb_15_33594804_33595389	15	33594804	33595389	0.304313	0.00905163	0.727989	gene body:ATPBD4
SINE:Alu:AluSx1_1_10004236_10004944	1	10004236	10004944	0.304993	0.0208348	0.811731	intergenic
SINE:Alu:AluY_23_118663227_118663820	23	118663227	118663820	0.305056	0.0272683	0.825169	gene body:SEPT6
SINE:Alu:AluJb_6_13794333_13794914	6	13794333	13794914	0.305608	0.013114	0.759045	gene body:RANBP9
SINE:MIR:MIRc_2_25435413_25435899	2	25435413	25435899	0.305628	0.0162868	0.778707	intergenic
SINE:Alu:AluJb_23_48198985_48199622	23	48198985	48199622	0.30564	0.00557381	0.716635	intergenic
SINE:Alu:AluY_23_70495030_70495350	23	70495030	70495350	0.305801	0.0402514	0.839024	intergenic
SINE:MIR:MIR_1_15218363_15218904	1	15218363	15218904	0.30605	0.0139322	0.769324	gene body:KAZ
SINE:Alu:AluSx_12_14292186_14292779	12	14292186	14292779	0.306282	0.00630709	0.716635	intergenic
SINE:MIR:MIR3_3_50604188_50604629	3	50604188	50604629	0.306322	0.00398901	0.693272	intergenic
SINE:Alu:AluJb_8_67609502_67609788	8	67609502	67609788	0.306338	0.010856	0.744611	intergenic
SINE:MIR:MIRc_4_75893237_75893796	4	75893237	75893796	0.306505	0.0134391	0.767098	gene body:BTC
SINE:MIR:MIR_14_100177055_100177638	14	100177055	100177638	0.306547	9.01466e-05	0.292016	intergenic
SINE:MIR:MIR_17_50958420_50958901	17	50958420	50958901	0.306811	0.0225638	0.819574	intergenic
SINE:Alu:AluSx_7_72740109_72740628	7	72740109	72740628	0.307029	0.00882074	0.727989	gene body:WBSCR22
SINE:Alu:AluSx_10_32604285_32604885	10	32604285	32604885	0.307406	0.0186715	0.795786	gene body:EPC1
SINE:MIR:MIRb_1_99412176_99412671	1	99412176	99412671	0.307601	0.023299	0.819574	intergenic
SINE:MIR:MIRb_23_135688197_135688696	23	135688197	135688696	0.308044	0.013458	0.767197	gene body:ARHGEF6
SINE:Alu:AluJb_5_112229630_112230225	5	112229630	112230225	0.308068	0.00177673	0.537802	gene body:SRP19
SINE:Alu:AluJb_23_48814716_48815319	23	48814716	48815319	0.308231	0.00331761	0.652481	intergenic
SINE:Alu:AluSx_10_24666489_24666877	10	24666489	24666877	0.308508	0.0117886	0.746194	gene body:KIAA1217
SINE:Alu:AluJb_5_155130840_155131439	5	155130840	155131439	0.308965	0.00158239	0.535776	intergenic
SINE:Alu:AluSx_12_100771239_100771856	12	100771239	100771856	0.309017	0.035133	0.834374	intergenic
SINE:MIR:MIR_11_18539259_18540091	11	18539259	18540091	0.309566	0.00196684	0.561741	gene body:UEVLD
SINE:MIR:MIR_6_42833406_42833674	6	42833406	42833674	0.309751	0.0234571	0.819574	intergenic
SINE:Alu:AluJb_23_152909918_152910760	23	152909918	152910760	0.309972	0.000405856	0.403859	intergenic
SINE:Alu:AluJb_10_18737784_18738368	10	18737784	18738368	0.310237	0.00705024	0.716635	gene body:CACNB2
SINE:Alu:AluJb_1_231481588_231481952	1	231481588	231481952	0.310287	0.0497238	0.850703	gene body:PCNXL2
SINE:Alu:AluJb_3_57834460_57835075	3	57834460	57835075	0.310418	0.00200222	0.569654	gene body:SLMAP
SINE:Alu:AluJb_11_9504916_9505393	11	9504916	9505393	0.310529	0.00795945	0.716635	gene body:ZNF143
SINE:MIR:MIRb_16_56484841_56485401	16	56484841	56485401	0.310679	0.0432501	0.843745	gene body:CNGB1
SINE:Alu:AluJb_7_2479239_2479798	7	2479239	2479798	0.310885	0.0479253	0.84711	intergenic
SINE:Alu:AluJb_10_21870160_21870748	10	21870160	21870748	0.311503	0.00612563	0.716635	gene body:MLLT10
SINE:MIR:MIR_23_127351812_127352356	23	127351812	127352356	0.311518	0.000185441	0.329128	intergenic
SINE:Alu:AluJb_16_48076236_48076555	16	48076236	48076555	0.311571	0.000633551	0.437285	intergenic
SINE:Alu:FRAM_23_53114713_53115199	23	53114713	53115199	0.311573	0.0461471	0.845818	gene body:GPR173
SINE:MIR:MIRb_17_14593644_14594693	17	14593644	14594693	0.311641	0.0123689	0.748998	intergenic
SINE:MIR:MIRc_14_93443108_93443881	14	93443108	93443881	0.312044	0.00731541	0.716635	gene body:C14orf86
SINE:Alu:AluJb_19_44514340_44514947	19	44514340	44514947	0.312093	0.0103951	0.742378	gene body:GMFG
SINE:MIR:MIRc_23_67654201_67654970	23	67654201	67654970	0.312162	0.0088362	0.727989	gene body:YIPF6
SINE:MIR:MIR3_12_75669131_75669610	12	75669131	75669610	0.312641	0.0155403	0.777416	intergenic
SINE:Alu:AluSx_2_85187740_85188079	2	85187740	85188079	0.312785	0.000217023	0.339545	intergenic
SINE:MIR:MIRb_5_176892868_176893511	5	176892868	176893511	0.314928	0.00140535	0.516723	gene body:FAM193B
SINE:Alu:AluSx_2_87805604_87806102	2	87805604	87806102	0.315137	0.0155855	0.777416	intergenic
SINE:Alu:AluJb_16_70578632_70579200	16	70578632	70579200	0.315155	0.00884302	0.727989	gene body:PKD1L3
SINE:Alu:AluJb_7_98013246_98013870	7	98013246	98013870	0.315498	0.0091222	0.727989	intergenic
SINE:MIR:MIRc_1_8933540_8933954	1	8933540	8933954	0.315547	0.0147685	0.776629	gene body:CA6
SINE:MIR:MIR_19_52219400_52219747	19	52219400	52219747	0.316492	0.000452703	0.403859	gene body:NPAS1
SINE:Alu:AluJb_12_68552388_68552974	12	68552388	68552974	0.317521	0.0483555	0.848603	intergenic
SINE:Alu:AluSx_10_28897309_28897806	10	28897309	28897806	0.317637	0.00214897	0.574159	gene body:WAC
SINE:Alu:AluSz_17_1312135_1312288	17	1312135	1312288	0.317764	0.048926	0.849814	intergenic
SINE:MIR:MIRb_19_47590414_47590875	19	47590414	47590875	0.31777	0.00120595	0.501797	intergenic
SINE:Alu:AluJb_14_90042101_90042707	14	90042101	90042707	0.318132	0.00247071	0.607835	intergenic
SINE:Alu:AluJb_7_4615861_4616475	7	4615861	4616475	0.318415	0.00951585	0.735067	intergenic
SINE:Alu:AluJb_17_43066920_43067407	17	43066920	43067407	0.318788	0.000317498	0.381311	intergenic
SINE:Alu:AluJb_3_45515511_45516134	3	45515511	45516134	0.319248	0.0021295	0.573796	gene body:LARS2
SINE:Alu:AluSx_23_149580124_149580454	23	149580124	149580454	0.319295	0.0032989	0.652481	gene body:MTM1
SINE:MIR:MIRb_1_58164135_58164496	1	58164135	58164496	0.320685	0.000615045	0.436641	gene body:DAB1
SINE:Alu:AluJr_1_33082568_33083634	1	33082568	33083634	0.322383	0.0021768	0.575409	gene body:S100PBP
SINE:MIR:MIRb_6_33694122_33694568	6	33694122	33694568	0.322779	0.0107719	0.744611	intergenic
SINE:Alu:AluJb_16_79709796_79710342	16	79709796	79710342	0.322829	0.000917765	0.460576	gene body:PKD1L2
SINE:MIR:MIR_16_27287315_27287796	16	27287315	27287796	0.32306	0.0121694	0.746194	intergenic
SINE:Alu:AluJo_23_39781323_39782153	23	39781323	39782153	0.323085	0.000534315	0.423717	intergenic
SINE:MIR:MIRb_7_36144621_36145076	7	36144621	36145076	0.323381	0.00415189	0.699442	intergenic
SINE:Alu:AluSx_13_60065096_60065695	13	60065096	60065695	0.323742	0.00274915	0.624141	intergenic
SINE:Alu:AluJb_1_93065106_93065700	1	93065106	93065700	0.324703	0.00228513	0.59867	intergenic
SINE:Alu:AluJo_18_48613842_48614308	18	48613842	48614308	0.324757	0.00822101	0.719765	gene body:DCC
SINE:Alu:AluJb_7_23074888_23075196	7	23074888	23075196	0.325281	0.00563483	0.716635	intergenic
SINE:Alu:AluJb_7_57274171_57274766	7	57274171	57274766	0.325513	0.0173607	0.785462	intergenic
SINE:Alu:AluSx_12_49052668_49053162	12	49052668	49053162	0.32608	0.00477953	0.716635	gene body:FAM186A
SINE:Alu:AluJb_20_29579780_29580369	20	29579780	29580369	0.32662	0.00499862	0.716635	gene body:HM13
SINE:MIR:MIR_17_16871649_16872041	17	16871649	16872041	0.326799	0.00659009	0.716635	intergenic
SINE:Alu:AluJb_23_133903407_133904055	23	133903407	133904055	0.326893	0.00171154	0.537802	intergenic
SINE:MIR:MIRb_16_12989131_12989354	16	12989131	12989354	0.327017	0.00519305	0.716635	gene body:SHISA9
SINE:MIR:MIRb_23_53355947_53356498	23	53355947	53356498	0.327404	0.0118461	0.746194	gene body:IQSEC2
SINE:Alu:FRAM_7_129274443_129274762	7	129274443	129274762	0.327555	0.0188792	0.797343	gene body:UBE2H
SINE:MIR:MIRb_1_28520834_28521281	1	28520834	28521281	0.327928	0.00750083	0.716635	intergenic
SINE:Alu:AluJb_7_98364316_98364921	7	98364316	98364921	0.327992	0.00122306	0.501797	gene body:TRRAP
SINE:MIR:MIRb_16_82944490_82944969	16	82944490	82944969	0.328431	0.0059122	0.716635	intergenic
SINE:MIR:MIRb_17_61009531_61010352	17	61009531	61010352	0.328756	0.000120814	0.292016	intergenic
SINE:Alu:AluSx_16_14367113_14367703	16	14367113	14367703	0.329005	0.00548241	0.716635	intergenic
SINE:Alu:AluJr_10_958376_958658	10	958376	958658	0.329217	0.0082901	0.720967	intergenic
SINE:MIR:MIRc_5_178669086_178669466	5	178669086	178669466	0.329367	0.0127834	0.757077	gene body:ADAMTS2
SINE:Alu:AluSz6_12_25959285_25959835	12	25959285	25959835	0.330014	0.00657807	0.716635	intergenic
SINE:Alu:AluJb_6_145187443_145187912	6	145187443	145187912	0.330657	0.00513718	0.716635	gene body:UTRN
SINE:Alu:AluJb_7_100097916_100098510	7	100097916	100098510	0.332218	0.00918715	0.727989	intergenic
SINE:MIR:MIRb_11_43973241_43973437	11	43973241	43973437	0.332964	0.00475352	0.716635	intergenic
SINE:Alu:AluSx_23_153421469_153422065	23	153421469	153422065	0.33301	0.00757367	0.716635	gene body:G6PD
SINE:Alu:AluJb_9_125889729_125890073	9	125889729	125890073	0.333493	0.0481475	0.847876	intergenic
SINE:MIR:MIR_3_171617338_171617621	3	171617338	171617621	0.33357	0.0229202	0.819574	intergenic
SINE:MIR:MIRb_1_24939686_24940156	1	24939686	24940156	0.33365	0.000699907	0.445127	intergenic
SINE:Alu:AluJb_2_88077488_88078080	2	88077488	88078080	0.333718	0.000453146	0.403859	intergenic
SINE:MIR:MIRb_11_33850442_33850631	11	33850442	33850631	0.334166	0.0223193	0.817975	gene body:LMO2
SINE:Alu:AluSx_23_15685137_15685767	23	15685137	15685767	0.33431	0.00321924	0.652481	gene body:CA5B
SINE:MIR:MIRb_10_85351436_85351953	10	85351436	85351953	0.334703	0.00195471	0.560424	intergenic
SINE:Alu:AluJb_4_39691947_39692570	4	39691947	39692570	0.334841	0.00231095	0.59867	intergenic
SINE:Alu:AluJb_1_198231954_198232513	1	198231954	198232513	0.335224	0.000914165	0.460576	intergenic
SINE:MIR:MIR3_23_149341228_149341701	23	149341228	149341701	0.335342	0.00213954	0.573796	gene body:MAMLD1
SINE:MIR:MIR_1_15781021_15781583	1	15781021	15781583	0.335875	0.0258155	0.824382	gene body:AGMAT
SINE:MIR:MIRb_4_71525563_71526031	4	71525563	71526031	0.336231	0.00115722	0.496534	intergenic
SINE:MIR:MIRc_23_118501487_118501961	23	118501487	118501961	0.337144	0.0098888	0.742378	intergenic
SINE:MIR:MIRb_23_123685090_123685572	23	123685090	123685572	0.33795	0.0056261	0.716635	gene body:ODZ1
SINE:MIR:MIRb_22_24689946_24690389	22	24689946	24690389	0.337983	0.0203598	0.807281	gene body:MYO18B
SINE:MIR:MIR_22_24104791_24105585	22	24104791	24105585	0.339094	0.0172604	0.78406	gene body:LRP5L
SINE:MIR:MIRb_5_154005530_154005958	5	154005530	154005958	0.339375	0.0100231	0.742378	intergenic
SINE:MIR:MIR_1_27965454_27966052	1	27965454	27966052	0.339545	0.0148439	0.776629	intergenic
SINE:MIR:MIR_8_54958641_54959174	8	54958641	54959174	0.340215	0.00406208	0.694495	gene body:RGS20
SINE:Alu:FLAM_C_23_118957575_118958012	23	118957575	118958012	0.340542	0.00321979	0.652481	gene body:NKAP
SINE:Alu:AluJb_11_116310617_116311177	11	116310617	116311177	0.340737	0.00258985	0.620755	gene body:SIK3
SINE:Alu:AluJb_2_61598323_61599304	2	61598323	61599304	0.34132	0.000626423	0.437285	gene body:XPO1
SINE:Alu:AluSx_10_94798147_94798512	10	94798147	94798512	0.34155	0.00630504	0.716635	gene body:EXOC6
SINE:Alu:AluSx_17_32466624_32467156	17	32466624	32467156	0.341825	0.0108504	0.744611	gene body:AATF
SINE:MIR:MIRc_17_54872430_54872883	17	54872430	54872883	0.342548	0.00653729	0.716635	intergenic
SINE:Alu:AluJb_6_319517_319655	6	319517	319655	0.342789	0.00517853	0.716635	intergenic
SINE:Alu:AluJb_23_117860369_117860973	23	117860369	117860973	0.342971	0.000357225	0.38774	intergenic
SINE:MIR:MIRb_23_123004621_123005133	23	123004621	123005133	0.344022	0.000179278	0.329128	gene body:STAG2
SINE:Alu:AluJb_1_27965510_27965989	1	27965510	27965989	0.34432	0.0139426	0.769324	intergenic
SINE:Alu:AluJb_1_9996045_9996631	1	9996045	9996631	0.345188	1.75406e-05	0.191172	gene body:RBP7
SINE:Alu:AluJb_12_48888115_48888722	12	48888115	48888722	0.345912	0.000847399	0.451377	gene body:LIMA1
SINE:Alu:AluJb_1_153911577_153912172	1	153911577	153912172	0.348496	0.0226214	0.819574	gene body:YY1AP1
SINE:Alu:AluJb_10_68697947_68698296	10	68697947	68698296	0.34854	0.00326373	0.652481	gene body:CTNNA3
SINE:Alu:AluSx_12_18709711_18710177	12	18709711	18710177	0.349308	0.0047502	0.716635	intergenic
SINE:Alu:AluSx_2_189899759_189900095	2	189899759	189900095	0.349959	0.000946265	0.460576	intergenic
SINE:MIR:MIR3_4_96222923_96223316	4	96222923	96223316	0.351179	0.0114557	0.746194	gene body:BMPR1B
SINE:Alu:AluSx_11_45770320_45770679	11	45770320	45770679	0.352335	0.0106141	0.744611	intergenic
SINE:Alu:AluJb_17_30800057_30800392	17	30800057	30800392	0.353966	0.0051883	0.716635	promoter:SLFN13
SINE:Alu:AluJb_7_99736379_99736971	7	99736379	99736971	0.354149	0.00106113	0.479393	intergenic
SINE:Alu:AluSx_10_38064202_38064771	10	38064202	38064771	0.355826	0.00665746	0.716635	intergenic
SINE:Alu:AluJb_1_213019221_213019814	1	213019221	213019814	0.357709	0.000853791	0.451377	intergenic
SINE:Alu:AluJb_9_25855418_25856004	9	25855418	25856004	0.358285	0.000941894	0.460576	intergenic
SINE:Alu:AluSq4_10_68466039_68466422	10	68466039	68466422	0.359005	0.000559623	0.430062	gene body:CTNNA3
SINE:MIR:MIR_23_19272527_19272812	23	19272527	19272812	0.361348	0.0256171	0.824382	gene body:PDHA1
SINE:Alu:AluSx_6_32014259_32014854	6	32014259	32014854	0.361659	0.00598249	0.716635	gene body:C2
SINE:MIR:MIR_23_153913408_153914169	23	153913408	153914169	0.362292	0.00838319	0.721642	gene body:FUNDC2
SINE:MIR:MIRb_3_62323831_62324314	3	62323831	62324314	0.362753	0.00123598	0.501797	intergenic
SINE:Alu:AluJb_23_2884807_2885391	23	2884807	2885391	0.364699	0.00335292	0.652481	gene body:ARSE
SINE:Alu:AluSx_23_44344307_44344933	23	44344307	44344933	0.365544	0.000927119	0.460576	intergenic
SINE:MIR:MIRc_1_202904351_202904912	1	202904351	202904912	0.365913	0.00260928	0.621418	gene body:LRRN2
SINE:MIR:MIRb_12_113653240_113653732	12	113653240	113653732	0.367244	0.00454488	0.708659	intergenic
SINE:Alu:AluSx_23_48768743_48769680	23	48768743	48769680	0.368961	0.00168125	0.535776	intergenic
SINE:Alu:AluSp_23_48838360_48838969	23	48838360	48838969	0.369168	0.000989288	0.465193	gene body:WDR45
SINE:MIR:MIR_14_30759980_30760488	14	30759980	30760488	0.3724	0.000349252	0.38774	intergenic
SINE:Alu:AluSx_7_75219855_75220441	7	75219855	75220441	0.37623	0.000828794	0.450955	intergenic
SINE:MIR:MIRb_16_10244145_10244433	16	10244145	10244433	0.376835	0.00529736	0.716635	intergenic
SINE:Alu:AluJb_19_51930089_51930580	19	51930089	51930580	0.377942	0.000591651	0.435869	gene body:STRN4
SINE:Alu:AluSx_2_96338831_96339429	2	96338831	96339429	0.378609	0.00032738	0.381311	intergenic
SINE:Alu:AluSx_17_41043628_41044151	17	41043628	41044151	0.378805	0.00525673	0.716635	intergenic
SINE:Alu:AluY_2_61598910_61599291	2	61598910	61599291	0.379089	0.00487043	0.716635	gene body:XPO1
SINE:Alu:AluJb_19_3952906_3953801	19	3952906	3953801	0.379091	0.000165961	0.320412	intergenic
SINE:MIR:MIR_17_16846720_16847284	17	16846720	16847284	0.379301	0.00368283	0.666334	intergenic
SINE:MIR:MIRc_7_87340594_87341089	7	87340594	87341089	0.382247	0.000962705	0.460576	gene body:SLC25A40
SINE:Alu:AluSx_14_77646013_77646526	14	77646013	77646526	0.382255	0.00257922	0.620755	intergenic
SINE:MIR:MIRb_9_74866870_74867365	9	74866870	74867365	0.387565	0.000237914	0.349908	intergenic
SINE:Alu:AluY_5_270034_270361	5	270034	270361	0.387675	0.000642083	0.439108	intergenic
SINE:MIR:MIR_23_47374929_47375394	23	47374929	47375394	0.393104	0.000255198	0.349908	intergenic
SINE:Alu:AluSx3_17_54600649_54600843	17	54600649	54600843	0.39822	0.00162565	0.535776	gene body:PRR11
SINE:Alu:AluSx_16_1876912_1877435	16	1876912	1877435	0.399231	4.73755e-05	0.271655	intergenic
SINE:Alu:FLAM_C_17_27775721_27776184	17	27775721	27776184	0.400901	0.00233573	0.59867	intergenic
SINE:Alu:AluSx_17_57882573_57883183	17	57882573	57883183	0.401303	0.000596416	0.435869	intergenic
SINE:Alu:AluSx_12_113652638_113653170	12	113652638	113653170	0.436936	0.000104013	0.292016	intergenic
SINE:Alu:AluJb_10_70529585_70530170	10	70529585	70530170	0.451412	8.01474e-06	0.149361	gene body:SRGN
SINE:Alu:AluJo_23_30160869_30161058	23	30160869	30161058	0.479062	0.000898427	0.460576	gene body:MAGEB3

## Sheet: trisomy 8
ID	chrom	start	end	AMD	P.Value	adj.P.Val	promoter/gene body/intergenic				AMD= absolute methylation difference, Red= hypermethylated, Green= hypomethylated
SINE:Alu:AluJb_9_112829326_112829621	9	112829326	112829621	0.613173	6.01994e-06	0.0897488	gene body:LPAR1
SINE:Alu:AluJb_17_16369370_16369965	17	16369370	16369965	0.533391	1.94595e-06	0.0897488	intergenic
SINE:MIR:MIR3_1_143419586_143419875	1	143419586	143419875	0.493636	0.000213361	0.318049	gene body:NBPF9
SINE:Alu:AluJb_3_178416676_178417272	3	178416676	178417272	0.489205	0.000182957	0.31308	intergenic
SINE:MIR:MIR_7_18218547_18218752	7	18218547	18218752	0.487562	9.99686e-06	0.124199	intergenic
SINE:MIR:MIR3_1_148420080_148420573	1	148420080	148420573	0.485313	9.44214e-05	0.251373	intergenic
SINE:MIR:MIRb_23_132701114_132701658	23	132701114	132701658	0.48237	9.8525e-05	0.253254	gene body:GPC3
SINE:Alu:AluJb_19_18154170_18154766	19	18154170	18154766	0.481119	3.76028e-05	0.170094	intergenic
SINE:Alu:AluJo_15_25465531_25465815	15	25465531	25465815	0.481037	0.00505082	0.620786	intergenic
SINE:MIR:MIR_12_120113293_120113765	12	120113293	120113765	0.477099	3.14193e-05	0.170094	intergenic
SINE:MIR:MIRb_3_156619449_156619895	3	156619449	156619895	0.466919	0.00188806	0.565317	intergenic
SINE:MIR:MIRc_1_49459819_49460178	1	49459819	49460178	0.461974	0.00013782	0.311783	gene body:AGBL4
SINE:Alu:FRAM_19_45394114_45394593	19	45394114	45394593	0.456455	0.0111393	0.657605	gene body:MAP3K10
SINE:Alu:AluJb_7_56427016_56427465	7	56427016	56427465	0.452868	5.97981e-05	0.222877	intergenic
SINE:Alu:AluJb_23_134994405_134994959	23	134994405	134994959	0.452528	3.47153e-05	0.170094	intergenic
SINE:Alu:AluJb_1_242119022_242119602	1	242119022	242119602	0.448587	0.000254965	0.345561	intergenic
SINE:Alu:AluSx_23_114417495_114418064	23	114417495	114418064	0.447718	0.00261382	0.574924	intergenic
SINE:Alu:AluJb_19_53250440_53250563	19	53250440	53250563	0.439597	0.00304294	0.577249	gene body:PLA2G4C
SINE:MIR:MIRb_7_128033835_128034305	7	128033835	128034305	0.438186	0.000781116	0.4556	intergenic
SINE:MIR:MIRc_16_68187647_68188183	16	68187647	68188183	0.436401	7.88075e-05	0.244773	gene body:NFAT5
SINE:MIR:MIRc_23_24204571_24204870	23	24204571	24204870	0.435974	0.00175383	0.565317	intergenic
SINE:Alu:AluJb_23_18840523_18841137	23	18840523	18841137	0.432504	0.000335293	0.367555	gene body:PHKA2
SINE:Alu:AluJb_23_4604718_4605266	23	4604718	4605266	0.430987	0.00716931	0.637103	intergenic
SINE:Alu:FLAM_C_12_52252715_52253151	12	52252715	52253151	0.430197	0.000929161	0.478229	gene body:ATF7
SINE:Alu:AluJb_22_40498169_40498568	22	40498169	40498568	0.429947	4.19803e-06	0.0897488	gene body:MEI1
SINE:MIR:MIRb_23_82440944_82441407	23	82440944	82441407	0.423765	0.0106108	0.652816	intergenic
SINE:MIR:MIR3_15_87737809_87738295	15	87737809	87738295	0.421515	0.00203209	0.571338	gene body:LOC254559
SINE:Alu:AluJb_20_32176803_32177458	20	32176803	32177458	0.419837	3.97274e-05	0.170094	intergenic
SINE:MIR:MIR_12_41981612_41981772	12	41981612	41981772	0.419176	0.00312534	0.579014	intergenic
SINE:MIR:MIRc_23_73947042_73947385	23	73947042	73947385	0.415552	0.00591669	0.633274	gene body:KIAA2022
SINE:Alu:AluJb_23_132701257_132701590	23	132701257	132701590	0.414947	0.000154666	0.311783	gene body:GPC3
SINE:Alu:AluJb_9_114242691_114243300	9	114242691	114243300	0.412583	7.07434e-05	0.229279	gene body:HSDL2
[truncated: 1,353 more rows]
