# Supplementary material for: Genome Wide Analysis of Acute Myeloid Leukemia Reveal Leukemia Specific Methylome and Subtype Specific Hypomethylation of Repeats
Source: PLoS One. 2012 Mar 29;7(3):e33213. doi: 10.1371/journal.pone.0033213 (PMC3315563; doi:10.1371/journal.pone.0033213)
Supplement: Dataset S6 — Differentially methylated LINEs. (XLS) [file pone.0033213.s034.xls]

## Sheet: AML Versus NBM
ID	chrom	start	end	AMD	P.Value	adj.P.Val	promoter/gene body/intergenic				AMD= absolute methylation difference, Red= hypermethylated, Green= hypomethylated
LINE:L2:L2_14_47918047_47918720	14	47918047	47918720	0.250162	0.00308778	0.811299	intergenic
LINE:L1:L1MB5_7_74932495_74933156	7	74932495	74933156	0.250321	0.0108804	0.936692	gene body:POM121C
LINE:L1:L1M5_10_99422372_99422711	10	99422372	99422711	0.250375	0.00114529	0.702802	gene body:PI4K2A
LINE:L2:L2c_4_31378504_31379362	4	31378504	31379362	0.250553	0.00224691	0.779446	intergenic
LINE:L1:L1MC4a_15_77342071_77342960	15	77342071	77342960	0.250743	9.61635e-05	0.396093	intergenic
LINE:L1:L1MC4a_11_14123617_14124056	11	14123617	14124056	0.250808	0.00165375	0.737382	gene body:SPON1
LINE:L1:L1ME3A_20_30582032_30582477	20	30582032	30582477	0.25085	0.00412687	0.833237	intergenic
LINE:L1:L1ME3D_10_92109491_92110740	10	92109491	92110740	0.250957	0.00106387	0.694149	intergenic
LINE:L1:L1MC4a_5_62396336_62396777	5	62396336	62396777	0.25109	0.00173347	0.738548	intergenic
LINE:L2:L2a_23_79899996_79900422	23	79899996	79900422	0.251243	0.0174969	0.966525	gene body:BRWD3
LINE:L1:L1M3f_19_59502839_59503651	19	59502839	59503651	0.251329	0.00693835	0.895431	intergenic
LINE:L1:L1M5_7_9226263_9226902	7	9226263	9226902	0.251431	0.00454732	0.85396	intergenic
LINE:L2:L2c_8_87681909_87682465	8	87681909	87682465	0.251637	0.0115585	0.942463	gene body:CNGB3
LINE:L1:L1MC3_7_84417515_84418497	7	84417515	84418497	0.251786	0.00203035	0.768135	intergenic
LINE:RTE:L4_17_52069943_52070551	17	52069943	52070551	0.252072	0.0100851	0.927995	intergenic
LINE:L2:L2c_2_179434108_179434804	2	179434108	179434804	0.252132	0.0435048	0.999979	gene body:CCDC141
LINE:L1:L1PA17_7_49473691_49474648	7	49473691	49474648	0.252184	0.0109527	0.936692	intergenic
LINE:CR1:L3_20_52757090_52758054	20	52757090	52758054	0.252231	0.000558436	0.607276	intergenic
LINE:L1:L1MA5A_7_135218638_135219336	7	135218638	135219336	0.25231	0.0159631	0.960746	intergenic
LINE:L1:L1PA4_20_52320568_52320961	20	52320568	52320961	0.25275	0.0198149	0.979282	intergenic
LINE:L1:L1MB5_19_16246264_16246954	19	16246264	16246954	0.252761	0.00880039	0.910776	intergenic
LINE:L1:L1MD_19_58219765_58220458	19	58219765	58220458	0.252794	0.0286778	0.999318	intergenic
LINE:L1:L1ME1_2_200491633_200492324	2	200491633	200492324	0.2528	0.0132493	0.956417	gene body:C2orf69
LINE:L1:L1ME4a_6_157677243_157677918	6	157677243	157677918	0.252894	0.0294383	0.999318	intergenic
LINE:L2:L2c_19_18148319_18148755	19	18148319	18148755	0.253076	0.0295221	0.999318	gene body:IFI30
LINE:L1:L1ME2_16_70223426_70223778	16	70223426	70223778	0.25367	0.00291064	0.800187	gene body:MARVELD3
LINE:L2:L2a_1_62960644_62961312	1	62960644	62961312	0.253717	0.0105813	0.934842	intergenic
LINE:L1:L1PA3_9_77489246_77489908	9	77489246	77489908	0.254499	0.000348851	0.536507	intergenic
LINE:L1:L1M4b_9_130817234_130817552	9	130817234	130817552	0.254604	0.0113515	0.940876	gene body:SH3GLB2
LINE:L1:L1MCb_23_49469847_49470509	23	49469847	49470509	0.254705	0.00325777	0.818719	intergenic
LINE:L1:L1M4_8_112624421_112625657	8	112624421	112625657	0.255307	0.000137654	0.444029	intergenic
LINE:L2:L2a_5_166280311_166281491	5	166280311	166281491	0.255756	0.00645206	0.889474	intergenic
LINE:L2:L2c_4_121545125_121545802	4	121545125	121545802	0.256089	0.0261982	0.99414	intergenic
LINE:L1:L1MD_4_97292148_97293326	4	97292148	97293326	0.256191	0.0310652	0.999979	intergenic
LINE:L1:L1ME4a_6_102171023_102171504	6	102171023	102171504	0.256282	0.000159257	0.44874	gene body:GRIK2
LINE:L2:L2c_12_22878075_22878874	12	22878075	22878874	0.256496	0.0419539	0.999979	intergenic
LINE:L1:L1MA3_4_169146630_169147111	4	169146630	169147111	0.256577	0.00073725	0.644678	intergenic
LINE:L1:L1ME4a_16_24403000_24403655	16	24403000	24403655	0.256947	0.00130368	0.712761	intergenic
LINE:L1:L1MDb_2_165069028_165069225	2	165069028	165069225	0.257051	0.0329157	0.999979	gene body:GRB14
LINE:L1:HAL1_2_13177748_13178630	2	13177748	13178630	0.257124	0.000174145	0.44874	intergenic
LINE:L1:L1MC4_1_160010322_160010653	1	160010322	160010653	0.257393	0.00081289	0.666645	gene body:ATF6
LINE:L1:L1PA4_11_94994263_94994544	11	94994263	94994544	0.258237	0.0085589	0.91024	intergenic
LINE:L1:L1M2_7_87695634_87696495	7	87695634	87696495	0.258834	0.0250509	0.992151	intergenic
LINE:L1:L1ME1_9_134779445_134779774	9	134779445	134779774	0.259072	0.00670301	0.890337	gene body:TSC1
LINE:RTE:L4_13_102282401_102283158	13	102282401	102283158	0.259353	0.000206437	0.47945	gene body:BIVM
LINE:L1:L1MEe_12_12938495_12939681	12	12938495	12939681	0.259371	0.00346218	0.826663	gene body:GPRC5A
LINE:L1:L1ME4a_9_125190131_125190575	9	125190131	125190575	0.259437	0.0122669	0.947668	gene body:DENND1A
LINE:L2:L2c_1_45633331_45633852	1	45633331	45633852	0.259455	0.00259911	0.792306	gene body:TESK2
LINE:L1:L1M5_7_10977998_10978474	7	10977998	10978474	0.259504	0.0499789	0.999979	intergenic
LINE:L1:L1MC1_20_16762873_16763170	20	16762873	16763170	0.259577	0.00137222	0.71314	intergenic
LINE:CR1:L3_6_84790614_84790905	6	84790614	84790905	0.259593	0.0174161	0.966525	intergenic
LINE:L1:L1M6_7_29611826_29612380	7	29611826	29612380	0.259809	0.00362885	0.832054	intergenic
LINE:L1:L1ME4a_10_67898546_67898744	10	67898546	67898744	0.25988	0.00527582	0.867286	gene body:CTNNA3
LINE:L1:L1M5_5_70895019_70895865	5	70895019	70895865	0.260041	0.00175541	0.738548	gene body:BDP1
LINE:L1:L1ME3D_1_235534761_235535860	1	235534761	235535860	0.260159	0.000217078	0.492387	gene body:RYR2
LINE:L1:L1ME2_2_204097975_204098960	2	204097975	204098960	0.260406	0.00365465	0.832252	gene body:RAPH1
LINE:CR1:L3_9_101408527_101408965	9	101408527	101408965	0.260427	0.00201399	0.765883	intergenic
LINE:L1:L1MB5_23_128933299_128933869	23	128933299	128933869	0.260576	0.0297696	0.999979	intergenic
LINE:L1:L1PA16_7_113094500_113096264	7	113094500	113096264	0.26075	0.00272962	0.792306	intergenic
LINE:L1:L1MC4a_4_87825919_87826692	4	87825919	87826692	0.261285	0.00437304	0.846311	gene body:PTPN13
LINE:L2:L2a_23_43369505_43370156	23	43369505	43370156	0.261355	0.0194949	0.976775	intergenic
LINE:L1:L1M4_4_40834409_40835367	4	40834409	40835367	0.261506	0.0176961	0.966706	gene body:APBB2
LINE:L2:L2a_3_10027119_10027368	3	10027119	10027368	0.261889	0.0100401	0.926776	gene body:LOC401052
LINE:L1:L1P4a_11_49093918_49094395	11	49093918	49094395	0.262505	0.03688	0.999979	intergenic
LINE:L1:L1M5_5_179256815_179257285	5	179256815	179257285	0.262883	0.000459568	0.567739	gene body:TBC1D9B
LINE:L1:L1PA13_6_49443822_49444523	6	49443822	49444523	0.262927	0.0149461	0.959957	intergenic
LINE:L1:L1MB2_6_162654117_162654913	6	162654117	162654913	0.263039	0.0227452	0.990004	gene body:PARK2
LINE:L1:L1ME1_4_144752699_144753281	4	144752699	144753281	0.263081	0.000376946	0.552665	gene body:FREM3
LINE:L1:L1M4_7_49698249_49698683	7	49698249	49698683	0.263091	0.00753724	0.9066	intergenic
LINE:L1:L1ME3F_2_4828747_4829906	2	4828747	4829906	0.264032	0.000316587	0.528215	intergenic
LINE:L2:L2c_23_63005185_63005477	23	63005185	63005477	0.264692	0.00152318	0.730425	intergenic
LINE:L1:L1MA5_8_15056724_15057313	8	15056724	15057313	0.264713	0.00150592	0.72913	gene body:SGCZ
LINE:L1:L1ME3D_3_38117393_38118080	3	38117393	38118080	0.265234	0.0238437	0.990828	gene body:DLEC1
LINE:L1:L1MC5_14_38081477_38082015	14	38081477	38082015	0.265943	0.0264631	0.99673	intergenic
LINE:L1:L1MEf_20_58840227_58840863	20	58840227	58840863	0.266152	0.00122385	0.702802	intergenic
LINE:L1:L1ME2_3_16587375_16588349	3	16587375	16588349	0.266185	0.0204358	0.982972	intergenic
LINE:L1:L1MB3_17_16712024_16712592	17	16712024	16712592	0.266389	0.0180747	0.968994	intergenic
LINE:L1:L1PA15_10_121858792_121859081	10	121858792	121859081	0.266389	0.0422378	0.999979	intergenic
LINE:L2:L2c_11_22476091_22476751	11	22476091	22476751	0.266399	0.0169218	0.966525	intergenic
LINE:L1:L1PA13_10_110011705_110012054	10	110011705	110012054	0.266949	0.00275641	0.792306	intergenic
LINE:L1:L1PB4_2_37891830_37892486	2	37891830	37892486	0.266981	0.00840177	0.91024	intergenic
LINE:L1:L1MA10_22_39853774_39854444	22	39853774	39854444	0.267009	0.0136903	0.957953	gene body:EP300
LINE:L2:L2_3_86778903_86779858	3	86778903	86779858	0.267046	0.00102369	0.686354	intergenic
LINE:L1:L1ME3A_6_128302889_128303779	6	128302889	128303779	0.267564	0.000572312	0.60869	intergenic
LINE:L1:L1ME3F_20_59396289_59397085	20	59396289	59397085	0.267765	0.0425011	0.999979	gene body:CDH4
LINE:L1:L1M4_3_173192298_173193161	3	173192298	173193161	0.267974	0.00234715	0.788507	intergenic
LINE:L2:L2b_20_2366345_2366723	20	2366345	2366723	0.268482	0.0340609	0.999979	intergenic
LINE:L1:L1PBa1_9_139948678_139949365	9	139948678	139949365	0.268837	0.0180582	0.968994	gene body:CACNA1B
LINE:L2:L2c_12_56064002_56064890	12	56064002	56064890	0.269201	0.025525	0.992935	intergenic
LINE:L1:L1ME1_7_105873531_105874495	7	105873531	105874495	0.269212	0.0299423	0.999979	intergenic
LINE:CR1:L3b_6_54836321_54836683	6	54836321	54836683	0.269259	0.0107831	0.935772	gene body:FAM83B
LINE:L1:L1MC3_10_2591770_2592456	10	2591770	2592456	0.269282	0.0260715	0.99364	intergenic
LINE:L2:L2a_1_239502225_239504216	1	239502225	239504216	0.269311	0.0249583	0.992151	gene body:RGS7
LINE:L1:L1ME3_12_125370647_125370907	12	125370647	125370907	0.269363	0.00677734	0.890439	intergenic
LINE:L1:L1PA7_1_79120221_79120680	1	79120221	79120680	0.269449	0.0431306	0.999979	intergenic
LINE:CR1:L3_1_203521035_203521783	1	203521035	203521783	0.270109	0.00127442	0.712066	intergenic
LINE:L1:L1M4b_13_25023867_25024761	13	25023867	25024761	0.270247	0.0117458	0.943402	gene body:ATP8A2
LINE:L1:L1MEc_10_9503770_9504451	10	9503770	9504451	0.270669	0.0143697	0.959957	intergenic
LINE:L2:L2a_2_28793820_28794109	2	28793820	28794109	0.270739	0.0260526	0.99364	intergenic
LINE:L2:L2c_13_109512795_109513090	13	109512795	109513090	0.271154	0.0402162	0.999979	intergenic
LINE:L1:L1MA9_23_46292945_46293551	23	46292945	46293551	0.271237	0.00392714	0.833237	intergenic
LINE:L1:L1MD1_3_122977762_122978748	3	122977762	122978748	0.271527	1.14137e-05	0.207097	gene body:IQCB1
LINE:L2:L2a_23_95785797_95786191	23	95785797	95786191	0.27167	0.0258578	0.99364	intergenic
LINE:L1:L1MA6_7_56597210_56597992	7	56597210	56597992	0.271842	0.0146282	0.959957	intergenic
LINE:L1:HAL1_16_61810618_61811281	16	61810618	61811281	0.271868	0.000918597	0.669438	intergenic
LINE:L1:L1MD3_11_3858917_3860895	11	3858917	3860895	0.272053	0.000782075	0.660019	gene body:STIM1
LINE:L1:HAL1b_18_5130349_5131115	18	5130349	5131115	0.272512	0.00280689	0.792306	intergenic
LINE:L1:L1M5_21_23324614_23325294	21	23324614	23325294	0.273338	0.0450671	0.999979	intergenic
LINE:L2:L2a_4_115924472_115925164	4	115924472	115925164	0.273357	0.00122608	0.702802	intergenic
LINE:L2:L2a_6_139846733_139847389	6	139846733	139847389	0.273466	0.012586	0.952258	intergenic
LINE:RTE:L4_3_5104749_5105638	3	5104749	5105638	0.274295	0.000204668	0.479175	intergenic
LINE:L1:L1M5_12_72868925_72869756	12	72868925	72869756	0.27491	0.000341934	0.536507	intergenic
LINE:L1:L1M3a_4_441030_441654	4	441030	441654	0.274991	0.0191763	0.97571	gene body:ABCA11P
LINE:L1:L1ME4a_7_34416072_34416797	7	34416072	34416797	0.275307	0.00524591	0.866519	gene body:AAA1
LINE:L1:L1M1_3_80695540_80695722	3	80695540	80695722	0.27538	0.000917374	0.669438	intergenic
LINE:RTE:L4_7_21233752_21235077	7	21233752	21235077	0.275463	0.00265123	0.792306	intergenic
LINE:L2:L2a_23_11399972_11400620	23	11399972	11400620	0.275698	0.00297765	0.806303	gene body:ARHGAP6
LINE:L1:L1MA8_11_84880745_84881021	11	84880745	84881021	0.276052	0.00722617	0.899402	gene body:DLG2
LINE:L2:L2a_5_66682802_66683481	5	66682802	66683481	0.27613	0.00390163	0.833237	intergenic
LINE:L1:L1M5_11_20417769_20418709	11	20417769	20418709	0.276511	0.0257564	0.99364	gene body:PRMT3
LINE:L1:L1MC5_18_38060232_38061055	18	38060232	38061055	0.276555	0.0237485	0.990828	intergenic
LINE:L1:L1MEd_11_95341037_95341627	11	95341037	95341627	0.276665	0.0215782	0.982972	intergenic
LINE:L2:L2c_9_16279362_16279984	9	16279362	16279984	0.276748	0.00209938	0.769513	intergenic
LINE:L1:L1MB8_1_118263111_118263860	1	118263111	118263860	0.277538	0.0361848	0.999979	gene body:GDAP2
LINE:L2:L2a_16_82434288_82435151	16	82434288	82435151	0.27839	0.00185798	0.743459	intergenic
LINE:L1:L1MEe_4_148546921_148547803	4	148546921	148547803	0.278633	0.0014867	0.72913	intergenic
LINE:L1:L1MA7_11_89491824_89492158	11	89491824	89492158	0.278654	0.00499889	0.860229	intergenic
LINE:L1:L1MB7_23_63527200_63527685	23	63527200	63527685	0.279008	0.00520942	0.865761	gene body:MTMR8
LINE:L1:L1ME4a_15_83337330_83337786	15	83337330	83337786	0.279389	0.00377772	0.833237	gene body:PDE8A
LINE:L2:L2b_2_147330280_147330869	2	147330280	147330869	0.279558	0.00224954	0.779446	intergenic
LINE:L1:L1MB3_3_180273067_180273454	3	180273067	180273454	0.27966	0.0343	0.999979	intergenic
LINE:L1:L1MA9_3_73459645_73460440	3	73459645	73460440	0.279798	0.00506176	0.864336	intergenic
LINE:L1:L1PA13_1_162604332_162604965	1	162604332	162604965	0.279988	0.00726354	0.899616	intergenic
LINE:L2:L2c_4_91885829_91886472	4	91885829	91886472	0.280437	0.0252776	0.992151	gene body:FAM190A
LINE:L1:L1M5_14_103326037_103326433	14	103326037	103326433	0.280557	0.00224348	0.779446	gene body:PPP1R13B
LINE:L1:L1MB1_11_120273223_120273605	11	120273223	120273605	0.280872	0.00397808	0.833237	gene body:GRIK4
LINE:L1:L1M3_7_152986644_152986792	7	152986644	152986792	0.281143	0.0462163	0.999979	intergenic
LINE:L1:L1MA8_9_28387296_28387913	9	28387296	28387913	0.281344	0.00925669	0.91718	gene body:LINGO2
LINE:L2:L2c_6_143817355_143818712	6	143817355	143818712	0.28162	0.00725987	0.899612	gene body:PEX3
LINE:L1:L1MB7_13_45658119_45658956	13	45658119	45658956	0.281834	0.00414517	0.833237	intergenic
LINE:L1:L1MC4a_1_100336341_100336979	1	100336341	100336979	0.282261	0.00044688	0.567739	gene body:SASS6
LINE:L2:L2a_4_133132130_133132982	4	133132130	133132982	0.28321	1.65527e-05	0.240273	intergenic
LINE:L1:L1ME3B_23_70996924_70997575	23	70996924	70997575	0.284287	0.0116113	0.942567	intergenic
LINE:L2:L2c_6_114829127_114829570	6	114829127	114829570	0.284623	0.047434	0.999979	intergenic
LINE:L1:L1MB8_23_76567047_76567472	23	76567047	76567472	0.284767	0.00654437	0.889474	intergenic
LINE:L1:L1MC_3_49223432_49223883	3	49223432	49223883	0.28559	0.00100122	0.682636	gene body:CCDC36
LINE:L1:L1MC2_2_99107306_99108253	2	99107306	99108253	0.286174	0.00416725	0.833237	gene body:TSGA10
LINE:L1:L1ME3B_11_58860507_58860956	11	58860507	58860956	0.28638	0.00217571	0.769602	intergenic
LINE:L1:L1MCc_11_97360543_97361238	11	97360543	97361238	0.286662	0.000674669	0.628744	intergenic
LINE:L2:L2a_20_53559982_53560362	20	53559982	53560362	0.286969	0.00388519	0.833237	intergenic
LINE:L2:L2b_11_111732522_111732869	11	111732522	111732869	0.287001	0.000296358	0.518293	intergenic
LINE:L1:L1ME4a_11_45941143_45941659	11	45941143	45941659	0.287454	0.0116272	0.942567	gene body:PHF21A
LINE:L2:L2c_6_11086428_11086960	6	11086428	11086960	0.287631	0.00577222	0.882088	intergenic
LINE:L1:L1MA7_17_13818941_13819640	17	13818941	13819640	0.288278	0.0407626	0.999979	intergenic
LINE:L1:L1M4_10_76689682_76689977	10	76689682	76689977	0.289047	0.0391444	0.999979	intergenic
LINE:L2:L2c_2_194513138_194513743	2	194513138	194513743	0.289511	0.000451701	0.567739	intergenic
LINE:L1:L1ME4a_1_33481699_33482153	1	33481699	33482153	0.289568	0.0084109	0.91024	intergenic
LINE:L1:L1MEc_18_74398211_74398810	18	74398211	74398810	0.289717	0.00373623	0.833237	intergenic
LINE:L1:L1MC4a_11_65638146_65638637	11	65638146	65638637	0.290249	0.0428759	0.999979	gene body:PACS1
LINE:L1:L1MC4a_14_33629706_33630671	14	33629706	33630671	0.290681	0.00398291	0.833237	intergenic
LINE:L1:L1MC_10_74718967_74719525	10	74718967	74719525	0.291403	5.15328e-05	0.305154	gene body:TTC18
LINE:L1:L1MC5_11_40865177_40865618	11	40865177	40865618	0.292579	0.0103549	0.932802	intergenic
LINE:L1:L1MEg_23_68040415_68040762	23	68040415	68040762	0.293064	0.00359954	0.832054	intergenic
LINE:L2:L2c_20_4293018_4293611	20	4293018	4293611	0.293395	0.0157862	0.959957	intergenic
LINE:L2:L2a_3_177511731_177512480	3	177511731	177512480	0.29358	0.00211554	0.769513	intergenic
LINE:L1:L1MD1_15_28977927_28978789	15	28977927	28978789	0.294777	0.0439412	0.999979	intergenic
LINE:L1:L1MC4_7_85773444_85775030	7	85773444	85775030	0.297542	0.00227793	0.782217	intergenic
LINE:L1:L1ME3C_11_79313171_79313880	11	79313171	79313880	0.297954	0.000568839	0.60869	intergenic
LINE:L1:L1ME4a_23_18877601_18877884	23	18877601	18877884	0.298285	0.0298257	0.999979	gene body:PHKA2
LINE:L1:L1M5_2_64629096_64629295	2	64629096	64629295	0.298953	0.00868179	0.910776	gene body:AFTPH
LINE:L1:L1MC3_7_107035642_107036255	7	107035642	107036255	0.299018	0.0256896	0.99364	gene body:BCAP29
LINE:L1:L1MA7_1_12208924_12209479	1	12208924	12209479	0.299059	0.0436714	0.999979	intergenic
LINE:L1:L1M4_3_66669410_66670171	3	66669410	66670171	0.300045	0.000344754	0.536507	intergenic
LINE:L1:L1P3_23_146016196_146016359	23	146016196	146016359	0.300553	0.0257313	0.99364	intergenic
LINE:CR1:L3_1_50422515_50423065	1	50422515	50423065	0.300801	0.00496687	0.860229	gene body:ELAVL4
LINE:L1:L1M4_6_19386763_19387508	6	19386763	19387508	0.30108	0.00137307	0.71314	intergenic
LINE:L1:L1MC2_5_41382039_41383081	5	41382039	41383081	0.301119	0.000197977	0.479175	gene body:PLCXD3
LINE:L1:L1MB5_16_10629712_10630611	16	10629712	10630611	0.301228	0.00482093	0.854157	gene body:TEKT5
LINE:L1:L1M6_10_134176688_134179017	10	134176688	134179017	0.301307	0.0124625	0.95111	intergenic
LINE:L1:HAL1b_3_95898952_95899637	3	95898952	95899637	0.301838	0.00578147	0.882088	intergenic
LINE:L1:L1M5_1_231264560_231265055	1	231264560	231265055	0.30224	0.00169439	0.738548	gene body:PCNXL2
LINE:CR1:L3_7_127905844_127906335	7	127905844	127906335	0.302315	0.000675713	0.628744	gene body:METTL2B
LINE:L1:L1ME4a_3_183215121_183215495	3	183215121	183215495	0.302618	0.00158505	0.73459	intergenic
LINE:L1:HAL1b_15_77972480_77973258	15	77972480	77973258	0.303259	0.00855985	0.91024	gene body:MTHFS
LINE:L1:L1M_3_185702234_185702673	3	185702234	185702673	0.305008	0.0043399	0.843479	intergenic
LINE:L1:L1PA13_21_36950826_36952017	21	36950826	36952017	0.305013	0.000714522	0.637653	intergenic
LINE:L2:L2a_17_12689128_12689680	17	12689128	12689680	0.305183	0.0128816	0.952628	gene body:ARHGAP44
LINE:L1:L1MC5_7_5262299_5262976	7	5262299	5262976	0.305527	0.00878798	0.910776	intergenic
LINE:L1:L1MDa_23_48627107_48627567	23	48627107	48627567	0.305889	0.0180351	0.968994	intergenic
LINE:L2:L2a_10_55197123_55197296	10	55197123	55197296	0.30608	0.0112742	0.940876	intergenic
LINE:L2:L2b_12_27403569_27403960	12	27403569	27403960	0.307928	0.000621524	0.619581	gene body:ARNTL2
LINE:L1:L1MD_3_43756316_43756478	3	43756316	43756478	0.3092	0.0202406	0.981823	intergenic
LINE:L1:L1MB8_17_8478329_8478906	17	8478329	8478906	0.311025	0.000477695	0.582694	intergenic
LINE:L1:L1ME4a_3_135929543_135930442	3	135929543	135930442	0.311126	0.0147623	0.959957	intergenic
LINE:L2:L2c_17_70462925_70463358	17	70462925	70463358	0.311702	0.00660128	0.890337	gene body:C17orf28
LINE:L1:L1PB1_19_44971613_44972354	19	44971613	44972354	0.312122	0.00298982	0.806676	intergenic
LINE:L1:L1M5_15_19315171_19315667	15	19315171	19315667	0.312448	0.000131688	0.439432	gene body:POTEB
LINE:L2:L2c_2_140323604_140324297	2	140323604	140324297	0.315957	0.00264823	0.792306	intergenic
LINE:L2:L2b_1_64286431_64286727	1	64286431	64286727	0.316144	0.000841583	0.668971	gene body:ROR1
LINE:L2:L2_23_23818972_23819657	23	23818972	23819657	0.316228	0.00180258	0.738993	gene body:APOO
LINE:L1:L1MEg_1_109488559_109489051	1	109488559	109489051	0.317226	0.00217286	0.769602	gene body:KIAA1324
LINE:L2:L2b_12_128758265_128758760	12	128758265	128758760	0.319455	0.00336916	0.822437	gene body:TMEM132D
LINE:L1:L1ME2_3_45280896_45281480	3	45280896	45281480	0.319627	0.000308038	0.52301	intergenic
LINE:L1:L1MB7_2_35612290_35613043	2	35612290	35613043	0.322956	0.000918957	0.669438	intergenic
LINE:L1:L1ME2_23_18139323_18140520	23	18139323	18140520	0.32311	0.00131156	0.713042	gene body:BEND2
LINE:L1:L1MA8_22_49446198_49446885	22	49446198	49446885	0.326423	0.0128108	0.952628	intergenic
LINE:L1:L1M5_1_109175435_109176188	1	109175435	109176188	0.32666	0.000174933	0.44874	gene body:AKNAD1
LINE:L1:L1MEf_5_28928592_28929718	5	28928592	28929718	0.327505	0.00329405	0.820083	intergenic
LINE:L1:L1MEd_9_30853963_30854605	9	30853963	30854605	0.328678	0.00112969	0.702802	intergenic
LINE:L1:L1MC4_11_97773612_97774800	11	97773612	97774800	0.328844	0.00249447	0.792306	intergenic
LINE:L1:L1M4_13_42055632_42056282	13	42055632	42056282	0.329817	0.0011094	0.702802	gene body:TNFSF11
LINE:L1:L1MC4a_12_121502695_121503064	12	121502695	121503064	0.330195	0.00521377	0.865761	intergenic
LINE:L1:L1MB7_17_77307815_77308952	17	77307815	77308952	0.330805	0.000153267	0.44874	intergenic
LINE:L1:L1MC_10_69090338_69091010	10	69090338	69091010	0.332791	0.00463713	0.854157	gene body:CTNNA3
LINE:L1:L1MEc_9_93298_94084	9	93298	94084	0.33631	0.000873049	0.669438	intergenic
LINE:L1:L1MC4a_23_27617122_27617711	23	27617122	27617711	0.338023	0.00272941	0.792306	intergenic
LINE:L2:L2a_12_105041007_105041165	12	105041007	105041165	0.342486	0.00507133	0.864981	gene body:NUAK1
LINE:L2:L2a_11_258453_258935	11	258453	258935	0.344876	3.00903e-05	0.297688	intergenic
LINE:L1:L1MB2_15_56888394_56889063	15	56888394	56889063	0.34509	0.0149777	0.959957	gene body:FAM63B
LINE:L1:L1MA3_1_115303581_115304874	1	115303581	115304874	0.351463	0.00151279	0.72913	gene body:SYCP1
LINE:L2:L2a_1_151167650_151168119	1	151167650	151168119	0.358098	0.000399395	0.567739	intergenic
LINE:L1:L1ME4a_2_60740014_60740458	2	60740014	60740458	0.367956	0.000161425	0.44874	intergenic
LINE:RTE:L4_20_15814623_15815268	20	15814623	15815268	0.389176	7.58343e-05	0.355265	gene body:MACROD2
LINE:L1:L1M5_16_13566612_13567024	16	13566612	13567024	0.392802	1.55063e-05	0.236931	intergenic
LINE:L1:L1MD2_18_3709197_3709751	18	3709197	3709751	0.393	0.00283229	0.792306	gene body:DLGAP1
LINE:L2:L2b_16_29930916_29931253	16	29930916	29931253	0.542553	0.0001429	0.44874	intergenic
LINE:L2:L2b_13_112576095_112576827	13	112576095	112576827	0.517567	1.76133e-06	0.127834	gene body:ATP11A
LINE:L2:L2b_4_174657280_174659723	4	174657280	174659723	0.476328	3.03737e-07	0.0440894	intergenic
LINE:L1:L1MB7_1_16210143_16210811	1	16210143	16210811	0.474688	2.45182e-06	0.142359	intergenic
LINE:L1:L1MEc_6_20922800_20923370	6	20922800	20923370	0.473724	3.12455e-08	0.00907098	gene body:CDKAL1
LINE:L1:L1ME4a_2_36806744_36807076	2	36806744	36807076	0.428465	5.03206e-05	0.305154	gene body:VIT
LINE:L1:L1M5_7_134686739_134687234	7	134686739	134687234	0.407295	5.67251e-05	0.310717	intergenic
LINE:CR1:L3_20_62358530_62359005	20	62358530	62359005	0.398258	5.46583e-05	0.305154	gene body:PCMTD2
LINE:L1:L1MC4_2_192119445_192120040	2	192119445	192120040	0.394527	4.55497e-06	0.154608	intergenic
LINE:L1:L1MB3_12_55386291_55386455	12	55386291	55386455	0.39355	0.00476666	0.854157	intergenic
LINE:L2:L2a_21_41913094_41913572	21	41913094	41913572	0.386986	0.00114221	0.702802	intergenic
LINE:RTE:L4_3_185013346_185013740	3	185013346	185013740	0.385026	0.00182761	0.741355	intergenic
LINE:L2:L2c_12_112151981_112152464	12	112151981	112152464	0.383759	0.000174975	0.44874	gene body:TPCN1
LINE:L1:L1MC4_1_199330836_199330950	1	199330836	199330950	0.382111	0.000271803	0.518293	gene body:CACNA1S
LINE:CR1:L3_9_137235683_137236062	9	137235683	137236062	0.377364	0.000743118	0.645919	intergenic
LINE:L1:L1MEf_13_64456396_64457590	13	64456396	64457590	0.37452	0.00211994	0.769513	intergenic
LINE:L2:L2a_19_5320781_5322268	19	5320781	5322268	0.371092	0.00205819	0.769513	intergenic
LINE:L1:L1MC5_16_30093845_30094377	16	30093845	30094377	0.368016	0.000296192	0.518293	intergenic
LINE:L2:L2a_8_103726707_103727786	8	103726707	103727786	0.363504	3.23314e-05	0.302782	intergenic
LINE:L1:L1M5_8_124897686_124897879	8	124897686	124897879	0.362091	0.00542588	0.872763	intergenic
LINE:L1:L1M4_17_1446580_1446976	17	1446580	1446976	0.359748	0.0342146	0.999979	gene body:SLC43A2
LINE:L2:L2b_3_55189539_55189736	3	55189539	55189736	0.359219	0.000341432	0.536507	intergenic
LINE:L1:L1MD2_12_112277220_112277963	12	112277220	112277963	0.358309	0.000592456	0.614089	intergenic
LINE:L2:L2c_4_22567332_22567606	4	22567332	22567606	0.3579	4.72605e-05	0.305154	intergenic
LINE:L1:L1MC4a_11_118030385_118031374	11	118030385	118031374	0.352947	0.000770994	0.654473	gene body:PHLDB1
LINE:L1:L1M2_7_100732809_100734439	7	100732809	100734439	0.352592	0.00123932	0.705473	intergenic
LINE:L1:L1M7_18_55064994_55065659	18	55064994	55065659	0.352355	0.000340942	0.536507	intergenic
LINE:L1:L1MEg_3_12405059_12406076	3	12405059	12406076	0.352251	0.000249269	0.513233	gene body:PPARG
LINE:L1:L1M5_17_15808240_15808735	17	15808240	15808735	0.350984	0.00176415	0.738548	gene body:ADORA2B
LINE:L2:L2a_10_32378148_32378757	10	32378148	32378757	0.349985	2.52169e-05	0.274893	gene body:KIF5B
LINE:L1:L1MC4_3_6620435_6621314	3	6620435	6621314	0.349772	0.00421587	0.833499	intergenic
LINE:L1:L1MC4a_16_30525246_30525767	16	30525246	30525767	0.349219	1.4791e-05	0.236931	gene body:ZNF689
LINE:L1:L1PB3_5_162656106_162657060	5	162656106	162657060	0.349136	0.00197182	0.761232	intergenic
LINE:L2:L2b_10_99194706_99195172	10	99194706	99195172	0.348716	0.000547361	0.607276	gene body:EXOSC1
LINE:L2:L2c_4_3688591_3688854	4	3688591	3688854	0.348341	0.00606366	0.884413	intergenic
LINE:L2:L2a_19_11343766_11344273	19	11343766	11344273	0.348231	2.45308e-05	0.274893	intergenic
LINE:L1:L1PB1_19_14895400_14896065	19	14895400	14896065	0.34729	0.00652999	0.889474	intergenic
LINE:L1:L1MC2_17_37777559_37778613	17	37777559	37778613	0.346951	0.0019441	0.758979	gene body:STAT3
LINE:L1:L1MB7_1_9662371_9663304	1	9662371	9663304	0.346221	0.000343942	0.536507	gene body:PIK3CD
LINE:L1:L1MC2_1_198649404_198649887	1	198649404	198649887	0.342056	0.00243602	0.792306	intergenic
LINE:L1:L1ME3C_8_67617625_67618130	8	67617625	67618130	0.341456	0.00118881	0.702802	intergenic
LINE:L1:L1MA8_8_80702511_80703516	8	80702511	80703516	0.340025	0.00156037	0.730636	gene body:STMN2
LINE:L1:L1M5_1_62442444_62442681	1	62442444	62442681	0.339824	0.0193851	0.976775	gene body:L1TD1
LINE:L1:L1ME3A_16_65455425_65456056	16	65455425	65456056	0.338982	0.00454128	0.85396	intergenic
LINE:L1:L1ME1_13_84832601_84833383	13	84832601	84833383	0.338276	0.00254344	0.792306	intergenic
LINE:L1:L1M3_11_70675239_70675404	11	70675239	70675404	0.338096	0.00490077	0.857088	intergenic
LINE:L1:L1ME3E_9_133800611_133801072	9	133800611	133801072	0.337113	0.000635453	0.619581	gene body:MED27
LINE:L1:L1MC_4_57315193_57315637	4	57315193	57315637	0.336031	0.000868474	0.669438	intergenic
LINE:L1:L1MC4a_16_74169633_74170078	16	74169633	74170078	0.335325	0.00122121	0.702802	intergenic
LINE:L1:L1MB8_16_12128320_12128767	16	12128320	12128767	0.334256	4.11215e-05	0.305154	gene body:SNX29
LINE:L1:L1ME2z_17_7139462_7139864	17	7139462	7139864	0.333646	0.00233027	0.788285	intergenic
LINE:L1:L1MC4_6_145270347_145270835	6	145270347	145270835	0.333612	0.0307805	0.999979	intergenic
LINE:L1:L1M2_16_45538680_45539174	16	45538680	45539174	0.33222	0.00476933	0.854157	intergenic
LINE:CR1:L3_7_16801815_16802498	7	16801815	16802498	0.331881	0.00019314	0.475179	gene body:AGR2
LINE:L2:L2c_3_57461322_57461923	3	57461322	57461923	0.331704	9.00216e-06	0.17423	gene body:DNAH12
LINE:L1:HAL1_5_68470647_68471300	5	68470647	68471300	0.331639	0.00294421	0.804839	intergenic
LINE:L1:L1ME1_19_51958449_51959702	19	51958449	51959702	0.331634	6.01856e-05	0.312966	intergenic
LINE:L2:L2a_1_112221149_112221389	1	112221149	112221389	0.33026	0.0167434	0.965719	gene body:KCND3
LINE:L1:L1M5_1_227787998_227788651	1	227787998	227788651	0.329371	0.000847044	0.668971	intergenic
LINE:L1:L1M5_6_2370864_2371457	6	2370864	2371457	0.328553	0.00017519	0.44874	intergenic
LINE:L1:HAL1_5_107955636_107956571	5	107955636	107956571	0.326655	4.43565e-06	0.154608	intergenic
LINE:L2:L2a_13_20870248_20870695	13	20870248	20870695	0.326556	0.00595302	0.884413	gene body:ZDHHC20
LINE:L2:L2a_9_99709779_99710973	9	99709779	99710973	0.32617	3.07621e-05	0.297688	gene body:C9orf156
LINE:L2:L2b_12_2936649_2936980	12	2936649	2936980	0.325753	0.000644438	0.619581	intergenic
LINE:L1:L1ME4a_17_8944184_8944781	17	8944184	8944781	0.325617	0.000309864	0.52301	gene body:NTN1
LINE:L1:L1MB4_17_8695570_8696354	17	8695570	8696354	0.325341	0.000455742	0.567739	gene body:PIK3R6
LINE:L1:L1MEg_1_77830496_77830935	1	77830496	77830935	0.325271	6.97769e-05	0.337619	gene body:ZZZ3
LINE:L2:L2a_22_35200907_35201798	22	35200907	35201798	0.323495	8.60159e-05	0.367228	gene body:TXN2
LINE:L1:L1MC4_15_78173936_78174969	15	78173936	78174969	0.322166	0.00036562	0.54433	gene body:ZFAND6
LINE:L1:L1PA8_4_89314329_89315195	4	89314329	89315195	0.321488	0.000519989	0.599046	intergenic
LINE:L1:L1M5_14_56163436_56164150	14	56163436	56164150	0.320633	0.000192714	0.475179	gene body:C14orf101
LINE:L2:L2c_6_1571303_1571558	6	1571303	1571558	0.320034	0.0287537	0.999318	intergenic
LINE:L1:L1M3_19_16150126_16150602	19	16150126	16150602	0.32	0.00389988	0.833237	intergenic
LINE:L1:L1M5_4_141713825_141714348	4	141713825	141714348	0.319106	0.00668439	0.890337	intergenic
LINE:L1:L1ME4a_18_19501672_19502171	18	19501672	19502171	0.318324	0.00118864	0.702802	intergenic
LINE:L2:L2c_23_137084144_137084792	23	137084144	137084792	0.318292	0.00204714	0.769513	intergenic
LINE:L2:L2a_23_48571336_48571823	23	48571336	48571823	0.318209	0.000287103	0.518293	intergenic
LINE:L1:L1MB8_23_16723816_16724193	23	16723816	16724193	0.317312	0.0220443	0.985333	gene body:TXLNG
LINE:L2:L2_2_44162168_44162760	2	44162168	44162760	0.317088	0.0122727	0.947668	intergenic
LINE:L1:L1PA5_10_7542241_7542531	10	7542241	7542531	0.316939	0.0210285	0.982972	intergenic
LINE:L1:L1MC5_18_64593599_64594220	18	64593599	64594220	0.316236	0.00404464	0.833237	gene body:CCDC102B
LINE:L2:L2a_9_121264105_121264565	9	121264105	121264565	0.315946	0.013565	0.956959	intergenic
LINE:L1:HAL1_7_158598478_158599499	7	158598478	158599499	0.315519	1.93627e-05	0.255511	gene body:VIPR2
LINE:L1:L1MB5_5_93464_94274	5	93464	94274	0.314687	0.0148193	0.959957	intergenic
LINE:L2:L2a_7_140193468_140193904	7	140193468	140193904	0.314656	0.000713054	0.637653	gene body:BRAF
LINE:L1:L1M3_17_70214598_70215524	17	70214598	70215524	0.314434	4.43637e-05	0.305154	gene body:CD300LF
LINE:L1:L1MC5_6_107712178_107712671	6	107712178	107712671	0.313934	0.0016093	0.73459	gene body:PDSS2
LINE:L1:L1ME1_20_49812978_49813620	20	49812978	49813620	0.313725	0.000308806	0.52301	gene body:ATP9A
LINE:L1:L1ME4a_12_110719422_110720178	12	110719422	110720178	0.312959	5.42033e-05	0.305154	gene body:ALDH2
LINE:L1:L1MA4A_4_132666521_132667419	4	132666521	132667419	0.312787	0.00552655	0.879537	intergenic
LINE:L1:L1MEa_2_112583780_112584169	2	112583780	112584169	0.312594	0.000395358	0.567739	gene body:TMEM87B
LINE:L1:L1MC1_8_42066930_42068118	8	42066930	42068118	0.312589	0.000171318	0.44874	intergenic
LINE:L1:L1PA2_9_17439218_17439506	9	17439218	17439506	0.312417	0.00109517	0.700313	gene body:CNTLN
LINE:L1:L1MB8_14_83602334_83602485	14	83602334	83602485	0.311945	0.0013292	0.71314	intergenic
LINE:CR1:L3_8_124860746_124861085	8	124860746	124861085	0.311788	1.42413e-05	0.236931	gene body:FAM91A1
LINE:L1:L1MA9_7_138367528_138368169	7	138367528	138368169	0.311298	0.0019289	0.758042	gene body:ZC3HAV1L
LINE:L1:L1M5_20_3704861_3705657	20	3704861	3705657	0.310435	0.000111021	0.40696	intergenic
LINE:L1:L1MD2_15_65844336_65844869	15	65844336	65844869	0.309765	0.000483657	0.58505	gene body:MAP2K5
LINE:L1:L1MB5_22_40354579_40355593	22	40354579	40355593	0.30933	8.46734e-06	0.17423	gene body:XRCC6
LINE:L2:L2a_6_3473235_3474082	6	3473235	3474082	0.309273	0.00156669	0.731238	intergenic
LINE:L1:L1ME4a_8_141411948_141412603	8	141411948	141412603	0.308981	0.000492938	0.591349	gene body:TRAPPC9
LINE:L1:L1MD3_19_2608697_2609255	19	2608697	2609255	0.308658	0.012215	0.947668	gene body:GNG7
LINE:L1:L1MB7_10_13268640_13269681	10	13268640	13269681	0.308543	0.000461501	0.567739	gene body:MCM10
LINE:L1:L1M5_1_218998910_218999176	1	218998910	218999176	0.308389	0.000957503	0.671476	gene body:MOSC2
LINE:L1:L1MB4_22_21026407_21026780	22	21026407	21026780	0.307623	0.00205351	0.769513	intergenic
LINE:L1:L1PA6_4_14234333_14234724	4	14234333	14234724	0.307474	0.00272044	0.792306	intergenic
LINE:L1:L1MC4_11_46527453_46528784	11	46527453	46528784	0.307193	0.000200978	0.479175	gene body:AMBRA1
LINE:L1:L1MB2_13_77396661_77397505	13	77396661	77397505	0.307177	7.31031e-06	0.17423	gene body:EDNRB
LINE:L1:L1MC5_7_104983679_104984240	7	104983679	104984240	0.307146	0.00138203	0.71314	gene body:RINT1
LINE:L1:L1MB3_2_43840964_43841704	2	43840964	43841704	0.30688	0.000282497	0.518293	gene body:PLEKHH2
LINE:L1:L1MB2_13_47752550_47753280	13	47752550	47753280	0.306856	0.00659527	0.890337	intergenic
LINE:L1:L1MC4a_1_5966629_5967280	1	5966629	5967280	0.306843	0.00451042	0.85396	gene body:NPHP4
LINE:L1:L1MEd_1_109489500_109490550	1	109489500	109490550	0.306103	0.0026247	0.792306	gene body:KIAA1324
LINE:L1:L1MB7_6_4973871_4974786	6	4973871	4974786	0.305602	0.000285416	0.518293	intergenic
LINE:CR1:CR1_Mam_8_28225328_28225851	8	28225328	28225851	0.305566	0.0064539	0.889474	intergenic
LINE:L2:L2c_5_59240644_59241899	5	59240644	59241899	0.305232	0.000130341	0.439432	gene body:PDE4D
LINE:L1:L1MC_10_10986134_10986620	10	10986134	10986620	0.305133	0.00103791	0.689517	intergenic
LINE:L2:L2_3_198802349_198802799	3	198802349	198802799	0.304883	2.55659e-05	0.274893	intergenic
LINE:L1:L1ME1_11_47200011_47200967	11	47200011	47200967	0.304862	0.00104465	0.690829	gene body:DDB2
LINE:L2:L2_12_81338628_81339451	12	81338628	81339451	0.304596	0.00619002	0.88635	gene body:C12orf26
LINE:L1:L1PA16_13_86576015_86576839	13	86576015	86576839	0.304591	0.00497709	0.860229	intergenic
LINE:L1:L1MC4a_17_31248502_31249183	17	31248502	31249183	0.304528	0.00805721	0.91024	intergenic
LINE:CR1:L3_11_12358181_12359134	11	12358181	12359134	0.303653	0.00102996	0.688938	gene body:PARVA
LINE:L2:L2b_6_2509369_2510355	6	2509369	2510355	0.303447	4.27807e-06	0.154608	intergenic
LINE:CR1:L3_1_33071250_33071891	1	33071250	33071891	0.303324	2.30683e-05	0.274893	gene body:S100PBP
LINE:L1:HAL1_5_118655540_118655902	5	118655540	118655902	0.30244	0.00229599	0.783262	gene body:TNFAIP8
LINE:L1:L1PA15_13_101837922_101838486	13	101837922	101838486	0.302435	0.00288457	0.797107	gene body:FGF14
LINE:L2:L2a_17_74990550_74991459	17	74990550	74991459	0.301791	0.00380041	0.833237	intergenic
LINE:L1:L1PA4_19_61205645_61206330	19	61205645	61206330	0.30175	0.00227866	0.782217	gene body:NLRP5
LINE:L1:L1ME1_6_166448626_166450477	6	166448626	166450477	0.301572	5.10178e-05	0.305154	intergenic
LINE:L1:L1MCa_6_3851285_3851723	6	3851285	3851723	0.300342	0.0185756	0.972511	intergenic
LINE:L1:L1ME4a_7_147548046_147548611	7	147548046	147548611	0.300019	0.00464303	0.854157	gene body:CNTNAP2
LINE:L1:L1M2_2_144016557_144017618	2	144016557	144017618	0.299862	0.0028999	0.79857	gene body:ARHGAP15
LINE:L1:L1PA8A_5_163380047_163380325	5	163380047	163380325	0.299737	0.0133754	0.956417	intergenic
LINE:L2:L2b_8_53793324_53793565	8	53793324	53793565	0.299109	0.0449242	0.999979	intergenic
LINE:L1:L1ME1_7_37469073_37470095	7	37469073	37470095	0.298741	1.29254e-06	0.12508	intergenic
LINE:L2:L2a_8_77639209_77640056	8	77639209	77640056	0.298642	0.00320231	0.816934	intergenic
LINE:L2:L2b_17_9654115_9654491	17	9654115	9654491	0.298457	0.0116801	0.943073	intergenic
LINE:L1:L1M5_1_149790032_149790299	1	149790032	149790299	0.298408	0.0015574	0.730425	gene body:TUFT1
LINE:L1:L1MC5_16_48633195_48634073	16	48633195	48634073	0.298366	0.0018521	0.743459	intergenic
LINE:L1:L1ME1_7_117704535_117704999	7	117704535	117704999	0.298304	6.86415e-06	0.17423	intergenic
LINE:L2:L2b_5_53783024_53783490	5	53783024	53783490	0.297767	0.00461847	0.854157	intergenic
LINE:L1:L1MA4_4_9096855_9097526	4	9096855	9097526	0.297511	0.00141736	0.718557	intergenic
LINE:L1:L1ME4a_7_139620151_139620713	7	139620151	139620713	0.297334	0.000104275	0.403633	intergenic
LINE:L1:L1M6_9_32504728_32505387	9	32504728	32505387	0.297287	0.00142984	0.719594	gene body:DDX58
LINE:L1:L1M1_2_214017514_214018874	2	214017514	214018874	0.297282	8.19163e-05	0.362019	gene body:SPAG16
LINE:L1:L1M5_19_49778249_49778745	19	49778249	49778745	0.297219	0.00359626	0.832054	intergenic
LINE:L1:L1MB2_5_96384367_96385375	5	96384367	96385375	0.296427	4.576e-05	0.305154	gene body:LNPEP
LINE:L2:L2a_20_48790743_48791362	20	48790743	48791362	0.29627	0.00183862	0.741355	gene body:PARD6B
LINE:L1:L1MB4_16_9555150_9555639	16	9555150	9555639	0.295892	0.0175342	0.966525	intergenic
LINE:L2:L2c_12_68133434_68134086	12	68133434	68134086	0.295778	0.0138703	0.959422	intergenic
LINE:L2:L2a_3_7225588_7226073	3	7225588	7226073	0.2956	0.00890623	0.911183	gene body:GRM7
LINE:L2:L2b_4_38982242_38982781	4	38982242	38982781	0.294724	0.00228919	0.782781	gene body:RFC1
LINE:L1:L1MC5_14_35255466_35256009	14	35255466	35256009	0.294659	0.00525363	0.866519	gene body:RALGAPA1
LINE:L1:L1MC5_4_184985666_184986218	4	184985666	184986218	0.294654	0.00014377	0.44874	intergenic
LINE:L1:L1PA16_12_29951106_29951728	12	29951106	29951728	0.294359	0.000106403	0.406449	intergenic
LINE:L1:L1ME3A_20_5758718_5759531	20	5758718	5759531	0.293867	0.000136364	0.444029	gene body:C20orf196
LINE:L2:L2a_10_76850895_76851509	10	76850895	76851509	0.293351	0.000163636	0.44874	intergenic
LINE:L1:L1MB3_22_25516672_25517085	22	25516672	25517085	0.292887	0.00250766	0.792306	intergenic
LINE:L2:L2c_23_38499419_38499780	23	38499419	38499780	0.292879	0.0110886	0.940449	intergenic
LINE:L1:L1P3_13_85156333_85156474	13	85156333	85156474	0.292384	0.00337586	0.82258	intergenic
LINE:L1:L1MC4a_1_116066847_116067613	1	116066847	116067613	0.292188	0.000407236	0.567739	gene body:CASQ2
LINE:L2:L2a_13_93805907_93806790	13	93805907	93806790	0.291411	0.000750137	0.650073	gene body:GPC6
LINE:L2:L2b_1_230834028_230834465	1	230834028	230834465	0.291377	0.0070138	0.895431	intergenic
LINE:L2:L2a_1_62089250_62090156	1	62089250	62090156	0.291372	4.34467e-05	0.305154	gene body:INADL
LINE:L1:L1MD2_21_44604719_44605454	21	44604719	44605454	0.291263	0.00105434	0.694077	gene body:TRPM2
LINE:L1:L1ME4a_2_190930263_190930788	2	190930263	190930788	0.29126	0.00705182	0.897516	gene body:INPP1
LINE:L2:L2c_19_49631740_49632164	19	49631740	49632164	0.291221	0.00113357	0.702802	gene body:ZNF229
LINE:CR1:L3_4_10481805_10482551	4	10481805	10482551	0.291166	6.58223e-05	0.329466	intergenic
LINE:L1:L1PA4_2_56036229_56037324	2	56036229	56037324	0.291057	0.000939046	0.669438	intergenic
LINE:L2:L2c_4_99510675_99511182	4	99510675	99511182	0.290848	0.00276118	0.792306	gene body:RAP1GDS1
LINE:L1:L1MC4_10_23972633_23973370	10	23972633	23973370	0.290621	0.00408575	0.833237	intergenic
LINE:L1:L1MB5_17_18735612_18736629	17	18735612	18736629	0.290415	0.000422469	0.567739	gene body:PRPSAP2
LINE:L1:L1ME3_14_49326621_49328302	14	49326621	49328302	0.290384	0.000243112	0.511439	gene body:SDCCAG1
LINE:L2:L2_8_77389878_77391033	8	77389878	77391033	0.290066	0.00671702	0.890337	intergenic
LINE:L1:L1MC3_1_41469647_41470395	1	41469647	41470395	0.289936	0.00695171	0.895431	gene body:SCMH1
LINE:L1:L1PB4_13_67979947_67980842	13	67979947	67980842	0.289107	0.00308576	0.811299	intergenic
LINE:L1:L1PA6_6_3571305_3571595	6	3571305	3571595	0.28901	0.000114792	0.411426	intergenic
LINE:L2:L2b_2_127562403_127563559	2	127562403	127563559	0.288909	0.000100963	0.396093	gene body:BIN1
LINE:L2:L2a_3_9065103_9065682	3	9065103	9065682	0.288617	0.000435906	0.567739	gene body:SRGAP3
LINE:L1:L1MB3_3_12580286_12580855	3	12580286	12580855	0.288262	0.00692255	0.895431	gene body:MKRN2
LINE:CR1:L3b_14_68271430_68271864	14	68271430	68271864	0.288127	0.00121632	0.702802	intergenic
LINE:L1:L1MC4a_17_50921434_50922083	17	50921434	50922083	0.287994	0.00323221	0.818719	intergenic
LINE:L1:L1ME3_19_55615496_55616323	19	55615496	55616323	0.28767	0.00424463	0.837141	gene body:SPIB
LINE:L2:L2c_2_61866828_61867369	2	61866828	61867369	0.28741	0.00314475	0.812425	intergenic
LINE:L1:L1ME3E_2_68432328_68433130	2	68432328	68433130	0.287345	0.000929386	0.669438	intergenic
LINE:L1:L1M3_23_142861653_142862851	23	142861653	142862851	0.287222	0.0126375	0.952258	intergenic
LINE:L1:L1M3_6_15067637_15068393	6	15067637	15068393	0.286797	0.00280033	0.792306	intergenic
LINE:L1:L1ME1_6_30829875_30830762	6	30829875	30830762	0.286729	0.00339548	0.825353	intergenic
LINE:L1:L1M5_3_128845144_128845630	3	128845144	128845630	0.286649	0.0178906	0.968802	gene body:PODXL2
LINE:L2:L2c_3_15471140_15471533	3	15471140	15471533	0.286018	0.0390526	0.999979	gene body:COLQ
LINE:L1:L1ME3C_6_36195109_36195792	6	36195109	36195792	0.285523	0.00207823	0.769513	intergenic
LINE:L2:L2b_9_91113145_91113506	9	91113145	91113506	0.285476	0.0139466	0.959957	intergenic
LINE:L1:L1PA11_8_81161925_81162224	8	81161925	81162224	0.285014	0.0144142	0.959957	gene body:TPD52
LINE:L2:L2a_12_18196451_18197181	12	18196451	18197181	0.284837	0.0012838	0.712066	intergenic
LINE:L1:L1MC2_4_102875476_102876458	4	102875476	102876458	0.28448	0.0191819	0.97571	intergenic
LINE:L1:L1ME2_17_614037_615260	17	614037	615260	0.283919	0.000176211	0.44874	gene body:GLOD4
LINE:L1:L1ME3E_8_11439744_11440609	8	11439744	11440609	0.283523	0.00210781	0.769513	gene body:BLK
LINE:L1:L1MA8_10_64521854_64522335	10	64521854	64522335	0.283403	0.00252535	0.792306	intergenic
LINE:L1:L1MC5_23_70111143_70111538	23	70111143	70111538	0.283338	0.0327329	0.999979	intergenic
LINE:L2:L2a_6_139471640_139472071	6	139471640	139472071	0.282585	0.0160527	0.961683	intergenic
LINE:L2:L2b_1_154332894_154333090	1	154332894	154333090	0.282449	0.00154075	0.730425	intergenic
LINE:L2:L2_4_159937938_159938367	4	159937938	159938367	0.282439	0.00221606	0.776057	gene body:FNIP2
LINE:L1:L1ME4a_23_10066223_10066562	23	10066223	10066562	0.28193	0.0120945	0.947668	gene body:WWC3
LINE:L2:L2c_23_120608325_120609884	23	120608325	120609884	0.281803	0.0278577	0.997768	intergenic
LINE:L1:L1ME3C_5_74143335_74144026	5	74143335	74144026	0.281675	0.00821729	0.91024	gene body:FAM169A
LINE:L2:L2b_2_200952103_200952457	2	200952103	200952457	0.28156	0.000330607	0.536507	gene body:SPATS2L
LINE:L2:L2b_2_47404294_47405164	2	47404294	47405164	0.281432	0.00129453	0.712066	intergenic
LINE:L2:L2c_23_133191549_133191842	23	133191549	133191842	0.281193	0.0142208	0.959957	intergenic
LINE:L2:L2c_1_236090310_236090688	1	236090310	236090688	0.281021	0.0228414	0.990004	intergenic
LINE:L1:L1MC5_6_153195230_153195581	6	153195230	153195581	0.280948	0.00380149	0.833237	intergenic
LINE:CR1:L3_11_74907027_74907304	11	74907027	74907304	0.280877	0.00787194	0.908397	gene body:GDPD5
LINE:L1:L1MB7_8_98750465_98750971	8	98750465	98750971	0.280353	0.000436315	0.567739	gene body:MTDH
LINE:L2:L2c_10_114443999_114444180	10	114443999	114444180	0.280322	0.0351052	0.999979	gene body:VTI1A
LINE:CR1:CR1_Mam_15_35924822_35925367	15	35924822	35925367	0.28028	0.00221059	0.776057	intergenic
LINE:L1:L1PREC2_19_23363160_23363807	19	23363160	23363807	0.280072	0.000928028	0.669438	gene body:ZNF91
LINE:L2:L2c_4_95887119_95887705	4	95887119	95887705	0.280038	0.00203447	0.768135	intergenic
LINE:L1:L1MC4_20_48255286_48255780	20	48255286	48255780	0.28003	0.010535	0.93452	intergenic
LINE:L1:L1ME5_2_202567675_202568306	2	202567675	202568306	0.279931	0.000257896	0.518293	intergenic
LINE:L2:L2a_10_76909406_76909584	10	76909406	76909584	0.279824	0.0225103	0.990004	intergenic
LINE:L2:L2a_20_59255049_59255644	20	59255049	59255644	0.279769	0.00459803	0.854157	intergenic
LINE:L1:L1ME3C_1_235118358_235118744	1	235118358	235118744	0.279762	0.00246935	0.792306	gene body:MTR
LINE:L1:L1ME3A_16_85843648_85844184	16	85843648	85844184	0.279576	0.0349063	0.999979	intergenic
LINE:L1:L1MC5_19_37557807_37558377	19	37557807	37558377	0.279496	0.00360979	0.832054	gene body:ZNF507
LINE:L1:L1M5_15_39351857_39353282	15	39351857	39353282	0.279373	0.000910537	0.669438	gene body:CHP
LINE:L1:L1ME4a_1_33516712_33517609	1	33516712	33517609	0.279305	0.000148566	0.44874	gene body:ZNF362
LINE:L2:L2c_13_22987290_22987479	13	22987290	22987479	0.278987	0.000976592	0.676653	intergenic
LINE:L1:L1PBa_23_55781443_55782972	23	55781443	55782972	0.278768	0.000294391	0.518293	gene body:RRAGB
LINE:L1:L1MB8_2_10196360_10196850	2	10196360	10196850	0.278638	0.00326065	0.818719	intergenic
LINE:L1:L1ME1_17_17505935_17506626	17	17505935	17506626	0.278638	0.0132836	0.956417	intergenic
LINE:L1:L1MB3_12_131752665_131753552	12	131752665	131753552	0.278502	0.000339016	0.536507	gene body:POLE
LINE:L2:L2a_2_37653246_37653704	2	37653246	37653704	0.278153	0.000574487	0.60869	intergenic
LINE:L1:L1MB3_17_72851602_72853001	17	72851602	72853001	0.278033	0.000980874	0.678001	gene body:SEPT9
LINE:L2:L2a_13_31545590_31545863	13	31545590	31545863	0.277986	0.00371523	0.832879	gene body:FRY
LINE:L1:L1M7_3_180839745_180840207	3	180839745	180840207	0.277934	0.00392778	0.833237	intergenic
LINE:L1:L1MD3_5_10694232_10694781	5	10694232	10694781	0.277827	0.0192744	0.976775	gene body:ANKRD33B
LINE:L1:L1PA10_16_12961645_12962069	16	12961645	12962069	0.277642	0.0130045	0.952674	gene body:SHISA9
LINE:L1:L1PB1_4_40268405_40268871	4	40268405	40268871	0.277541	0.00170782	0.738548	gene body:RBM47
LINE:L1:L1MB7_16_88350583_88351506	16	88350583	88351506	0.277507	0.00118448	0.702802	gene body:FANCA
LINE:L1:L1ME4a_10_125165466_125165959	10	125165466	125165959	0.277481	0.00307536	0.811299	intergenic
LINE:L1:L1MB7_15_78711313_78712268	15	78711313	78712268	0.277329	0.00114384	0.702802	intergenic
LINE:L2:L2c_2_193094177_193094772	2	193094177	193094772	0.27703	0.0066317	0.890337	intergenic
LINE:L1:L1MC4_5_134675775_134676842	5	134675775	134676842	0.276886	0.00542634	0.872763	intergenic
LINE:L1:L1PA5_5_115327054_115327297	5	115327054	115327297	0.276845	0.0168825	0.966442	gene body:AQPEP
LINE:L1:L1M5_19_62044358_62045107	19	62044358	62045107	0.276842	0.000282894	0.518293	gene body:MIMT1
LINE:L2:L2c_12_100851537_100852337	12	100851537	100852337	0.27643	8.70621e-06	0.17423	intergenic
LINE:L1:L1M5_1_22061223_22061758	1	22061223	22061758	0.276396	0.000962264	0.671476	gene body:HSPG2
LINE:CR1:L3_11_95570991_95571477	11	95570991	95571477	0.276081	0.000261192	0.518293	gene body:MAML2
LINE:L1:L1MB2_20_60092742_60093252	20	60092742	60093252	0.275904	0.00304134	0.811299	intergenic
LINE:L1:L1MC4a_5_106528113_106528764	5	106528113	106528764	0.275724	0.00237685	0.791319	intergenic
LINE:L2:L2c_23_110348124_110349888	23	110348124	110349888	0.27552	3.85928e-05	0.305154	gene body:PAK3
LINE:L1:L1MC_3_129437206_129438177	3	129437206	129438177	0.27534	0.00594483	0.884413	gene body:EEFSEC
LINE:L2:L2b_19_45613048_45613477	19	45613048	45613477	0.275088	0.00352776	0.827877	intergenic
LINE:L1:L1PA15_5_74189647_74190336	5	74189647	74190336	0.2749	0.00108182	0.700025	gene body:FAM169A
LINE:L1:L1P3_11_102197991_102198177	11	102197991	102198177	0.274887	0.000593163	0.614089	intergenic
LINE:L1:L1M5_19_42015733_42017502	19	42015733	42017502	0.274749	0.00088923	0.669438	gene body:ZNF790
LINE:L1:L1MB7_1_39835436_39836317	1	39835436	39836317	0.274253	0.0143754	0.959957	intergenic
LINE:L1:L1MC4a_2_183210582_183211212	2	183210582	183211212	0.27418	0.0026554	0.792306	intergenic
LINE:L1:L1MC_1_20708435_20708918	1	20708435	20708918	0.274173	0.00178214	0.738548	intergenic
LINE:L2:L2a_8_62732062_62732806	8	62732062	62732806	0.27411	0.00777031	0.908397	gene body:ASPH
LINE:L1:L1ME4a_11_64953075_64953861	11	64953075	64953861	0.273868	0.00329998	0.820229	intergenic
LINE:L2:L2b_10_116037739_116038167	10	116037739	116038167	0.273729	0.00205995	0.769513	gene body:VWA2
LINE:L2:L2b_22_24000420_24001756	22	24000420	24001756	0.273638	0.000922332	0.669438	intergenic
LINE:L1:HAL1_23_133564746_133565382	23	133564746	133565382	0.27355	0.0263535	0.996554	gene body:PLAC1
LINE:L2:L2b_8_101091513_101092127	8	101091513	101092127	0.27349	0.00216341	0.769602	gene body:RGS22
LINE:L1:L1MB5_9_114626904_114627390	9	114626904	114627390	0.273435	0.00734798	0.901993	gene body:SNX30
LINE:L1:L1M5_23_44462636_44463083	23	44462636	44463083	0.273378	0.00664325	0.890337	intergenic
LINE:RTE:L4_1_32375188_32375764	1	32375188	32375764	0.273216	0.00217907	0.769602	gene body:KPNA6
LINE:L2:L2a_20_30765129_30765641	20	30765129	30765641	0.27308	0.000530936	0.601871	gene body:COMMD7
LINE:L1:L1PREC2_6_10109608_10110681	6	10109608	10110681	0.272867	0.00174872	0.738548	intergenic
LINE:L2:L2c_23_46722354_46723028	23	46722354	46723028	0.272783	0.00468699	0.854157	gene body:PHF16
LINE:L2:L2b_1_75787782_75789138	1	75787782	75789138	0.272642	0.000705432	0.637653	gene body:SLC44A5
LINE:L1:L1PB1_1_5955391_5955861	1	5955391	5955861	0.272181	0.0195385	0.977144	gene body:NPHP4
LINE:L1:L1MB7_2_97653400_97653838	2	97653400	97653838	0.272014	0.0084644	0.91024	intergenic
LINE:L1:L1MA6_6_48564582_48565460	6	48564582	48565460	0.271986	0.00406689	0.833237	intergenic
LINE:L1:L1M4_7_99947205_99948383	7	99947205	99948383	0.271975	0.000668947	0.628744	intergenic
LINE:L1:L1MB7_12_113491511_113492071	12	113491511	113492071	0.2719	0.0263063	0.995584	intergenic
LINE:L1:L1MC_5_117989695_117990439	5	117989695	117990439	0.271871	0.00317411	0.813628	intergenic
LINE:L1:L1ME2_16_4240800_4241364	16	4240800	4241364	0.27185	0.00605153	0.884413	intergenic
LINE:RTE:L4_7_36189530_36190110	7	36189530	36190110	0.271553	0.0171176	0.966525	gene body:EEPD1
LINE:L2:L2b_12_21909978_21910573	12	21909978	21910573	0.271323	0.0111884	0.940876	gene body:ABCC9
LINE:L1:L1MEc_17_74108369_74108880	17	74108369	74108880	0.271313	0.00339767	0.825353	intergenic
LINE:L1:L1MA4_4_175084446_175085103	4	175084446	175085103	0.27112	0.0109363	0.936692	intergenic
LINE:L1:L1ME4a_4_109362021_109362639	4	109362021	109362639	0.271011	0.00085029	0.668971	intergenic
LINE:L2:L2b_2_176577137_176578330	2	176577137	176578330	0.270854	0.0035407	0.827877	intergenic
LINE:L2:L2c_8_37874829_37875577	8	37874829	37875577	0.270833	0.00249831	0.792306	gene body:RAB11FIP1
LINE:L1:L1ME4a_12_1422144_1422741	12	1422144	1422741	0.270784	0.0201804	0.981823	gene body:ERC1
LINE:L1:L1MD_8_117949986_117951230	8	117949986	117951230	0.27064	0.000452938	0.567739	gene body:RAD21
LINE:L2:L2c_11_49063711_49064911	11	49063711	49064911	0.27057	0.037864	0.999979	intergenic
LINE:Dong-R4:Mam_R4_12_50444341_50445175	12	50444341	50445175	0.270513	0.00715952	0.898133	gene body:SCN8A
LINE:L2:L2a_5_139061958_139062765	5	139061958	139062765	0.270406	0.00354748	0.827877	intergenic
LINE:L1:L1M5_1_79987113_79987411	1	79987113	79987411	0.27039	0.0039034	0.833237	intergenic
LINE:L2:L2a_1_9823297_9824010	1	9823297	9824010	0.270338	0.00160849	0.73459	intergenic
LINE:L2:L2_4_57933616_57934378	4	57933616	57934378	0.270338	0.016866	0.966442	intergenic
LINE:L1:L1ME2z_3_187340648_187341148	3	187340648	187341148	0.270333	0.0121527	0.947668	intergenic
LINE:L1:L1ME2z_16_73029085_73029461	16	73029085	73029461	0.270286	0.00746822	0.905375	intergenic
LINE:L1:L1M5_14_57438635_57439168	14	57438635	57439168	0.269973	0.0480245	0.999979	intergenic
LINE:L1:L1ME3A_13_49130797_49131730	13	49130797	49131730	0.269957	0.000552742	0.607276	intergenic
LINE:L1:L1MC4a_12_56388340_56389254	12	56388340	56389254	0.269858	0.0187669	0.972893	gene body:OS9
LINE:L1:L1MB7_7_127911807_127912333	7	127911807	127912333	0.269569	0.00446195	0.852772	gene body:METTL2B
LINE:L1:L1ME4a_16_27589701_27590329	16	27589701	27590329	0.26917	0.00105005	0.692826	gene body:KIAA0556
LINE:L1:L1MEd_4_89312808_89313300	4	89312808	89313300	0.26887	0.014305	0.959957	intergenic
LINE:L2:L2b_2_29716539_29717653	2	29716539	29717653	0.268524	0.0002521	0.515407	gene body:ALK
LINE:L2:L2a_11_116037146_116037461	11	116037146	116037461	0.268511	0.0422379	0.999979	intergenic
LINE:L1:L1M5_23_44494806_44495209	23	44494806	44495209	0.268315	0.0107501	0.934924	intergenic
LINE:L1:L1ME3A_11_64854631_64855745	11	64854631	64855745	0.267919	0.0032685	0.818719	intergenic
LINE:CR1:L3_16_59350396_59351838	16	59350396	59351838	0.267757	3.35105e-05	0.304017	intergenic
LINE:L1:L1MC4_2_172563235_172563553	2	172563235	172563553	0.26728	0.0173536	0.966525	intergenic
LINE:L1:L1MD2_2_241951023_241952783	2	241951023	241952783	0.267111	9.83659e-05	0.396093	gene body:FARP2
LINE:L1:L1ME4a_7_38452945_38453597	7	38452945	38453597	0.266991	0.00227035	0.781865	gene body:AMPH
LINE:L1:L1MCc_19_14759813_14760856	19	14759813	14760856	0.266983	0.00323272	0.818719	intergenic
LINE:L1:L1M5_5_44326448_44327495	5	44326448	44327495	0.26697	0.00645364	0.889474	intergenic
LINE:L1:L1ME4a_3_180845916_180846537	3	180845916	180846537	0.266918	0.0013445	0.71314	intergenic
LINE:L1:L1ME1_1_25243322_25243921	1	25243322	25243921	0.266835	0.00352215	0.827877	intergenic
LINE:L1:L1ME2z_23_69460149_69460820	23	69460149	69460820	0.266835	0.0467554	0.999979	gene body:KIF4A
LINE:L1:HAL1_11_930287_931331	11	930287	931331	0.266668	0.000175201	0.44874	gene body:AP2A2
LINE:L2:L2b_9_100086178_100086950	9	100086178	100086950	0.266605	0.00113982	0.702802	intergenic
LINE:L1:L1MEg_12_1108219_1109286	12	1108219	1109286	0.266493	0.00116079	0.702802	gene body:ERC1
LINE:L1:L1MC4a_4_26324540_26324971	4	26324540	26324971	0.26647	0.0152385	0.959957	gene body:TBC1D19
LINE:L2:L2b_11_60728529_60729000	11	60728529	60729000	0.266269	0.0373996	0.999979	gene body:PGA3
LINE:L2:L2b_1_191550092_191550572	1	191550092	191550572	0.26618	0.0292737	0.999318	intergenic
LINE:L1:L1ME4a_22_41591111_41591604	22	41591111	41591604	0.266162	0.00586971	0.883513	intergenic
LINE:L1:L1MB5_10_105042592_105043118	10	105042592	105043118	0.26611	0.000682959	0.631558	intergenic
LINE:L1:L1M4_7_72425276_72425743	7	72425276	72425743	0.266076	0.0133579	0.956417	intergenic
LINE:L1:L1ME4a_6_69449826_69450205	6	69449826	69450205	0.26599	0.00843022	0.91024	gene body:BAI3
LINE:L1:L1MEd_7_81015140_81015764	7	81015140	81015764	0.265964	0.00916842	0.915423	intergenic
LINE:L1:L1MA9_8_19679947_19680732	8	19679947	19680732	0.265943	0.015523	0.959957	intergenic
LINE:L1:L1MEf_3_43641481_43642051	3	43641481	43642051	0.265745	0.00101962	0.685207	intergenic
LINE:L1:L1MEd_1_209383824_209384074	1	209383824	209384074	0.2649	0.042418	0.999979	intergenic
LINE:L2:L2a_2_128303665_128303960	2	128303665	128303960	0.264851	0.0301459	0.999979	intergenic
LINE:L1:L1PREC2_5_142322546_142323285	5	142322546	142323285	0.264796	0.0183903	0.971589	gene body:ARHGAP26
LINE:L2:L2c_17_34480375_34480821	17	34480375	34480821	0.264786	0.0051836	0.865761	gene body:LOC100131347
LINE:RTE:L4_3_58940275_58940655	3	58940275	58940655	0.264663	0.0149417	0.959957	gene body:C3orf67
LINE:L1:L1M3_23_121742795_121743203	23	121742795	121743203	0.264525	0.00659985	0.890337	intergenic
LINE:L1:L1ME5_12_97283959_97285042	12	97283959	97285042	0.264358	0.000416673	0.567739	intergenic
LINE:L1:L1ME4a_19_49622406_49623271	19	49622406	49623271	0.264306	0.0226857	0.990004	gene body:ZNF229
LINE:L1:L1ME3A_8_124084314_124085486	8	124084314	124085486	0.264298	0.00118711	0.702802	intergenic
LINE:L2:L2a_3_175531324_175532206	3	175531324	175532206	0.264225	4.04255e-05	0.305154	intergenic
LINE:L1:L1P1_2_233592510_233593094	2	233592510	233593094	0.264139	0.00935073	0.919662	intergenic
LINE:L1:L1M5_6_151894853_151895667	6	151894853	151895667	0.26404	0.00840832	0.91024	gene body:C6orf97
LINE:L1:HAL1_12_121476357_121476852	12	121476357	121476852	0.263842	0.00462758	0.854157	intergenic
LINE:L1:L1MB1_12_53634771_53635379	12	53634771	53635379	0.263785	5.58179e-06	0.162047	gene body:KIAA0748
LINE:L2:L2c_9_79939487_79940326	9	79939487	79940326	0.263699	0.000808672	0.665065	intergenic
LINE:L1:L1M5_14_96821158_96822115	14	96821158	96822115	0.263587	8.35487e-05	0.362019	intergenic
LINE:L1:L1MB5_8_95108025_95108866	8	95108025	95108866	0.263435	0.00954006	0.92053	intergenic
LINE:L1:L1ME1_4_119719100_119719802	4	119719100	119719802	0.263355	4.63883e-05	0.305154	intergenic
LINE:L1:L1PA16_20_50322096_50323033	20	50322096	50323033	0.263355	0.0125764	0.952258	intergenic
LINE:RTE:L4_7_18236344_18236717	7	18236344	18236717	0.263315	0.0425589	0.999979	intergenic
LINE:L1:L1M5_1_191026440_191026924	1	191026440	191026924	0.263143	0.012734	0.952628	intergenic
LINE:L2:L2c_15_48975609_48976586	15	48975609	48976586	0.263122	0.000869562	0.669438	intergenic
LINE:L2:L2a_6_27754120_27757587	6	27754120	27757587	0.263104	0.0115537	0.942463	intergenic
LINE:L1:L1PA15_1_61978522_61978999	1	61978522	61978999	0.262984	0.00863169	0.91024	intergenic
LINE:L1:L1MB8_23_102442177_102442751	23	102442177	102442751	0.262966	0.0221046	0.986295	intergenic
LINE:L1:L1ME3C_1_238730104_238731020	1	238730104	238731020	0.262904	0.00612983	0.884413	gene body:GREM2
LINE:L1:L1MC3_14_101889243_101890195	14	101889243	101890195	0.262737	0.00997272	0.925791	gene body:CINP
LINE:L1:L1M5_14_101512725_101513341	14	101512725	101513341	0.262531	0.00168703	0.738548	gene body:DYNC1H1
LINE:L2:L2c_13_77936661_77937049	13	77936661	77937049	0.262481	0.000347137	0.536507	intergenic
LINE:L1:L1MB7_3_2895598_2896561	3	2895598	2896561	0.262208	0.00586532	0.883513	gene body:CNTN4
LINE:L1:L1ME3A_7_75256006_75256535	7	75256006	75256535	0.262038	4.79302e-06	0.154608	promoter:CCL26
LINE:L1:L1MB5_10_114616346_114616957	10	114616346	114616957	0.261605	0.0146966	0.959957	intergenic
LINE:L2:L2a_17_71025365_71026192	17	71025365	71026192	0.261598	0.00484661	0.855341	gene body:TSEN54
LINE:L1:L1M5_20_34740008_34740551	20	34740008	34740551	0.261558	0.021063	0.982972	gene body:NDRG3
LINE:L2:L2b_1_216463099_216463680	1	216463099	216463680	0.261514	0.0131976	0.956417	intergenic
LINE:L1:L1MB5_16_85594971_85595652	16	85594971	85595652	0.261449	0.0156949	0.959957	intergenic
LINE:L2:L2a_2_15919636_15920300	2	15919636	15920300	0.261433	0.00126581	0.711312	intergenic
LINE:L1:L1MC_8_23069978_23070463	8	23069978	23070463	0.261131	0.0092436	0.91699	gene body:TNFRSF10D
LINE:L1:L1ME4a_4_39879752_39880370	4	39879752	39880370	0.261019	0.00498643	0.860229	gene body:RHOH
LINE:L1:L1ME4a_14_66513285_66514194	14	66513285	66514194	0.260959	0.0330265	0.999979	gene body:GPHN
LINE:L1:L1ME4a_12_67605241_67605827	12	67605241	67605827	0.260466	0.00859795	0.91024	gene body:CPM
LINE:L1:L1MC5_2_63232819_63233278	2	63232819	63233278	0.260432	0.00478191	0.854157	gene body:C2orf86
LINE:L2:L2c_4_6948646_6949191	4	6948646	6949191	0.260375	0.0130163	0.95274	intergenic
LINE:L1:L1MD2_5_2339018_2340312	5	2339018	2340312	0.260323	0.00197176	0.761232	intergenic
LINE:L1:L1M5_15_33004361_33005051	15	33004361	33005051	0.260185	0.0313229	0.999979	gene body:AQR
LINE:L1:L1MA5_3_164601475_164601961	3	164601475	164601961	0.260114	0.0292987	0.999318	intergenic
LINE:L1:L1MC4_19_39255825_39256650	19	39255825	39256650	0.260067	0.00011892	0.415952	intergenic
LINE:L2:L2a_9_123861306_123861684	9	123861306	123861684	0.260047	0.0376539	0.999979	gene body:TTLL11
LINE:L1:L1ME3C_16_46511830_46512228	16	46511830	46512228	0.259932	0.00214753	0.769602	intergenic
LINE:L1:L1MC4_3_66022897_66023580	3	66022897	66023580	0.25951	0.0271788	0.997723	intergenic
LINE:L2:L2a_21_24413103_24413611	21	24413103	24413611	0.259374	0.000877503	0.669438	intergenic
LINE:L1:L1MB7_5_122021290_122022362	5	122021290	122022362	0.259301	0.000219387	0.493728	intergenic
LINE:L1:L1PB1_12_99353040_99353851	12	99353040	99353851	0.259264	0.00206575	0.769513	intergenic
LINE:L1:L1ME4a_14_34975100_34976395	14	34975100	34976395	0.25921	0.0252957	0.992151	intergenic
LINE:L1:L1MB7_10_114469176_114470289	10	114469176	114470289	0.259205	0.000246456	0.513233	gene body:VTI1A
LINE:L2:L2c_2_62788936_62790000	2	62788936	62790000	0.259165	0.00853601	0.91024	gene body:EHBP1
LINE:L2:L2a_14_76529846_76530556	14	76529846	76530556	0.259145	0.0170988	0.966525	intergenic
LINE:CR1:L3_12_50718434_50719619	12	50718434	50719619	0.259046	0.00248585	0.792306	promoter:NR4A1
LINE:L2:L2a_16_83748613_83749692	16	83748613	83749692	0.258944	0.0290541	0.999318	intergenic
LINE:L2:L2a_6_6718492_6719032	6	6718492	6719032	0.258853	0.000825267	0.668971	intergenic
LINE:L1:L1M5_11_18229146_18230014	11	18229146	18230014	0.258793	0.00283346	0.792306	intergenic
LINE:L1:L1ME3F_2_25759710_25760991	2	25759710	25760991	0.258516	0.000611145	0.619581	intergenic
LINE:L1:L1MC4_1_8516927_8518160	1	8516927	8518160	0.258498	0.00175474	0.738548	gene body:RERE
LINE:L1:L1MC4_20_36358293_36359562	20	36358293	36359562	0.258284	0.00210063	0.769513	intergenic
LINE:L1:L1ME3B_5_109043727_109043856	5	109043727	109043856	0.258222	0.000535691	0.601871	intergenic
LINE:L2:L2a_7_142729579_142730439	7	142729579	142730439	0.258063	0.0271437	0.997723	gene body:CLCN1
LINE:L1:L1ME4a_7_105261608_105262274	7	105261608	105262274	0.257998	0.00055851	0.607276	gene body:ATXN7L1
LINE:L1:L1MB1_13_89025810_89026438	13	89025810	89026438	0.257992	0.0175008	0.966525	intergenic
LINE:CR1:L3_11_134078914_134079106	11	134078914	134079106	0.257943	0.0111917	0.940876	intergenic
LINE:L1:L1PA14_2_225966231_225966814	2	225966231	225966814	0.257899	0.0127005	0.952258	intergenic
LINE:L1:L1M5_9_76826903_76827343	9	76826903	76827343	0.257841	0.000217095	0.492387	gene body:C9orf41
LINE:L1:L1ME4a_9_103256200_103256922	9	103256200	103256922	0.257732	0.00394231	0.833237	intergenic
LINE:L2:L2b_10_121003927_121005455	10	121003927	121005455	0.257669	0.00530085	0.869279	gene body:GRK5
LINE:L1:L1MC_5_177815991_177816487	5	177815991	177816487	0.257607	0.0229642	0.990004	gene body:COL23A1
LINE:L2:L2c_14_34618946_34619243	14	34618946	34619243	0.257534	0.00890175	0.911183	gene body:FAM177A1
LINE:L1:L1MB3_22_42781720_42782285	22	42781720	42782285	0.257346	0.0185822	0.972511	gene body:PARVB
LINE:L1:L1ME4a_15_36672256_36672799	15	36672256	36672799	0.257296	0.0106785	0.934924	intergenic
LINE:L1:L1ME3A_23_133191916_133192465	23	133191916	133192465	0.25721	0.023968	0.990828	intergenic
LINE:L1:L1M5_14_64138885_64139472	14	64138885	64139472	0.2572	0.00417618	0.833237	intergenic
LINE:L1:L1MEc_2_99126791_99127636	2	99126791	99127636	0.257189	0.0019939	0.765162	gene body:TSGA10
LINE:L1:L1ME5_10_90453877_90454420	10	90453877	90454420	0.257187	4.96267e-05	0.305154	intergenic
LINE:L1:L1P4_1_243167944_243168518	1	243167944	243168518	0.257169	0.000200333	0.479175	intergenic
LINE:L1:L1ME4a_18_12673419_12673907	18	12673419	12673907	0.257158	0.000134882	0.444029	gene body:CEP76
LINE:L1:L1MB8_6_56950370_56951248	6	56950370	56951248	0.257101	0.00135108	0.71314	gene body:BEND6
LINE:L1:L1PA15_16_64568622_64569387	16	64568622	64569387	0.257096	0.0132415	0.956417	intergenic
LINE:L2:L2a_3_101369400_101369878	3	101369400	101369878	0.257085	0.00819418	0.91024	gene body:C3orf26
LINE:L1:L1ME2_20_34057686_34058644	20	34057686	34058644	0.256939	0.00185733	0.743459	gene body:C20orf152
LINE:L2:L2b_4_54654788_54655764	4	54654788	54655764	0.256918	0.00853594	0.91024	intergenic
LINE:L2:L2c_11_109489650_109490492	11	109489650	109490492	0.256778	0.000187578	0.46945	gene body:ZC3H12C
LINE:L1:L1PA8_2_186299923_186300394	2	186299923	186300394	0.256759	0.015691	0.959957	intergenic
LINE:L2:L2_19_1586176_1586452	19	1586176	1586452	0.256634	0.000642762	0.619581	gene body:TCF3
LINE:L1:L1MC_5_171434800_171435584	5	171434800	171435584	0.256168	0.00637061	0.889474	gene body:STK10
LINE:L2:L2a_4_90050584_90051258	4	90050584	90051258	0.255928	0.000944891	0.670695	gene body:FAM13A
LINE:CR1:L3_1_238691482_238692155	1	238691482	238692155	0.255902	0.00935999	0.919662	gene body:FMN2
LINE:L1:L1M5_2_77533574_77534405	2	77533574	77534405	0.255753	0.0086093	0.91024	gene body:LRRTM4
LINE:L1:L1ME3B_3_45444074_45444654	3	45444074	45444654	0.25567	0.00378964	0.833237	gene body:LARS2
LINE:L1:L1ME4a_15_33119340_33119758	15	33119340	33119758	0.255628	0.0131182	0.954243	intergenic
LINE:L1:L1MA6_7_23550146_23550857	7	23550146	23550857	0.25555	0.00704925	0.897516	intergenic
LINE:L1:L1ME4a_10_100176451_100176683	10	100176451	100176683	0.255318	0.000906714	0.669438	gene body:HPS1
LINE:L2:L2c_6_107905638_107906342	6	107905638	107906342	0.255266	0.00997234	0.925791	intergenic
LINE:L2:L2c_7_148016859_148018133	7	148016859	148018133	0.255151	0.00232789	0.788285	intergenic
LINE:L2:L2c_12_89588993_89589673	12	89588993	89589673	0.255083	0.00841181	0.91024	intergenic
LINE:L1:L1M7_18_3723157_3724232	18	3723157	3724232	0.25501	0.00109079	0.700025	gene body:DLGAP1
LINE:L2:L2b_15_69473633_69474200	15	69473633	69474200	0.254922	0.00769312	0.908397	gene body:THSD4
LINE:L1:L1M5_5_177610158_177611192	5	177610158	177611192	0.254888	0.004541	0.85396	gene body:COL23A1
LINE:L1:L1M5_19_44017357_44018131	19	44017357	44018131	0.254882	0.0107037	0.934924	intergenic
LINE:L1:L1PA6_20_39979267_39979563	20	39979267	39979563	0.254567	0.00673294	0.890337	intergenic
LINE:L1:L1MD3_14_54405806_54406268	14	54405806	54406268	0.254559	0.004967	0.860229	gene body:GCH1
LINE:L2:L2a_19_14111736_14113017	19	14111736	14113017	0.254512	0.00611362	0.884413	intergenic
LINE:L1:L1ME3B_23_16698144_16699050	23	16698144	16699050	0.254468	0.00673667	0.890337	intergenic
LINE:L1:L1MEg_12_100422399_100422983	12	100422399	100422983	0.254359	0.0017481	0.738548	intergenic
LINE:CR1:L3_16_53639184_53639480	16	53639184	53639480	0.254147	0.0225846	0.990004	intergenic
LINE:L1:L1MC4_11_17921905_17922677	11	17921905	17922677	0.253712	0.0133069	0.956417	gene body:SERGEF
LINE:L2:L2a_2_236008976_236009553	2	236008976	236009553	0.253652	0.000166255	0.44874	intergenic
LINE:L1:L1MC5_6_123168386_123169007	6	123168386	123169007	0.253287	0.0105326	0.93452	gene body:SMPDL3A
LINE:L2:L2c_17_20594766_20595229	17	20594766	20595229	0.253235	0.0054578	0.874915	intergenic
LINE:L1:L1M5_8_16091753_16092439	8	16091753	16092439	0.253141	0.0149454	0.959957	gene body:MSR1
LINE:L1:L1M4b_18_46178178_46179637	18	46178178	46179637	0.253029	0.000147716	0.44874	intergenic
LINE:L1:L1MB1_2_215200355_215201176	2	215200355	215201176	0.252943	0.0126877	0.952258	intergenic
LINE:L2:L2c_1_32375787_32377036	1	32375787	32377036	0.25293	0.000773483	0.654671	gene body:KPNA6
LINE:L2:L2a_6_44575317_44576180	6	44575317	44576180	0.252901	0.00149382	0.72913	intergenic
LINE:L1:L1MC3_10_73471703_73472192	10	73471703	73472192	0.252831	0.0200832	0.981823	intergenic
LINE:L1:L1PA17_6_2470297_2470984	6	2470297	2470984	0.2528	0.00139883	0.718026	intergenic
LINE:L2:L2c_1_113952061_113953402	1	113952061	113953402	0.252758	0.000436317	0.567739	gene body:MAGI3
LINE:L2:L2c_10_80045799_80046384	10	80045799	80046384	0.252742	0.00255068	0.792306	intergenic
LINE:L1:L1MB5_14_68641529_68642489	14	68641529	68642489	0.252675	0.0083303	0.91024	gene body:DCAF5
LINE:L2:L2a_11_113616742_113617129	11	113616742	113617129	0.252487	0.00449954	0.85396	gene body:ZBTB16
LINE:L1:L1MB7_1_176632590_176633740	1	176632590	176633740	0.25244	0.000202707	0.479175	gene body:RASAL2
LINE:L2:L2a_20_39088501_39089433	20	39088501	39089433	0.252419	4.5447e-05	0.305154	intergenic
LINE:L1:L1ME2_16_49017522_49018305	16	49017522	49018305	0.252362	0.00905511	0.915237	intergenic
LINE:L1:L1MA9_21_18755108_18755658	21	18755108	18755658	0.252317	0.0397277	0.999979	intergenic
LINE:L1:L1ME3A_2_172302762_172303387	2	172302762	172303387	0.252304	0.00712933	0.898133	gene body:DYNC1I2
LINE:L1:L1MEg_13_42035876_42037406	13	42035876	42037406	0.252247	0.00194854	0.758979	gene body:TNFSF11
LINE:L1:L1MC4a_8_42335899_42336455	8	42335899	42336455	0.251986	0.00916489	0.915423	gene body:POLB
LINE:L1:L1MC4_1_5924275_5925326	1	5924275	5925326	0.251893	0.00273945	0.792306	gene body:NPHP4
LINE:L1:L1M5_1_148423166_148423933	1	148423166	148423933	0.251806	0.00599108	0.884413	intergenic
LINE:L1:L1MC4a_23_15199440_15200051	23	15199440	15200051	0.251653	0.0394544	0.999979	intergenic
LINE:L1:L1MEb_22_23083839_23084716	22	23083839	23084716	0.251528	0.000448552	0.567739	gene body:CYTSA
LINE:L1:L1ME4a_10_29389727_29390303	10	29389727	29390303	0.25135	0.00214584	0.769602	intergenic
LINE:L1:L1ME3C_8_41406181_41407464	8	41406181	41407464	0.251249	0.00333735	0.821522	intergenic
LINE:L1:L1MC4_2_47086037_47086316	2	47086037	47086316	0.251243	0.00695696	0.895431	gene body:TTC7A
LINE:L1:L1MB3_2_91120033_91120616	2	91120033	91120616	0.251157	0.00231605	0.78733	intergenic
LINE:L1:L1MC5_11_17214833_17215377	11	17214833	17215377	0.251017	0.000536954	0.601871	intergenic
LINE:L1:L1MB3_2_48874420_48875286	2	48874420	48875286	0.250949	0.00313937	0.812425	intergenic
LINE:L1:L1MB4_20_3766957_3767494	20	3766957	3767494	0.250936	0.00417875	0.833237	intergenic
LINE:L2:L2a_14_73531244_73531894	14	73531244	73531894	0.250725	0.00796707	0.908496	gene body:ENTPD5
LINE:L1:L1MA4_6_125924061_125925225	6	125924061	125925225	0.250722	0.0141869	0.959957	intergenic
LINE:L2:L2_6_70462359_70463071	6	70462359	70463071	0.250563	0.000802362	0.663636	gene body:LMBRD1
LINE:L1:L1P3_6_86677131_86677947	6	86677131	86677947	0.250563	0.0185952	0.972511	intergenic
LINE:L1:L1ME4a_7_3883762_3884253	7	3883762	3884253	0.250547	0.000254644	0.516968	gene body:SDK1
LINE:L1:L1MEe_20_44779216_44779808	20	44779216	44779808	0.250493	0.0127834	0.952628	gene body:SLC2A10
LINE:L1:L1MC5_22_19770606_19771363	22	19770606	19771363	0.250464	0.00214469	0.769602	intergenic
LINE:L1:L1ME4a_17_33251933_33252490	17	33251933	33252490	0.250446	0.0239616	0.990828	intergenic
LINE:L1:L1ME4a_3_21923748_21924064	3	21923748	21924064	0.250344	0.00583721	0.883513	intergenic
LINE:L1:L1ME4a_11_73973544_73973996	11	73973544	73973996	0.250308	0.0219006	0.983774	intergenic
LINE:L1:L1MEd_1_14103588_14105357	1	14103588	14105357	0.250125	0.0030775	0.811299	intergenic
LINE:L1:L1MD_6_2989079_2990212	6	2989079	2990212	0.250112	0.00408246	0.833237	intergenic
LINE:L1:L1MA9_5_119699944_119700613	5	119699944	119700613	0.250078	0.00419039	0.833237	intergenic
LINE:L1:L1MB3_15_78065123_78065854	15	78065123	78065854	0.250026	0.00174477	0.738548	intergenic
LINE:L1:L1ME4a_1_51917605_51919015	1	51917605	51919015	0.250005	0.00764836	0.908397	gene body:OSBPL9

## Sheet: t(8,21)
ID	chrom	start	end	AMD	P.Value	adj.P.Val	promoter/gene body/intergenic				AMD= absolute methylation difference, Red= hypermethylated, Green= hypomethylated
LINE:L2:L2b_7_3107275_3107457	7	3107275	3107457	0.549173	0.00280848	0.724662	intergenic
LINE:L2:L2c_14_91414619_91414890	14	91414619	91414890	0.547369	0.0010635	0.613098	gene body:FBLN5
LINE:L1:L1MD2_10_134470009_134470707	10	134470009	134470707	0.525008	5.95747e-06	0.145311	intergenic
LINE:L1:L1MC5_13_41240948_41241607	13	41240948	41241607	0.50262	2.7896e-06	0.134976	gene body:KIAA0564
LINE:L2:L2a_6_160160540_160161205	6	160160540	160161205	0.498291	3.41716e-06	0.141721	gene body:PNLDC1
LINE:L2:L2_19_52020066_52020730	19	52020066	52020730	0.479184	0.000114452	0.392763	intergenic
LINE:L1:L1ME3F_20_59396289_59397085	20	59396289	59397085	0.454859	0.000493955	0.52146	gene body:CDH4
LINE:L1:L1MEg_2_242412794_242413519	2	242412794	242413519	0.443231	2.21664e-05	0.245334	intergenic
LINE:L2:L2a_9_115485907_115486481	9	115485907	115486481	0.436191	0.000244755	0.447317	intergenic
LINE:L1:L1MC5_9_71098353_71099099	9	71098353	71099099	0.432804	0.000264197	0.447729	intergenic
LINE:L2:L2_23_152926165_152927209	23	152926165	152927209	0.431661	0.000172621	0.417618	intergenic
LINE:L2:L2a_5_176724732_176725130	5	176724732	176725130	0.429702	8.21481e-05	0.364038	gene body:RGS14
LINE:CR1:L3_8_56967083_56967568	8	56967083	56967568	0.42751	0.00829279	0.848422	gene body:LYN
LINE:L2:L2a_23_64774088_64774700	23	64774088	64774700	0.424013	2.40766e-06	0.134976	intergenic
LINE:L2:L2b_9_134049572_134050182	9	134049572	134050182	0.422063	5.13359e-06	0.145311	gene body:NTNG2
LINE:L2:L2c_14_96143048_96143459	14	96143048	96143459	0.419654	1.48899e-05	0.227512	intergenic
LINE:L2:L2a_23_96515139_96515738	23	96515139	96515738	0.418806	0.00135183	0.642055	gene body:DIAPH2
LINE:L2:L2c_17_2675502_2676474	17	2675502	2676474	0.418546	8.61014e-05	0.367593	gene body:RAP1GAP2
LINE:L2:L2c_23_9933628_9934005	23	9933628	9934005	0.416766	0.00256527	0.717293	intergenic
LINE:L1:L1M5_23_106360838_106361501	23	106360838	106361501	0.413962	2.92417e-05	0.249684	gene body:CXorf41
LINE:L1:L1MB7_14_103239908_103240864	14	103239908	103240864	0.409579	1.59751e-07	0.0336626	gene body:XRCC3
LINE:CR1:L3_3_143947200_143947596	3	143947200	143947596	0.409228	0.000203671	0.437987	gene body:TRPC1
LINE:L2:L2c_13_109512795_109513090	13	109512795	109513090	0.408758	0.00268248	0.722285	intergenic
LINE:L1:L1MC4_11_68554429_68555109	11	68554429	68555109	0.405081	0.000392491	0.486651	intergenic
LINE:L2:L2a_23_95869312_95869808	23	95869312	95869808	0.404059	0.000727894	0.560621	gene body:DIAPH2
LINE:L2:L2c_14_35472215_35472588	14	35472215	35472588	0.400817	0.0131143	0.882375	intergenic
LINE:RTE:L4_4_153062048_153063298	4	153062048	153063298	0.399136	7.02413e-05	0.345278	intergenic
LINE:L2:L2c_1_45369605_45370054	1	45369605	45370054	0.397448	0.000242989	0.447317	gene body:ZSWIM5
LINE:L2:L2b_4_7341841_7342180	4	7341841	7342180	0.395111	0.000193623	0.432714	gene body:SORCS2
LINE:L1:L1ME3A_4_184386782_184387366	4	184386782	184387366	0.394838	0.00612707	0.811386	gene body:WWC2
LINE:L2:L2a_12_61380576_61381156	12	61380576	61381156	0.39272	4.87907e-05	0.301374	gene body:PPM1H
LINE:L2:L2c_14_73356470_73356962	14	73356470	73356962	0.392418	4.77504e-05	0.301374	intergenic
LINE:L2:L2b_1_33022607_33023118	1	33022607	33023118	0.392121	2.31906e-07	0.0336626	gene body:YARS
LINE:L2:L2b_2_123017087_123017676	2	123017087	123017676	0.392073	0.000907727	0.595754	intergenic
LINE:L1:L1MB7_11_75785387_75786189	11	75785387	75786189	0.390414	1.39572e-05	0.227512	intergenic
LINE:L2:L2_16_56116229_56116948	16	56116229	56116948	0.387952	6.0064e-06	0.145311	gene body:CCDC102A
LINE:L1:L1ME3_10_126274372_126275024	10	126274372	126275024	0.387833	0.000942292	0.599911	gene body:LHPP
LINE:L1:L1MC4a_17_25803355_25803852	17	25803355	25803852	0.386815	0.000475972	0.510886	gene body:CPD
LINE:L1:L1MC5_9_135436356_135437070	9	135436356	135437070	0.385972	0.000428451	0.495874	intergenic
LINE:CR1:L3_16_55245281_55245758	16	55245281	55245758	0.385462	0.000652747	0.551475	intergenic
LINE:L2:L2a_12_19761144_19761555	12	19761144	19761555	0.385446	0.00218047	0.699459	intergenic
LINE:L1:L1MC5_9_131054391_131054920	9	131054391	131054920	0.385186	0.00027121	0.449919	intergenic
LINE:L1:L1MC5_1_47824662_47825395	1	47824662	47825395	0.382587	0.000740968	0.560621	intergenic
LINE:RTE:L4_17_76210141_76210909	17	76210141	76210909	0.380522	0.000362902	0.484548	gene body:RPTOR
LINE:L1:L1MA5A_1_228528298_228528495	1	228528298	228528495	0.380455	0.00733509	0.837056	gene body:PGBD5
LINE:L1:L1M4_21_46676638_46677338	21	46676638	46677338	0.379267	5.69666e-05	0.327891	gene body:PCNT
LINE:L1:L1ME3C_20_18670133_18670908	20	18670133	18670908	0.378921	0.00291338	0.726361	gene body:DTD1
LINE:L2:L2a_15_19805607_19805955	15	19805607	19805955	0.378507	0.000149464	0.407444	gene body:LOC727924
LINE:L1:L1MC5_18_13128987_13129580	18	13128987	13129580	0.376889	0.00301068	0.726361	intergenic
LINE:L1:L1ME4a_7_148224018_148224592	7	148224018	148224592	0.375994	0.00409888	0.766472	intergenic
LINE:L1:L1MC4a_8_145106893_145107360	8	145106893	145107360	0.375172	0.000259882	0.447729	gene body:PLEC
LINE:L1:L1MB8_12_123843843_123844867	12	123843843	123844867	0.375077	0.00101351	0.609184	gene body:SCARB1
LINE:L2:L2a_19_12927726_12928180	19	12927726	12928180	0.374735	2.63465e-05	0.245334	gene body:GADD45GIP1
LINE:RTE:L4_2_218657654_218658306	2	218657654	218658306	0.374383	0.000486561	0.515529	gene body:RUFY4
LINE:L1:L1ME2z_4_86544036_86544415	4	86544036	86544415	0.369294	0.0017981	0.672212	intergenic
LINE:L2:L2c_15_68191339_68191600	15	68191339	68191600	0.368886	0.00188313	0.673501	intergenic
LINE:L1:L1M5_15_39662189_39663081	15	39662189	39663081	0.367985	0.000403525	0.490161	intergenic
LINE:L2:L2a_20_32096312_32096991	20	32096312	32096991	0.36756	0.00016875	0.417547	gene body:RALY
LINE:L1:L1MB8_4_119387824_119388376	4	119387824	119388376	0.366544	0.0196165	0.918731	gene body:NDST3
LINE:L2:L2c_12_113765268_113765607	12	113765268	113765607	0.366143	0.00556075	0.7964	intergenic
LINE:L1:L1MB3_1_41367445_41368854	1	41367445	41368854	0.365895	1.18462e-05	0.227512	gene body:SCMH1
LINE:L1:L1ME4a_2_11512376_11512800	2	11512376	11512800	0.365126	2.12841e-05	0.245334	gene body:E2F6
LINE:L1:L1MEc_1_108977719_108978299	1	108977719	108978299	0.364886	9.02695e-05	0.369933	gene body:FAM102B
LINE:L1:L1M5_17_38582912_38583297	17	38582912	38583297	0.364851	0.00174316	0.671478	gene body:NBR1
LINE:L1:L1MC4a_16_50556910_50557181	16	50556910	50557181	0.364479	5.76014e-05	0.327891	intergenic
LINE:L2:L2c_8_74823842_74824520	8	74823842	74824520	0.363327	0.000905922	0.595754	intergenic
LINE:L1:L1MEc_8_142243621_142244202	8	142243621	142244202	0.362575	0.00394128	0.758695	gene body:DENND3
LINE:L2:L2a_5_149408619_149409061	5	149408619	149409061	0.360797	0.000682447	0.552159	gene body:HMGXB3
LINE:L1:L1MEg_6_2727883_2729517	6	2727883	2729517	0.360134	0.000243264	0.447317	intergenic
LINE:L1:HAL1-3A_ME_2_238530641_238531189	2	238530641	238531189	0.360108	0.00136264	0.642055	intergenic
LINE:L2:L2c_3_186932482_186932797	3	186932482	186932797	0.358224	0.00636944	0.81667	gene body:IGF2BP2
LINE:L2:L2b_19_34803067_34804754	19	34803067	34804754	0.357808	2.50676e-05	0.245334	intergenic
LINE:L2:L2c_6_11086428_11086960	6	11086428	11086960	0.357682	0.000640071	0.551397	intergenic
LINE:L2:L2b_23_152511444_152511679	23	152511444	152511679	0.357423	0.000642967	0.551475	gene body:FAM58A
LINE:L2:L2c_11_103942673_103943232	11	103942673	103943232	0.356603	0.000546093	0.535861	intergenic
LINE:L2:L2b_5_167832315_167832617	5	167832315	167832617	0.356373	0.000886355	0.595754	intergenic
LINE:L2:L2a_23_46949187_46949639	23	46949187	46949639	0.356169	0.00128515	0.641751	gene body:UBA1
LINE:L2:L2a_10_14677738_14678487	10	14677738	14678487	0.356007	0.00133927	0.642055	gene body:FAM107B
LINE:L1:L1M4_17_54107059_54107641	17	54107059	54107641	0.355954	7.95022e-05	0.360633	gene body:TEX14
LINE:L1:HAL1b_2_100592631_100593078	2	100592631	100593078	0.35575	0.00371002	0.754097	intergenic
LINE:L1:L1MB3_7_44535801_44536691	7	44535801	44536691	0.355357	0.00060793	0.541393	gene body:NPC1L1
LINE:L1:L1ME3A_19_47178230_47178925	19	47178230	47178925	0.355143	0.00132248	0.642055	gene body:ATP1A3
LINE:L1:L1MA9_6_30322867_30323569	6	30322867	30323569	0.355093	2.5936e-05	0.245334	intergenic
LINE:L1:L1MC_17_28117568_28118053	17	28117568	28118053	0.354232	0.000408036	0.491527	gene body:MYO1D
LINE:L2:L2a_11_66600708_66601232	11	66600708	66601232	0.352752	0.000138301	0.407444	intergenic
LINE:L1:L1ME3C_9_331489_332272	9	331489	332272	0.351781	0.000146085	0.407444	gene body:DOCK8
LINE:L1:L1M6_1_244779943_244780482	1	244779943	244780482	0.35092	0.000853019	0.591101	gene body:TFB2M
LINE:L1:L1MC5_6_86210885_86211351	6	86210885	86211351	0.350865	0.00290218	0.726361	intergenic
LINE:L1:L1ME3D_2_120038427_120039118	2	120038427	120039118	0.350157	0.000147475	0.407444	gene body:PCDP1
LINE:L1:L1MD2_4_8132171_8132434	4	8132171	8132434	0.349486	0.000339984	0.48327	gene body:ABLIM2
LINE:L2:L2a_15_76308145_76308662	15	76308145	76308662	0.348406	0.000214776	0.442214	gene body:ACSBG1
LINE:L1:L1MB4_2_109212587_109213083	2	109212587	109213083	0.34822	0.000105452	0.388779	gene body:SH3RF3
LINE:L1:L1MB8_9_73687453_73687957	9	73687453	73687957	0.347956	0.00720081	0.83486	gene body:FAM108B1
LINE:L1:L1ME5_11_69419149_69419586	11	69419149	69419586	0.347157	0.000731357	0.560621	intergenic
LINE:L1:L1ME4a_3_46473320_46474270	3	46473320	46474270	0.34714	0.00144484	0.647733	gene body:LTF
LINE:L1:L1ME3C_16_73638471_73638956	16	73638471	73638956	0.345533	0.000615403	0.541393	gene body:ZNRF1
LINE:L1:L1MC3_6_32313798_32314837	6	32313798	32314837	0.345042	0.000342918	0.48327	intergenic
LINE:L1:L1MA9_16_45211097_45211887	16	45211097	45211887	0.344768	0.00300877	0.726361	gene body:SHCBP1
LINE:L1:L1MC4_1_198907554_198908430	1	198907554	198908430	0.344317	0.000142583	0.407444	intergenic
LINE:L1:L1PA15_1_180173017_180173273	1	180173017	180173273	0.343858	0.00648097	0.818059	intergenic
LINE:RTE:L4_1_198999313_198999900	1	198999313	198999900	0.343824	0.000318119	0.481011	gene body:CAMSAP1L1
LINE:L2:L2a_5_93610807_93611443	5	93610807	93611443	0.34371	0.000170408	0.417547	gene body:C5orf36
LINE:L1:L1MB3_7_129151895_129152372	7	129151895	129152372	0.343274	0.0021634	0.699459	gene body:NRF1
LINE:L1:L1MB3_22_48132726_48133525	22	48132726	48133525	0.343197	0.00363209	0.751606	intergenic
LINE:L2:L2a_19_50992646_50993041	19	50992646	50993041	0.342896	0.0108948	0.872114	gene body:RSPH6A
LINE:L2:L2a_5_4211342_4211730	5	4211342	4211730	0.342118	0.0031725	0.726361	intergenic
LINE:L1:L1ME3_6_43081646_43081927	6	43081646	43081927	0.342002	0.00541652	0.795006	gene body:PPP2R5D
LINE:L2:L2c_14_73871373_73871753	14	73871373	73871753	0.341903	0.00413887	0.767111	intergenic
LINE:L2:L2c_15_43907572_43908167	15	43907572	43908167	0.341504	0.000124546	0.401748	intergenic
LINE:L2:L2a_22_33760134_33760362	22	33760134	33760362	0.34042	0.00661734	0.823154	intergenic
LINE:L1:L1MB3_23_152205136_152206056	23	152205136	152206056	0.339539	0.029463	0.932481	intergenic
LINE:L1:L1M3_23_153979066_153979516	23	153979066	153979516	0.339076	0.0242593	0.924985	gene body:BRCC3
LINE:CR1:L3_1_19547270_19547725	1	19547270	19547725	0.338279	0.00188207	0.673501	gene body:CAPZB
LINE:L2:L2a_1_52117959_52118363	1	52117959	52118363	0.338135	0.00207765	0.698246	intergenic
LINE:L1:L1MC4a_22_39440816_39441097	22	39440816	39441097	0.337999	0.0234961	0.924985	intergenic
LINE:L1:L1MC4a_23_54390988_54391930	23	54390988	54391930	0.337214	0.000721399	0.560621	gene body:WNK3
LINE:L1:L1MC5_8_25805357_25805806	8	25805357	25805806	0.335979	0.000211401	0.442214	gene body:EBF2
LINE:L1:L1MC2_6_3695207_3695670	6	3695207	3695670	0.33594	0.000133305	0.407444	intergenic
LINE:L1:HAL1_14_38480305_38480803	14	38480305	38480803	0.335659	0.00138477	0.642768	intergenic
LINE:L1:HAL1_18_65797936_65798404	18	65797936	65798404	0.334875	0.000522611	0.530507	intergenic
LINE:L1:L1M5_13_110373272_110374023	13	110373272	110374023	0.334854	0.00187468	0.673501	intergenic
LINE:L2:L2_23_67638734_67639309	23	67638734	67639309	0.334822	1.01607e-05	0.210739	gene body:YIPF6
LINE:L2:L2b_22_35468199_35468871	22	35468199	35468871	0.334763	0.00968411	0.8641	intergenic
LINE:L2:L2_11_13317077_13317336	11	13317077	13317336	0.334502	0.00181492	0.672212	gene body:ARNTL
LINE:L1:L1ME4a_6_13294439_13294805	6	13294439	13294805	0.334461	0.000797363	0.577269	gene body:PHACTR1
LINE:L1:L1PA5_1_159856865_159857358	1	159856865	159857358	0.334377	0.0222695	0.924022	intergenic
LINE:L1:L1MA8_9_138664177_138665223	9	138664177	138665223	0.334358	0.000728239	0.560621	intergenic
LINE:L1:L1PB1_3_89026544_89027121	3	89026544	89027121	0.333726	0.00779315	0.844489	intergenic
LINE:L1:L1PB1_23_24618541_24619125	23	24618541	24619125	0.333426	0.00971827	0.8641	intergenic
LINE:L1:L1PA15_7_91283724_91284288	7	91283724	91284288	0.333388	0.000266775	0.447729	intergenic
LINE:L2:L2a_3_108573313_108573759	3	108573313	108573759	0.332605	0.0253801	0.924985	intergenic
LINE:L2:L2c_1_5448520_5448894	1	5448520	5448894	0.33258	0.000341542	0.48327	intergenic
LINE:RTE:L4_9_106390210_106390970	9	106390210	106390970	0.332181	0.00377134	0.754097	intergenic
LINE:RTE:L4_9_103138619_103139068	9	103138619	103139068	0.331898	0.00205776	0.698246	intergenic
LINE:L2:L2a_20_49231921_49232909	20	49231921	49232909	0.331845	0.00170262	0.66863	intergenic
LINE:CR1:L3_1_96045525_96046562	1	96045525	96046562	0.33112	6.16822e-05	0.33787	intergenic
LINE:L2:L2c_9_102780823_102781898	9	102780823	102781898	0.330884	0.00426944	0.772896	intergenic
LINE:L1:L1MB8_11_122914306_122914975	11	122914306	122914975	0.330324	0.0109458	0.872755	gene body:GRAMD1B
LINE:L2:L2c_15_72307436_72307980	15	72307436	72307980	0.330302	0.00109641	0.615828	intergenic
LINE:CR1:L3_9_128500526_128501503	9	128500526	128501503	0.32996	0.000658251	0.552095	gene body:LMX1B
LINE:L1:L1MB8_1_228992870_228993801	1	228992870	228993801	0.329767	0.00109645	0.615828	gene body:CAPN9
LINE:L2:L2a_9_9958894_9959325	9	9958894	9959325	0.32966	5.71368e-06	0.145311	gene body:PTPRD
LINE:L1:L1M6_3_173130114_173131708	3	173130114	173131708	0.329503	9.04722e-05	0.369933	intergenic
LINE:L1:L1ME4a_23_24463220_24463786	23	24463220	24463786	0.32946	0.00979358	0.8641	gene body:PDK3
LINE:L2:L2_7_79915666_79916574	7	79915666	79916574	0.328899	0.00233118	0.707243	intergenic
LINE:L2:L2b_21_32224597_32224866	21	32224597	32224866	0.328567	0.00170749	0.66863	gene body:HUNK
LINE:L2:L2a_12_23249942_23250796	12	23249942	23250796	0.328472	0.00166406	0.66863	intergenic
LINE:L2:L2a_20_44285530_44286423	20	44285530	44286423	0.328457	1.9395e-05	0.245334	gene body:CDH22
LINE:L1:HAL1_5_126852856_126853642	5	126852856	126853642	0.328267	0.00408536	0.766472	intergenic
LINE:L1:L1ME5_7_138647325_138647766	7	138647325	138647766	0.328194	0.00934298	0.86208	intergenic
LINE:L1:L1M2_22_19794592_19795169	22	19794592	19795169	0.328048	0.00182837	0.672212	intergenic
LINE:L2:L2b_2_10887220_10887860	2	10887220	10887860	0.327864	0.00583665	0.804203	intergenic
LINE:L2:L2b_14_97034985_97035767	14	97034985	97035767	0.327409	0.000587739	0.541393	intergenic
LINE:L1:L1PA13_23_118788158_118788629	23	118788158	118788629	0.327379	0.00150499	0.651822	intergenic
LINE:L1:L1ME5_19_33655196_33655781	19	33655196	33655781	0.326865	0.025178	0.924985	intergenic
LINE:L1:L1MEg_4_56739122_56739497	4	56739122	56739497	0.326175	0.00704508	0.832189	gene body:KIAA1211
LINE:L1:L1ME4a_2_73993097_73993468	2	73993097	73993468	0.325985	0.0469585	0.956951	gene body:ACTG2
LINE:L2:L2b_19_782380_782679	19	782380	782679	0.325965	0.040613	0.949908	gene body:AZU1
LINE:L2:L2b_9_8567094_8567680	9	8567094	8567680	0.325957	0.0161795	0.895373	gene body:PTPRD
LINE:L1:L1MB3_1_7976060_7977046	1	7976060	7977046	0.325909	0.00208436	0.698246	intergenic
LINE:L2:L2a_3_13882960_13883506	3	13882960	13883506	0.325686	3.65419e-05	0.258746	gene body:WNT7A
LINE:L1:L1ME4a_5_171396649_171397156	5	171396649	171397156	0.325483	0.00796628	0.848422	intergenic
LINE:L1:L1M5_9_139624099_139624419	9	139624099	139624419	0.32491	0.000301033	0.467346	gene body:ARRDC1
LINE:L1:HAL1_17_68169805_68170399	17	68169805	68170399	0.324782	0.00273825	0.722689	gene body:SLC39A11
LINE:L2:L2a_3_53833480_53833759	3	53833480	53833759	0.32461	0.00307455	0.726361	gene body:CHDH
LINE:L1:HAL1_16_497932_499525	16	497932	499525	0.324555	3.26192e-05	0.25594	gene body:RAB11FIP3
LINE:L2:L2b_19_41275594_41275909	19	41275594	41275909	0.324083	0.00748358	0.839392	gene body:WDR62
LINE:L1:L1ME4a_1_228992702_228993987	1	228992702	228993987	0.324082	0.00113273	0.617844	gene body:CAPN9
LINE:L2:L2b_11_3083678_3084665	11	3083678	3084665	0.323855	0.00879673	0.851418	gene body:OSBPL5
LINE:L1:L1PA4_20_9046747_9046961	20	9046747	9046961	0.323275	0.0146459	0.886483	gene body:PLCB4
LINE:L1:L1MC3_2_25514933_25515972	2	25514933	25515972	0.323055	0.014982	0.888037	gene body:DTNB
LINE:L2:L2b_10_106611442_106612224	10	106611442	106612224	0.323007	0.000516052	0.530507	gene body:SORCS3
LINE:L1:L1MD3_15_26654689_26656086	15	26654689	26656086	0.322892	0.0490797	0.958004	intergenic
LINE:L2:L2_15_71093189_71094200	15	71093189	71094200	0.322875	0.000718895	0.560621	intergenic
LINE:L1:L1ME3B_14_35622366_35623140	14	35622366	35623140	0.322449	2.70422e-05	0.245334	intergenic
LINE:L2:L2_18_59584826_59585266	18	59584826	59585266	0.322213	7.0987e-05	0.345278	gene body:SERPINB7
LINE:L2:L2a_4_184887388_184888385	4	184887388	184888385	0.322072	0.00537019	0.795006	intergenic
LINE:L2:L2c_11_17400896_17401588	11	17400896	17401588	0.322005	0.00100016	0.608282	gene body:ABCC8
LINE:L1:L1ME3C_4_187904954_187905675	4	187904954	187905675	0.321665	0.00224955	0.702042	intergenic
LINE:L1:L1M6_10_134176688_134179017	10	134176688	134179017	0.32151	0.0114549	0.87847	intergenic
LINE:L1:L1MC4_3_144654238_144654324	3	144654238	144654324	0.320993	0.013057	0.882375	gene body:SLC9A9
LINE:L1:L1ME3A_5_66281590_66282686	5	66281590	66282686	0.320863	1.01627e-05	0.210739	gene body:MAST4
LINE:CR1:L3_11_45659146_45659528	11	45659146	45659528	0.320558	0.00662261	0.823396	intergenic
LINE:L1:L1MD2_5_154743837_154744297	5	154743837	154744297	0.320488	0.000669223	0.552159	intergenic
LINE:L1:L1M1_23_153043896_153045935	23	153043896	153045935	0.320353	0.00287965	0.726361	intergenic
LINE:L2:L2a_23_132440909_132441369	23	132440909	132441369	0.320286	0.0428891	0.951408	intergenic
LINE:L1:HAL1_12_108087295_108088096	12	108087295	108088096	0.320256	0.00270164	0.722285	gene body:ACACB
LINE:CR1:L3_4_174324450_174324878	4	174324450	174324878	0.319644	1.87159e-05	0.245334	intergenic
LINE:L1:L1ME4a_2_16086787_16087575	2	16086787	16087575	0.319524	0.000946507	0.601276	intergenic
LINE:L1:L1PA4_17_29774494_29774952	17	29774494	29774952	0.319431	0.00931013	0.86208	intergenic
LINE:L1:L1M5_11_1634385_1635007	11	1634385	1635007	0.319391	0.000565649	0.538411	gene body:MOB2
LINE:L2:L2c_20_44311898_44312162	20	44311898	44312162	0.319304	0.00179692	0.672212	gene body:CDH22
LINE:L2:L2c_16_24496137_24496794	16	24496137	24496794	0.319209	0.00707325	0.833343	intergenic
LINE:L1:L1M4c_4_174551252_174552681	4	174551252	174552681	0.319171	0.00879209	0.851418	gene body:SCRG1
LINE:L1:L1MC_14_64395394_64395921	14	64395394	64395921	0.319083	0.000414785	0.492421	intergenic
LINE:L1:L1MA4A_4_132666521_132667419	4	132666521	132667419	0.318821	9.00947e-05	0.369933	intergenic
LINE:L2:L2b_2_169513121_169513391	2	169513121	169513391	0.318761	0.00220213	0.699459	gene body:ABCB11
LINE:L1:L1ME4a_7_75571515_75572261	7	75571515	75572261	0.318138	0.00280813	0.724662	intergenic
LINE:L2:L2a_4_79760266_79760693	4	79760266	79760693	0.318131	0.00766273	0.843827	intergenic
LINE:L1:HAL1b_8_142133119_142133910	8	142133119	142133910	0.317908	0.00164256	0.66863	intergenic
LINE:L1:L1MC4_16_85311525_85312202	16	85311525	85312202	0.317901	0.00286531	0.726361	intergenic
LINE:L1:L1M5_7_134991181_134991717	7	134991181	134991717	0.317839	0.014624	0.886483	intergenic
LINE:CR1:L3_17_9824977_9825546	17	9824977	9825546	0.317635	0.00251322	0.715314	gene body:GAS7
LINE:L2:L2c_3_153467463_153467975	3	153467463	153467975	0.317376	0.000114238	0.392763	gene body:LOC401093
LINE:L1:HAL1_8_55712551_55714018	8	55712551	55714018	0.317349	0.00128352	0.641751	intergenic
LINE:L1:L1ME3A_20_23032388_23032716	20	23032388	23032716	0.317311	0.00392219	0.757594	intergenic
LINE:L2:L2c_4_6602987_6603978	4	6602987	6603978	0.317195	0.000166108	0.417547	intergenic
LINE:CR1:L3_2_229951671_229951950	2	229951671	229951950	0.316761	0.000652771	0.551475	gene body:DNER
LINE:L1:L1MA8_9_111911927_111912332	9	111911927	111912332	0.316525	0.00309049	0.726361	gene body:PALM2-AKAP2
LINE:L1:L1MC3_12_6149856_6150294	12	6149856	6150294	0.316477	0.000327447	0.48327	intergenic
LINE:L1:L1MC5_6_6724472_6724959	6	6724472	6724959	0.316336	0.011261	0.874389	intergenic
LINE:L2:L2c_19_56207489_56208088	19	56207489	56208088	0.316047	0.00228014	0.703459	intergenic
LINE:L1:L1ME3A_21_18234102_18234851	21	18234102	18234851	0.315867	0.00103626	0.613098	intergenic
LINE:L2:L2a_19_7579367_7579874	19	7579367	7579874	0.315792	0.000232158	0.447317	gene body:KIAA1543
LINE:L2:L2c_8_67729540_67730084	8	67729540	67730084	0.315558	0.000442758	0.503874	gene body:VCPIP1
LINE:L1:L1ME2z_16_17829397_17830545	16	17829397	17830545	0.315348	0.00517989	0.788149	intergenic
LINE:L2:L2_8_23183070_23183388	8	23183070	23183388	0.315262	0.00111478	0.617844	intergenic
LINE:L1:L1MCc_18_24771551_24772190	18	24771551	24772190	0.314784	0.0215915	0.921938	intergenic
LINE:L2:L2a_19_2252963_2253447	19	2252963	2253447	0.313694	0.00480674	0.782166	gene body:LINGO3
LINE:L2:L2a_5_5368026_5368505	5	5368026	5368505	0.313661	0.00294203	0.726361	gene body:ADAMTS16
LINE:L1:L1MC4a_19_1819947_1820608	19	1819947	1820608	0.313646	0.0248192	0.924985	intergenic
LINE:L1:L1MA7_7_146248107_146248580	7	146248107	146248580	0.313206	0.00746331	0.839392	gene body:CNTNAP2
LINE:L1:L1ME4a_1_223897053_223898372	1	223897053	223898372	0.312359	0.00147108	0.648065	gene body:ENAH
LINE:L1:L1ME4a_7_30392019_30392582	7	30392019	30392582	0.312273	0.00268845	0.722285	intergenic
LINE:L1:L1MC4_22_16183472_16184429	22	16183472	16184429	0.312199	0.000387058	0.484548	intergenic
LINE:L1:L1MB7_1_33053695_33054420	1	33053695	33054420	0.312096	0.0193288	0.918731	gene body:YARS
LINE:L1:L1MA4_6_165737232_165737691	6	165737232	165737691	0.312065	0.00792278	0.848422	gene body:PDE10A
LINE:L1:L1P1_2_145236110_145236323	2	145236110	145236323	0.312014	0.00333328	0.735683	gene body:DKFZp686O1327
LINE:L1:L1M5_14_104664757_104665245	14	104664757	104665245	0.311912	0.00144459	0.647733	intergenic
LINE:L1:L1M2c_15_70005287_70005667	15	70005287	70005667	0.311607	0.00218813	0.699459	gene body:MYO9A
LINE:L1:L1MC4_16_11284551_11284950	16	11284551	11284950	0.311424	0.00295828	0.726361	intergenic
LINE:L1:L1MD2_19_3234636_3235338	19	3234636	3235338	0.311374	0.000458432	0.503874	gene body:CELF5
LINE:L1:L1MB4_16_56919747_56920015	16	56919747	56920015	0.311311	0.0048089	0.782166	intergenic
LINE:L2:L2c_1_81613446_81613660	1	81613446	81613660	0.311082	2.2428e-05	0.245334	intergenic
LINE:L1:L1MC4a_2_240790213_240790597	2	240790213	240790597	0.310869	0.0089489	0.853038	intergenic
LINE:L2:L2a_21_39218620_39219013	21	39218620	39219013	0.310411	0.0137232	0.883017	intergenic
LINE:L1:L1ME4a_2_46904616_46905155	2	46904616	46905155	0.310392	0.00799686	0.848422	intergenic
LINE:L1:L1MC4a_23_46285116_46285955	23	46285116	46285955	0.310257	0.0149564	0.888037	gene body:ZNF674
LINE:L1:L1M3_17_2424466_2424882	17	2424466	2424882	0.309996	0.00262982	0.71991	intergenic
LINE:L2:L2a_19_51850189_51850885	19	51850189	51850885	0.309859	0.00131943	0.642055	gene body:DACT3
LINE:L1:L1ME4a_3_70058878_70060112	3	70058878	70060112	0.309803	0.000130549	0.407444	gene body:MITF
LINE:L2:L2c_1_77784642_77785203	1	77784642	77785203	0.309548	0.000927595	0.598429	gene body:AK5
LINE:L1:L1PA16_3_4720672_4721252	3	4720672	4721252	0.309468	8.27608e-05	0.364038	gene body:ITPR1
LINE:L1:L1PB2_14_88881586_88882344	14	88881586	88882344	0.309468	0.0044529	0.777302	gene body:FOXN3
LINE:L2:L2a_1_84722144_84722431	1	84722144	84722431	0.309342	0.00344905	0.742794	gene body:RPF1
LINE:L2:L2c_7_72717935_72718557	7	72717935	72718557	0.309156	0.00309089	0.726361	intergenic
LINE:L2:L2c_4_177270348_177270804	4	177270348	177270804	0.309085	0.0138402	0.883271	gene body:WDR17
LINE:L1:L1M5_13_80327566_80328262	13	80327566	80328262	0.309059	0.0013039	0.642055	intergenic
LINE:L1:L1ME1_9_284570_285345	9	284570	285345	0.308802	0.000152783	0.407444	gene body:DOCK8
LINE:L1:L1M4_9_29795056_29795792	9	29795056	29795792	0.308651	0.000262228	0.447729	intergenic
LINE:L1:L1MC2_3_106818798_106820061	3	106818798	106820061	0.308229	0.00552205	0.795966	intergenic
LINE:L2:L2a_6_162811292_162811661	6	162811292	162811661	0.308224	0.0155749	0.89201	gene body:PARK2
LINE:L2:L2c_12_46605666_46606582	12	46605666	46606582	0.308065	9.0463e-07	0.0656565	intergenic
LINE:L1:L1M5_12_25885484_25886041	12	25885484	25886041	0.308012	0.0161473	0.894902	intergenic
LINE:L1:L1MA9_2_235890638_235891632	2	235890638	235891632	0.307821	0.00272216	0.722689	intergenic
LINE:CR1:Plat_L3_8_38622018_38622531	8	38622018	38622531	0.307813	0.000635212	0.551397	intergenic
LINE:L1:L1ME4a_2_227275001_227275259	2	227275001	227275259	0.307813	0.00633316	0.81667	intergenic
LINE:L1:L1MA5A_1_154610336_154611383	1	154610336	154611383	0.307743	0.00679413	0.828382	gene body:RHBG
LINE:L1:L1M5_16_1306682_1307504	16	1306682	1307504	0.307737	3.9634e-06	0.143828	gene body:UBE2I
LINE:L2:L2c_5_149613595_149613669	5	149613595	149613669	0.30773	0.000171154	0.417547	gene body:CAMK2A
LINE:L1:L1M3c_11_130165977_130167832	11	130165977	130167832	0.307645	0.000707368	0.555022	intergenic
LINE:L2:L2c_3_137106634_137106987	3	137106634	137106987	0.307586	0.0233199	0.924985	intergenic
LINE:L2:L2c_1_28354116_28354684	1	28354116	28354684	0.307021	0.0173022	0.903589	gene body:PTAFR
LINE:L1:L1MC4a_18_17861540_17862079	18	17861540	17862079	0.306666	0.00212888	0.699459	intergenic
LINE:L2:L2b_4_30630041_30630466	4	30630041	30630466	0.306665	0.0312565	0.934904	gene body:PCDH7
LINE:L2:L2c_3_187814724_187814915	3	187814724	187814915	0.306571	0.00159007	0.662988	gene body:AHSG
LINE:L1:L1MC5_3_145194892_145195457	3	145194892	145195457	0.306478	0.0129912	0.882375	intergenic
LINE:L1:L1ME3B_8_1889581_1890473	8	1889581	1890473	0.306061	0.00212277	0.699459	gene body:ARHGEF10
LINE:L2:L2c_7_8587350_8587998	7	8587350	8587998	0.306048	0.00151356	0.652905	gene body:NXPH1
LINE:L1:L1M5_10_121651132_121651571	10	121651132	121651571	0.30603	0.00535346	0.795006	gene body:SEC23IP
LINE:L1:L1ME3A_15_63120100_63120548	15	63120100	63120548	0.305958	0.000288765	0.45804	intergenic
LINE:RTE:L4_1_241803779_241804252	1	241803779	241804252	0.305599	0.000157059	0.410777	gene body:AKT3
LINE:L2:L2a_3_4830106_4830594	3	4830106	4830594	0.305536	0.00387857	0.75613	gene body:ITPR1
LINE:L2:L2c_17_29291732_29292294	17	29291732	29292294	0.305416	0.00821855	0.848422	gene body:ACCN1
LINE:L1:L1MC4a_5_13014994_13015483	5	13014994	13015483	0.305094	0.00046376	0.503874	intergenic
LINE:L2:L2c_14_64685723_64686307	14	64685723	64686307	0.305022	0.001462	0.647937	intergenic
LINE:L2:L2c_2_16767292_16768305	2	16767292	16768305	0.304349	0.0206167	0.920609	intergenic
LINE:L1:L1MC5_2_30419249_30420058	2	30419249	30420058	0.304093	0.021404	0.921802	intergenic
LINE:L1:L1MC5_8_49741565_49742073	8	49741565	49742073	0.304037	0.00220053	0.699459	intergenic
LINE:L1:HAL1_16_66739934_66740767	16	66739934	66740767	0.303782	0.00339722	0.741547	gene body:NFATC3
LINE:L2:L2c_19_3263624_3264168	19	3263624	3264168	0.303683	0.00357885	0.74839	intergenic
LINE:L2:L2_8_82869399_82869958	8	82869399	82869958	0.303541	0.0134959	0.882375	intergenic
LINE:L2:L2b_6_135628644_135629502	6	135628644	135629502	0.303494	0.000447105	0.503874	intergenic
LINE:L2:L2a_6_57457208_57457786	6	57457208	57457786	0.303226	0.00152892	0.653759	gene body:PRIM2
LINE:L1:L1MB5_2_152789421_152790402	2	152789421	152790402	0.303212	0.000853672	0.591101	intergenic
LINE:L1:L1M5_7_100167100_100168796	7	100167100	100168796	0.302964	0.00687644	0.830431	intergenic
LINE:L1:L1MA2_23_53883953_53884775	23	53883953	53884775	0.302911	4.1504e-05	0.280212	intergenic
LINE:L1:L1M4_15_49119219_49120615	15	49119219	49120615	0.302699	0.0113329	0.874556	intergenic
LINE:L1:L1MC4_17_71826994_71827660	17	71826994	71827660	0.302639	0.000971746	0.607997	gene body:PRPSAP1
LINE:L2:L2a_15_20566978_20567474	15	20566978	20567474	0.302611	0.000152978	0.407444	gene body:NIPA2
LINE:L1:L1MC5_6_7366548_7367432	6	7366548	7367432	0.302586	0.0149196	0.888037	intergenic
LINE:L1:L1ME3A_23_119596227_119596651	23	119596227	119596651	0.302459	0.00141882	0.647733	intergenic
LINE:L1:L1PA16_5_101616957_101617551	5	101616957	101617551	0.302361	0.0239781	0.924985	gene body:SLCO4C1
LINE:L2:L2c_13_97519730_97520315	13	97519730	97520315	0.302334	0.0227467	0.924985	intergenic
LINE:L1:L1MC4_8_145332219_145332674	8	145332219	145332674	0.302097	0.00131176	0.642055	gene body:HEATR7A
LINE:L2:L2b_9_130899491_130899894	9	130899491	130899894	0.302026	3.49966e-05	0.258746	gene body:CRAT
LINE:L2:L2c_5_141943306_141943884	5	141943306	141943884	0.301756	0.00169592	0.66863	intergenic
LINE:L1:L1MEc_13_35771846_35773113	13	35771846	35773113	0.301597	0.00213071	0.699459	intergenic
LINE:L2:L2a_19_904637_905128	19	904637	905128	0.301578	0.0238326	0.924985	gene body:ARID3A
LINE:L1:L1ME3F_20_51570686_51571084	20	51570686	51571084	0.301553	0.007822	0.844489	intergenic
LINE:L1:L1MB8_1_6277918_6278897	1	6277918	6278897	0.301505	0.00243196	0.713761	gene body:ACOT7
LINE:L2:L2a_15_87921619_87922454	15	87921619	87922454	0.301486	0.00105398	0.613098	gene body:C15orf42
LINE:L2:L2c_12_2503676_2504717	12	2503676	2504717	0.301455	0.00038722	0.484548	gene body:CACNA1C
LINE:L1:L1MA7_20_18300133_18300607	20	18300133	18300607	0.301417	0.0260619	0.924985	intergenic
LINE:L2:L2b_16_83542521_83543469	16	83542521	83543469	0.30138	0.00463303	0.779962	intergenic
LINE:L2:L2b_20_2100134_2101188	20	2100134	2101188	0.301343	0.000758883	0.566359	intergenic
LINE:L2:L2a_1_171970509_171971321	1	171970509	171971321	0.301286	0.00192468	0.678592	gene body:KLHL20
LINE:L1:L1PA16_8_13038074_13038746	8	13038074	13038746	0.301002	0.00182305	0.672212	gene body:DLC1
LINE:L1:L1MEf_23_46832843_46833639	23	46832843	46833639	0.300797	0.00515433	0.786321	gene body:RGN
LINE:L1:L1MB8_17_58228192_58228616	17	58228192	58228616	0.300791	0.00324377	0.73174	gene body:MARCH10
LINE:L2:L2c_10_120755620_120756076	10	120755620	120756076	0.300724	0.000335936	0.48327	intergenic
LINE:L1:L1MB4_5_64443674_64444457	5	64443674	64444457	0.300502	0.000232906	0.447317	intergenic
LINE:L2:L2a_15_52496179_52496725	15	52496179	52496725	0.300321	0.000119703	0.399442	gene body:UNC13C
LINE:L1:L1M4_14_72535041_72536107	14	72535041	72536107	0.300197	7.81873e-05	0.360298	gene body:ZFYVE1
LINE:CR1:L3_3_13797862_13798180	3	13797862	13798180	0.300141	1.44071e-05	0.227512	intergenic
LINE:L1:L1MC4_20_30538118_30538794	20	30538118	30538794	0.300094	0.037965	0.946917	intergenic
LINE:L1:L1P3_3_18222194_18222649	3	18222194	18222649	0.300013	0.0353563	0.943086	intergenic
LINE:L1:L1PA6_5_58326449_58326611	5	58326449	58326611	0.299574	0.00185728	0.673501	gene body:PDE4D
LINE:L1:L1MC4a_6_2303856_2304717	6	2303856	2304717	0.299504	0.00111779	0.617844	intergenic
LINE:L1:L1MC4_16_84424042_84424579	16	84424042	84424579	0.299494	0.0284302	0.928447	intergenic
LINE:L1:L1PA10_2_24632375_24633221	2	24632375	24633221	0.29947	0.000783038	0.572625	intergenic
LINE:L2:L2a_11_121136282_121136778	11	121136282	121136778	0.299148	0.0161163	0.89409	intergenic
LINE:L2:L2a_11_131598235_131599502	11	131598235	131599502	0.298826	0.00113965	0.61842	gene body:NTM
LINE:L1:L1ME3_17_63482780_63483180	17	63482780	63483180	0.29871	7.448e-05	0.354467	intergenic
LINE:L2:L2b_9_38242609_38243455	9	38242609	38243455	0.298314	0.0026124	0.71942	intergenic
LINE:L1:L1M4_12_54753255_54753753	12	54753255	54753753	0.297969	0.00564381	0.796915	intergenic
LINE:L1:L1MC_2_25276137_25276782	2	25276137	25276782	0.297786	0.0070609	0.832943	intergenic
LINE:L2:L2c_1_25190349_25190639	1	25190349	25190639	0.297637	0.0309173	0.932916	intergenic
LINE:L2:L2a_9_81440670_81441477	9	81440670	81441477	0.297619	0.00242641	0.713698	gene body:TLE4
LINE:L2:L2a_11_34303770_34304177	11	34303770	34304177	0.297382	0.00973194	0.8641	gene body:ABTB2
LINE:L1:L1ME3C_9_1602722_1603361	9	1602722	1603361	0.297305	0.00809811	0.848422	intergenic
LINE:L2:L2b_9_19745281_19746267	9	19745281	19746267	0.297288	0.00495875	0.784077	gene body:SLC24A2
LINE:L2:L2c_18_64667635_64669353	18	64667635	64669353	0.297154	0.00412242	0.766597	gene body:CCDC102B
LINE:L2:L2_23_40105857_40106848	23	40105857	40106848	0.296848	0.000653458	0.551475	intergenic
LINE:L2:L2a_3_147343865_147344711	3	147343865	147344711	0.296544	0.000188181	0.431874	gene body:PLOD2
LINE:L1:L1ME4a_5_38506884_38507537	5	38506884	38507537	0.296381	0.000550503	0.535861	intergenic
LINE:L1:L1MA5_14_67332541_67333135	14	67332541	67333135	0.296277	0.0488988	0.958004	gene body:ZFYVE26
LINE:L1:L1MB5_12_124487835_124488472	12	124487835	124488472	0.29614	0.00595825	0.806007	gene body:TMEM132B
LINE:L1:L1MA9_10_103168443_103168724	10	103168443	103168724	0.295742	0.00106584	0.613098	gene body:BTRC
LINE:L1:L1MB7_19_54982720_54983378	19	54982720	54983378	0.295333	0.0134319	0.882375	gene body:AP2A1
LINE:L1:L1M5_4_4583603_4584132	4	4583603	4584132	0.295329	0.00249945	0.715122	gene body:STX18
LINE:L2:L2c_3_41139201_41139444	3	41139201	41139444	0.295325	0.00253408	0.716334	intergenic
LINE:L1:L1MEg1_2_179447520_179448736	2	179447520	179448736	0.295141	0.000266806	0.447729	gene body:CCDC141
LINE:L1:L1ME2_16_30243571_30243995	16	30243571	30243995	0.295141	0.00759129	0.843751	gene body:LOC595101
LINE:L1:L1M5_6_4071718_4072248	6	4071718	4072248	0.295121	9.71627e-05	0.386406	intergenic
LINE:L1:L1ME3C_23_53731750_53732630	23	53731750	53732630	0.29492	0.0252577	0.924985	intergenic
LINE:L1:L1MA4_11_49894730_49895346	11	49894730	49895346	0.294898	0.00117394	0.629964	intergenic
LINE:L1:L1M5_17_60357948_60358367	17	60357948	60358367	0.294788	0.0142188	0.884326	intergenic
LINE:L2:L2a_17_26820315_26820859	17	26820315	26820859	0.294762	0.044199	0.952461	gene body:RAB11FIP4
LINE:L1:L1MD_19_53523711_53524277	19	53523711	53524277	0.294753	0.00781325	0.844489	gene body:EMP3
LINE:L2:L2a_11_60629728_60630455	11	60629728	60630455	0.294392	0.00407561	0.766472	gene body:CD5
LINE:L1:L1MB4_12_32773581_32774067	12	32773581	32774067	0.294236	0.0107909	0.871054	gene body:DNM1L
LINE:L1:L1M_7_99360485_99360869	7	99360485	99360869	0.294082	0.00596484	0.806007	gene body:GJC3
LINE:L1:L1ME3D_3_38117393_38118080	3	38117393	38118080	0.293997	0.0121714	0.882123	gene body:DLEC1
LINE:L1:L1MB3_17_15240515_15240959	17	15240515	15240959	0.29391	0.00550586	0.795966	intergenic
LINE:L1:L1MB5_23_149812813_149813369	23	149812813	149813369	0.293547	0.00107996	0.615828	gene body:CD99L2
LINE:RTE:L4_18_56321470_56322107	18	56321470	56322107	0.293544	0.00124523	0.641751	intergenic
LINE:L2:L2a_1_27031770_27034279	1	27031770	27034279	0.293257	0.000214033	0.442214	gene body:ZDHHC18
LINE:L2:L2a_12_120383387_120384230	12	120383387	120384230	0.293022	0.000193766	0.432714	gene body:KDM2B
LINE:L1:L1ME3B_17_71396641_71397085	17	71396641	71397085	0.292831	0.0383441	0.947909	gene body:TRIM65
LINE:L1:L1MC_8_137677999_137679195	8	137677999	137679195	0.292769	0.00292116	0.726361	intergenic
LINE:L2:L2c_3_14214990_14215503	3	14214990	14215503	0.292695	0.0173376	0.903589	intergenic
LINE:L1:L1ME4a_12_7849633_7850656	12	7849633	7850656	0.292661	0.00429774	0.774481	intergenic
LINE:L1:L1MC2_13_28107421_28107863	13	28107421	28107863	0.292534	0.00291569	0.726361	intergenic
LINE:L1:L1P4_23_132430401_132430858	23	132430401	132430858	0.292451	0.0243247	0.924985	intergenic
LINE:L1:L1ME3A_23_79439258_79440000	23	79439258	79440000	0.292331	0.000146286	0.407444	intergenic
LINE:L2:L2c_8_68840401_68840944	8	68840401	68840944	0.292266	0.000740403	0.560621	intergenic
LINE:L1:L1MEf_23_9885435_9886060	23	9885435	9886060	0.292217	0.0084554	0.849932	intergenic
LINE:L1:L1MB8_3_63511725_63512371	3	63511725	63512371	0.292032	0.000259466	0.447729	gene body:SYNPR
LINE:L2:L2a_8_143316039_143316331	8	143316039	143316331	0.291698	0.0102056	0.864746	gene body:TSNARE1
LINE:L1:L1ME4a_4_140706082_140706555	4	140706082	140706555	0.291643	0.00578042	0.802894	intergenic
LINE:L1:L1MC1_5_31955520_31956956	5	31955520	31956956	0.291641	0.00281503	0.724662	gene body:PDZD2
LINE:L2:L2a_11_61369150_61369427	11	61369150	61369427	0.291453	0.00137084	0.642055	gene body:FADS2
LINE:L2:L2b_1_144251982_144252576	1	144251982	144252576	0.29141	0.00955728	0.86275	gene body:ITGA10
LINE:L1:L1M5_18_56483767_56484594	18	56483767	56484594	0.29139	0.0216287	0.921938	intergenic
LINE:L2:L2a_18_40940677_40941553	18	40940677	40941553	0.291337	0.00024585	0.447317	intergenic
LINE:L1:L1PB3_10_94766960_94767461	10	94766960	94767461	0.291213	0.00774546	0.844489	gene body:EXOC6
LINE:L1:L1ME3C_10_74140405_74141302	10	74140405	74141302	0.291164	0.00561536	0.796915	gene body:CCDC109A
LINE:L2:L2c_1_31583290_31583975	1	31583290	31583975	0.291041	0.00037827	0.484548	gene body:ZCCHC17
LINE:L1:L1MB5_20_39898538_39899192	20	39898538	39899192	0.290921	0.000992034	0.608282	intergenic
LINE:L1:L1PA16_12_116752102_116752701	12	116752102	116752701	0.290879	0.0107849	0.871054	gene body:KSR2
LINE:L1:L1ME3F_19_14345408_14346295	19	14345408	14346295	0.290758	0.00128407	0.641751	intergenic
LINE:L1:L1MEc_20_42154781_42155820	20	42154781	42155820	0.290632	0.00674076	0.827204	intergenic
LINE:L2:L2c_8_22135649_22136180	8	22135649	22136180	0.290417	0.0230373	0.924985	gene body:PHYHIP
LINE:L1:L1MC4_12_120567030_120567877	12	120567030	120567877	0.290305	0.0111682	0.874389	intergenic
LINE:L1:L1MA4_10_6680521_6681171	10	6680521	6681171	0.290256	0.000349413	0.484548	intergenic
LINE:L2:L2b_3_129011940_129012233	3	129011940	129012233	0.290109	0.0030216	0.726361	gene body:MGLL
LINE:L1:L1ME3_16_58259061_58259575	16	58259061	58259575	0.29007	0.000303766	0.469081	intergenic
LINE:CR1:L3_5_164079393_164080011	5	164079393	164080011	0.289908	0.0131038	0.882375	intergenic
LINE:L2:L2a_1_15298318_15298946	1	15298318	15298946	0.289852	0.0143177	0.885381	gene body:KAZ
LINE:L2:L2c_2_73342433_73342994	2	73342433	73342994	0.289654	0.00268021	0.722285	gene body:FBXO41
LINE:L1:L1ME3B_2_26218537_26219079	2	26218537	26219079	0.289581	0.0112968	0.874389	intergenic
LINE:L1:L1ME4a_11_61216772_61217352	11	61216772	61217352	0.289348	0.00551331	0.795966	gene body:DAGLA
LINE:L1:L1PA15_11_125690093_125690370	11	125690093	125690370	0.28934	0.00310391	0.726361	gene body:DCPS
LINE:L1:L1MB3_10_129109704_129110760	10	129109704	129110760	0.289336	0.000137028	0.407444	gene body:DOCK1
LINE:L1:L1ME4a_17_72824353_72824625	17	72824353	72824625	0.28918	0.0134383	0.882375	gene body:SEPT9
LINE:L2:L2a_9_79792334_79793051	9	79792334	79793051	0.288973	0.000873827	0.595754	gene body:GNAQ
LINE:L1:L1ME3A_12_93421567_93422829	12	93421567	93422829	0.2889	0.000287644	0.45804	intergenic
LINE:L1:L1PA14_12_8928129_8928918	12	8928129	8928918	0.288814	0.0050413	0.784077	intergenic
LINE:L2:L2b_23_2802427_2802698	23	2802427	2802698	0.288773	0.0351623	0.942635	gene body:GYG2
LINE:L1:L1MA5A_6_56981346_56982163	6	56981346	56982163	0.288682	6.77204e-05	0.345278	gene body:BEND6
LINE:L1:L1M5_18_58021317_58021888	18	58021317	58021888	0.288592	0.0036785	0.753645	gene body:KIAA1468
LINE:L1:L1MD2_8_9486196_9486701	8	9486196	9486701	0.288586	0.00273065	0.722689	gene body:TNKS
LINE:L1:L1MEc_2_235189384_235190134	2	235189384	235190134	0.288537	0.013126	0.882375	intergenic
LINE:CR1:L3_7_5045683_5046382	7	5045683	5046382	0.288488	0.0105456	0.868764	intergenic
LINE:L2:L2c_12_62630877_62631174	12	62630877	62631174	0.28827	0.0151715	0.88817	gene body:SRGAP1
LINE:L1:L1MB7_23_9502895_9503707	23	9502895	9503707	0.287819	0.00947174	0.86208	gene body:TBL1X
LINE:L2:L2_13_49222073_49223687	13	49222073	49223687	0.286958	0.00436009	0.774773	gene body:KPNA3
LINE:L1:L1MA8_13_111711493_111712759	13	111711493	111712759	0.2869	0.0164659	0.897158	intergenic
LINE:L1:L1ME3_1_52510558_52511243	1	52510558	52511243	0.286864	0.0185446	0.915758	gene body:ZFYVE9
LINE:L2:L2a_8_24860862_24861451	8	24860862	24861451	0.286779	0.00142826	0.647733	intergenic
LINE:L1:L1M4b_13_25023867_25024761	13	25023867	25024761	0.28671	0.00524344	0.791185	gene body:ATP8A2
LINE:L1:L1M5_4_35445377_35447244	4	35445377	35447244	0.286626	0.000182412	0.42707	intergenic
LINE:RTE:L4_10_17582489_17583031	10	17582489	17583031	0.28657	0.00417532	0.768688	intergenic
LINE:L2:L2a_8_11183144_11184228	8	11183144	11184228	0.286288	0.00236489	0.707461	gene body:MTMR9
LINE:L1:L1MA4A_9_106363475_106364127	9	106363475	106364127	0.286272	0.00219319	0.699459	intergenic
LINE:L2:L2a_20_49168380_49168977	20	49168380	49168977	0.286209	0.00583569	0.804203	intergenic
LINE:L1:L1ME4a_9_131661730_131662574	9	131661730	131662574	0.286186	0.0200747	0.918731	gene body:USP20
LINE:L2:L2a_3_47266084_47267000	3	47266084	47267000	0.286073	0.00991182	0.8641	gene body:KIF9
LINE:L2:L2b_2_126035227_126036190	2	126035227	126036190	0.285859	0.00457644	0.779081	intergenic
LINE:L2:L2b_1_54781671_54782174	1	54781671	54782174	0.285774	6.96037e-05	0.345278	intergenic
LINE:L2:L2a_6_31020999_31021874	6	31020999	31021874	0.285764	0.00623943	0.814839	gene body:DPCR1
LINE:L2:L2c_23_41067838_41068272	23	41067838	41068272	0.285385	0.0100428	0.8641	intergenic
LINE:L1:L1MB5_2_238142030_238142915	2	238142030	238142915	0.285367	0.00392135	0.757594	intergenic
LINE:L1:L1M4_9_8552363_8552997	9	8552363	8552997	0.285361	0.00143054	0.647733	gene body:PTPRD
LINE:L1:L1ME3B_21_46889914_46890624	21	46889914	46890624	0.285339	0.00405783	0.766454	gene body:PRMT2
LINE:L1:L1MC3_5_56342169_56342958	5	56342169	56342958	0.285204	0.00929107	0.86208	intergenic
LINE:L2:L2b_6_137997849_137998240	6	137997849	137998240	0.285201	0.028943	0.930961	intergenic
LINE:L1:L1ME2_1_181726433_181727209	1	181726433	181727209	0.285079	0.00258566	0.717293	gene body:SMG7
LINE:L2:L2b_6_13368279_13369472	6	13368279	13369472	0.285072	0.000185218	0.43017	gene body:PHACTR1
LINE:L1:L1M5_17_20127312_20128038	17	20127312	20128038	0.284982	0.00203769	0.698246	gene body:CYTSB
LINE:L1:HAL1_17_7658543_7659024	17	7658543	7659024	0.284929	0.0222863	0.924022	gene body:DNAH2
LINE:L1:L1M5_1_246584934_246585435	1	246584934	246585435	0.284721	0.00370503	0.753989	intergenic
LINE:L1:L1MC4a_9_2674609_2675433	9	2674609	2675433	0.284687	0.000785102	0.572625	intergenic
LINE:L2:L2c_10_105311768_105312665	10	105311768	105312665	0.284602	0.0190862	0.918731	gene body:NEURL
LINE:L2:L2c_2_161495889_161496674	2	161495889	161496674	0.284493	0.0397505	0.949405	intergenic
LINE:L1:L1M5_5_141471047_141471271	5	141471047	141471271	0.284449	0.00416569	0.768688	gene body:NDFIP1
LINE:L2:L2a_19_18620683_18621130	19	18620683	18621130	0.284429	0.00144162	0.647733	gene body:KLHL26
LINE:CR1:L3_8_97826730_97827312	8	97826730	97827312	0.284394	0.0104073	0.866862	gene body:PGCP
LINE:L2:L2c_6_701420_702402	6	701420	702402	0.284319	0.00167999	0.66863	intergenic
LINE:L2:L2c_3_197190302_197190898	3	197190302	197190898	0.284303	0.0257635	0.924985	gene body:SDHAP1
LINE:L1:L1PA13_19_36299391_36300570	19	36299391	36300570	0.284215	0.00011046	0.392763	intergenic
LINE:L1:L1ME4a_6_34788175_34789077	6	34788175	34789077	0.284214	0.000687952	0.552159	intergenic
LINE:L1:L1MC3_16_3674460_3674939	16	3674460	3674939	0.284076	0.00497045	0.784077	gene body:TRAP1
LINE:L1:L1M5_7_71402467_71403302	7	71402467	71403302	0.283875	0.00828564	0.848422	gene body:CALN1
LINE:L1:L1ME3C_6_112654702_112655283	6	112654702	112655283	0.283663	0.00468388	0.779962	gene body:LAMA4
LINE:L1:L1PA8_8_126106761_126107170	8	126106761	126107170	0.283613	0.00770145	0.844489	gene body:KIAA0196
LINE:L2:L2c_17_3824699_3825214	17	3824699	3825214	0.283598	0.0058479	0.804788	intergenic
LINE:L1:L1MD_23_46911553_46912059	23	46911553	46912059	0.283437	0.00354355	0.747792	gene body:RBM10
LINE:L2:L2a_19_5304805_5305836	19	5304805	5305836	0.283259	0.00590235	0.805032	intergenic
LINE:L2:L2a_1_9302832_9304170	1	9302832	9304170	0.283116	0.00639408	0.81667	gene body:SPSB1
LINE:L1:L1MC5_7_71855770_71856154	7	71855770	71856154	0.283023	0.00713637	0.83486	gene body:TYW1B
LINE:L2:L2a_13_85233401_85234268	13	85233401	85234268	0.282854	0.000787003	0.572625	intergenic
LINE:L1:L1MC5_13_44310833_44311406	13	44310833	44311406	0.282798	0.00468268	0.779962	intergenic
LINE:L2:L2a_2_39967703_39967873	2	39967703	39967873	0.282679	0.00369411	0.753989	intergenic
LINE:L1:L1MC3_2_48463311_48464480	2	48463311	48464480	0.282669	0.00129499	0.641751	intergenic
LINE:L1:L1ME4a_3_59604613_59605073	3	59604613	59605073	0.282425	0.000448419	0.503874	intergenic
LINE:L1:L1MC5_5_163135436_163136234	5	163135436	163136234	0.28239	0.00588861	0.805032	intergenic
LINE:L1:L1M5_11_62472120_62472882	11	62472120	62472882	0.282228	0.00762409	0.843751	intergenic
LINE:L1:L1MA9_5_172798585_172800066	5	172798585	172800066	0.281993	0.00508123	0.784077	intergenic
LINE:L2:L2b_22_36272656_36272813	22	36272656	36272813	0.281983	0.000247534	0.447317	intergenic
LINE:L2:L2c_2_122798475_122799142	2	122798475	122799142	0.281788	0.000809853	0.579091	intergenic
LINE:L1:L1M5_13_78882639_78884195	13	78882639	78884195	0.281541	0.0129902	0.882375	intergenic
LINE:L1:L1MC4_2_178063652_178064659	2	178063652	178064659	0.281508	0.00253942	0.716334	gene body:AGPS
LINE:L1:L1ME5_12_50566420_50567062	12	50566420	50567062	0.281419	0.0117305	0.87847	intergenic
LINE:L1:L1MB3_2_114215061_114215807	2	114215061	114215807	0.281216	0.00208851	0.698246	gene body:SLC35F5
LINE:L1:L1MC4_19_60105143_60105789	19	60105143	60105789	0.281165	0.000834218	0.590694	intergenic
LINE:L1:L1MA9_1_228920641_228921586	1	228920641	228921586	0.281058	0.0170535	0.901109	intergenic
LINE:L2:L2b_17_29961445_29962401	17	29961445	29962401	0.281028	0.00508526	0.784077	gene body:TMEM132E
LINE:L1:L1PA16_7_138836301_138836956	7	138836301	138836956	0.280998	0.00269838	0.722285	intergenic
LINE:L2:L2_3_86519270_86520124	3	86519270	86520124	0.280924	0.0164468	0.897158	intergenic
LINE:L1:L1MB3_12_85187794_85188514	12	85187794	85188514	0.280773	0.00462317	0.779962	gene body:MGAT4C
LINE:L1:L1MD1_23_47115134_47116392	23	47115134	47116392	0.280686	0.0194425	0.918731	gene body:ZNF157
LINE:L1:L1MB4_20_6027396_6028322	20	6027396	6028322	0.280426	0.000121883	0.400571	gene body:FERMT1
LINE:L2:L2b_19_5759613_5760684	19	5759613	5760684	0.280302	0.00580805	0.803717	intergenic
LINE:L2:L2b_22_17513717_17514936	22	17513717	17514936	0.28006	0.000376903	0.484548	intergenic
LINE:L1:L1M3_6_3323233_3324379	6	3323233	3324379	0.279918	0.00137883	0.642768	intergenic
LINE:L1:L1MA2_23_37908284_37908683	23	37908284	37908683	0.279414	0.0157038	0.893204	gene body:SRPX
LINE:L2:L2c_8_23679942_23680626	8	23679942	23680626	0.2794	0.00109867	0.615828	intergenic
LINE:L2:L2c_8_128892201_128892945	8	128892201	128892945	0.279264	0.00598023	0.806007	gene body:PVT1
LINE:L1:L1MC4a_3_4706347_4707669	3	4706347	4707669	0.279165	0.0125706	0.882375	gene body:ITPR1
LINE:L2:L2a_12_112676059_112676946	12	112676059	112676946	0.279127	0.000687529	0.552159	intergenic
LINE:L1:L1MB7_13_109909461_109910113	13	109909461	109910113	0.279069	0.00181428	0.672212	gene body:COL4A2
LINE:L1:L1MB5_12_110309030_110309812	12	110309030	110309812	0.279009	1.44655e-05	0.227512	intergenic
LINE:L1:L1ME2_2_47049383_47049848	2	47049383	47049848	0.27882	0.00958148	0.862996	gene body:TTC7A
LINE:L1:L1PA12_15_29193048_29193942	15	29193048	29193942	0.278605	0.00434722	0.774773	intergenic
LINE:L1:L1MA6_5_80389122_80389652	5	80389122	80389652	0.278529	0.0147117	0.887281	gene body:RASGRF2
LINE:L1:L1M5_2_219204435_219204914	2	219204435	219204914	0.278502	0.022139	0.923926	gene body:PLCD4
LINE:L1:L1ME3C_10_74573575_74574017	10	74573575	74574017	0.278349	0.00108359	0.615828	gene body:ECD
LINE:L2:L2a_3_155328616_155329541	3	155328616	155329541	0.278311	0.00250766	0.715122	gene body:ARHGEF26
LINE:L1:L1PA10_3_154449177_154449938	3	154449177	154449938	0.27801	0.00495739	0.784077	intergenic
LINE:L1:L1MC2_2_72583772_72584967	2	72583772	72584967	0.277756	0.0251602	0.924985	gene body:EXOC6B
LINE:L2:L2a_17_34569635_34570202	17	34569635	34570202	0.277733	0.00256433	0.717293	gene body:ARL5C
LINE:L2:L2c_14_95757034_95757399	14	95757034	95757399	0.277554	0.00118423	0.630821	gene body:BDKRB2
LINE:L2:L2c_3_62943033_62943296	3	62943033	62943296	0.277551	0.00406559	0.766472	intergenic
LINE:L1:L1MEg_12_44514371_44515448	12	44514371	44515448	0.277439	0.000939584	0.599911	gene body:ARID2
LINE:L1:L1MC_15_76897301_76897496	15	76897301	76897496	0.277423	0.0411566	0.950002	intergenic
LINE:L2:L2b_20_4174813_4175525	20	4174813	4175525	0.277418	0.00010214	0.386879	gene body:ADRA1D
LINE:L2:L2a_8_38135318_38136116	8	38135318	38136116	0.27737	0.00335551	0.737667	intergenic
LINE:L2:L2c_8_133749755_133750223	8	133749755	133750223	0.277306	0.0260665	0.924985	gene body:LRRC6
LINE:CR1:L3_17_5763855_5764363	17	5763855	5764363	0.277095	0.0398124	0.949557	intergenic
LINE:L1:L1ME3E_6_29994715_29995200	6	29994715	29995200	0.277053	0.00216099	0.699459	intergenic
LINE:L1:L1M5_6_1460375_1461182	6	1460375	1461182	0.276976	0.00326222	0.732614	intergenic
LINE:L1:L1MB8_3_52928174_52928641	3	52928174	52928641	0.276937	0.00694467	0.830758	gene body:SFMBT1
LINE:RTE:L4_13_27410181_27410759	13	27410181	27410759	0.276891	0.0411508	0.950002	intergenic
LINE:L2:L2c_5_54264311_54264995	5	54264311	54264995	0.276859	0.0012258	0.639225	intergenic
LINE:L2:L2c_1_209862184_209863541	1	209862184	209863541	0.276594	0.000395606	0.486651	intergenic
LINE:CR1:L3_16_17524497_17525141	16	17524497	17525141	0.276504	0.0083718	0.849249	intergenic
LINE:L2:L2c_1_190366166_190367083	1	190366166	190367083	0.276295	0.00693273	0.830758	intergenic
LINE:L2:L2c_6_5693981_5694693	6	5693981	5694693	0.276216	0.000383686	0.484548	gene body:FARS2
LINE:L1:HAL1_5_131191686_131192325	5	131191686	131192325	0.27621	0.000603906	0.541393	intergenic
LINE:L1:L1ME4a_3_56941310_56941875	3	56941310	56941875	0.27613	0.00587887	0.805032	gene body:ARHGEF3
LINE:L1:L1MB7_13_47536679_47537652	13	47536679	47537652	0.276116	0.000673408	0.552159	intergenic
LINE:L2:L2b_23_136369118_136369768	23	136369118	136369768	0.276079	0.00770885	0.844489	intergenic
LINE:L1:L1M4_9_95975709_95976011	9	95975709	95976011	0.276078	0.016774	0.899204	intergenic
LINE:L2:L2a_2_97692049_97692718	2	97692049	97692718	0.276047	0.000929756	0.598429	intergenic
LINE:L1:L1MB7_12_31346448_31346590	12	31346448	31346590	0.275996	0.0271034	0.925536	gene body:FAM60A
LINE:L1:L1ME3_23_21755739_21757055	23	21755739	21757055	0.275969	0.011507	0.87847	intergenic
LINE:L2:L2a_19_59003379_59003797	19	59003379	59003797	0.275743	0.0203904	0.919946	gene body:NLRP12
LINE:L2:L2a_10_23912238_23913007	10	23912238	23913007	0.27573	0.0251352	0.924985	intergenic
LINE:L2:L2b_5_159620324_159621530	5	159620324	159621530	0.275682	0.00150183	0.651822	gene body:CCNJL
LINE:L2:L2b_6_157927009_157927514	6	157927009	157927514	0.275674	0.00178032	0.672212	gene body:ZDHHC14
LINE:L1:L1M5_2_32162651_32163176	2	32162651	32163176	0.275374	0.00661241	0.823154	gene body:SPAST
LINE:L2:L2a_5_52711017_52711556	5	52711017	52711556	0.275361	0.00938651	0.86208	intergenic
LINE:L1:L1ME2z_13_112888434_112888721	13	112888434	112888721	0.275222	0.00538754	0.795006	gene body:PCID2
LINE:L1:L1MB3_10_76719298_76720061	10	76719298	76720061	0.274773	0.0043527	0.774773	intergenic
LINE:L2:L2a_5_68565356_68565732	5	68565356	68565732	0.274717	0.0263289	0.924985	intergenic
LINE:CR1:L3_4_134419722_134420361	4	134419722	134420361	0.274714	0.000806516	0.578713	intergenic
LINE:CR1:L3_20_33480098_33480946	20	33480098	33480946	0.274664	0.00225141	0.702042	intergenic
LINE:L2:L2c_5_141152505_141153073	5	141152505	141153073	0.274654	0.002772	0.724184	intergenic
LINE:L2:L2a_20_55810630_55811195	20	55810630	55811195	0.274614	0.00278585	0.724662	intergenic
LINE:L1:L1MC4a_8_57398817_57399424	8	57398817	57399424	0.274487	0.0212444	0.921802	intergenic
LINE:L2:L2b_6_134259313_134259938	6	134259313	134259938	0.274384	0.0237968	0.924985	intergenic
LINE:CR1:L3_21_38672392_38673169	21	38672392	38673169	0.274221	0.00526773	0.792649	intergenic
LINE:L2:L2a_7_71615647_71616175	7	71615647	71616175	0.27419	0.034885	0.942088	intergenic
LINE:L1:L1MCa_13_28842045_28843116	13	28842045	28843116	0.274011	0.000885839	0.595754	gene body:MTUS2
LINE:L1:L1ME4a_2_201043737_201044207	2	201043737	201044207	0.273861	0.0101324	0.8641	gene body:SPATS2L
LINE:L1:L1MA7_12_124434892_124435618	12	124434892	124435618	0.273851	0.00941729	0.86208	gene body:TMEM132B
LINE:L2:L2_15_27484505_27484973	15	27484505	27484973	0.273827	0.0080809	0.848422	gene body:FAM189A1
LINE:L2:L2c_17_25160580_25161250	17	25160580	25161250	0.273812	0.00119469	0.634066	gene body:SSH2
LINE:L2:L2c_6_108960719_108960858	6	108960719	108960858	0.273696	0.0163924	0.89708	intergenic
LINE:L1:L1MEg_19_18448796_18449782	19	18448796	18449782	0.273679	0.00279959	0.724662	gene body:ELL
LINE:L1:L1ME3_23_152924920_152926162	23	152924920	152926162	0.273497	0.00880785	0.851418	intergenic
LINE:L2:L2c_3_45110712_45111178	3	45110712	45111178	0.273487	0.0196616	0.918731	gene body:CDCP1
LINE:L2:L2b_22_38092240_38093208	22	38092240	38093208	0.273375	0.000697084	0.552159	gene body:SYNGR1
LINE:L1:L1ME3C_19_55420211_55420465	19	55420211	55420465	0.273312	0.00506012	0.784077	gene body:MYH14
LINE:L1:L1MC4_2_169930682_169931660	2	169930682	169931660	0.273302	0.000897346	0.595754	intergenic
LINE:L1:L1MD2_8_30438404_30439347	8	30438404	30439347	0.273263	0.00498043	0.784077	gene body:RBPMS
LINE:L2:L2a_11_85569439_85570419	11	85569439	85570419	0.273091	0.00911098	0.857879	intergenic
LINE:L2:L2_12_20836929_20837176	12	20836929	20837176	0.272756	0.0254962	0.924985	intergenic
LINE:L1:L1M5_8_30771841_30772987	8	30771841	30772987	0.272753	0.0100547	0.8641	gene body:PPP2CB
LINE:L2:L2b_8_107635171_107635364	8	107635171	107635364	0.272641	0.026718	0.924985	gene body:OXR1
LINE:L2:L2c_23_47366088_47367881	23	47366088	47367881	0.272626	0.000954591	0.60377	intergenic
LINE:CR1:L3_1_47793017_47793276	1	47793017	47793276	0.272619	0.00618633	0.812456	intergenic
LINE:L1:L1MC4_3_168677612_168677952	3	168677612	168677952	0.272597	0.00423509	0.771815	intergenic
LINE:L1:L1MB4_1_28424514_28425146	1	28424514	28425146	0.27258	0.00115186	0.62156	gene body:DNAJC8
LINE:L2:L2a_1_219051314_219052636	1	219051314	219052636	0.272305	0.00293046	0.726361	gene body:MOSC1
LINE:CR1:L3_15_97242659_97243154	15	97242659	97243154	0.272261	0.00650207	0.81893	gene body:IGF1R
LINE:L2:L2_7_26450209_26450670	7	26450209	26450670	0.272197	0.0305976	0.932916	gene body:LOC441204
LINE:L1:L1MA3_20_60393589_60394261	20	60393589	60394261	0.272148	0.00675263	0.827512	intergenic
LINE:L2:L2c_4_76092222_76092482	4	76092222	76092482	0.272141	0.00115151	0.62156	gene body:PARM1
LINE:L1:L1MD2_7_147607806_147608652	7	147607806	147608652	0.272061	0.000214483	0.442214	gene body:CNTNAP2
LINE:L1:L1PA17_8_40333974_40335095	8	40333974	40335095	0.27206	0.00286072	0.726361	intergenic
LINE:L2:L2_7_2463992_2464476	7	2463992	2464476	0.272016	0.0172337	0.903125	intergenic
LINE:L1:L1ME1_8_4956317_4957175	8	4956317	4957175	0.27194	0.00130419	0.642055	intergenic
LINE:L2:L2b_6_84349255_84349840	6	84349255	84349840	0.271793	0.00037253	0.484548	gene body:SNAP91
LINE:L1:L1ME1_1_109208232_109208919	1	109208232	109208919	0.27176	0.00287494	0.726361	intergenic
LINE:L2:L2c_8_109380869_109381627	8	109380869	109381627	0.271746	7.11195e-05	0.345278	intergenic
LINE:L1:L1M5_16_3441514_3442344	16	3441514	3442344	0.271657	0.0164174	0.897158	gene body:NAT15
LINE:L1:L1MEg_1_117882197_117882718	1	117882197	117882718	0.271609	0.012957	0.882375	intergenic
LINE:L2:L2c_19_53565205_53565624	19	53565205	53565624	0.271287	0.000663482	0.552095	gene body:SYNGR4
LINE:L1:L1MA5A_10_127636491_127637393	10	127636491	127637393	0.271146	0.000519831	0.530507	gene body:FANK1
LINE:L1:L1ME1_9_86314816_86315615	9	86314816	86315615	0.271123	0.0160209	0.893248	intergenic
LINE:L1:L1M3_11_10799617_10800612	11	10799617	10800612	0.271104	0.013463	0.882375	intergenic
LINE:L2:L2a_2_225457884_225458579	2	225457884	225458579	0.271021	0.0166639	0.898405	gene body:DOCK10
LINE:L2:L2a_4_20491707_20491877	4	20491707	20491877	0.271007	0.00285787	0.726361	gene body:KCNIP4
LINE:L1:L1ME3D_7_138605377_138605961	7	138605377	138605961	0.271003	0.00535595	0.795006	gene body:UBN2
LINE:L1:L1MB5_10_117095182_117095567	10	117095182	117095567	0.270987	0.000981339	0.608282	gene body:ATRNL1
LINE:CR1:L3_16_53984323_53984797	16	53984323	53984797	0.270984	0.0177327	0.905351	intergenic
LINE:L2:L2a_17_6011893_6012329	17	6011893	6012329	0.270819	0.00292334	0.726361	intergenic
LINE:L1:L1MCa_9_137826778_137827616	9	137826778	137827616	0.270691	0.00035009	0.484548	intergenic
LINE:L2:L2a_7_47040878_47041218	7	47040878	47041218	0.270689	0.00497729	0.784077	intergenic
LINE:L2:L2c_22_29772045_29772256	22	29772045	29772256	0.27063	0.012318	0.882375	intergenic
LINE:L1:L1MC3_4_185989056_185989677	4	185989056	185989677	0.270612	0.0065124	0.819309	intergenic
LINE:L2:L2a_17_15159060_15159890	17	15159060	15159890	0.270416	0.000750305	0.561401	gene body:TEKT3
LINE:L1:L1MDb_7_1927067_1928096	7	1927067	1928096	0.270334	0.000374972	0.484548	gene body:MAD1L1
LINE:L2:L2a_12_64480148_64480518	12	64480148	64480518	0.270272	0.00308283	0.726361	gene body:RPSAP52
LINE:L1:L1PA10_3_119801101_119801818	3	119801101	119801818	0.270239	0.00222828	0.700106	intergenic
LINE:L2:L2c_8_126426896_126427763	8	126426896	126427763	0.270215	0.00726898	0.836552	gene body:NSMCE2
LINE:L2:L2_6_20052836_20053429	6	20052836	20053429	0.27017	0.00175928	0.672212	intergenic
LINE:L1:L1MB3_23_24201288_24202207	23	24201288	24202207	0.27001	0.00330624	0.734901	intergenic
LINE:L1:L1MB5_12_110214206_110215381	12	110214206	110215381	0.269976	0.000661097	0.552095	gene body:CUX2
LINE:L1:L1PB4_8_37390157_37390771	8	37390157	37390771	0.26997	0.00929355	0.86208	intergenic
LINE:L1:L1MC2_1_41165771_41166541	1	41165771	41166541	0.269955	0.0100049	0.8641	intergenic
LINE:L1:L1MA1_17_70557917_70558397	17	70557917	70558397	0.269908	5.72216e-05	0.327891	gene body:KCTD2
LINE:CR1:L3_7_98747431_98748029	7	98747431	98748029	0.269905	0.0191367	0.918731	intergenic
LINE:L1:L1ME3E_18_56610942_56611751	18	56610942	56611751	0.269739	0.000665852	0.552159	intergenic
LINE:L1:L1ME4a_9_298561_299167	9	298561	299167	0.269728	0.00425089	0.772504	gene body:DOCK8
LINE:L2:L2a_8_62183012_62183391	8	62183012	62183391	0.269656	0.00295179	0.726361	intergenic
LINE:L1:L1ME4a_19_60567611_60568169	19	60567611	60568169	0.269568	0.0121155	0.882123	gene body:IL11
LINE:L1:L1M2_3_37664775_37665192	3	37664775	37665192	0.269503	0.000606607	0.541393	gene body:ITGA9
LINE:L1:L1MC4_23_7943452_7944542	23	7943452	7944542	0.269477	0.00381476	0.754097	intergenic
LINE:L1:L1ME3A_23_153420969_153421461	23	153420969	153421461	0.269454	0.0233161	0.924985	gene body:G6PD
LINE:L1:L1M5_13_32513392_32513589	13	32513392	32513589	0.269441	0.00778434	0.844489	gene body:KL
LINE:L1:L1PREC2_18_12135102_12135262	18	12135102	12135262	0.269418	0.0259872	0.924985	intergenic
LINE:L1:L1M5_6_99995751_99996468	6	99995751	99996468	0.269383	0.00197959	0.690745	gene body:USP45
LINE:L1:L1MC5_10_88269701_88270232	10	88269701	88270232	0.269355	0.0145212	0.886483	gene body:WAPAL
LINE:L1:L1PA13_3_167174164_167174532	3	167174164	167174532	0.26934	0.00449177	0.77752	intergenic
LINE:L2:L2b_10_91576284_91577915	10	91576284	91577915	0.269222	0.00064821	0.551475	intergenic
LINE:L1:L1P4_3_122979227_122979900	3	122979227	122979900	0.269136	0.00735388	0.838296	gene body:IQCB1
LINE:L1:L1ME4a_20_54861339_54862003	20	54861339	54862003	0.269104	0.0110869	0.874136	intergenic
LINE:L1:L1MC4a_1_150285677_150286119	1	150285677	150286119	0.269052	0.00719509	0.83486	intergenic
LINE:L1:L1ME4a_19_11010577_11011163	19	11010577	11011163	0.268992	0.000480824	0.513197	gene body:SMARCA4
LINE:L2:L2c_5_126657236_126657953	5	126657236	126657953	0.268844	0.00484432	0.782677	gene body:MEGF10
LINE:L1:L1MC5_19_42915243_42915989	19	42915243	42915989	0.268827	0.0109001	0.872114	intergenic
LINE:L1:HAL1_11_11456221_11457751	11	11456221	11457751	0.268814	0.00292135	0.726361	gene body:GALNTL4
LINE:L2:L2a_3_64149327_64149828	3	64149327	64149828	0.26864	0.0052748	0.792735	gene body:PRICKLE2
LINE:L2:L2a_20_1926926_1927875	20	1926926	1927875	0.268565	2.53448e-05	0.245334	intergenic
LINE:L1:L1M1_14_49771083_49771476	14	49771083	49771476	0.268552	0.0445488	0.952461	intergenic
LINE:L1:L1MDa_3_48189943_48190741	3	48189943	48190741	0.268191	0.00377872	0.754097	gene body:CDC25A
LINE:RTE:L4_8_64188611_64189582	8	64188611	64189582	0.268147	0.00110517	0.615828	intergenic
LINE:L1:L1M5_6_154496222_154496750	6	154496222	154496750	0.26813	0.00655725	0.820877	gene body:OPRM1
LINE:CR1:L3_23_68018843_68019392	23	68018843	68019392	0.268096	0.0170736	0.901109	intergenic
LINE:L1:L1MC4_3_180834837_180836122	3	180834837	180836122	0.268092	3.61767e-05	0.258746	intergenic
LINE:L2:L2c_23_130553392_130553962	23	130553392	130553962	0.268085	0.000871424	0.595754	intergenic
LINE:L1:L1MB7_7_139965596_139966169	7	139965596	139966169	0.268083	0.0260108	0.924985	intergenic
LINE:L1:L1MA4_3_40225396_40225964	3	40225396	40225964	0.268058	0.0155245	0.891003	gene body:FLJ33065
LINE:L1:L1ME4a_2_239560448_239560794	2	239560448	239560794	0.267966	0.0015216	0.653464	intergenic
LINE:L2:L2b_19_10491018_10491766	19	10491018	10491766	0.267955	0.0264157	0.924985	intergenic
LINE:L2:L2a_18_30200515_30201427	18	30200515	30201427	0.267948	0.00538914	0.795006	intergenic
LINE:L2:L2b_12_108763597_108764333	12	108763597	108764333	0.267905	0.00205658	0.698246	intergenic
LINE:L1:L1M5_16_84672813_84673387	16	84672813	84673387	0.26769	0.0293409	0.93173	intergenic
LINE:L1:L1MA9_11_28083547_28083779	11	28083547	28083779	0.267643	0.0221361	0.923926	gene body:KIF18A
LINE:L1:L1ME2_1_73975981_73977145	1	73975981	73977145	0.267581	0.00603265	0.807821	intergenic
LINE:L1:L1MA9_16_57369254_57369476	16	57369254	57369476	0.267576	0.00176723	0.672212	intergenic
LINE:L2:L2a_9_87438437_87439329	9	87438437	87439329	0.267464	0.000198985	0.436318	gene body:AGTPBP1
LINE:L1:L1MEg_23_68040415_68040762	23	68040415	68040762	0.267458	0.0061428	0.811386	intergenic
LINE:L1:HAL1_10_104730315_104731235	10	104730315	104731235	0.267248	0.00566164	0.796915	gene body:CNNM2
LINE:L1:L1ME4a_8_139855711_139856260	8	139855711	139856260	0.267243	0.0329604	0.938812	gene body:COL22A1
LINE:L1:L1MB5_12_121236935_121237471	12	121236935	121237471	0.267232	0.0021687	0.699459	gene body:LRRC43
LINE:L1:L1MD_4_6600494_6600915	4	6600494	6600915	0.267147	0.0244684	0.924985	intergenic
LINE:L1:L1ME1_18_50521862_50522503	18	50521862	50522503	0.266382	0.00228566	0.703665	intergenic
LINE:L1:L1MB7_12_114899614_114900879	12	114899614	114900879	0.266251	0.025105	0.924985	gene body:MED13L
LINE:L1:L1ME4a_20_39340500_39340664	20	39340500	39340664	0.266223	0.0159194	0.893248	gene body:ZHX3
LINE:L1:L1M7_6_4041121_4041802	6	4041121	4041802	0.266152	0.0225254	0.924985	intergenic
LINE:L1:L1MEg_18_2018072_2019711	18	2018072	2019711	0.266051	7.13597e-05	0.345278	intergenic
LINE:L2:L2_3_51840665_51841074	3	51840665	51841074	0.265824	0.000132971	0.407444	intergenic
LINE:L2:L2_7_100862261_100863658	7	100862261	100863658	0.265823	0.00222122	0.700106	gene body:EMID2
LINE:RTE:L4_11_47846848_47847461	11	47846848	47847461	0.26581	0.00493497	0.784077	intergenic
LINE:L1:L1M5_22_44143433_44144022	22	44143433	44144022	0.265759	0.0308447	0.932916	gene body:SMC1B
LINE:L2:L2c_3_63511528_63512512	3	63511528	63512512	0.265482	0.000875152	0.595754	gene body:SYNPR
LINE:L1:L1MC3_2_53383889_53384711	2	53383889	53384711	0.265403	0.000741059	0.560621	intergenic
LINE:L2:L2b_5_159318899_159319093	5	159318899	159319093	0.265221	0.0063039	0.81667	gene body:ADRA1B
LINE:L1:L1MB7_13_74377125_74377811	13	74377125	74377811	0.265192	0.00381989	0.754097	intergenic
LINE:RTE:L4_16_82677399_82678206	16	82677399	82678206	0.265145	0.0309985	0.933362	gene body:MBTPS1
LINE:L2:L2c_23_114195820_114196752	23	114195820	114196752	0.26499	0.01215	0.882123	intergenic
LINE:L2:L2b_2_134222885_134223434	2	134222885	134223434	0.264982	0.00842884	0.849932	intergenic
LINE:L1:L1MEc_14_58779685_58780318	14	58779685	58780318	0.264974	0.00036116	0.484548	gene body:DAAM1
LINE:L1:L1MC3_23_66636836_66637673	23	66636836	66637673	0.264933	0.00190457	0.675945	intergenic
LINE:L2:L2c_10_10902418_10903248	10	10902418	10903248	0.264877	0.0128055	0.882375	intergenic
LINE:CR1:L3b_6_34766462_34766987	6	34766462	34766987	0.264741	0.000789341	0.57289	gene body:C6orf106
LINE:L2:L2c_18_28204868_28205955	18	28204868	28205955	0.26473	0.000353171	0.484548	gene body:FAM59A
LINE:L1:L1M4_15_71496424_71498084	15	71496424	71498084	0.26472	0.0031549	0.726361	intergenic
LINE:L1:L1MCc_13_74131164_74132053	13	74131164	74132053	0.264647	0.00408906	0.766472	intergenic
LINE:L1:L1MB7_13_102285397_102286362	13	102285397	102286362	0.264606	0.000462495	0.503874	gene body:BIVM
LINE:L1:L1MC4a_8_28571757_28572609	8	28571757	28572609	0.264513	0.0311195	0.934175	intergenic
LINE:L2:L2a_20_40496382_40497619	20	40496382	40497619	0.264498	0.022093	0.923926	gene body:PTPRT
LINE:L2:L2c_3_58163989_58164236	3	58163989	58164236	0.264418	0.012611	0.882375	gene body:DNASE1L3
LINE:L2:L2c_3_177986451_177987048	3	177986451	177987048	0.264384	0.00809434	0.848422	intergenic
LINE:L1:L1PA11_2_84725055_84726326	2	84725055	84726326	0.264336	0.000377876	0.484548	gene body:DNAH6
LINE:L1:L1ME3E_5_76382637_76383547	5	76382637	76383547	0.264238	0.0284913	0.928447	gene body:AGGF1
LINE:L1:L1MC4_4_185889948_185890230	4	185889948	185890230	0.264193	0.0357286	0.943086	gene body:MLF1IP
LINE:L2:L2c_19_54521628_54522608	19	54521628	54522608	0.264161	0.00350883	0.744106	intergenic
LINE:L2:L2a_7_99985049_99985575	7	99985049	99985575	0.264083	0.00168502	0.66863	gene body:AGFG2
LINE:L2:L2c_1_34767382_34767950	1	34767382	34767950	0.264009	0.0166827	0.898453	intergenic
LINE:L1:L1MB5_17_69028535_69029113	17	69028535	69029113	0.263959	0.0210906	0.921802	gene body:SDK2
LINE:L1:L1ME1_22_30557749_30558871	22	30557749	30558871	0.26392	0.008802	0.851418	gene body:DEPDC5
LINE:L1:L1M4c_10_76077886_76078656	10	76077886	76078656	0.263812	0.0399349	0.949908	gene body:ADK
LINE:L1:L1ME3A_13_58129324_58129622	13	58129324	58129622	0.263811	0.00991539	0.8641	intergenic
LINE:L2:L2b_9_128134907_128136475	9	128134907	128136475	0.263809	0.016028	0.893248	gene body:FAM125B
LINE:L1:L1MC5_2_69867251_69868184	2	69867251	69868184	0.263799	0.00229002	0.704188	gene body:ANXA4
LINE:L1:L1MB2_6_2718755_2720355	6	2718755	2720355	0.263749	3.03365e-05	0.251631	intergenic
LINE:L2:L2b_23_133523378_133523832	23	133523378	133523832	0.263712	0.0215569	0.921938	intergenic
LINE:CR1:L3b_5_107227964_107228560	5	107227964	107228560	0.263482	0.0080363	0.848422	gene body:FBXL17
LINE:L1:L1ME3C_3_43321469_43322499	3	43321469	43322499	0.263323	0.00101241	0.609184	gene body:SNRK
LINE:L2:L2a_21_23946554_23947106	21	23946554	23947106	0.263253	0.00299397	0.726361	intergenic
LINE:L1:L1ME3_1_52801121_52801710	1	52801121	52801710	0.263215	0.00687943	0.830431	intergenic
LINE:L2:L2a_1_110818594_110819487	1	110818594	110819487	0.263205	0.00704591	0.832189	intergenic
LINE:L1:L1MC4a_2_153296570_153297970	2	153296570	153297970	0.263192	0.000842826	0.591023	gene body:ARL6IP6
LINE:L1:L1MA4A_12_105833975_105834554	12	105833975	105834554	0.26316	0.000902431	0.595754	intergenic
LINE:L2:L2a_12_45057631_45058411	12	45057631	45058411	0.263151	0.0050137	0.784077	intergenic
LINE:L1:L1M4_8_126552587_126553276	8	126552587	126553276	0.263124	0.00108781	0.615828	intergenic
LINE:L2:L2a_9_93408068_93408671	9	93408068	93408671	0.262966	0.000282362	0.455408	intergenic
LINE:L2:L2a_19_63780554_63781179	19	63780554	63781179	0.262884	0.0288773	0.930151	gene body:MGC2752
LINE:L1:L1M5_2_240709088_240709767	2	240709088	240709767	0.262829	0.0241317	0.924985	intergenic
LINE:CR1:L3_10_116780200_116780615	10	116780200	116780615	0.262828	0.0383888	0.947909	intergenic
LINE:L2:L2a_23_68504518_68504677	23	68504518	68504677	0.262712	0.000674407	0.552159	intergenic
LINE:L1:L1MB7_9_130558223_130559016	9	130558223	130559016	0.262621	0.00381937	0.754097	gene body:ZER1
LINE:L1:L1MA9_13_29746758_29748005	13	29746758	29748005	0.262619	0.0124194	0.882375	gene body:KATNAL1
LINE:L1:L1ME4a_14_75178704_75179591	14	75178704	75179591	0.262584	0.000227396	0.447317	gene body:FLVCR2
LINE:L2:L2c_8_100486609_100487768	8	100486609	100487768	0.26258	0.000941465	0.599911	gene body:VPS13B
LINE:L1:L1MD2_4_85940634_85941506	4	85940634	85941506	0.262503	0.00174893	0.672212	gene body:WDFY3
LINE:L2:L2a_5_63643107_63644024	5	63643107	63644024	0.262471	0.0020815	0.698246	gene body:RNF180
LINE:L1:L1M5_3_139867606_139868122	3	139867606	139868122	0.262084	0.000462888	0.503874	gene body:PIK3CB
LINE:L1:HAL1_6_35630447_35631054	6	35630447	35631054	0.26199	0.00842541	0.849932	intergenic
LINE:L1:L1MB4_10_123293491_123294346	10	123293491	123294346	0.261989	0.000201666	0.436912	gene body:FGFR2
LINE:L2:L2a_2_29920215_29920726	2	29920215	29920726	0.261891	0.00161458	0.662988	gene body:ALK
LINE:L1:L1PREC2_5_43937029_43937813	5	43937029	43937813	0.2618	0.00524985	0.791386	intergenic
LINE:L1:L1MD2_1_32258292_32259313	1	32258292	32259313	0.261771	0.00256751	0.717293	gene body:KHDRBS1
LINE:L2:L2b_21_29830074_29830837	21	29830074	29830837	0.261764	0.00646988	0.81794	intergenic
LINE:L1:L1MB3_13_19572654_19573428	13	19572654	19573428	0.26176	8.50844e-05	0.367593	intergenic
LINE:L1:L1MB7_9_36442231_36443204	9	36442231	36443204	0.261734	0.00868538	0.851418	intergenic
LINE:L1:L1M5_5_55320762_55321111	5	55320762	55321111	0.261433	0.0120794	0.882123	gene body:IL6ST
LINE:L2:L2_5_107119975_107121107	5	107119975	107121107	0.261377	0.00398273	0.760182	intergenic
LINE:L1:L1MEf_2_242473407_242475662	2	242473407	242475662	0.261356	0.000851844	0.591101	intergenic
LINE:L1:L1MA9_5_172141415_172141689	5	172141415	172141689	0.261307	0.0204105	0.919946	intergenic
LINE:L2:L2a_2_220004118_220005031	2	220004118	220005031	0.261293	0.000174351	0.418318	intergenic
LINE:L1:L1MD3_23_112721810_112723003	23	112721810	112723003	0.261274	0.0183571	0.911842	intergenic
LINE:CR1:L3_2_206554116_206554657	2	206554116	206554657	0.261261	0.011018	0.873766	intergenic
LINE:L2:L2a_22_17509054_17509738	22	17509054	17509738	0.261173	0.0118021	0.87989	gene body:DGCR14
LINE:L1:L1ME4a_13_29924737_29925742	13	29924737	29925742	0.261149	0.000552897	0.535861	intergenic
LINE:L2:L2b_3_55566761_55567377	3	55566761	55567377	0.260988	0.00897225	0.853489	gene body:ERC2
LINE:L1:L1MB1_1_6955423_6956325	1	6955423	6956325	0.260935	0.00544967	0.795006	gene body:CAMTA1
LINE:L1:L1MC_4_68171839_68172097	4	68171839	68172097	0.260909	0.034023	0.941569	gene body:UBA6
LINE:L2:L2a_11_117254739_117255076	11	117254739	117255076	0.260902	0.0117619	0.878557	intergenic
LINE:L1:L1ME3F_6_17768440_17769190	6	17768440	17769190	0.260718	0.0149782	0.888037	gene body:NUP153
LINE:L2:L2a_12_112445698_112446485	12	112445698	112446485	0.260643	0.00257634	0.717293	intergenic
LINE:L1:L1MA9_1_192489561_192489860	1	192489561	192489860	0.260621	0.0123412	0.882375	intergenic
LINE:L2:L2c_3_196056998_196057503	3	196056998	196057503	0.2606	0.0319537	0.937501	intergenic
LINE:L1:L1M5_2_24482395_24482899	2	24482395	24482899	0.260594	0.00635543	0.81667	intergenic
LINE:L1:L1M5_15_28289153_28289631	15	28289153	28289631	0.260554	0.0275291	0.927388	gene body:DKFZP434L187
LINE:L1:L1ME3_8_126546335_126546864	8	126546335	126546864	0.260415	0.0346231	0.941913	intergenic
LINE:L2:L2a_5_155312651_155313211	5	155312651	155313211	0.26034	0.0275076	0.927074	intergenic
LINE:L2:L2_15_31069084_31069856	15	31069084	31069856	0.260329	0.0177402	0.905351	gene body:FMN1
LINE:L2:L2a_10_17426946_17427818	10	17426946	17427818	0.260241	0.0109339	0.872418	gene body:ST8SIA6
LINE:CR1:L3_17_3975470_3976375	17	3975470	3976375	0.260109	0.0102922	0.865691	gene body:ZZEF1
LINE:L1:L1MC3_11_69518691_69519547	11	69518691	69519547	0.260062	0.000605879	0.541393	intergenic
LINE:L1:L1MCa_15_22493768_22495107	15	22493768	22495107	0.260056	0.00140602	0.643828	intergenic
LINE:L1:L1ME4a_2_135030364_135031379	2	135030364	135031379	0.260047	0.000278164	0.454427	gene body:TMEM163
LINE:L1:L1MB4_15_74449644_74450069	15	74449644	74450069	0.259988	0.0158763	0.893248	gene body:SCAPER
LINE:L1:L1M5_15_94730588_94731345	15	94730588	94731345	0.259954	0.0189316	0.918731	intergenic
LINE:L1:L1ME4a_4_12491875_12492546	4	12491875	12492546	0.259917	0.0100394	0.8641	intergenic
LINE:CR1:L3_3_61133338_61133604	3	61133338	61133604	0.259835	0.00776799	0.844489	gene body:FHIT
LINE:L1:L1M5_10_98208737_98210892	10	98208737	98210892	0.259812	0.000115927	0.392763	gene body:TLL2
LINE:L1:L1MB7_8_55230108_55230920	8	55230108	55230920	0.259692	0.000393409	0.486651	intergenic
LINE:L1:L1MA8_10_24316437_24316735	10	24316437	24316735	0.25967	0.0436719	0.952004	gene body:KIAA1217
LINE:L1:L1PA10_18_71844470_71845006	18	71844470	71845006	0.259657	0.00959271	0.862996	intergenic
LINE:L1:L1MB2_14_101031237_101031875	14	101031237	101031875	0.259525	0.00545772	0.795006	intergenic
LINE:L1:L1ME3E_2_49782312_49782943	2	49782312	49782943	0.259442	4.82679e-05	0.301374	intergenic
LINE:L1:L1MA5_4_107128094_107128773	4	107128094	107128773	0.259111	0.019741	0.918731	intergenic
LINE:L2:L2a_17_15014034_15014473	17	15014034	15014473	0.259085	0.0141702	0.884326	intergenic
LINE:L2:L2a_12_122939933_122942070	12	122939933	122942070	0.258927	0.00256424	0.717293	gene body:DNAH10
LINE:L1:L1MC_5_52929216_52929953	5	52929216	52929953	0.258902	0.00427829	0.772896	gene body:NDUFS4
LINE:L1:L1MA5A_15_39445143_39445628	15	39445143	39445628	0.258803	0.0079023	0.848422	gene body:NUSAP1
LINE:CR1:L3_18_33302476_33303162	18	33302476	33303162	0.258793	0.000969618	0.607997	gene body:CELF4
LINE:L2:L2c_14_102621715_102624623	14	102621715	102624623	0.258536	0.000207134	0.442159	intergenic
LINE:L2:L2c_12_110441207_110441870	12	110441207	110441870	0.258484	0.0351863	0.942635	gene body:ATXN2
LINE:L1:L1MC_8_40732993_40733282	8	40732993	40733282	0.258369	0.00890951	0.8526	gene body:ZMAT4
LINE:L1:L1ME3C_12_6997454_6997957	12	6997454	6997957	0.258359	0.00932823	0.86208	intergenic
LINE:L2:L2_3_47067530_47068114	3	47067530	47068114	0.258276	0.0175376	0.903845	gene body:SETD2
LINE:L1:L1MEg_20_5640744_5641825	20	5640744	5641825	0.258274	0.00323069	0.73078	intergenic
LINE:L2:L2a_4_75311300_75312457	4	75311300	75312457	0.258271	0.00106586	0.613098	gene body:MTHFD2L
LINE:L2:L2a_2_24147230_24148184	2	24147230	24148184	0.258224	0.0042976	0.774481	gene body:SF3B14
LINE:L2:L2c_14_73533008_73535428	14	73533008	73535428	0.258215	0.00063137	0.551397	gene body:ENTPD5
LINE:L1:L1MB7_17_35560816_35561690	17	35560816	35561690	0.258121	0.0215098	0.921901	gene body:CASC3
LINE:L1:L1MA3_4_159892611_159893018	4	159892611	159893018	0.258064	0.000588295	0.541393	intergenic
LINE:L1:L1MC1_23_16632352_16633201	23	16632352	16633201	0.258039	0.0158037	0.893248	gene body:CTPS2
LINE:L1:L1MC5_12_119594278_119594836	12	119594278	119594836	0.257943	0.0017391	0.671478	intergenic
LINE:L1:L1M6_8_70217976_70218781	8	70217976	70218781	0.257927	0.000101482	0.386879	intergenic
LINE:L2:L2a_19_4820589_4821328	19	4820589	4821328	0.257914	0.00448781	0.77752	intergenic
LINE:L2:L2b_5_170049421_170049724	5	170049421	170049724	0.257732	0.0134268	0.882375	gene body:KCNIP1
LINE:L2:L2c_22_34061665_34061919	22	34061665	34061919	0.257687	0.00373643	0.754097	gene body:TOM1
LINE:L2:L2a_1_145692550_145693162	1	145692550	145693162	0.257687	0.0101603	0.8641	intergenic
LINE:L1:L1PA13_15_69083625_69084448	15	69083625	69084448	0.257664	0.0047162	0.780601	gene body:LRRC49
LINE:L1:L1ME3B_15_56896164_56897585	15	56896164	56897585	0.257664	0.00542733	0.795006	gene body:FAM63B
LINE:L2:L2b_2_198614435_198615730	2	198614435	198615730	0.257532	2.48733e-05	0.245334	gene body:PLCL1
LINE:L2:L2c_2_46995231_46995966	2	46995231	46995966	0.25741	0.023459	0.924985	gene body:MCFD2
LINE:L1:L1MC1_13_102929545_102930709	13	102929545	102930709	0.257397	0.0324152	0.938042	intergenic
LINE:L1:L1PA6_1_111705485_111707057	1	111705485	111707057	0.257341	0.00144062	0.647733	intergenic
LINE:L2:L2a_15_61681452_61682151	15	61681452	61682151	0.257321	0.00647152	0.81794	intergenic
LINE:L1:L1ME3C_5_168691950_168692995	5	168691950	168692995	0.257317	0.00818799	0.848422	intergenic
LINE:L1:L1MA8_10_101610838_101612216	10	101610838	101612216	0.257169	0.0150575	0.88817	intergenic
LINE:L1:HAL1b_3_178215163_178215740	3	178215163	178215740	0.257139	0.000453315	0.503874	intergenic
LINE:L1:L1MB3_8_101901014_101901704	8	101901014	101901704	0.257116	0.0190206	0.918731	intergenic
LINE:L2:L2c_2_34575324_34575992	2	34575324	34575992	0.257081	0.00744847	0.839392	intergenic
LINE:L1:L1PA11_2_69100165_69100806	2	69100165	69100806	0.257034	0.00435795	0.774773	gene body:ANTXR1
LINE:L2:L2a_3_56397148_56397684	3	56397148	56397684	0.256991	0.00851691	0.851299	gene body:ERC2
LINE:L2:L2c_6_50856091_50857184	6	50856091	50857184	0.256956	0.0189886	0.918731	intergenic
LINE:L1:L1MEg_8_138053524_138054588	8	138053524	138054588	0.256814	0.00536404	0.795006	intergenic
LINE:L1:L1MEg_3_19477067_19477655	3	19477067	19477655	0.256813	0.00102929	0.613098	gene body:KCNH8
LINE:L1:L1MEe_4_37109806_37110605	4	37109806	37110605	0.25681	0.00939823	0.86208	gene body:KIAA1239
LINE:L1:L1P4_23_33741835_33743195	23	33741835	33743195	0.256748	0.0094314	0.86208	intergenic
LINE:L2:L2c_18_17178472_17178652	18	17178472	17178652	0.256728	0.0499699	0.958004	gene body:GREB1L
LINE:L2:L2b_18_42014331_42014733	18	42014331	42014733	0.256703	0.0362525	0.943738	gene body:C18orf25
LINE:L2:L2b_4_62990545_62991092	4	62990545	62991092	0.256623	0.0220364	0.923926	intergenic
LINE:L1:L1MC4a_12_65254527_65255534	12	65254527	65255534	0.256565	0.0103724	0.866359	gene body:GRIP1
LINE:CR1:L3_1_22512945_22513417	1	22512945	22513417	0.256492	0.00855973	0.851418	intergenic
LINE:L1:L1PA13_10_9900769_9902899	10	9900769	9902899	0.256361	0.00303788	0.726361	intergenic
LINE:L1:L1MC4a_9_134498462_134499250	9	134498462	134499250	0.256327	0.00125741	0.641751	gene body:DDX31
LINE:L1:L1MC5_1_221938816_221939209	1	221938816	221939209	0.256281	0.00143837	0.647733	intergenic
LINE:L1:L1MEc_13_19284573_19285858	13	19284573	19285858	0.256221	0.000954139	0.60377	intergenic
LINE:L1:L1PA3_6_1394870_1396564	6	1394870	1396564	0.256127	0.00448505	0.77752	intergenic
LINE:L2:L2_12_66775816_66777109	12	66775816	66777109	0.256102	1.99059e-05	0.245334	intergenic
LINE:L1:L1MC3_7_150932295_150932974	7	150932295	150932974	0.256016	0.00764358	0.843751	gene body:PRKAG2
LINE:L1:L1P3_3_89887614_89888652	3	89887614	89888652	0.255919	0.00348039	0.74345	intergenic
LINE:L1:HAL1_14_57384372_57386168	14	57384372	57386168	0.255916	0.00768528	0.844489	intergenic
LINE:L2:L2c_11_36748474_36749263	11	36748474	36749263	0.255882	0.00200958	0.693707	intergenic
LINE:L1:L1MB4_1_28264070_28265488	1	28264070	28265488	0.255762	0.0424512	0.951408	gene body:EYA3
LINE:L1:L1ME3C_10_111013604_111014570	10	111013604	111014570	0.255654	0.00149492	0.650669	intergenic
LINE:L1:L1ME3A_1_245380679_245381942	1	245380679	245381942	0.255452	0.0104883	0.867979	intergenic
LINE:L2:L2_23_23818972_23819657	23	23818972	23819657	0.255451	0.0115609	0.87847	gene body:APOO
LINE:L2:L2_12_82013043_82013531	12	82013043	82013531	0.255399	0.0136464	0.882746	gene body:TMTC2
LINE:L2:L2a_12_33478696_33479127	12	33478696	33479127	0.255319	0.00600619	0.806255	gene body:SYT10
LINE:L2:L2a_13_100409938_100411225	13	100409938	100411225	0.255302	0.000199889	0.436318	intergenic
LINE:L1:L1MB7_19_588704_589348	19	588704	589348	0.255294	0.0121521	0.882123	intergenic
LINE:L1:L1MA5_4_71843143_71844303	4	71843143	71844303	0.255271	0.00643378	0.817029	gene body:RUFY3
LINE:L1:L1MA3_8_123071127_123071812	8	123071127	123071812	0.255141	0.00310562	0.726361	intergenic
LINE:L1:L1ME4a_10_73035056_73035641	10	73035056	73035641	0.255086	0.00366247	0.753019	gene body:CDH23
LINE:L1:L1PB2_7_68465723_68466508	7	68465723	68466508	0.255049	0.00403919	0.764803	intergenic
LINE:L2:L2b_11_78710802_78711225	11	78710802	78711225	0.254992	0.000689296	0.552159	gene body:ODZ4
LINE:L2:L2a_11_13317389_13318103	11	13317389	13318103	0.254962	0.00493942	0.784077	gene body:ARNTL
LINE:L2:L2b_15_66697336_66698404	15	66697336	66698404	0.254953	0.00109439	0.615828	gene body:CORO2B
LINE:L2:L2a_5_13355021_13355750	5	13355021	13355750	0.254764	0.00807043	0.848422	intergenic
LINE:L2:L2a_10_43851715_43852301	10	43851715	43852301	0.254761	0.0155879	0.892224	intergenic
LINE:L1:L1MB3_13_43981418_43981835	13	43981418	43981835	0.254753	0.0266478	0.924985	gene body:TSC22D1
LINE:L1:L1ME2_1_94120812_94121360	1	94120812	94121360	0.2547	0.00187241	0.673501	intergenic
LINE:L2:L2b_14_64757285_64758013	14	64757285	64758013	0.254597	0.00248505	0.715122	intergenic
LINE:L1:L1MEc_9_91989646_91990730	9	91989646	91990730	0.25458	0.0254149	0.924985	intergenic
LINE:L2:L2c_11_35115046_35115755	11	35115046	35115755	0.254563	0.00467306	0.779962	intergenic
LINE:L1:L1M5_23_152772709_152773311	23	152772709	152773311	0.254552	0.0368613	0.944045	intergenic
LINE:L2:L2b_17_38881607_38882207	17	38881607	38882207	0.254232	0.0174141	0.903845	intergenic
LINE:L2:L2c_8_92727369_92727667	8	92727369	92727667	0.25416	0.0106043	0.869163	intergenic
LINE:L1:L1ME3_1_26295775_26296491	1	26295775	26296491	0.2541	0.0018881	0.673501	intergenic
LINE:L1:L1MC5_6_121592150_121593071	6	121592150	121593071	0.253832	0.000998207	0.608282	gene body:C6orf170
LINE:L1:L1MB1_23_123719555_123720592	23	123719555	123720592	0.253814	0.018693	0.917326	gene body:ODZ1
LINE:L2:L2_10_20394105_20395001	10	20394105	20395001	0.253792	0.00239696	0.708685	gene body:PLXDC2
LINE:L1:L1MD3_5_72733238_72734023	5	72733238	72734023	0.253565	0.0499661	0.958004	intergenic
LINE:L2:L2a_1_10872465_10875289	1	10872465	10875289	0.253489	0.000361885	0.484548	intergenic
LINE:L2:L2a_4_37143295_37144747	4	37143295	37144747	0.253446	0.000278623	0.454427	gene body:C4orf19
LINE:L1:L1ME3_4_13261163_13262008	4	13261163	13262008	0.253411	0.00591958	0.805032	intergenic
LINE:L2:L2b_9_132325533_132325822	9	132325533	132325822	0.253339	0.0210133	0.921802	gene body:ASS1
LINE:L2:L2b_14_96820099_96820861	14	96820099	96820861	0.253158	0.00253208	0.716334	intergenic
LINE:L1:L1MEe_3_87444135_87444713	3	87444135	87444713	0.253039	0.0468021	0.956743	intergenic
LINE:L1:L1ME4a_10_104711747_104712435	10	104711747	104712435	0.252818	0.0228668	0.924985	gene body:CNNM2
LINE:L1:L1MC5_9_713699_714396	9	713699	714396	0.252751	0.00420328	0.768688	gene body:KANK1
LINE:L2:L2a_3_9266903_9267264	3	9266903	9267264	0.252582	0.0188713	0.918471	promoter:SRGAP3
LINE:L1:L1MA9_9_112823229_112823431	9	112823229	112823431	0.252422	0.011654	0.87847	gene body:LPAR1
LINE:L2:L2c_2_15752212_15752694	2	15752212	15752694	0.252401	0.0128219	0.882375	intergenic
LINE:L2:L2a_16_78087195_78087724	16	78087195	78087724	0.252208	0.0105825	0.86916	intergenic
LINE:L1:L1M5_8_79396436_79397196	8	79396436	79397196	0.252076	0.00751848	0.840475	intergenic
LINE:L2:L2b_23_12293950_12294601	23	12293950	12294601	0.251998	0.000452414	0.503874	gene body:FRMPD4
LINE:L1:L1ME2_2_111863250_111864623	2	111863250	111864623	0.251995	0.0110339	0.874136	gene body:LOC541471
LINE:CR1:L3_8_128913951_128914377	8	128913951	128914377	0.251891	0.0363041	0.943738	gene body:PVT1
LINE:L2:L2_2_233314044_233314811	2	233314044	233314811	0.251846	0.00263839	0.71991	gene body:GIGYF2
LINE:L2:L2a_11_107390613_107391289	11	107390613	107391289	0.251715	0.00697424	0.830758	gene body:CUL5
LINE:L1:L1MA8_19_58794236_58794740	19	58794236	58794740	0.251697	0.00744222	0.839392	intergenic
LINE:L2:L2c_18_53556897_53557777	18	53556897	53557777	0.251653	0.00919553	0.860086	gene body:ATP8B1
LINE:CR1:L3_4_102476028_102477092	4	102476028	102477092	0.251561	0.013938	0.883694	gene body:PPP3CA
LINE:L2:L2a_18_73525313_73525652	18	73525313	73525652	0.251541	0.0152987	0.888542	intergenic
LINE:L2:L2b_5_135711635_135712262	5	135711635	135712262	0.251327	0.00367383	0.753221	gene body:TRPC7
LINE:L2:L2b_19_3190789_3191764	19	3190789	3191764	0.251286	0.00365698	0.752423	gene body:CELF5
LINE:L1:L1MB7_2_231740668_231741760	2	231740668	231741760	0.251268	0.000609745	0.541393	gene body:PSMD1
LINE:CR1:CR1_Mam_8_71425180_71426187	8	71425180	71426187	0.251219	0.0193312	0.918731	gene body:NCOA2
LINE:L2:L2a_19_5247087_5248080	19	5247087	5248080	0.251057	0.026088	0.924985	gene body:PTPRS
LINE:L2:L2a_19_60789197_60790148	19	60789197	60790148	0.250972	0.0262484	0.924985	intergenic
LINE:L1:L1MC4_14_50094192_50094934	14	50094192	50094934	0.250949	0.000807331	0.578713	gene body:ATL1
LINE:L1:L1ME2z_16_69197445_69198392	16	69197445	69198392	0.250531	0.00505737	0.784077	gene body:IL34
LINE:L2:L2c_9_73622209_73622872	9	73622209	73622872	0.250401	0.00426859	0.772896	intergenic
LINE:L2:L2c_20_3656073_3657310	20	3656073	3657310	0.250396	0.000116349	0.392763	intergenic
LINE:L1:L1ME3E_1_178104183_178105225	1	178104183	178105225	0.250374	0.00230434	0.70642	gene body:TOR1AIP2
LINE:L2:L2b_3_49365666_49366456	3	49365666	49366456	0.250252	0.00985892	0.8641	intergenic
LINE:L1:L1M4_23_71346380_71347070	23	71346380	71347070	0.25012	0.0120283	0.882123	gene body:PIN4
LINE:L1:L1ME3A_7_67174053_67174911	7	67174053	67174911	0.249996	0.00838025	0.849249	intergenic
LINE:L1:L1MA7_2_171699202_171700158	2	171699202	171700158	0.249891	0.00186631	0.673501	gene body:TLK1
LINE:L1:L1MEc_2_193934578_193935412	2	193934578	193935412	0.249604	0.0276074	0.927531	intergenic
LINE:L1:L1M5_18_12211237_12212062	18	12211237	12212062	0.249406	0.00126725	0.641751	intergenic
LINE:L2:L2a_2_34373323_34373928	2	34373323	34373928	0.249266	0.000613965	0.541393	intergenic
LINE:L1:L1ME1_10_11727450_11727989	10	11727450	11727989	0.249185	0.0050948	0.784077	intergenic
LINE:L1:L1M5_6_132707184_132708100	6	132707184	132708100	0.249162	0.012005	0.882123	gene body:MOXD1
LINE:L2:L2a_16_1961018_1961652	16	1961018	1961652	0.248999	0.0128658	0.882375	intergenic
LINE:L2:L2a_16_82886948_82887651	16	82886948	82887651	0.248779	0.000105794	0.388779	gene body:WFDC1
LINE:L1:L1MC4a_20_20936869_20937369	20	20936869	20937369	0.248618	0.0216393	0.921938	intergenic
LINE:L1:L1MEf_5_19802988_19803582	5	19802988	19803582	0.248535	0.0299321	0.932916	gene body:CDH18
LINE:L2:L2_1_243282773_243284710	1	243282773	243284710	0.248109	0.000242178	0.447317	gene body:EFCAB2
LINE:L2:L2a_14_49659351_49660819	14	49659351	49660819	0.248063	0.00113032	0.617844	gene body:SOS2
LINE:L1:L1M5_7_48660460_48660957	7	48660460	48660957	0.248011	0.0120654	0.882123	intergenic
LINE:L1:L1PB1_13_25066567_25067225	13	25066567	25067225	0.247939	0.00316128	0.726361	gene body:ATP8A2
LINE:L2:L2b_7_50195504_50196199	7	50195504	50196199	0.247789	0.00971409	0.8641	intergenic
LINE:L1:L1MA10_9_121742622_121742984	9	121742622	121742984	0.24763	0.00399659	0.761327	intergenic
LINE:L2:L2_9_9406017_9406668	9	9406017	9406668	0.247088	0.00270867	0.722285	gene body:PTPRD
LINE:L2:L2b_6_75681493_75682369	6	75681493	75682369	0.245857	0.0050771	0.784077	intergenic
LINE:L2:L2c_6_151809781_151809958	6	151809781	151809958	0.245793	0.0295523	0.932821	gene body:RMND1
LINE:L1:L1MA10_7_147054041_147055139	7	147054041	147055139	0.245386	0.0006846	0.552159	gene body:CNTNAP2
LINE:L1:L1MA8_2_101932792_101934141	2	101932792	101934141	0.245202	0.0243331	0.924985	intergenic
LINE:L1:L1MA9_1_229734229_229734905	1	229734229	229734905	0.244849	0.00128851	0.641751	gene body:TSNAX-DISC1
LINE:L1:L1PA14_16_34110605_34111921	16	34110605	34111921	0.244814	0.00277637	0.724184	intergenic
LINE:L1:L1MD_8_54006406_54006964	8	54006406	54006964	0.244029	0.0204771	0.920527	intergenic
LINE:L1:L1MC4_15_78167124_78167531	15	78167124	78167531	0.243784	0.000989024	0.608282	gene body:ZFAND6
LINE:L1:L1MA9_3_73459645_73460440	3	73459645	73460440	0.243453	0.0168142	0.900292	intergenic
LINE:L1:L1MC_7_101539366_101539956	7	101539366	101539956	0.239503	0.0100105	0.8641	gene body:CUX1
LINE:L1:L1MD_19_58219765_58220458	19	58219765	58220458	0.238445	0.024119	0.924985	intergenic
LINE:L1:L1MB8_17_8478329_8478906	17	8478329	8478906	0.235551	0.00902408	0.855308	intergenic
LINE:L2:L2a_13_81384087_81385483	13	81384087	81385483	0.239303	0.0220364	0.923926	intergenic
LINE:L1:L1MC_4_57315193_57315637	4	57315193	57315637	0.239681	0.0182172	0.910112	intergenic
LINE:L1:L1M2_16_45538680_45539174	16	45538680	45539174	0.241215	0.0248076	0.924985	intergenic
LINE:L1:L1PA12_15_91688520_91689571	15	91688520	91689571	0.241289	0.0359113	0.943086	intergenic
LINE:L1:L1M6_4_145273631_145274470	4	145273631	145274470	0.241816	0.0355528	0.943086	gene body:GYPA
LINE:L2:L2b_12_68899302_68900342	12	68899302	68900342	0.242835	0.0448987	0.952848	intergenic
LINE:L1:L1MB7_17_77830416_77831314	17	77830416	77831314	0.243582	0.0153222	0.88876	intergenic
LINE:L1:L1PA5_5_23770159_23771837	5	23770159	23771837	0.245035	0.00933191	0.86208	intergenic
LINE:L1:L1MB2_15_34873495_34874217	15	34873495	34874217	0.245296	0.00444505	0.777302	gene body:C15orf41
LINE:L2:L2a_2_129191321_129192050	2	129191321	129192050	0.246137	0.0146662	0.886483	intergenic
LINE:L1:L1MC_11_23857793_23858420	11	23857793	23858420	0.246348	0.00315759	0.726361	intergenic
LINE:L2:L2b_14_45438531_45439882	14	45438531	45439882	0.246579	0.0131547	0.882375	intergenic
LINE:L2:L2a_14_61127839_61128458	14	61127839	61128458	0.246656	0.0330061	0.938812	intergenic
LINE:L2:L2a_4_9347040_9347511	4	9347040	9347511	0.246819	0.00696605	0.830758	intergenic
LINE:L1:L1MC_1_151860987_151861629	1	151860987	151861629	0.247108	0.0387773	0.948603	gene body:S100A13
LINE:L1:L1M3_2_162220277_162221058	2	162220277	162221058	0.247237	0.0499611	0.958004	gene body:SLC4A10
LINE:L1:L1MC4a_10_112030054_112030532	10	112030054	112030532	0.247693	0.0427911	0.951408	gene body:MXI1
LINE:L2:L2b_4_174657280_174659723	4	174657280	174659723	0.248137	0.00143516	0.647733	intergenic
LINE:L1:L1ME4a_11_73973544_73973996	11	73973544	73973996	0.248485	0.0165672	0.897617	intergenic
LINE:L1:L1M5_23_69766511_69766992	23	69766511	69766992	0.248532	0.0154039	0.889856	gene body:TEX11
LINE:L1:L1ME3A_10_38664961_38666759	10	38664961	38666759	0.248882	0.00914132	0.85928	intergenic
LINE:L1:L1MA9_7_12417804_12418487	7	12417804	12418487	0.249223	0.000522988	0.530507	intergenic
LINE:L1:L1M2_1_246964279_246965474	1	246964279	246965474	0.249301	0.000702609	0.552782	intergenic
LINE:L1:L1MB7_15_61534522_61535441	15	61534522	61535441	0.250392	0.00381752	0.754097	intergenic
LINE:L1:L1MB3_8_12602259_12602895	8	12602259	12602895	0.250598	0.00380116	0.754097	intergenic
LINE:L1:L1ME2z_13_19248213_19248657	13	19248213	19248657	0.250646	0.0229851	0.924985	gene body:PSPC1
LINE:L1:L1PA8_12_72302445_72303811	12	72302445	72303811	0.25074	0.0100982	0.8641	intergenic
LINE:L1:L1M4b_8_10347026_10348097	8	10347026	10348097	0.25076	0.0273128	0.925536	intergenic
LINE:L1:L1MC4a_17_31248502_31249183	17	31248502	31249183	0.25106	0.0116555	0.87847	intergenic
LINE:L1:L1MD2_12_112277220_112277963	12	112277220	112277963	0.251213	0.0188155	0.918338	intergenic
LINE:L1:L1M5_1_27485444_27485968	1	27485444	27485968	0.251374	0.0163384	0.896782	gene body:WDTC1
LINE:L1:HAL1_1_95783244_95783589	1	95783244	95783589	0.251578	0.00749598	0.839392	intergenic
LINE:L1:L1MA2_2_198093953_198095281	2	198093953	198095281	0.251627	0.00306803	0.726361	gene body:MOBKL3
LINE:L1:L1MC_3_137880504_137881596	3	137880504	137881596	0.25201	0.0190725	0.918731	gene body:STAG1
LINE:L1:L1M1_4_89450626_89452047	4	89450626	89452047	0.252052	0.021977	0.923926	intergenic
LINE:L2:L2b_19_62911768_62911972	19	62911768	62911972	0.252074	0.0095902	0.862996	promoter:ZNF154
LINE:L1:L1MDa_2_91115208_91117102	2	91115208	91117102	0.252381	0.00482283	0.782677	intergenic
LINE:L1:L1ME4a_7_147548046_147548611	7	147548046	147548611	0.252461	0.0200566	0.918731	gene body:CNTNAP2
LINE:L1:L1PB3_5_162656106_162657060	5	162656106	162657060	0.252632	0.0284133	0.928447	intergenic
LINE:L2:L2c_20_28168910_28169570	20	28168910	28169570	0.252749	0.00519602	0.790018	intergenic
LINE:L2:L2a_10_106616723_106617516	10	106616723	106617516	0.252776	0.0191265	0.918731	gene body:SORCS3
LINE:L2:L2_2_234560959_234561452	2	234560959	234561452	0.252904	0.0414837	0.950002	gene body:TRPM8
LINE:L1:L1MA8_12_47477805_47478686	12	47477805	47478686	0.252985	0.019138	0.918731	intergenic
LINE:L1:L1M4_19_11676411_11676952	19	11676411	11676952	0.253116	0.0465256	0.956334	intergenic
LINE:L1:L1ME1_12_85435211_85437092	12	85435211	85437092	0.253287	0.0255548	0.924985	gene body:MGAT4C
LINE:L1:L1M3_23_41128725_41129061	23	41128725	41129061	0.253328	0.0342056	0.941569	intergenic
LINE:L1:L1MEg_11_123195684_123196525	11	123195684	123196525	0.253331	0.046244	0.955594	intergenic
LINE:L1:L1MC5_6_153195230_153195581	6	153195230	153195581	0.253571	0.00017915	0.422843	intergenic
LINE:L1:L1M5_12_63947117_63947863	12	63947117	63947863	0.253915	0.0247027	0.924985	intergenic
LINE:L2:L2a_5_144682374_144683211	5	144682374	144683211	0.25409	0.00706805	0.833343	intergenic
LINE:L1:HAL1_12_64805544_64806534	12	64805544	64806534	0.254209	0.00374251	0.754097	gene body:LLPH
LINE:L2:L2a_19_5320781_5322268	19	5320781	5322268	0.254269	0.0318526	0.936427	intergenic
LINE:L1:L1PA5_8_49613649_49614807	8	49613649	49614807	0.25434	0.0183728	0.911842	intergenic
LINE:L1:L1MB7_6_83732597_83733169	6	83732597	83733169	0.254349	0.028035	0.928447	gene body:UBE2CBP
LINE:L1:L1M2_6_38406328_38406944	6	38406328	38406944	0.254735	0.0369165	0.944426	gene body:BTBD9
LINE:L2:L2_6_3097125_3097770	6	3097125	3097770	0.254812	0.0334676	0.94025	intergenic
LINE:L2:L2a_13_20870248_20870695	13	20870248	20870695	0.254983	0.0400822	0.949908	gene body:ZDHHC20
LINE:L2:L2a_3_197217076_197217589	3	197217076	197217589	0.255414	0.0223111	0.924022	intergenic
LINE:CR1:L3_9_29337068_29337859	9	29337068	29337859	0.25543	0.00177187	0.672212	intergenic
LINE:L1:L1MD1_11_44200672_44202297	11	44200672	44202297	0.255476	0.0306783	0.932916	gene body:EXT2
LINE:L1:L1ME3A_4_12373881_12374891	4	12373881	12374891	0.255642	0.0177845	0.905351	intergenic
LINE:L1:L1MD_18_25949258_25950165	18	25949258	25950165	0.255651	0.0279081	0.928447	intergenic
LINE:L2:L2a_16_68607286_68607857	16	68607286	68607857	0.255655	0.0309439	0.932916	gene body:PDXDC2P
LINE:L1:L1M6_23_93240700_93241169	23	93240700	93241169	0.255741	0.0196416	0.918731	intergenic
LINE:L1:L1ME1_15_92088540_92089374	15	92088540	92089374	0.255758	0.00304196	0.726361	intergenic
LINE:L1:L1M5_2_63399969_63400808	2	63399969	63400808	0.255992	0.00407886	0.766472	gene body:C2orf86
LINE:L1:L1M2_10_2088404_2088570	10	2088404	2088570	0.256014	0.0242881	0.924985	intergenic
LINE:L1:L1MB8_5_139893814_139894362	5	139893814	139894362	0.256084	0.0247547	0.924985	gene body:ANKHD1-EIF4EBP3
LINE:L1:L1ME3C_4_104900720_104902128	4	104900720	104902128	0.256396	0.00324349	0.73174	intergenic
LINE:L2:L2c_18_48853464_48853926	18	48853464	48853926	0.256457	0.014482	0.886483	gene body:DCC
LINE:L2:L2b_19_14201337_14202291	19	14201337	14202291	0.256492	0.00215104	0.699459	intergenic
LINE:L1:L1MEg_3_22337849_22338973	3	22337849	22338973	0.256604	0.00921166	0.860086	intergenic
LINE:L1:L1MC4_9_38561197_38561608	9	38561197	38561608	0.256754	0.0151191	0.88817	intergenic
LINE:L1:L1P5_19_24117105_24117546	19	24117105	24117546	0.256811	0.00318661	0.726361	intergenic
LINE:L1:L1M5_7_64148586_64149945	7	64148586	64149945	0.25716	0.00883971	0.851418	gene body:CCT6P3
LINE:L2:L2b_4_3880077_3881018	4	3880077	3881018	0.257222	0.022923	0.924985	intergenic
LINE:L1:L1MC4a_1_237150003_237151198	1	237150003	237151198	0.257337	0.000425207	0.495756	intergenic
LINE:L2:L2a_6_27754120_27757587	6	27754120	27757587	0.257416	0.0214123	0.921885	intergenic
LINE:L1:L1P1_2_233592510_233593094	2	233592510	233593094	0.257457	0.0109308	0.872418	intergenic
LINE:L1:L1ME4a_21_15391242_15392330	21	15391242	15392330	0.257737	0.0179954	0.908047	intergenic
LINE:L1:L1ME4a_2_65082449_65083200	2	65082449	65083200	0.257741	0.0426811	0.951408	gene body:SLC1A4
LINE:L1:L1MB4_2_224383924_224384595	2	224383924	224384595	0.257909	0.00135272	0.642055	gene body:AP1S3
LINE:L2:L2b_18_33878241_33878695	18	33878241	33878695	0.257994	0.0284686	0.928447	intergenic
LINE:L1:L1MB7_18_17727123_17727699	18	17727123	17727699	0.258097	0.0225518	0.924985	intergenic
LINE:L1:L1MC2_2_502068_502691	2	502068	502691	0.258099	0.0104991	0.867979	intergenic
LINE:L1:L1M4_13_83000901_83001696	13	83000901	83001696	0.258437	0.00962502	0.8641	intergenic
LINE:L1:L1PREC2_17_48873681_48875547	17	48873681	48875547	0.258451	0.00104138	0.613098	intergenic
LINE:L1:HAL1_10_18853611_18854061	10	18853611	18854061	0.258559	0.0159218	0.893248	gene body:CACNB2
LINE:L1:L1M5_4_173024238_173025010	4	173024238	173025010	0.258635	0.00420469	0.768688	gene body:GALNTL6
LINE:CR1:L3_5_135295185_135295651	5	135295185	135295651	0.258845	0.0122077	0.882123	gene body:FBXL21
LINE:L2:L2b_11_56499604_56499969	11	56499604	56499969	0.258952	0.0163282	0.896782	intergenic
LINE:L1:L1ME3D_5_21548296_21549007	5	21548296	21549007	0.25901	0.0159894	0.893248	gene body:GUSBP1
LINE:L1:L1PA6_9_83065753_83067951	9	83065753	83067951	0.259104	0.0128423	0.882375	intergenic
LINE:L1:L1PB1_16_59943521_59944519	16	59943521	59944519	0.259223	0.0156728	0.893204	intergenic
LINE:L1:L1MC5_1_13847651_13848636	1	13847651	13848636	0.259283	0.00829681	0.848422	intergenic
LINE:L2:L2c_8_119178452_119179204	8	119178452	119179204	0.259302	0.0363275	0.943828	gene body:EXT1
LINE:CR1:X7B_LINE_15_32674590_32675109	15	32674590	32675109	0.25934	0.00824108	0.848422	intergenic
LINE:L2:L2a_8_107448949_107449586	8	107448949	107449586	0.259722	0.0492365	0.958004	gene body:OXR1
LINE:L1:L1ME4a_9_33350934_33351820	9	33350934	33351820	0.26	0.00210063	0.698246	gene body:NFX1
LINE:CR1:L3_20_39512107_39512392	20	39512107	39512392	0.260086	0.0126804	0.882375	gene body:CHD6
LINE:L1:L1M5_3_116400936_116401352	3	116400936	116401352	0.260091	0.0192689	0.918731	intergenic
LINE:L1:L1MB8_3_48540607_48541454	3	48540607	48541454	0.260121	0.0255013	0.924985	gene body:PFKFB4
LINE:L1:L1MC_17_44414437_44414635	17	44414437	44414635	0.260306	0.0480707	0.958004	intergenic
LINE:L2:L2a_5_26009062_26010100	5	26009062	26010100	0.260311	0.0257475	0.924985	intergenic
LINE:CR1:L3_22_28926629_28927981	22	28926629	28927981	0.260344	0.00411323	0.766472	intergenic
LINE:RTE:L4_2_43190415_43191410	2	43190415	43191410	0.26038	0.0427851	0.951408	intergenic
LINE:L2:L2_5_18452689_18453779	5	18452689	18453779	0.260475	0.00708693	0.833343	intergenic
LINE:L1:L1M5_12_44548108_44548882	12	44548108	44548882	0.260653	0.00173899	0.671478	gene body:ARID2
LINE:L1:L1MD_10_37164797_37165185	10	37164797	37165185	0.260714	0.0305619	0.932916	intergenic
LINE:L1:L1MC5_7_44032466_44032844	7	44032466	44032844	0.260861	0.00363492	0.751606	intergenic
LINE:L2:L2c_14_78301201_78301816	14	78301201	78301816	0.261104	0.00140495	0.643828	gene body:NRXN3
LINE:L1:L1ME3_5_12803456_12803936	5	12803456	12803936	0.261162	0.0160545	0.893248	gene body:TAG
LINE:L1:L1MC_15_28701773_28703282	15	28701773	28703282	0.261197	0.0177161	0.905351	intergenic
LINE:L2:L2_11_4262531_4263305	11	4262531	4263305	0.2612	0.0187242	0.917326	intergenic
LINE:L1:L1ME4a_12_75751351_75752165	12	75751351	75752165	0.261209	0.0255478	0.924985	gene body:ZDHHC17
LINE:L1:L1M4c_7_57222231_57223453	7	57222231	57223453	0.261372	0.00137119	0.642055	intergenic
LINE:L1:HAL1b_3_1665739_1666606	3	1665739	1666606	0.261461	0.00591577	0.805032	intergenic
LINE:L1:L1MC4a_1_74227255_74227810	1	74227255	74227810	0.26162	0.0125171	0.882375	intergenic
LINE:L2:L2b_11_27468748_27469501	11	27468748	27469501	0.261776	0.00578604	0.802894	intergenic
LINE:L1:L1MC_14_54530636_54531988	14	54530636	54531988	0.261801	0.0113445	0.874756	gene body:WDHD1
LINE:L1:L1MC5_20_2814061_2815135	20	2814061	2815135	0.261818	0.0230157	0.924985	gene body:PTPRA
LINE:L1:L1M5_17_53480575_53481548	17	53480575	53481548	0.261858	0.00341168	0.741945	intergenic
LINE:L2:L2a_23_122560635_122560965	23	122560635	122560965	0.26211	0.00939988	0.86208	intergenic
LINE:L1:L1MC4_8_136071806_136072740	8	136071806	136072740	0.262162	0.0170344	0.901109	intergenic
LINE:L1:L1ME4a_2_97574233_97574575	2	97574233	97574575	0.26221	0.00433404	0.774773	intergenic
LINE:CR1:L3_21_16371342_16371691	21	16371342	16371691	0.262217	0.0286952	0.928923	gene body:C21orf34
LINE:L2:L2a_2_123193436_123194001	2	123193436	123194001	0.262269	0.0080738	0.848422	intergenic
LINE:L1:L1M5_9_74451456_74452025	9	74451456	74452025	0.262285	0.00265336	0.71991	gene body:TMC1
LINE:L1:L1MB8_3_35145739_35147008	3	35145739	35147008	0.262318	0.0306686	0.932916	intergenic
LINE:L1:L1ME4a_4_121959709_121959980	4	121959709	121959980	0.262664	0.0115167	0.87847	gene body:PRDM5
LINE:L1:L1M5_7_64722042_64722613	7	64722042	64722613	0.262729	0.0451325	0.953607	intergenic
LINE:L1:L1MA9_3_6841491_6841768	3	6841491	6841768	0.262754	0.0413995	0.950002	intergenic
LINE:L1:L1M5_8_105955928_105956552	8	105955928	105956552	0.263224	0.00606578	0.809387	intergenic
LINE:L1:L1M4_13_44970630_44971022	13	44970630	44971022	0.263236	0.0454025	0.953779	gene body:COG3
LINE:L1:L1MB8_17_38943578_38944987	17	38943578	38944987	0.263536	0.00510991	0.784077	gene body:DHX8
LINE:L1:L1ME1_4_132165760_132166961	4	132165760	132166961	0.263536	0.00307759	0.726361	intergenic
LINE:L1:L1ME4a_9_128768131_128768879	9	128768131	128768879	0.263689	0.0352927	0.942951	gene body:RALGPS1
LINE:L1:L1MDa_11_22579140_22580368	11	22579140	22580368	0.263701	0.000293326	0.460304	intergenic
LINE:L1:L1MD_6_95629492_95630872	6	95629492	95630872	0.263856	0.0155143	0.891003	intergenic
LINE:L1:L1ME3D_10_35215927_35216208	10	35215927	35216208	0.263931	0.0130607	0.882375	intergenic
LINE:L1:L1M5_14_18508853_18509442	14	18508853	18509442	0.264057	0.0026474	0.71991	intergenic
LINE:L1:L1ME3F_17_59450518_59451086	17	59450518	59451086	0.264206	0.0173445	0.903589	gene body:ICAM2
LINE:L1:L1MDa_3_160781604_160782296	3	160781604	160782296	0.264391	0.0158804	0.893248	gene body:SCHIP1
LINE:L1:L1M5_10_120209645_120210643	10	120209645	120210643	0.264715	0.0107462	0.870712	intergenic
LINE:L1:L1MC4a_10_49153408_49154136	10	49153408	49154136	0.265053	0.00554434	0.7964	intergenic
LINE:L2:L2b_16_25993557_25994305	16	25993557	25994305	0.265147	0.0148037	0.887674	gene body:HS3ST4
LINE:L2:L2c_6_58163137_58163769	6	58163137	58163769	0.265652	0.00318717	0.726361	intergenic
LINE:L2:L2a_6_77941938_77942680	6	77941938	77942680	0.265672	0.00435768	0.774773	intergenic
LINE:L1:L1ME4a_12_44458839_44459463	12	44458839	44459463	0.265712	0.003397	0.741547	gene body:ARID2
LINE:L1:L1PA7_2_115416945_115417760	2	115416945	115417760	0.265807	0.0327993	0.938812	gene body:DPP10
LINE:L1:L1ME4a_17_62145665_62146457	17	62145665	62146457	0.265912	0.00128317	0.641751	gene body:PRKCA
LINE:L1:L1MB7_16_5096578_5097169	16	5096578	5097169	0.266051	0.0296512	0.932916	intergenic
LINE:L1:L1MB7_1_23058521_23059220	1	23058521	23059220	0.266063	0.0087715	0.851418	gene body:EPHB2
LINE:L1:L1M5_5_132568058_132568556	5	132568058	132568556	0.26608	0.00525023	0.791386	gene body:FSTL4
LINE:L1:L1MA3_14_20414441_20415036	14	20414441	20415036	0.266127	0.0255489	0.924985	intergenic
LINE:L1:L1MC4a_7_102134263_102135353	7	102134263	102135353	0.26647	0.00655469	0.820877	intergenic
LINE:L1:L1MB7_20_9901209_9902071	20	9901209	9902071	0.266494	0.0024431	0.714983	intergenic
LINE:L2:L2a_7_64819990_64820274	7	64819990	64820274	0.266543	0.00316495	0.726361	gene body:INTS4L2
LINE:L2:L2a_12_92572535_92573190	12	92572535	92573190	0.266651	0.00328158	0.733965	intergenic
LINE:L1:L1M5_15_83081840_83082667	15	83081840	83082667	0.266827	0.0394222	0.949268	intergenic
LINE:L2:L2a_10_53851407_53851869	10	53851407	53851869	0.266853	0.0302077	0.932916	intergenic
LINE:L1:L1MB3_4_4174477_4176447	4	4174477	4176447	0.266987	0.0131881	0.882375	intergenic
LINE:L1:L1MC4_16_6390921_6391399	16	6390921	6391399	0.266997	0.023975	0.924985	gene body:RBFOX1
LINE:L1:L1ME2z_1_63752108_63753778	1	63752108	63753778	0.267336	0.0089282	0.8526	gene body:ITGB3BP
LINE:L1:L1M5_18_54383334_54384677	18	54383334	54384677	0.267662	0.000212452	0.442214	gene body:ALPK2
LINE:L2:L2c_8_6930840_6932006	8	6930840	6932006	0.26794	0.0182169	0.910112	intergenic
LINE:L1:L1ME4a_10_119516430_119517399	10	119516430	119517399	0.26808	0.0250445	0.924985	intergenic
LINE:L2:L2b_1_22199599_22200317	1	22199599	22200317	0.268145	0.0256516	0.924985	intergenic
LINE:L1:L1M6_15_59746000_59746459	15	59746000	59746459	0.268413	0.000663701	0.552095	intergenic
LINE:L1:HAL1_6_145959130_145960304	6	145959130	145960304	0.268511	0.0464916	0.956334	intergenic
LINE:L1:L1ME2_10_5918826_5919265	10	5918826	5919265	0.268726	0.00860057	0.851418	intergenic
LINE:L1:L1ME3B_5_162985693_162986354	5	162985693	162986354	0.268895	0.0387933	0.948603	intergenic
LINE:L1:L1M7_7_110007759_110009514	7	110007759	110009514	0.269062	0.000931718	0.598429	intergenic
LINE:L1:L1MA8_10_30458267_30459054	10	30458267	30459054	0.269529	0.0337205	0.941211	intergenic
LINE:L1:L1PB1_20_7713765_7714559	20	7713765	7714559	0.269942	0.0344086	0.941569	intergenic
LINE:L1:L1MC_3_198800249_198800779	3	198800249	198800779	0.270188	0.0203492	0.919824	intergenic
LINE:L1:L1ME1_15_97451710_97452183	15	97451710	97452183	0.270342	0.00653245	0.819928	intergenic
LINE:L1:L1MD2_12_38486865_38487601	12	38486865	38487601	0.27068	0.00978255	0.8641	gene body:SLC2A13
LINE:L2:L2a_7_71822557_71823286	7	71822557	71823286	0.271087	0.00916183	0.860017	gene body:TYW1B
LINE:L1:L1MC5_6_89688035_89689655	6	89688035	89689655	0.271282	0.000826861	0.588354	gene body:RNGTT
LINE:L1:L1MC3_1_161034535_161036084	1	161034535	161036084	0.271559	0.000170996	0.417547	gene body:HSD17B7
LINE:L1:L1M5_1_40560752_40561276	1	40560752	40561276	0.271572	0.0168631	0.900482	intergenic
LINE:L1:L1MC4_18_19575623_19576761	18	19575623	19576761	0.271662	0.00452004	0.779081	gene body:LAMA3
LINE:L2:L2a_10_57780733_57781179	10	57780733	57781179	0.271678	0.0181477	0.910088	intergenic
LINE:L1:L1MCa_21_9915181_9916559	21	9915181	9916559	0.27174	0.012687	0.882375	intergenic
LINE:L2:L2_1_177690336_177691571	1	177690336	177691571	0.272412	0.000560047	0.535861	gene body:C1orf125
LINE:L1:L1MD2_23_84809445_84810015	23	84809445	84810015	0.272443	0.0205997	0.920609	intergenic
LINE:L1:L1M5_17_8253284_8253818	17	8253284	8253818	0.272713	0.0435679	0.951861	intergenic
LINE:L2:L2c_12_62380003_62380553	12	62380003	62380553	0.272981	0.0131891	0.882375	intergenic
LINE:L2:L2a_5_85557163_85558666	5	85557163	85558666	0.2731	0.00233674	0.707243	intergenic
LINE:L2:L2a_16_16819787_16820204	16	16819787	16820204	0.273298	0.0013402	0.642055	intergenic
LINE:L1:L1ME4a_8_57587323_57587857	8	57587323	57587857	0.273342	0.0142186	0.884326	intergenic
LINE:L1:L1MB8_3_37764526_37766042	3	37764526	37766042	0.273616	0.000270613	0.449919	gene body:ITGA9
LINE:CR1:L3_6_123391154_123391481	6	123391154	123391481	0.273619	0.00238748	0.708685	gene body:CLVS2
LINE:CR1:L3_23_116881510_116882394	23	116881510	116882394	0.273626	0.0144647	0.886483	intergenic
LINE:L2:L2c_2_55751227_55751815	2	55751227	55751815	0.273831	0.0411044	0.950002	gene body:PNPT1
LINE:L1:L1MEe_6_170560248_170561167	6	170560248	170561167	0.273882	0.00170106	0.66863	intergenic
LINE:L1:L1MD_2_156140713_156141736	2	156140713	156141736	0.274827	0.00346423	0.742794	intergenic
LINE:CR1:L3_1_97481038_97481333	1	97481038	97481333	0.274973	0.00124313	0.641751	gene body:DPYD
LINE:L1:L1ME1_9_1863003_1863483	9	1863003	1863483	0.275008	0.037175	0.944912	intergenic
LINE:L2:L2a_12_45035489_45035943	12	45035489	45035943	0.275202	0.0194504	0.918731	intergenic
LINE:L1:L1PA4_23_108453645_108453895	23	108453645	108453895	0.275202	0.0137056	0.883017	intergenic
LINE:L1:L1M4_17_26287608_26287990	17	26287608	26287990	0.275826	0.00857137	0.851418	gene body:ADAP2
LINE:L2:L2c_7_97874777_97875301	7	97874777	97875301	0.275955	0.0161997	0.895804	intergenic
LINE:L1:L1M4_12_119537478_119538080	12	119537478	119538080	0.276009	0.00243444	0.713761	intergenic
LINE:L1:L1PA8_19_33461503_33462913	19	33461503	33462913	0.276132	0.00551735	0.795966	intergenic
LINE:L1:L1ME2z_6_34814934_34816067	6	34814934	34816067	0.276177	0.00482812	0.782677	intergenic
LINE:L1:L1MEe_23_124519092_124520210	23	124519092	124520210	0.276203	0.00675803	0.827512	intergenic
LINE:L1:L1MB2_4_166425925_166426376	4	166425925	166426376	0.27622	0.00108862	0.615828	gene body:KLHL2
LINE:L1:L1MD_3_6495418_6496020	3	6495418	6496020	0.276368	0.0183725	0.911842	intergenic
LINE:L1:L1PB2_8_33767537_33768905	8	33767537	33768905	0.276412	0.00222198	0.700106	intergenic
LINE:L2:L2a_3_140029686_140030170	3	140029686	140030170	0.276605	0.0220346	0.923926	intergenic
LINE:L2:L2a_2_157745616_157746126	2	157745616	157746126	0.276679	0.0138186	0.883017	intergenic
LINE:L2:L2a_1_67313511_67315248	1	67313511	67315248	0.276901	0.0423313	0.951408	intergenic
LINE:L2:L2b_6_99368282_99369152	6	99368282	99369152	0.27718	0.00629424	0.81667	intergenic
LINE:L1:L1MA7_23_87666793_87667157	23	87666793	87667157	0.277324	0.00229358	0.704188	intergenic
LINE:L2:L2c_18_12583525_12584273	18	12583525	12584273	0.277385	0.00226104	0.702042	gene body:SPIRE1
LINE:L1:L1ME4a_19_7216953_7217912	19	7216953	7217912	0.277513	0.00170643	0.66863	gene body:INSR
LINE:L1:L1M5_10_68452316_68452948	10	68452316	68452948	0.277533	0.0273021	0.925536	gene body:CTNNA3
LINE:L1:L1MC4a_20_36384348_36385329	20	36384348	36385329	0.277712	0.00128043	0.641751	gene body:BPI
LINE:L1:L1M5_10_5785180_5786705	10	5785180	5786705	0.278104	0.0172418	0.903125	gene body:C10orf18
LINE:L1:L1M5_8_52613458_52613953	8	52613458	52613953	0.278744	0.0178874	0.906025	gene body:PXDNL
LINE:L1:L1M5_14_77303837_77304402	14	77303837	77304402	0.278943	0.0021558	0.699459	gene body:C14orf178
LINE:L1:L1M5_6_13221437_13222050	6	13221437	13222050	0.279149	0.00468361	0.779962	gene body:PHACTR1
LINE:L1:L1ME3A_1_118722982_118723863	1	118722982	118723863	0.279205	0.0452905	0.953607	intergenic
LINE:L1:L1MCb_8_23145522_23146071	8	23145522	23146071	0.279255	0.0404125	0.949908	intergenic
LINE:L1:L1M5_17_47611424_47611965	17	47611424	47611965	0.27943	0.0417257	0.951267	intergenic
LINE:L1:L1ME3F_2_213233770_213234751	2	213233770	213234751	0.279694	0.0228877	0.924985	intergenic
LINE:L1:L1M4_18_9670381_9670929	18	9670381	9670929	0.279699	0.0158956	0.893248	intergenic
LINE:L1:L1MB1_3_103564175_103564575	3	103564175	103564575	0.279779	0.00614202	0.811386	intergenic
LINE:L2:L2c_11_13676117_13677389	11	13676117	13677389	0.280001	0.00799784	0.848422	gene body:FAR1
LINE:L1:L1MCa_15_22380075_22380746	15	22380075	22380746	0.280497	0.00298216	0.726361	gene body:PWRN1
LINE:L1:L1M5_11_59287517_59288210	11	59287517	59288210	0.281098	0.00375083	0.754097	gene body:STX3
LINE:RTE:L4_6_131141436_131142031	6	131141436	131142031	0.28118	0.0171467	0.902117	intergenic
LINE:L2:L2c_22_22013880_22014366	22	22013880	22014366	0.281184	0.0101854	0.8641	intergenic
LINE:L2:L2_4_126956081_126956477	4	126956081	126956477	0.281206	0.0267498	0.924985	intergenic
LINE:L2:L2b_16_29930916_29931253	16	29930916	29931253	0.281429	0.00300866	0.726361	intergenic
LINE:L2:L2c_17_50221231_50221435	17	50221231	50221435	0.281648	0.0315962	0.935712	intergenic
LINE:L1:L1ME4a_12_63943817_63944316	12	63943817	63944316	0.28185	0.0129605	0.882375	intergenic
LINE:L1:L1MB3_11_71012214_71014180	11	71012214	71014180	0.281867	0.00455897	0.779081	intergenic
LINE:L1:L1ME2_3_20677710_20679436	3	20677710	20679436	0.282106	0.00457804	0.779081	intergenic
LINE:L1:L1ME3_10_125450220_125450985	10	125450220	125450985	0.282145	0.0177843	0.905351	intergenic
LINE:L1:L1MB8_17_25465214_25465752	17	25465214	25465752	0.282757	0.0179003	0.906025	intergenic
LINE:L1:L1MC5_11_123939748_123940679	11	123939748	123940679	0.283305	0.0044299	0.777302	intergenic
LINE:L1:L1MB7_2_135820806_135821730	2	135820806	135821730	0.283438	0.00329037	0.734831	gene body:ZRANB3
LINE:L1:L1MDa_3_123156718_123157738	3	123156718	123157738	0.283532	0.0351043	0.942254	intergenic
LINE:L1:L1ME4a_14_75065065_75066744	14	75065065	75066744	0.283552	3.22169e-05	0.25594	gene body:BATF
LINE:L1:L1ME3D_10_35379389_35380974	10	35379389	35380974	0.284001	0.00909984	0.857879	gene body:CUL2
LINE:L1:L1ME4a_20_44879927_44880605	20	44879927	44880605	0.28406	0.00397506	0.759584	intergenic
LINE:L1:L1MC5_12_88737984_88739183	12	88737984	88739183	0.284093	0.00272776	0.722689	intergenic
LINE:L1:L1ME1_16_57145528_57145990	16	57145528	57145990	0.284266	0.0298416	0.932916	gene body:CNOT1
LINE:L1:L1MC4a_17_40906122_40906692	17	40906122	40906692	0.285201	0.0091442	0.85928	gene body:PLEKHM1
LINE:L1:L1MA9_3_87792894_87793501	3	87792894	87793501	0.285221	0.0152991	0.888542	intergenic
LINE:L2:L2c_11_3563910_3565060	11	3563910	3565060	0.28524	0.0399087	0.949908	intergenic
LINE:L1:L1M3_5_167066034_167067076	5	167066034	167067076	0.285887	0.0243088	0.924985	gene body:ODZ2
LINE:L1:L1M5_3_80976020_80976494	3	80976020	80976494	0.286026	0.000309197	0.469968	intergenic
LINE:L1:L1MC4_23_139488096_139488287	23	139488096	139488287	0.28628	0.0227093	0.924985	intergenic
LINE:L1:L1ME4a_3_95180582_95181040	3	95180582	95181040	0.286499	0.00674442	0.827204	intergenic
LINE:L1:L1MB3_23_129035139_129035578	23	129035139	129035578	0.28684	0.0136533	0.882746	gene body:ELF4
LINE:L1:L1M5_5_51154334_51155507	5	51154334	51155507	0.287132	0.00937077	0.86208	intergenic
LINE:L1:L1PA4_18_4756431_4756926	18	4756431	4756926	0.287223	0.0253657	0.924985	intergenic
LINE:L1:L1PA8_15_21410375_21411147	15	21410375	21411147	0.287642	0.00666868	0.823909	intergenic
LINE:L2:L2c_7_147804337_147804795	7	147804337	147804795	0.287721	0.00236101	0.707461	intergenic
LINE:L1:L1MA3_8_142565649_142566539	8	142565649	142566539	0.287845	0.00222785	0.700106	gene body:FLJ43860
LINE:L1:L1ME4a_16_65067143_65067719	16	65067143	65067719	0.288059	0.0267227	0.924985	gene body:BEAN
LINE:L1:L1MB3_11_62010098_62010611	11	62010098	62010611	0.28814	0.00974584	0.8641	gene body:AHNAK
LINE:L1:L1ME1_1_24199638_24200092	1	24199638	24200092	0.28898	0.00781973	0.844489	intergenic
LINE:L1:L1M3_19_58622122_58622997	19	58622122	58622997	0.289427	0.0142973	0.885381	intergenic
LINE:L1:L1M4_9_94236149_94236776	9	94236149	94236776	0.289686	0.00923744	0.860086	gene body:CENPP
LINE:L1:L1ME3E_10_103747031_103747480	10	103747031	103747480	0.290098	0.0370471	0.944438	gene body:C10orf76
LINE:L1:L1MDa_4_68332921_68333531	4	68332921	68333531	0.2902	0.00145858	0.647733	intergenic
LINE:L1:L1MA5_13_102913098_102913379	13	102913098	102913379	0.290408	0.0300174	0.932916	intergenic
LINE:RTE:L5_3_73170872_73171354	3	73170872	73171354	0.29071	0.0449416	0.953319	gene body:PPP4R2
LINE:L1:L1MC4_11_93934161_93935252	11	93934161	93935252	0.290894	0.0274152	0.926209	intergenic
LINE:L1:L1MC4a_4_48952673_48953978	4	48952673	48953978	0.290911	0.000727997	0.560621	intergenic
LINE:L2:L2c_4_73973907_73974298	4	73973907	73974298	0.29125	0.0226762	0.924985	intergenic
LINE:L1:L1M6_16_45896916_45898673	16	45896916	45898673	0.291394	0.000854606	0.591101	gene body:ITFG1
LINE:L2:L2a_7_76026467_76028005	7	76026467	76028005	0.291396	0.00180358	0.672212	gene body:LOC100133091
LINE:L1:HAL1b_5_66717972_66718648	5	66717972	66718648	0.291458	0.0135364	0.882375	intergenic
LINE:L1:L1ME4a_15_84816821_84817291	15	84816821	84817291	0.291697	0.00375614	0.754097	gene body:AGBL1
LINE:L2:L2a_3_49052660_49053058	3	49052660	49053058	0.291717	0.012498	0.882375	gene body:QRICH1
LINE:L1:L1M2_18_14628987_14630669	18	14628987	14630669	0.291757	0.00281565	0.724662	intergenic
LINE:L1:L1MC5_7_97599127_97600005	7	97599127	97600005	0.292389	0.00160215	0.662988	gene body:LMTK2
LINE:L1:L1MB3_3_180273067_180273454	3	180273067	180273454	0.292713	0.0117691	0.878557	intergenic
LINE:L1:L1MC5_23_76780212_76780822	23	76780212	76780822	0.292952	0.014565	0.886483	gene body:ATRX
LINE:L1:L1ME4a_6_38765838_38766329	6	38765838	38766329	0.293979	0.0340307	0.941569	gene body:GLO1
LINE:L1:HAL1_3_26842268_26843052	3	26842268	26843052	0.294045	0.000413354	0.492421	intergenic
LINE:L1:L1ME4a_7_90776304_90777047	7	90776304	90777047	0.294502	0.0234735	0.924985	intergenic
LINE:L1:L1MC4_3_167848663_167850122	3	167848663	167850122	0.29464	0.00136303	0.642055	intergenic
LINE:L2:L2c_2_213637739_213638405	2	213637739	213638405	0.294758	0.00346434	0.742794	gene body:IKZF2
LINE:L1:L1MD3_1_74015584_74016070	1	74015584	74016070	0.296063	0.0223225	0.924022	intergenic
LINE:L2:L2b_23_54599120_54599710	23	54599120	54599710	0.296076	0.0378274	0.946917	gene body:GNL3L
LINE:CR1:L3_13_83224265_83225700	13	83224265	83225700	0.296088	0.028444	0.928447	intergenic
LINE:L2:L2b_1_58070120_58070515	1	58070120	58070515	0.296225	0.00472092	0.780894	gene body:DAB1
LINE:L2:L2c_2_146306977_146307374	2	146306977	146307374	0.296485	0.0165531	0.897574	intergenic
LINE:L1:L1MEe_22_24460467_24461261	22	24460467	24461261	0.2967	0.00112173	0.617844	intergenic
LINE:L2:L2b_10_95843999_95844389	10	95843999	95844389	0.296756	0.0341636	0.941569	gene body:PLCE1
LINE:L1:L1MB3_17_60626579_60627036	17	60626579	60627036	0.297631	0.00873548	0.851418	gene body:RGS9
LINE:CR1:L3_5_98871468_98872171	5	98871468	98872171	0.297886	0.00840484	0.84989	intergenic
LINE:L2:L2c_11_60814104_60814677	11	60814104	60814677	0.29825	0.0173633	0.903589	gene body:VWCE
LINE:L1:L1MC5_8_101768936_101769686	8	101768936	101769686	0.298261	0.00606976	0.809387	intergenic
LINE:L1:L1MC4a_2_212307292_212308070	2	212307292	212308070	0.298366	0.0275862	0.927437	gene body:ERBB4
LINE:L1:L1ME3D_7_134695393_134695959	7	134695393	134695959	0.298646	0.00385565	0.754276	intergenic
LINE:L1:L1MC4a_23_110080217_110081213	23	110080217	110081213	0.299076	0.00550684	0.795966	gene body:PAK3
LINE:L1:L1MC2_9_14888405_14888982	9	14888405	14888982	0.299126	0.0186408	0.916251	gene body:FREM1
LINE:L2:L2_16_30233352_30234726	16	30233352	30234726	0.300102	0.00664437	0.82371	gene body:LOC595101
LINE:L1:L1M5_4_147838687_147839255	4	147838687	147839255	0.300373	0.0196929	0.918731	intergenic
LINE:L1:L1MC5_4_25607936_25608732	4	25607936	25608732	0.300399	0.0400797	0.949908	intergenic
LINE:L1:L1M5_3_9620854_9621731	3	9620854	9621731	0.300586	0.0136227	0.882503	intergenic
LINE:L1:L1MA10_2_103514334_103514851	2	103514334	103514851	0.30059	0.0255179	0.924985	intergenic
LINE:L1:L1MC4a_1_93278100_93278781	1	93278100	93278781	0.3007	0.00893637	0.852841	intergenic
LINE:L2:L2b_5_1650438_1651202	5	1650438	1651202	0.300987	0.00341182	0.741945	intergenic
LINE:L1:L1M5_2_73844537_73844869	2	73844537	73844869	0.30166	0.0321042	0.938042	gene body:DUSP11
LINE:L1:L1M5_2_108776288_108776888	2	108776288	108776888	0.301751	0.00155746	0.659112	gene body:CCDC138
LINE:L2:L2a_3_33554308_33555179	3	33554308	33555179	0.302417	0.0357803	0.943086	gene body:CLASP2
LINE:L1:L1MA6_1_245694781_245695177	1	245694781	245695177	0.303239	0.00123647	0.641751	intergenic
LINE:L1:L1MD_6_2989079_2990212	6	2989079	2990212	0.304789	0.000232685	0.447317	intergenic
LINE:L1:L1MA7_17_13818941_13819640	17	13818941	13819640	0.304929	0.00738334	0.838296	intergenic
LINE:L2:L2a_3_101369400_101369878	3	101369400	101369878	0.305228	0.00103789	0.613098	gene body:C3orf26
LINE:L1:L1ME4a_3_145322092_145322945	3	145322092	145322945	0.305379	0.00133209	0.642055	intergenic
LINE:L1:L1MCb_23_49543629_49544395	23	49543629	49544395	0.305479	0.00172178	0.670945	intergenic
LINE:L1:L1ME1_12_99101409_99102097	12	99101409	99102097	0.305601	0.0193096	0.918731	intergenic
LINE:L1:L1ME4a_7_96808021_96808694	7	96808021	96808694	0.307213	0.036177	0.943635	intergenic
LINE:L1:HAL1_10_121356407_121356986	10	121356407	121356986	0.307688	0.00386326	0.754762	intergenic
LINE:CR1:L3_1_115866791_115867483	1	115866791	115867483	0.308182	0.0356763	0.943086	intergenic
LINE:L2:L2c_4_111657527_111657959	4	111657527	111657959	0.308218	0.0299389	0.932916	gene body:ENPEP
LINE:L1:L1ME4a_3_9324454_9325042	3	9324454	9325042	0.308252	0.0183505	0.911842	intergenic
LINE:L1:L1M4_16_67473486_67473947	16	67473486	67473947	0.30863	0.00777377	0.844489	gene body:TMCO7
LINE:Dong-R4:Mam_R4_10_96169061_96169600	10	96169061	96169600	0.308632	0.00133631	0.642055	gene body:TBC1D12
LINE:L1:L1ME3A_23_13782923_13783618	23	13782923	13783618	0.308912	0.0366029	0.943828	gene body:GPM6B
LINE:L1:L1M5_7_40734000_40734736	7	40734000	40734736	0.309476	0.00814504	0.848422	gene body:C7orf10
LINE:L1:L1MB7_10_5453594_5454430	10	5453594	5454430	0.310713	0.00313288	0.726361	gene body:NET1
LINE:L2:L2a_23_136632924_136633373	23	136632924	136633373	0.311574	0.0399507	0.949908	intergenic
LINE:L1:L1MA3_5_25436631_25437503	5	25436631	25437503	0.311635	0.0200911	0.918731	intergenic
LINE:L1:L1MC4a_11_27430371_27431068	11	27430371	27431068	0.311703	0.00248386	0.715122	gene body:LGR4
LINE:L1:L1ME3B_7_72467112_72467870	7	72467112	72467870	0.311842	0.00483607	0.782677	intergenic
LINE:L2:L2b_1_191550092_191550572	1	191550092	191550572	0.312263	0.019771	0.918731	intergenic
LINE:L1:L1MEg_6_142243522_142244280	6	142243522	142244280	0.312441	0.00046372	0.503874	intergenic
LINE:L1:L1ME4a_2_171733936_171734466	2	171733936	171734466	0.312503	0.00131927	0.642055	gene body:TLK1
LINE:L2:L2c_17_33711137_33712096	17	33711137	33712096	0.312749	0.0107293	0.870245	gene body:MRPL45
LINE:L1:L1MC4_13_46005119_46006136	13	46005119	46006136	0.312878	0.0176873	0.905351	intergenic
LINE:L1:L1ME4a_5_61583232_61583918	5	61583232	61583918	0.313011	0.00232046	0.707243	intergenic
LINE:L1:L1MA9_6_680451_680938	6	680451	680938	0.313363	0.0053189	0.794941	intergenic
LINE:L1:L1M3a_4_441030_441654	4	441030	441654	0.31365	0.00160665	0.662988	gene body:ABCA11P
LINE:L1:L1ME4a_23_56618935_56619383	23	56618935	56619383	0.314682	0.00679399	0.828382	intergenic
LINE:L1:L1M5_5_76043992_76044668	5	76043992	76044668	0.31477	0.00594898	0.806007	intergenic
LINE:L2:L2c_9_82482594_82483490	9	82482594	82483490	0.315365	0.0080835	0.848422	intergenic
LINE:L1:L1MB7_10_116405680_116406837	10	116405680	116406837	0.31541	0.000234227	0.447317	gene body:ABLIM1
LINE:L2:L2b_3_78788161_78788605	3	78788161	78788605	0.315713	0.00217091	0.699459	gene body:ROBO1
LINE:L1:L1ME4a_6_34782702_34783411	6	34782702	34783411	0.315773	0.000240075	0.447317	intergenic
LINE:L1:L1MD_7_88856098_88857418	7	88856098	88857418	0.316298	0.00859151	0.851418	intergenic
LINE:L2:L2c_2_151281941_151282555	2	151281941	151282555	0.316642	0.00836479	0.849249	intergenic
LINE:L1:L1MB3_11_67264907_67265555	11	67264907	67265555	0.317272	0.00680761	0.828441	intergenic
LINE:L1:L1MA3_9_101857293_101857860	9	101857293	101857860	0.317311	0.0153592	0.8894	gene body:ERP44
LINE:L1:L1MB3_8_71000403_71000802	8	71000403	71000802	0.317848	0.0132133	0.882375	intergenic
LINE:L1:L1MB7_6_159455113_159455906	6	159455113	159455906	0.317944	0.000379826	0.484548	intergenic
LINE:L1:L1ME2z_12_46275016_46275750	12	46275016	46275750	0.318135	0.0141048	0.884326	intergenic
LINE:L1:L1MA4_3_165456881_165457528	3	165456881	165457528	0.318279	0.00152884	0.653759	intergenic
LINE:L2:L2a_18_73669826_73670103	18	73669826	73670103	0.318296	0.0198229	0.918731	intergenic
LINE:L1:L1MD3_4_29074235_29074765	4	29074235	29074765	0.318331	0.00992385	0.8641	intergenic
LINE:L1:L1MC4a_12_43265141_43265706	12	43265141	43265706	0.318368	0.000658945	0.552095	gene body:NELL2
LINE:L1:L1MD2_3_99244808_99245550	3	99244808	99245550	0.318885	0.00109192	0.615828	intergenic
LINE:L1:L1MB8_21_18475436_18476373	21	18475436	18476373	0.319365	0.0448025	0.952802	intergenic
LINE:L2:L2_5_57088321_57089161	5	57088321	57089161	0.321199	0.000152133	0.407444	intergenic
LINE:L2:L2a_17_40887593_40889530	17	40887593	40889530	0.321652	0.00330271	0.734901	gene body:PLEKHM1
LINE:L1:L1MC4_2_121672053_121672839	2	121672053	121672839	0.321697	0.00536282	0.795006	intergenic
LINE:L1:L1M5_11_1590738_1591207	11	1590738	1591207	0.322925	0.0178355	0.905351	gene body:MOB2
LINE:L1:L1MD_2_132504318_132504819	2	132504318	132504819	0.323312	0.0113776	0.876205	intergenic
LINE:L1:L1MA4_5_21929904_21930389	5	21929904	21930389	0.324271	0.0314483	0.935168	gene body:CDH12
LINE:L1:L1ME2_10_46570649_46571115	10	46570649	46571115	0.324479	0.0091114	0.857879	gene body:LOC643650
LINE:L1:L1MEg1_3_81158645_81159331	3	81158645	81159331	0.325131	0.000772062	0.571784	intergenic
LINE:L1:L1MC4_2_65540447_65540852	2	65540447	65540852	0.325493	0.0116625	0.87847	intergenic
LINE:L1:L1MC2_4_118425831_118426558	4	118425831	118426558	0.32568	0.0146054	0.886483	intergenic
LINE:L1:L1MEe_7_151689152_151689918	7	151689152	151689918	0.325703	0.00463112	0.779962	gene body:MLL3
LINE:L1:L1ME3C_8_105895717_105896705	8	105895717	105896705	0.326239	0.00299884	0.726361	intergenic
LINE:L1:L1MB3_11_3573003_3574967	11	3573003	3574967	0.326337	0.020566	0.920609	intergenic
LINE:L1:L1PB3_7_2303106_2304195	7	2303106	2304195	0.326764	0.00300429	0.726361	gene body:SNX8
LINE:L1:L1ME4a_20_43043073_43043750	20	43043073	43043750	0.326796	0.0133793	0.882375	gene body:STK4
LINE:L1:L1MD1_5_164084234_164085129	5	164084234	164085129	0.327973	0.0132279	0.882375	intergenic
LINE:L1:L1PA16_9_11300038_11301133	9	11300038	11301133	0.328409	0.00147963	0.648875	intergenic
LINE:L2:L2c_2_33621141_33622069	2	33621141	33622069	0.328779	0.000959427	0.605509	gene body:RASGRP3
LINE:L1:HAL1b_3_176874214_176875152	3	176874214	176875152	0.329511	0.0136441	0.882746	gene body:NAALADL2
LINE:L1:L1M5_13_18203541_18204150	13	18203541	18204150	0.33016	0.0121905	0.882123	intergenic
LINE:L2:L2_19_41842776_41843351	19	41842776	41843351	0.330387	3.84881e-05	0.266038	gene body:ZNF461
LINE:L2:L2c_12_99308221_99308805	12	99308221	99308805	0.330492	0.000911136	0.595754	gene body:SLC17A8
LINE:L1:L1MB3_7_2408337_2408796	7	2408337	2408796	0.331877	0.0238382	0.924985	intergenic
LINE:L1:L1MC3_1_54826132_54826600	1	54826132	54826600	0.332938	0.00281071	0.724662	gene body:ACOT11
LINE:L1:L1MC2_5_39724730_39724951	5	39724730	39724951	0.333187	0.00281339	0.724662	intergenic
LINE:L1:L1M5_1_173866740_173867133	1	173866740	173867133	0.333863	0.00664922	0.82371	gene body:TNR
LINE:L1:L1MC4a_15_28701877_28702594	15	28701877	28702594	0.334407	0.00528847	0.793443	intergenic
LINE:L2:L2a_16_71594736_71595215	16	71594736	71595215	0.33552	0.00999535	0.8641	gene body:ZFHX3
LINE:L1:L1PA15_1_61978522_61978999	1	61978522	61978999	0.336108	0.000461103	0.503874	intergenic
LINE:L1:L1MC5_2_25668109_25668563	2	25668109	25668563	0.336356	0.0100842	0.8641	gene body:DTNB
LINE:L1:L1ME3E_7_149476729_149477922	7	149476729	149477922	0.336815	0.00073519	0.560621	intergenic
LINE:L2:L2a_16_16530007_16530603	16	16530007	16530603	0.337693	0.0296825	0.932916	intergenic
LINE:L1:L1M4_18_26930806_26931649	18	26930806	26931649	0.337713	0.000898901	0.595754	gene body:DSC2
LINE:L2:L2c_12_50658935_50659709	12	50658935	50659709	0.338358	0.000554955	0.535861	gene body:ACVR1B
LINE:L1:L1MEg_17_42895416_42895953	17	42895416	42895953	0.338415	0.00227884	0.703459	gene body:MRPL45P2
LINE:L2:L2a_1_84724228_84725398	1	84724228	84725398	0.33869	0.00503826	0.784077	gene body:RPF1
LINE:L2:L2_16_29010397_29010967	16	29010397	29010967	0.338896	0.0105303	0.8687	gene body:RRN3P2
LINE:L2:L2c_8_11914945_11916108	8	11914945	11916108	0.340529	0.00294298	0.726361	intergenic
LINE:L1:L1ME2_3_184906939_184907935	3	184906939	184907935	0.341841	0.000514252	0.530507	gene body:YEATS2
LINE:L1:L1M4c_4_64804189_64805706	4	64804189	64805706	0.341882	0.00495217	0.784077	intergenic
LINE:CR1:L3b_12_65130030_65130530	12	65130030	65130530	0.342421	0.000688914	0.552159	gene body:GRIP1
LINE:L1:L1MC_4_132911326_132912387	4	132911326	132912387	0.344241	0.00315598	0.726361	intergenic
LINE:L2:L2c_17_34364854_34365210	17	34364854	34365210	0.344479	0.00649949	0.81893	gene body:FBXO47
LINE:L1:L1MD3_18_49829811_49830799	18	49829811	49830799	0.345626	4.72756e-05	0.301374	intergenic
LINE:L1:L1MC5_10_26819236_26819779	10	26819236	26819779	0.346654	0.0298658	0.932916	gene body:APBB1IP
LINE:L1:L1ME2_3_122129608_122130295	3	122129608	122130295	0.347818	0.0164382	0.897158	gene body:STXBP5L
LINE:L1:L1MB3_2_89915320_89915903	2	89915320	89915903	0.348403	0.0115943	0.87847	intergenic
LINE:L1:L1PA8_10_133978311_133978986	10	133978311	133978986	0.34889	0.0161738	0.895373	intergenic
LINE:L1:L1M5_7_85085469_85086565	7	85085469	85086565	0.35309	0.00573145	0.799626	intergenic
LINE:L1:L1MB8_19_49018171_49018653	19	49018171	49018653	0.354279	0.000681263	0.552159	intergenic
LINE:L1:L1M4_2_193202318_193203091	2	193202318	193203091	0.355629	0.00644476	0.817029	intergenic
LINE:L1:L1ME1_17_57850375_57851083	17	57850375	57851083	0.360412	0.000133438	0.407444	intergenic
LINE:L1:L1MC4_19_42772632_42773515	19	42772632	42773515	0.360608	0.000158771	0.411548	gene body:ZNF571
LINE:L1:L1MB5_3_75650436_75650864	3	75650436	75650864	0.360921	0.0126474	0.882375	intergenic
LINE:L1:L1ME4a_2_135529804_135530191	2	135529804	135530191	0.362272	0.0145407	0.886483	gene body:RAB3GAP1
LINE:L1:L1M2_9_44159037_44159502	9	44159037	44159502	0.36233	0.00544513	0.795006	intergenic
LINE:RTE:L4_12_447017_447585	12	447017	447585	0.363075	0.00285995	0.726361	gene body:B4GALNT3
LINE:L1:L1MA8_3_98392132_98392618	3	98392132	98392618	0.364364	0.004926	0.784077	gene body:EPHA6
LINE:L1:L1ME3A_6_129031430_129031950	6	129031430	129031950	0.364448	0.000595483	0.541393	intergenic
LINE:L1:L1PB1_23_121941037_121941490	23	121941037	121941490	0.365916	0.00802885	0.848422	intergenic
LINE:L1:L1M5_17_68388382_68389065	17	68388382	68389065	0.368137	0.000840639	0.591023	gene body:SLC39A11
LINE:L1:L1MC_10_39100779_39101674	10	39100779	39101674	0.368875	0.000698013	0.552159	intergenic
LINE:L1:L1MC2_10_132606990_132607581	10	132606990	132607581	0.368908	0.0144891	0.886483	intergenic
LINE:L1:L1MA7_17_25343057_25344053	17	25343057	25344053	0.370349	0.0050629	0.784077	gene body:EFCAB5
LINE:L1:L1MEd_10_21778265_21779121	10	21778265	21779121	0.373775	0.0048452	0.782677	intergenic
LINE:L1:L1M5_17_15635686_15636579	17	15635686	15636579	0.377274	0.00191485	0.677934	intergenic
LINE:L1:L1ME4a_12_70732525_70733375	12	70732525	70733375	0.377857	6.12598e-05	0.33787	intergenic
LINE:L1:L1MA3_2_152135607_152136075	2	152135607	152136075	0.378964	0.0268396	0.925536	gene body:NEB
LINE:L1:L1MC4a_23_44126142_44126713	23	44126142	44126713	0.379125	0.00281135	0.724662	intergenic
LINE:L1:L1MEd_4_164629426_164629923	4	164629426	164629923	0.381316	0.013825	0.883017	intergenic
LINE:L1:L1MEf_3_124049191_124049368	3	124049191	124049368	0.383999	0.00958153	0.862996	gene body:DIRC2
LINE:L2:L2_22_22695143_22695570	22	22695143	22695570	0.384611	0.0101987	0.864724	intergenic
LINE:L1:L1PB1_23_108340069_108340961	23	108340069	108340961	0.384929	0.000371281	0.484548	intergenic
LINE:L1:L1MD_12_119538093_119538530	12	119538093	119538530	0.393709	0.0017658	0.672212	intergenic
LINE:RTE:L4_17_23181628_23181925	17	23181628	23181925	0.394383	0.00434663	0.774773	intergenic
LINE:L1:L1MD3_15_22250349_22250908	15	22250349	22250908	0.39621	0.0022018	0.699459	intergenic
LINE:L1:L1M5_12_6118610_6119192	12	6118610	6119192	0.402346	0.000929119	0.598429	intergenic
LINE:L1:L1MB7_1_154095075_154095455	1	154095075	154095455	0.405155	0.000440586	0.503874	promoter:SYT11
LINE:L1:L1PA6_11_26113425_26113567	11	26113425	26113567	0.407655	0.00305112	0.726361	intergenic
LINE:L1:L1M5_9_128164377_128164876	9	128164377	128164876	0.420327	0.00740975	0.838753	gene body:FAM125B
LINE:L1:L1PREC2_1_193818354_193819506	1	193818354	193819506	0.421341	3.89883e-07	0.0377294	intergenic
LINE:L1:L1ME4a_1_32740621_32741106	1	32740621	32741106	0.460802	1.87117e-05	0.245334	intergenic

## Sheet: t(15,17)
ID	chrom	start	end	AMD	P.Value	adj.P.Val	promoter/gene body/intergenic				AMD= absolute methylation difference, Red= hypermethylated, Green= hypomethylated
LINE:L2:L2_5_162937201_162937575	5	162937201	162937575	0.475499	0.00188092	0.934967	intergenic
LINE:L1:L1M5_5_93094529_93095089	5	93094529	93095089	0.472961	0.000378765	0.717092	gene body:FAM172A
LINE:L2:L2a_5_21233610_21234354	5	21233610	21234354	0.459947	3.32144e-06	0.259535	intergenic
LINE:L1:L1ME2_3_122129608_122130295	3	122129608	122130295	0.457766	0.00279643	0.967351	gene body:STXBP5L
LINE:L2:L2a_7_57430535_57430914	7	57430535	57430914	0.447997	4.19219e-05	0.522481	intergenic
LINE:L1:L1ME3D_10_35215927_35216208	10	35215927	35216208	0.44433	0.000239916	0.707695	intergenic
LINE:L2:L2a_11_25319123_25319555	11	25319123	25319555	0.444095	0.001256	0.925878	intergenic
LINE:L1:L1M5_4_147838687_147839255	4	147838687	147839255	0.426005	0.00204488	0.935797	intergenic
LINE:L1:L1ME2z_2_129190836_129191274	2	129190836	129191274	0.422868	2.80415e-05	0.482827	intergenic
LINE:L1:L1M5_3_40595674_40596267	3	40595674	40596267	0.416154	0.000193372	0.684614	intergenic
LINE:L1:L1MC3_7_107035642_107036255	7	107035642	107036255	0.409823	9.6535e-07	0.259535	gene body:BCAP29
LINE:L1:L1MB7_8_49266196_49266690	8	49266196	49266690	0.403521	0.00331749	0.979543	intergenic
LINE:L2:L2a_4_185386929_185387689	4	185386929	185387689	0.403105	2.554e-06	0.259535	intergenic
LINE:L1:L1ME3B_19_41616805_41617384	19	41616805	41617384	0.399635	1.7977e-05	0.482827	intergenic
LINE:CR1:L3_1_200376983_200377552	1	200376983	200377552	0.39919	0.000333165	0.717092	gene body:ARL8A
LINE:L2:L2b_11_76541345_76541943	11	76541345	76541943	0.399089	0.000234637	0.707695	gene body:MYO7A
LINE:L1:L1MD3_4_29074235_29074765	4	29074235	29074765	0.397137	0.00216336	0.937454	intergenic
LINE:L1:L1MC5_10_67243794_67244447	10	67243794	67244447	0.394091	0.00285233	0.971296	intergenic
LINE:L2:L2c_1_120286983_120287347	1	120286983	120287347	0.393883	0.00408965	0.996298	gene body:NOTCH2
LINE:CR1:L3_2_5313633_5314429	2	5313633	5314429	0.393687	0.00123264	0.925878	intergenic
LINE:L1:L1MEd_8_93291279_93291877	8	93291279	93291877	0.393354	0.000408116	0.717092	intergenic
LINE:L2:L2c_2_179434108_179434804	2	179434108	179434804	0.391819	0.00222508	0.937454	gene body:CCDC141
LINE:L1:L1MC_19_58425037_58425467	19	58425037	58425467	0.390386	0.000100289	0.619471	intergenic
LINE:L1:L1MA1_20_33730484_33730884	20	33730484	33730884	0.390066	0.00172826	0.934967	gene body:NFS1
LINE:L1:L1MC5_22_29500941_29501698	22	29500941	29501698	0.389498	0.00499047	0.99986	gene body:OSBP2
LINE:L1:L1MC2_19_11870095_11870529	19	11870095	11870529	0.386198	0.000223255	0.691043	gene body:ZNF69
LINE:L1:L1ME3B_3_41258077_41258735	3	41258077	41258735	0.381123	0.000634137	0.804743	intergenic
LINE:L1:L1MD2_15_22676132_22676865	15	22676132	22676865	0.380028	0.00158296	0.934967	gene body:SNRPN
LINE:L1:L1ME2_1_32875440_32876025	1	32875440	32876025	0.37928	0.00301359	0.979543	gene body:ZBTB8OS
LINE:L2:L2a_6_37659341_37659654	6	37659341	37659654	0.378377	0.0106918	0.99986	intergenic
LINE:L2:L2c_4_73973907_73974298	4	73973907	73974298	0.377622	0.00481816	0.99986	intergenic
LINE:L1:L1ME4a_8_102588857_102589779	8	102588857	102589779	0.375224	3.81957e-05	0.522481	gene body:GRHL2
LINE:L1:L1MA1_1_6294843_6295500	1	6294843	6295500	0.374227	2.39894e-05	0.482827	gene body:ACOT7
LINE:L1:L1MA7_5_3732473_3733062	5	3732473	3733062	0.373758	0.00261936	0.964795	intergenic
LINE:L1:L1MC4_2_135634278_135634956	2	135634278	135634956	0.369538	0.00690656	0.99986	gene body:RAB3GAP1
LINE:L2:L2b_9_130866643_130868117	9	130866643	130868117	0.368989	0.00094517	0.8523	gene body:FAM73B
LINE:L1:L1MA4_5_21929904_21930389	5	21929904	21930389	0.366915	0.0168395	0.99986	gene body:CDH12
LINE:L2:L2c_11_46198814_46199004	11	46198814	46199004	0.366339	0.00152972	0.934967	intergenic
LINE:L1:L1ME4a_7_148063848_148064895	7	148063848	148064895	0.365635	5.74322e-05	0.578967	gene body:CUL1
LINE:L1:L1MEg_12_73383368_73384272	12	73383368	73384272	0.365083	5.98286e-05	0.578967	intergenic
LINE:L1:L1MC4a_6_143517186_143517650	6	143517186	143517650	0.364607	0.0113426	0.99986	gene body:AIG1
LINE:L2:L2a_2_55307874_55308386	2	55307874	55308386	0.362301	0.000131626	0.62644	gene body:C2orf63
LINE:L1:L1MC4a_20_30752135_30752982	20	30752135	30752982	0.361905	0.00104752	0.866364	intergenic
LINE:L1:L1ME4a_6_55786139_55786731	6	55786139	55786731	0.361864	0.013808	0.99986	gene body:BMP5
LINE:L2:L2a_7_66913972_66914444	7	66913972	66914444	0.361472	1.15379e-05	0.478516	intergenic
LINE:L1:L1MB5_10_124494129_124494572	10	124494129	124494572	0.360278	0.0175004	0.99986	intergenic
LINE:L1:L1PA17_7_67359984_67360758	7	67359984	67360758	0.360243	0.000878159	0.838621	intergenic
LINE:L1:L1PB1_14_92235636_92236619	14	92235636	92236619	0.358843	0.000277454	0.717092	intergenic
LINE:L2:L2_8_116139817_116140438	8	116139817	116140438	0.358659	0.000238321	0.707695	intergenic
LINE:L1:L1ME1_1_23618939_23619763	1	23618939	23619763	0.358534	0.00144108	0.925878	gene body:TCEA3
LINE:L2:L2c_13_52928161_52928660	13	52928161	52928660	0.356962	0.00325706	0.979543	intergenic
LINE:L2:L2c_23_54046919_54047268	23	54046919	54047268	0.355881	0.00862512	0.99986	gene body:PHF8
LINE:L1:L1MC_3_21753379_21753877	3	21753379	21753877	0.354304	0.00127499	0.925878	gene body:ZNF385D
LINE:L2:L2a_6_150533104_150533550	6	150533104	150533550	0.353881	0.0310549	0.99986	gene body:PPP1R14C
LINE:L1:L1MA4A_4_114145785_114146911	4	114145785	114146911	0.352961	1.32456e-05	0.480671	gene body:ANK2
LINE:L1:HAL1_23_133564746_133565382	23	133564746	133565382	0.352476	0.000670127	0.804743	gene body:PLAC1
LINE:L1:L1MCa_11_19192991_19194130	11	19192991	19194130	0.351746	0.000664287	0.804743	intergenic
LINE:L1:L1ME4a_4_156746552_156747202	4	156746552	156747202	0.351619	0.00300401	0.979543	intergenic
LINE:L1:L1MC4_23_139488096_139488287	23	139488096	139488287	0.351349	0.00696807	0.99986	intergenic
LINE:L2:L2c_13_73369481_73370280	13	73369481	73370280	0.3512	0.00114147	0.898059	gene body:KLF12
LINE:L1:L1MA1_8_130309493_130309985	8	130309493	130309985	0.350483	0.00490243	0.99986	gene body:LOC728724
LINE:RTE:L4_22_36308596_36309351	22	36308596	36309351	0.350309	0.00155946	0.934967	intergenic
LINE:L1:L1M5_1_24820615_24821140	1	24820615	24821140	0.349296	0.000364554	0.717092	intergenic
LINE:L1:L1MCa_7_5999215_5999729	7	5999215	5999729	0.348867	0.00759363	0.99986	gene body:PMS2
LINE:L1:L1M5_20_17378114_17378566	20	17378114	17378566	0.348056	0.00884314	0.99986	gene body:PCSK2
LINE:L1:L1PA10_19_14596612_14597215	19	14596612	14597215	0.347907	0.000129964	0.62644	gene body:EMR3
LINE:CR1:L3_23_44083083_44083501	23	44083083	44083501	0.346516	0.00170984	0.934967	gene body:EFHC2
LINE:L2:L2c_7_31251190_31251670	7	31251190	31251670	0.346219	0.00132735	0.925878	intergenic
LINE:L1:L1PB4_6_135158842_135159409	6	135158842	135159409	0.344563	0.00902347	0.99986	intergenic
LINE:L2:L2_7_5653443_5654135	7	5653443	5654135	0.34449	0.00111106	0.888583	gene body:RNF216
LINE:L1:L1ME1_2_221332887_221333444	2	221332887	221333444	0.343985	0.000128094	0.62644	intergenic
LINE:L1:L1M4c_4_64804189_64805706	4	64804189	64805706	0.343595	0.00478489	0.99986	intergenic
LINE:L1:L1M4c_22_20576937_20577386	22	20576937	20577386	0.343583	0.00169508	0.934967	intergenic
LINE:L1:L1ME4a_7_21427136_21427958	7	21427136	21427958	0.342745	0.0324257	0.99986	intergenic
LINE:L1:L1MC4_5_37371381_37371953	5	37371381	37371953	0.340456	0.00184697	0.934967	gene body:NUP155
LINE:RTE:L4_15_52810792_52811213	15	52810792	52811213	0.340076	0.000782969	0.826567	intergenic
LINE:L1:L1PA17_12_57467561_57469131	12	57467561	57469131	0.339491	0.00020002	0.691043	intergenic
LINE:L1:L1ME3A_10_79880245_79880506	10	79880245	79880506	0.338997	0.0333495	0.99986	intergenic
LINE:L1:L1M5_4_157269721_157270536	4	157269721	157270536	0.338578	3.69606e-05	0.522481	intergenic
LINE:L1:L1M3e_6_411804_412064	6	411804	412064	0.338469	0.000676878	0.804743	intergenic
LINE:L2:L2_1_26768959_26769255	1	26768959	26769255	0.338465	0.00502209	0.99986	gene body:RPS6KA1
LINE:L1:L1ME3D_9_130867432_130867875	9	130867432	130867875	0.336618	0.00369981	0.986737	gene body:FAM73B
LINE:L1:L1ME4a_19_7216953_7217912	19	7216953	7217912	0.336617	0.000319056	0.717092	gene body:INSR
LINE:L1:HAL1b_6_77043131_77043584	6	77043131	77043584	0.336077	0.00195809	0.934967	intergenic
LINE:L1:L1M5_8_81116544_81116965	8	81116544	81116965	0.335885	0.00277583	0.967351	gene body:TPD52
LINE:L1:L1ME4a_18_30239098_30239541	18	30239098	30239541	0.335755	0.00381307	0.995647	intergenic
LINE:L1:L1ME4a_6_91237581_91238661	6	91237581	91238661	0.335659	0.000380229	0.717092	intergenic
LINE:L2:L2c_2_190900834_190901087	2	190900834	190901087	0.335458	4.31932e-05	0.522481	intergenic
LINE:L2:L2c_6_24261447_24261751	6	24261447	24261751	0.335338	0.00101803	0.864166	intergenic
LINE:L1:L1ME3C_3_114503087_114505069	3	114503087	114505069	0.335261	0.00151966	0.934967	gene body:WDR52
LINE:L1:L1M4_5_93072995_93074149	5	93072995	93074149	0.335055	0.000927364	0.8523	gene body:FAM172A
LINE:L1:L1M_8_11012700_11013017	8	11012700	11013017	0.335045	0.000876279	0.838621	gene body:XKR6
LINE:L1:L1MEe_9_98377610_98379486	9	98377610	98379486	0.334969	0.000129708	0.62644	gene body:CDC14B
LINE:L1:L1M5_2_36972761_36973287	2	36972761	36973287	0.33493	9.35867e-06	0.452824	gene body:STRN
LINE:L2:L2c_3_139370139_139370622	3	139370139	139370622	0.334811	0.00329018	0.979543	gene body:DBR1
LINE:L2:L2a_8_126383691_126383977	8	126383691	126383977	0.333366	0.00100417	0.859951	gene body:NSMCE2
LINE:L1:L1MC4a_17_32812149_32813319	17	32812149	32813319	0.333327	0.000587898	0.793164	gene body:ACACA
LINE:L1:L1MEd_14_75429320_75429984	14	75429320	75429984	0.333011	0.000369337	0.717092	gene body:BCYRN1
LINE:L1:L1M5_4_104346772_104347660	4	104346772	104347660	0.332794	0.00366001	0.986737	intergenic
LINE:L1:L1PBa1_9_139948678_139949365	9	139948678	139949365	0.332579	0.00291866	0.977306	gene body:CACNA1B
LINE:L2:L2c_3_1396594_1396797	3	1396594	1396797	0.332112	8.78413e-06	0.452824	gene body:CNTN6
LINE:L1:L1MC4_3_12357911_12358971	3	12357911	12358971	0.331579	0.00756844	0.99986	gene body:PPARG
LINE:L2:L2a_5_167960868_167961441	5	167960868	167961441	0.331428	0.000299603	0.717092	intergenic
LINE:L1:L1MC1_2_105287347_105288097	2	105287347	105288097	0.331198	0.00182398	0.934967	gene body:TGFBRAP1
LINE:L2:L2c_11_131973043_131973491	11	131973043	131973491	0.330823	0.000332904	0.717092	gene body:OPCML
LINE:L1:L1MD2_16_60036860_60037540	16	60036860	60037540	0.330582	0.0090009	0.99986	intergenic
LINE:L1:L1MD3_2_63924334_63924502	2	63924334	63924502	0.32984	0.00795131	0.99986	gene body:UGP2
LINE:L2:L2b_6_99368282_99369152	6	99368282	99369152	0.32956	0.00179735	0.934967	intergenic
LINE:L1:L1MA7_13_27457139_27457693	13	27457139	27457693	0.329116	0.000159126	0.657028	gene body:PRHOXNB
LINE:L2:L2c_5_137181343_137181938	5	137181343	137181938	0.329022	0.0034466	0.986737	intergenic
LINE:L1:L1M4_2_16221684_16222536	2	16221684	16222536	0.328622	0.000999015	0.859951	intergenic
LINE:L1:L1MEf_7_31669233_31669850	7	31669233	31669850	0.32785	0.00159217	0.934967	intergenic
LINE:L1:L1M5_15_58577177_58577608	15	58577177	58577608	0.327618	0.00396917	0.996298	gene body:RORA
LINE:L1:L1MEc_5_157767612_157768329	5	157767612	157768329	0.327282	0.000356364	0.717092	intergenic
LINE:L1:L1MA5_20_18006445_18007199	20	18006445	18007199	0.327267	3.33018e-05	0.522481	intergenic
LINE:L2:L2a_9_88575921_88576085	9	88575921	88576085	0.326979	0.0104296	0.99986	intergenic
LINE:L2:L2a_5_87060919_87061969	5	87060919	87061969	0.326643	0.00418071	0.996298	intergenic
LINE:L1:L1M3_5_63053547_63054187	5	63053547	63054187	0.32645	0.0017186	0.934967	intergenic
LINE:L1:L1MB7_8_74943786_74944944	8	74943786	74944944	0.32639	0.000332962	0.717092	gene body:UBE2W
LINE:L1:L1M5_15_74316345_74316850	15	74316345	74316850	0.326196	0.0146486	0.99986	gene body:ETFA
LINE:L1:L1ME3C_5_156306438_156307444	5	156306438	156307444	0.326053	0.000737287	0.817357	gene body:TIMD4
LINE:L1:L1MB7_6_17772085_17772606	6	17772085	17772606	0.325659	0.0160436	0.99986	gene body:NUP153
LINE:L1:L1ME3B_2_5112352_5113121	2	5112352	5113121	0.325393	0.0119898	0.99986	intergenic
LINE:CR1:L3_1_14727485_14727977	1	14727485	14727977	0.325173	2.21805e-05	0.482827	intergenic
LINE:L2:L2_22_22695143_22695570	22	22695143	22695570	0.32464	0.0258002	0.99986	intergenic
LINE:L1:L1M5_21_14733742_14734463	21	14733742	14734463	0.324558	0.00434649	0.996717	intergenic
LINE:L1:L1PA5_3_104288337_104288473	3	104288337	104288473	0.324414	0.000470105	0.735994	intergenic
LINE:L1:L1MA4A_10_44693468_44693990	10	44693468	44693990	0.32406	0.00143997	0.925878	gene body:LOC220980
LINE:L1:L1M5_4_184341496_184342050	4	184341496	184342050	0.323744	0.0016708	0.934967	gene body:WWC2
LINE:L1:L1MB4_15_27307488_27308126	15	27307488	27308126	0.323488	0.00260079	0.964327	gene body:FAM189A1
LINE:L1:L1ME4a_7_148465812_148466823	7	148465812	148466823	0.3231	0.00255798	0.964327	gene body:ZNF398
LINE:L1:HAL1_8_28014874_28015384	8	28014874	28015384	0.323047	0.000579815	0.793164	gene body:ELP3
LINE:RTE:L4_9_4692212_4692934	9	4692212	4692934	0.323046	0.0138146	0.99986	gene body:CDC37L1
LINE:L2:L2c_3_183447198_183447616	3	183447198	183447616	0.323044	0.00668915	0.99986	intergenic
LINE:L2:L2b_2_84490573_84491168	2	84490573	84491168	0.323012	4.94275e-05	0.551902	intergenic
LINE:L1:L1MA5_19_61195992_61196583	19	61195992	61196583	0.322872	0.0107557	0.99986	intergenic
LINE:L1:L1M6_11_80650838_80651364	11	80650838	80651364	0.322606	0.0026974	0.967351	intergenic
LINE:L1:L1M5_2_36851768_36852370	2	36851768	36852370	0.322385	0.000794842	0.827072	gene body:VIT
LINE:L1:L1MEe_9_104050081_104051030	9	104050081	104051030	0.322313	0.0036522	0.986737	intergenic
LINE:L2:L2c_1_11164423_11165013	1	11164423	11165013	0.322303	0.00206446	0.935797	gene body:MTOR
LINE:L1:L1ME1_4_121364526_121364937	4	121364526	121364937	0.321734	0.00951132	0.99986	intergenic
LINE:L1:L1MA1_17_77596305_77596784	17	77596305	77596784	0.321569	0.0128128	0.99986	intergenic
LINE:L1:L1MC4a_16_11218006_11218542	16	11218006	11218542	0.321227	0.000415297	0.717092	intergenic
LINE:L1:L1MB2_6_2634010_2634664	6	2634010	2634664	0.320982	0.000658206	0.804743	intergenic
LINE:L2:L2a_16_7346141_7346651	16	7346141	7346651	0.320959	0.00220646	0.937454	gene body:RBFOX1
LINE:L2:L2b_6_101428680_101430072	6	101428680	101430072	0.320676	0.00948708	0.99986	gene body:ASCC3
LINE:L1:L1MA9_10_109580341_109580596	10	109580341	109580596	0.320632	0.0135184	0.99986	intergenic
LINE:L1:L1MC4a_3_136495116_136496072	3	136495116	136496072	0.320307	0.00366454	0.986737	intergenic
LINE:L1:L1ME1_16_13028750_13029582	16	13028750	13029582	0.319878	0.00683517	0.99986	gene body:SHISA9
LINE:L1:L1M6_9_17883847_17884259	9	17883847	17884259	0.319647	0.00457343	0.99986	intergenic
LINE:L1:L1MD1_10_25078825_25079995	10	25078825	25079995	0.319598	0.00148559	0.934967	intergenic
LINE:L2:L2c_12_42917273_42917883	12	42917273	42917883	0.319302	0.00519665	0.99986	gene body:TMEM117
LINE:L1:L1M4b_19_4945256_4945935	19	4945256	4945935	0.319175	0.00424481	0.996298	gene body:KDM4B
LINE:L1:L1MB8_3_159742591_159743331	3	159742591	159743331	0.319121	0.00329228	0.979543	gene body:RSRC1
LINE:L2:L2a_5_171448535_171448983	5	171448535	171448983	0.318849	9.09037e-05	0.608534	gene body:STK10
LINE:L2:L2c_8_109195123_109195575	8	109195123	109195575	0.318814	0.00122617	0.925878	intergenic
LINE:L1:L1M5_6_167987983_167988750	6	167987983	167988750	0.318464	0.00795017	0.99986	gene body:MLLT4
LINE:CR1:L3_15_52677401_52677918	15	52677401	52677918	0.31797	0.000471542	0.735994	gene body:UNC13C
LINE:L1:L1MB3_19_60267653_60268268	19	60267653	60268268	0.317925	0.000994173	0.859951	gene body:RDH13
LINE:L1:L1M4_16_7772875_7773457	16	7772875	7773457	0.317843	0.0131526	0.99986	intergenic
LINE:L2:L2a_17_12689128_12689680	17	12689128	12689680	0.317171	0.012087	0.99986	gene body:ARHGAP44
LINE:L2:L2b_9_130512436_130513012	9	130512436	130513012	0.317059	0.00328005	0.979543	gene body:PKN3
LINE:L1:L1ME4a_3_73436582_73437281	3	73436582	73437281	0.317021	0.0168846	0.99986	intergenic
LINE:L2:L2b_16_16888819_16890103	16	16888819	16890103	0.316574	0.0012821	0.925878	intergenic
LINE:L1:L1MEg_1_193193694_193195690	1	193193694	193195690	0.316424	0.00821994	0.99986	intergenic
LINE:L1:L1MA9_17_59196086_59196375	17	59196086	59196375	0.315874	0.000990457	0.859951	gene body:CCDC47
LINE:L1:L1MC4a_12_121502695_121503064	12	121502695	121503064	0.315796	0.0104455	0.99986	intergenic
LINE:CR1:L3_14_99618392_99618766	14	99618392	99618766	0.315219	0.00106291	0.866364	gene body:EVL
LINE:L1:L1MA7_2_217384016_217384869	2	217384016	217384869	0.315172	0.004537	0.99986	intergenic
LINE:L1:L1PB1_8_111078998_111079785	8	111078998	111079785	0.315112	0.0045269	0.99986	intergenic
LINE:L1:L1M5_18_58021317_58021888	18	58021317	58021888	0.314959	0.00190861	0.934967	gene body:KIAA1468
LINE:L1:L1PB1_22_32177337_32177977	22	32177337	32177977	0.314819	0.00222302	0.937454	gene body:LARGE
LINE:L1:L1MD3_12_116557817_116558383	12	116557817	116558383	0.314786	0.000964621	0.853419	gene body:KSR2
LINE:L1:L1MEd_22_34830810_34831576	22	34830810	34831576	0.314535	0.00174456	0.934967	intergenic
LINE:L1:L1MC4_13_72091095_72091773	13	72091095	72091773	0.31411	0.0101324	0.99986	gene body:MIR548I4
LINE:L1:L1MA4_18_54082692_54083028	18	54082692	54083028	0.313969	0.00054393	0.785491	gene body:NEDD4L
LINE:L1:L1M5_14_66866703_66867462	14	66866703	66867462	0.313913	0.000659842	0.804743	gene body:MPP5
LINE:RTE:L4_2_26178738_26179331	2	26178738	26179331	0.313625	0.0152415	0.99986	gene body:RAB10
LINE:L2:L2a_4_101615809_101616236	4	101615809	101616236	0.313283	0.00154463	0.934967	gene body:EMCN
LINE:L1:L1M5_22_45565111_45565479	22	45565111	45565479	0.313193	0.00792616	0.99986	gene body:TBC1D22A
LINE:L1:L1ME4a_2_74850646_74851080	2	74850646	74851080	0.312766	0.0019226	0.934967	intergenic
LINE:L1:L1M5_13_41003696_41004495	13	41003696	41004495	0.312583	0.00287695	0.973794	intergenic
LINE:L1:L1ME4a_2_9494401_9495180	2	9494401	9495180	0.312514	0.00453646	0.99986	gene body:CPSF3
LINE:L1:L1MC3_10_126748584_126749514	10	126748584	126749514	0.312155	0.000691389	0.804743	gene body:CTBP2
LINE:L1:L1PB4_11_57617292_57618483	11	57617292	57618483	0.311895	0.0131483	0.99986	gene body:OR9Q1
LINE:CR1:L3_7_129915230_129916094	7	129915230	129916094	0.310969	0.00732585	0.99986	gene body:MEST
LINE:L2:L2a_11_47532604_47533274	11	47532604	47533274	0.310593	0.0117951	0.99986	intergenic
LINE:L1:L1MEg_6_120426921_120427601	6	120426921	120427601	0.310448	0.00263818	0.965825	intergenic
LINE:L1:L1ME4a_3_60610201_60610579	3	60610201	60610579	0.309661	0.000264454	0.717092	gene body:FHIT
LINE:L1:L1MB3_11_130010604_130010998	11	130010604	130010998	0.309647	0.0318877	0.99986	intergenic
LINE:L1:L1ME3F_1_27161075_27162197	1	27161075	27162197	0.309566	5.93074e-05	0.578967	intergenic
LINE:L1:L1MC_5_330401_330975	5	330401	330975	0.309103	0.0185954	0.99986	intergenic
LINE:L2:L2b_20_2366345_2366723	20	2366345	2366723	0.309026	0.0244987	0.99986	intergenic
LINE:L2:L2a_17_45324516_45325024	17	45324516	45325024	0.308987	0.00650296	0.99986	intergenic
LINE:L1:L1MB5_9_124502447_124503513	9	124502447	124503513	0.308931	0.000150736	0.657028	intergenic
LINE:L1:L1MC4_23_30956642_30956992	23	30956642	30956992	0.308713	0.00335142	0.979543	intergenic
LINE:L2:L2b_16_69931063_69931409	16	69931063	69931409	0.307887	2.30039e-05	0.482827	intergenic
LINE:L1:L1M4c_1_32371546_32372853	1	32371546	32372853	0.307774	0.000999323	0.859951	gene body:KPNA6
LINE:L1:L1ME4a_11_93093357_93093829	11	93093357	93093829	0.30719	0.00151918	0.934967	gene body:KIAA1731
LINE:L1:L1MC1_13_19981674_19982750	13	19981674	19982750	0.306792	0.000345466	0.717092	gene body:CRYL1
LINE:L2:L2a_5_152945022_152946068	5	152945022	152946068	0.30662	0.000356225	0.717092	gene body:GRIA1
LINE:L1:L1MB1_6_8552123_8553106	6	8552123	8553106	0.30594	0.000136977	0.636464	intergenic
LINE:L1:L1MB3_11_62010098_62010611	11	62010098	62010611	0.305761	0.00669997	0.99986	gene body:AHNAK
LINE:L1:L1MEd_4_65272063_65274064	4	65272063	65274064	0.305536	0.0051892	0.99986	intergenic
LINE:L1:L1M5_20_6293146_6294045	20	6293146	6294045	0.305357	0.0001529	0.657028	intergenic
LINE:L1:L1ME4a_6_21399177_21399915	6	21399177	21399915	0.305309	0.000841956	0.831823	intergenic
LINE:L1:L1MC4a_18_23481590_23482161	18	23481590	23482161	0.305071	0.00431466	0.996298	intergenic
LINE:L1:L1MB5_22_25635592_25636387	22	25635592	25636387	0.304881	0.00670507	0.99986	intergenic
LINE:L1:L1ME3E_4_154764524_154765088	4	154764524	154765088	0.304839	0.00182686	0.934967	gene body:KIAA0922
LINE:L1:L1MC4_3_66022897_66023580	3	66022897	66023580	0.304809	0.00278318	0.967351	intergenic
LINE:L1:L1M1_2_170422682_170423156	2	170422682	170423156	0.304656	0.00175455	0.934967	gene body:UBR3
LINE:L1:L1M5_12_44548108_44548882	12	44548108	44548882	0.304444	0.000462922	0.735994	gene body:ARID2
LINE:L1:L1ME1_2_34186858_34188104	2	34186858	34188104	0.304296	0.000950869	0.8523	intergenic
LINE:L1:L1MEe_23_124519092_124520210	23	124519092	124520210	0.304195	0.00348102	0.986737	intergenic
LINE:L1:L1MB5_19_16246264_16246954	19	16246264	16246954	0.303932	0.00179912	0.934967	intergenic
LINE:L1:L1PA13_3_64157815_64158584	3	64157815	64158584	0.303492	0.0212035	0.99986	gene body:PRICKLE2
LINE:L2:L2_17_74435302_74435812	17	74435302	74435812	0.303226	0.000652882	0.804743	intergenic
LINE:L2:L2c_3_150066741_150067843	3	150066741	150067843	0.303112	0.00133402	0.925878	gene body:CPA3
LINE:L1:L1PA15_2_28055001_28056087	2	28055001	28056087	0.303028	6.42161e-05	0.595817	gene body:BRE
LINE:L1:L1MC4_11_81736237_81737217	11	81736237	81737217	0.302903	0.00892169	0.99986	intergenic
LINE:L1:L1MA9_9_23207333_23207981	9	23207333	23207981	0.302618	0.0209083	0.99986	intergenic
LINE:L2:L2c_16_8139609_8140092	16	8139609	8140092	0.302331	0.0102458	0.99986	intergenic
LINE:CR1:Plat_L3_7_129707873_129708665	7	129707873	129708665	0.301888	0.0148724	0.99986	gene body:CPA2
LINE:L1:L1PA5_11_89069012_89069251	11	89069012	89069251	0.301748	0.0406241	0.99986	gene body:FOLH1B
LINE:L1:L1ME4a_7_40723184_40723895	7	40723184	40723895	0.301707	0.00443194	0.99986	gene body:C7orf10
LINE:L2:L2c_22_33896613_33897198	22	33896613	33897198	0.301243	0.00283192	0.967351	intergenic
LINE:L1:L1MA7_10_37360873_37361858	10	37360873	37361858	0.301144	0.00943998	0.99986	intergenic
LINE:L1:L1MA9_12_85520683_85521128	12	85520683	85521128	0.301046	0.000241332	0.707695	gene body:MGAT4C
LINE:L2:L2a_1_57555734_57556098	1	57555734	57556098	0.301003	0.028926	0.99986	gene body:DAB1
LINE:L1:L1ME4a_16_68909810_68910598	16	68909810	68910598	0.300919	0.00107017	0.866364	gene body:DDX19B
LINE:L2:L2a_17_10018872_10019278	17	10018872	10019278	0.30079	0.00201449	0.935797	gene body:GAS7
LINE:L2:L2_12_120792831_120793278	12	120792831	120793278	0.300719	0.000368058	0.717092	gene body:HPD
LINE:L1:L1ME3A_7_4816632_4817339	7	4816632	4817339	0.300538	0.00761273	0.99986	gene body:RADIL
LINE:L1:L1MC2_10_15731318_15732256	10	15731318	15732256	0.300492	0.00141869	0.925878	gene body:ITGA8
LINE:L1:L1PA16_6_36445923_36446455	6	36445923	36446455	0.300253	0.00799022	0.99986	gene body:ETV7
LINE:L1:L1MA8_19_50404040_50404498	19	50404040	50404498	0.299772	0.0144356	0.99986	intergenic
LINE:L1:L1MA7_7_68176451_68176792	7	68176451	68176792	0.299718	0.00347992	0.986737	intergenic
LINE:L2:L2b_17_35040291_35041147	17	35040291	35041147	0.299499	0.00382239	0.995647	gene body:PPP1R1B
LINE:L1:L1MC4a_15_83487882_83488709	15	83487882	83488709	0.299212	0.00209431	0.935797	intergenic
LINE:CR1:L3_4_182664503_182664974	4	182664503	182664974	0.299047	0.0288539	0.99986	intergenic
LINE:L1:L1MEg_3_42851676_42852316	3	42851676	42852316	0.29882	0.000364148	0.717092	gene body:CCBP2
LINE:L1:L1PB1_20_7713765_7714559	20	7713765	7714559	0.298751	0.0210134	0.99986	intergenic
LINE:L1:L1MA8_16_25491491_25492320	16	25491491	25492320	0.298568	0.00134603	0.925878	intergenic
LINE:L1:L1ME1_3_177293166_177293661	3	177293166	177293661	0.297996	0.00792777	0.99986	intergenic
LINE:L1:L1ME1_14_80875862_80876534	14	80875862	80876534	0.297893	0.0214536	0.99986	gene body:STON2
LINE:L1:L1M5_16_72394504_72394991	16	72394504	72394991	0.297886	0.0120855	0.99986	intergenic
LINE:L1:L1MC4_1_96229048_96229686	1	96229048	96229686	0.297712	0.0146836	0.99986	intergenic
LINE:L1:L1MB2_4_190125524_190126644	4	190125524	190126644	0.297701	0.000952592	0.8523	intergenic
LINE:L1:L1M3_13_36037594_36038583	13	36037594	36038583	0.297673	0.0349471	0.99986	intergenic
LINE:L1:L1ME4a_14_56701269_56701610	14	56701269	56701610	0.297604	0.000307327	0.717092	intergenic
LINE:L1:L1MC_6_20640333_20640589	6	20640333	20640589	0.296889	0.02152	0.99986	intergenic
LINE:L1:L1MEf_2_27380005_27381080	2	27380005	27381080	0.296726	0.000418095	0.717092	gene body:TRIM54
LINE:CR1:Plat_L3_22_43612451_43613128	22	43612451	43613128	0.296616	0.0107235	0.99986	gene body:PRR5-ARHGAP8
LINE:L2:L2_5_147033676_147034050	5	147033676	147034050	0.296531	0.00758865	0.99986	gene body:JAKMIP2
LINE:L2:L2c_8_2349013_2349402	8	2349013	2349402	0.296489	0.0106845	0.99986	intergenic
LINE:L1:L1ME3C_11_125474286_125474885	11	125474286	125474885	0.296036	0.00069538	0.804743	intergenic
LINE:L1:L1MC4_9_83553033_83553327	9	83553033	83553327	0.295735	7.84189e-05	0.605951	intergenic
LINE:L2:L2a_17_39866219_39867192	17	39866219	39867192	0.295724	0.00171089	0.934967	gene body:GPATCH8
LINE:L1:L1ME5_14_93150755_93151119	14	93150755	93151119	0.295667	0.0278771	0.99986	gene body:KIAA1409
LINE:L1:L1MC_5_96444715_96445197	5	96444715	96445197	0.295639	0.0418343	0.99986	intergenic
LINE:CR1:L3_4_186986909_186987155	4	186986909	186987155	0.295539	0.0282317	0.99986	gene body:SORBS2
LINE:L1:L1M4_10_106314834_106315610	10	106314834	106315610	0.295495	0.00436283	0.998885	intergenic
LINE:L2:L2c_11_96799527_96799873	11	96799527	96799873	0.295321	0.0076975	0.99986	intergenic
LINE:L1:L1MC5_4_22106220_22106752	4	22106220	22106752	0.295267	0.0198602	0.99986	gene body:GPR125
LINE:L2:L2_4_71832123_71832610	4	71832123	71832610	0.295246	0.0119212	0.99986	gene body:RUFY3
LINE:L2:L2c_5_121045502_121046674	5	121045502	121046674	0.295195	0.005641	0.99986	intergenic
LINE:CR1:L3_12_114963647_114964578	12	114963647	114964578	0.295157	0.0300855	0.99986	gene body:MED13L
LINE:L1:L1M5_15_57869767_57870287	15	57869767	57870287	0.295138	0.000386835	0.717092	intergenic
LINE:L1:L1MEc_1_241529185_241530132	1	241529185	241530132	0.295063	0.00745018	0.99986	gene body:SDCCAG8
LINE:L1:L1ME3F_11_130319133_130319632	11	130319133	130319632	0.294939	0.00521031	0.99986	intergenic
LINE:L2:L2c_15_65543071_65543774	15	65543071	65543774	0.294808	0.00231393	0.947269	gene body:IQCH
LINE:L1:L1MC4_20_20904141_20905038	20	20904141	20905038	0.294675	0.00132836	0.925878	intergenic
LINE:L1:L1MC5_8_26890678_26891461	8	26890678	26891461	0.294624	0.000221185	0.691043	intergenic
LINE:L1:L1MA8_12_87025909_87025990	12	87025909	87025990	0.294477	0.00560306	0.99986	gene body:CEP290
LINE:L2:L2c_9_126404930_126405827	9	126404930	126405827	0.294397	0.000184361	0.669029	gene body:NR6A1
LINE:L2:L2b_11_81012200_81012694	11	81012200	81012694	0.294367	0.00257486	0.964327	intergenic
LINE:L1:L1M5_20_31630836_31631229	20	31630836	31631229	0.293387	0.00144398	0.925878	gene body:CBFA2T2
LINE:L1:L1M4_20_10461880_10462679	20	10461880	10462679	0.293285	0.0036439	0.986737	gene body:C20orf94
LINE:L1:L1M4_10_27201641_27202190	10	27201641	27202190	0.293205	0.0257467	0.99986	intergenic
LINE:L1:L1MB4_8_124304648_124305552	8	124304648	124305552	0.292524	0.00031458	0.717092	gene body:C8orf76
LINE:L2:L2c_15_70836436_70836983	15	70836436	70836983	0.292394	0.000580854	0.793164	gene body:ADPGK
LINE:L1:L1ME4a_10_103467926_103468481	10	103467926	103468481	0.29227	0.0145918	0.99986	intergenic
LINE:L1:L1MC4a_19_60233884_60234460	19	60233884	60234460	0.292163	0.0304163	0.99986	gene body:GP6
LINE:L1:L1M5_1_200623889_200624938	1	200623889	200624938	0.292058	0.00384035	0.995647	gene body:PPP1R12B
LINE:L1:L1PREC2_9_101494654_101495083	9	101494654	101495083	0.292057	0.0132104	0.99986	intergenic
LINE:L2:L2c_7_96360584_96361050	7	96360584	96361050	0.291553	0.0120759	0.99986	intergenic
LINE:L1:L1M4b_23_79956553_79957370	23	79956553	79957370	0.291518	0.00868158	0.99986	intergenic
LINE:L1:L1MEc_5_100998214_100999313	5	100998214	100999313	0.291435	0.0174009	0.99986	intergenic
LINE:L1:L1MC5_7_5262299_5262976	7	5262299	5262976	0.291124	0.0131175	0.99986	intergenic
LINE:L1:L1ME3F_2_156515493_156516029	2	156515493	156516029	0.291047	0.00383461	0.995647	intergenic
LINE:L1:L1MA5_4_172904698_172905537	4	172904698	172905537	0.291042	0.0033092	0.979543	intergenic
LINE:L2:L2a_7_15432403_15433082	7	15432403	15433082	0.29064	0.00247681	0.964327	gene body:TMEM195
LINE:L1:L1MA2_4_106707026_106707839	4	106707026	106707839	0.289891	0.00325569	0.979543	gene body:ARHGEF38
LINE:L1:L1ME2z_16_10901781_10902344	16	10901781	10902344	0.289824	0.00479943	0.99986	gene body:CIITA
LINE:L1:L1MDa_12_44440182_44441180	12	44440182	44441180	0.289474	0.000341348	0.717092	gene body:ARID2
LINE:L1:L1M5_3_150823467_150823964	3	150823467	150823964	0.289427	0.00212733	0.935797	gene body:WWTR1
LINE:L1:L1M3e_7_49541293_49542382	7	49541293	49542382	0.28901	0.00798173	0.99986	intergenic
LINE:L1:L1MA7_8_82442365_82442792	8	82442365	82442792	0.28869	0.000176527	0.657028	intergenic
LINE:L1:L1PA4_5_162176127_162176368	5	162176127	162176368	0.287991	0.00176532	0.934967	intergenic
LINE:L1:L1MA2_8_95104163_95104566	8	95104163	95104566	0.287918	0.000862535	0.837304	intergenic
LINE:L2:L2c_12_99455331_99456296	12	99455331	99456296	0.287724	0.000162591	0.657028	gene body:NR1H4
LINE:L1:L1MC4_9_114733625_114734200	9	114733625	114734200	0.287694	0.0395347	0.99986	intergenic
LINE:L1:L1ME3A_8_23607023_23607982	8	23607023	23607982	0.287605	0.00201028	0.935797	intergenic
LINE:L1:L1MB8_19_49018171_49018653	19	49018171	49018653	0.287405	0.0036214	0.986737	intergenic
LINE:L1:L1M5_1_40800911_40801602	1	40800911	40801602	0.287175	0.00143359	0.925878	intergenic
LINE:L1:L1MC1_14_52452381_52453332	14	52452381	52453332	0.286971	0.000623691	0.804743	gene body:FERMT2
LINE:L1:L1ME3C_1_32558783_32559563	1	32558783	32559563	0.28662	0.00446063	0.99986	gene body:HDAC1
LINE:L1:L1ME4a_1_21144293_21144975	1	21144293	21144975	0.28655	0.00441102	0.99986	gene body:EIF4G3
LINE:L1:L1MA8_9_14060011_14060389	9	14060011	14060389	0.28646	0.00209551	0.935797	intergenic
LINE:L2:L2c_7_33674536_33675199	7	33674536	33675199	0.286437	0.0113325	0.99986	intergenic
LINE:L2:L2b_18_38792666_38793160	18	38792666	38793160	0.286417	0.00223008	0.937454	gene body:RIT2
LINE:L2:L2c_7_147804337_147804795	7	147804337	147804795	0.286368	0.00244722	0.962333	intergenic
LINE:L2:L2c_7_109844140_109844721	7	109844140	109844721	0.286264	0.000434839	0.725456	intergenic
LINE:L1:L1ME4a_8_15057336_15058042	8	15057336	15058042	0.286041	0.00075633	0.817357	gene body:SGCZ
LINE:L1:L1MC4a_20_54689333_54690298	20	54689333	54690298	0.286013	0.00202522	0.935797	intergenic
LINE:L1:L1PA16_13_77917230_77917874	13	77917230	77917874	0.285967	0.00452128	0.99986	intergenic
LINE:L1:L1MD_17_49890528_49891050	17	49890528	49891050	0.285893	0.00540776	0.99986	intergenic
LINE:L1:L1MA9_10_43308189_43308849	10	43308189	43308849	0.285855	0.000393286	0.717092	intergenic
LINE:L1:L1M5_11_98686778_98687387	11	98686778	98687387	0.28562	0.0417776	0.99986	gene body:CNTN5
LINE:L2:L2b_12_17182708_17183620	12	17182708	17183620	0.285237	0.000726826	0.817357	intergenic
LINE:L1:L1ME4a_2_197115395_197116151	2	197115395	197116151	0.285231	0.000107047	0.625259	gene body:HECW2
LINE:L1:L1MB8_17_25461240_25461836	17	25461240	25461836	0.285189	0.00335475	0.979543	intergenic
LINE:L1:L1MB8_7_136530329_136530949	7	136530329	136530949	0.285049	2.65071e-05	0.482827	intergenic
LINE:L1:L1ME3_8_102283306_102284152	8	102283306	102284152	0.284945	0.0212007	0.99986	gene body:ZNF706
LINE:L1:L1MC4a_16_79812249_79812959	16	79812249	79812959	0.284913	0.00539883	0.99986	intergenic
LINE:L2:L2_2_65124240_65124788	2	65124240	65124788	0.284911	0.0370285	0.99986	intergenic
LINE:L1:L1MCa_6_36474814_36475221	6	36474814	36475221	0.284843	0.0167703	0.99986	gene body:PXT1
LINE:L1:L1MB3_6_6699513_6700866	6	6699513	6700866	0.284815	0.000217111	0.691043	intergenic
LINE:L2:L2c_12_49892447_49892969	12	49892447	49892969	0.284767	0.00834596	0.99986	gene body:POU6F1
LINE:L2:L2a_20_15636006_15636703	20	15636006	15636703	0.284718	0.00608196	0.99986	gene body:MACROD2
LINE:L2:L2a_6_55325590_55325947	6	55325590	55325947	0.284439	0.00251884	0.964327	gene body:GFRAL
LINE:L1:L1MEc_5_55221912_55222352	5	55221912	55222352	0.284405	0.00143056	0.925878	gene body:IL31RA
LINE:L1:L1MB3_13_32915067_32915582	13	32915067	32915582	0.284331	0.0071933	0.99986	intergenic
LINE:L2:L2b_8_70447679_70448483	8	70447679	70448483	0.283631	0.00259866	0.964327	intergenic
LINE:L1:L1ME1_9_1863003_1863483	9	1863003	1863483	0.283506	0.0323743	0.99986	intergenic
LINE:CR1:L3_11_17086330_17087243	11	17086330	17087243	0.283199	0.00367508	0.986737	gene body:PIK3C2A
LINE:L2:L2c_6_30369417_30369614	6	30369417	30369614	0.283118	0.0295341	0.99986	gene body:HCG18
LINE:L1:L1MC4_5_131916167_131916942	5	131916167	131916942	0.283097	0.0194459	0.99986	intergenic
LINE:L2:L2c_3_69049880_69050150	3	69049880	69050150	0.28289	0.00408061	0.996298	gene body:FAM19A4
LINE:L2:L2a_6_95117398_95117963	6	95117398	95117963	0.282785	0.00111774	0.889028	intergenic
LINE:CR1:L3_15_72772509_72773463	15	72772509	72773463	0.282748	0.00343281	0.986737	gene body:EDC3
LINE:L1:L1PA17_4_29990146_29991408	4	29990146	29991408	0.282577	0.000553938	0.791004	intergenic
LINE:L1:L1M3_16_29878867_29879360	16	29878867	29879360	0.282519	0.00534249	0.99986	intergenic
LINE:RTE:L4_10_45300961_45301666	10	45300961	45301666	0.28243	0.000131412	0.62644	gene body:MARCH8
LINE:L1:L1ME4a_17_49054260_49055028	17	49054260	49055028	0.282415	0.00125921	0.925878	intergenic
LINE:L2:L2a_9_113126174_113126852	9	113126174	113126852	0.28236	0.0264847	0.99986	intergenic
LINE:L2:L2c_6_118659963_118660617	6	118659963	118660617	0.282092	0.00627945	0.99986	gene body:SLC35F1
LINE:L1:L1M5_3_194665623_194666154	3	194665623	194666154	0.281972	0.00764893	0.99986	gene body:ATP13A4
LINE:L1:L1MD_7_52977446_52979532	7	52977446	52979532	0.281907	0.00264265	0.966241	intergenic
LINE:L1:L1MC5_12_122828791_122830290	12	122828791	122830290	0.28186	0.0144434	0.99986	gene body:DNAH10
LINE:L1:L1MC5_5_180555546_180556477	5	180555546	180556477	0.281814	0.0050655	0.99986	gene body:TRIM7
LINE:L1:L1HS_21_28959582_28959753	21	28959582	28959753	0.281745	0.0208478	0.99986	intergenic
LINE:L1:L1ME3C_17_12965281_12965937	17	12965281	12965937	0.281657	0.00218598	0.937454	intergenic
LINE:L1:L1ME4a_3_73638213_73639004	3	73638213	73639004	0.281521	0.0177086	0.99986	gene body:PDZRN3
LINE:L1:L1ME1_16_19166682_19168377	16	19166682	19168377	0.281156	0.00256364	0.964327	gene body:SYT17
LINE:L2:L2c_23_95578476_95579469	23	95578476	95579469	0.280953	0.000898541	0.8523	intergenic
LINE:L1:L1MB3_1_233097279_233097813	1	233097279	233097813	0.280443	0.00046853	0.735994	intergenic
LINE:L2:L2c_1_45633331_45633852	1	45633331	45633852	0.27988	0.000753947	0.817357	gene body:TESK2
LINE:CR1:L3b_12_46914596_46915196	12	46914596	46915196	0.279838	7.59114e-05	0.605951	intergenic
LINE:L2:L2b_1_11276007_11276703	1	11276007	11276703	0.279806	0.0204433	0.99986	intergenic
LINE:L1:L1PA13_15_31514292_31514752	15	31514292	31514752	0.279758	0.0356759	0.99986	gene body:RYR3
LINE:L1:L1MC4a_19_53384122_53384824	19	53384122	53384824	0.279715	0.000350405	0.717092	intergenic
LINE:L1:HAL1_2_172563903_172564685	2	172563903	172564685	0.27967	0.00718164	0.99986	intergenic
LINE:L1:L1M5_3_11057971_11058678	3	11057971	11058678	0.279657	0.00654233	0.99986	intergenic
LINE:L1:HAL1b_17_61164389_61165257	17	61164389	61165257	0.279518	0.00161095	0.934967	gene body:CCDC46
LINE:L1:L1MEg_4_46315411_46316371	4	46315411	46316371	0.27947	0.00355204	0.986737	intergenic
LINE:L1:L1M4b_9_130817234_130817552	9	130817234	130817552	0.27942	0.0078152	0.99986	gene body:SH3GLB2
LINE:L1:L1ME4a_6_34782702_34783411	6	34782702	34783411	0.279223	0.000742586	0.817357	intergenic
LINE:L2:L2c_3_182824441_182824788	3	182824441	182824788	0.278972	4.01737e-05	0.522481	gene body:SOX2OT
LINE:L2:L2a_8_12746509_12747154	8	12746509	12747154	0.278918	0.00250814	0.964327	intergenic
LINE:L1:L1ME1_8_84338493_84339387	8	84338493	84339387	0.278716	0.00225789	0.941051	intergenic
LINE:L1:L1MC4a_2_47966652_47967446	2	47966652	47967446	0.27868	0.00241182	0.960311	gene body:FBXO11
LINE:L1:L1M2_23_73039820_73039964	23	73039820	73039964	0.278543	0.00573606	0.99986	intergenic
LINE:L1:L1M6_5_3128010_3128300	5	3128010	3128300	0.278383	0.0172564	0.99986	intergenic
LINE:L1:L1MC5_3_123054551_123055325	3	123054551	123055325	0.278315	0.000405328	0.717092	gene body:EAF2
LINE:L1:L1ME3C_17_7634617_7635669	17	7634617	7635669	0.278169	0.0329806	0.99986	gene body:DNAH2
LINE:L1:L1MA9_17_56782620_56783123	17	56782620	56783123	0.277999	0.00935276	0.99986	gene body:BCAS3
LINE:L1:L1M5_20_36350497_36351581	20	36350497	36351581	0.277879	0.00517825	0.99986	intergenic
LINE:L1:L1MEe_23_126413491_126415581	23	126413491	126415581	0.27777	0.0250552	0.99986	intergenic
LINE:L1:L1ME3F_9_118451225_118451854	9	118451225	118451854	0.277589	0.0282481	0.99986	gene body:ASTN2
LINE:L2:L2c_18_7134231_7134712	18	7134231	7134712	0.277353	0.0236562	0.99986	intergenic
LINE:L2:L2a_5_29763523_29764117	5	29763523	29764117	0.277328	0.00863609	0.99986	intergenic
LINE:L2:L2b_19_43864989_43865581	19	43864989	43865581	0.277074	0.0140425	0.99986	gene body:ACTN4
LINE:CR1:L3_10_125174336_125174894	10	125174336	125174894	0.276845	0.0156676	0.99986	intergenic
LINE:L1:L1MC5_1_51178093_51178556	1	51178093	51178556	0.276667	0.0171282	0.99986	gene body:FAF1
LINE:L1:L1M5_13_63504113_63504750	13	63504113	63504750	0.276545	0.00144239	0.925878	intergenic
LINE:L2:L2c_4_12777444_12777818	4	12777444	12777818	0.276495	0.0406836	0.99986	intergenic
LINE:L1:L1ME3_2_35471054_35471641	2	35471054	35471641	0.276486	0.0119961	0.99986	intergenic
LINE:L1:L1MD2_11_83022288_83022674	11	83022288	83022674	0.276455	0.00956558	0.99986	gene body:DLG2
LINE:L1:L1M4_4_40834409_40835367	4	40834409	40835367	0.276382	0.0182609	0.99986	gene body:APBB2
LINE:L2:L2c_8_120693053_120693622	8	120693053	120693622	0.27636	0.00312476	0.979543	gene body:ENPP2
LINE:L1:L1ME3B_6_67403957_67404628	6	67403957	67404628	0.276349	0.0022048	0.937454	intergenic
LINE:L2:L2c_1_112299173_112299854	1	112299173	112299854	0.276334	0.0126134	0.99986	gene body:KCND3
LINE:L2:L2c_17_44670307_44670755	17	44670307	44670755	0.275996	0.00932837	0.99986	intergenic
LINE:L1:L1MB1_8_53089671_53090598	8	53089671	53090598	0.275836	0.00109863	0.881064	intergenic
LINE:L1:L1MC4a_2_26528110_26529236	2	26528110	26529236	0.27567	0.0211449	0.99986	gene body:C2orf39
LINE:L1:L1PA13_4_47471878_47472498	4	47471878	47472498	0.275658	0.00423235	0.996298	gene body:CORIN
LINE:L1:L1MD2_13_39140579_39141182	13	39140579	39141182	0.27561	0.0143396	0.99986	gene body:COG6
LINE:L1:L1PB4_9_79324283_79324836	9	79324283	79324836	0.27558	0.00012822	0.62644	gene body:GNA14
LINE:L1:L1M4_9_139692505_139693820	9	139692505	139693820	0.275468	0.00254528	0.964327	gene body:EHMT1
LINE:L1:L1M4_5_123056380_123057185	5	123056380	123057185	0.275408	0.0105398	0.99986	intergenic
LINE:L2:L2c_6_133379537_133380217	6	133379537	133380217	0.275116	0.0187469	0.99986	intergenic
LINE:L2:L2b_15_34011852_34012577	15	34011852	34012577	0.275071	0.000840982	0.831823	intergenic
LINE:L1:L1MC5_7_23672226_23672698	7	23672226	23672698	0.27497	0.000613593	0.804743	intergenic
LINE:L1:L1ME1_10_58352971_58353551	10	58352971	58353551	0.274917	0.0200625	0.99986	intergenic
LINE:L1:L1MC4a_10_49153408_49154136	10	49153408	49154136	0.274784	0.00432804	0.996298	intergenic
LINE:L1:L1MC4a_1_244666320_244666552	1	244666320	244666552	0.274753	0.0114544	0.99986	gene body:SMYD3
LINE:L2:L2a_8_58764268_58765018	8	58764268	58765018	0.27474	0.000176285	0.657028	intergenic
LINE:L1:L1M5_7_52978683_52979071	7	52978683	52979071	0.274738	0.0434274	0.99986	intergenic
LINE:L1:L1MC_17_5978091_5978752	17	5978091	5978752	0.274543	0.00945743	0.99986	intergenic
LINE:L1:L1MD2_8_92139533_92140224	8	92139533	92140224	0.27453	0.0292325	0.99986	intergenic
LINE:L1:HAL1_1_172083564_172085012	1	172083564	172085012	0.274519	0.00977388	0.99986	gene body:DARS2
LINE:L1:L1ME1_13_53912428_53912800	13	53912428	53912800	0.274476	0.000750681	0.817357	intergenic
LINE:L1:L1M4_2_100535101_100535792	2	100535101	100535792	0.274236	0.000684519	0.804743	intergenic
LINE:L2:L2c_12_107688873_107689214	12	107688873	107689214	0.2741	0.00934991	0.99986	intergenic
LINE:L1:L1MC_8_117953340_117953788	8	117953340	117953788	0.273946	0.00659044	0.99986	gene body:RAD21
LINE:L1:L1P4_7_125668147_125669402	7	125668147	125669402	0.273924	0.00228856	0.946436	intergenic
LINE:CR1:X6B_LINE_12_17675516_17676059	12	17675516	17676059	0.273892	0.0118259	0.99986	intergenic
LINE:CR1:L3_4_157930215_157931148	4	157930215	157931148	0.27375	0.0328403	0.99986	gene body:PDGFC
LINE:L1:L1M5_13_74835156_74835991	13	74835156	74835991	0.273625	0.00476668	0.99986	gene body:TBC1D4
LINE:L2:L2b_8_89366896_89368974	8	89366896	89368974	0.273586	5.45861e-05	0.578967	gene body:MMP16
LINE:L1:L1M5_6_116574583_116575459	6	116574583	116575459	0.273498	0.0353597	0.99986	gene body:NT5DC1
LINE:L1:L1MD_7_1928399_1929410	7	1928399	1929410	0.273439	0.0139868	0.99986	gene body:MAD1L1
LINE:L1:L1MC4a_16_10901582_10902446	16	10901582	10902446	0.273397	0.00390093	0.996298	gene body:CIITA
LINE:L1:L1MEb_2_230891487_230891848	2	230891487	230891848	0.273255	0.00130596	0.925878	intergenic
LINE:L1:L1MA4_19_35638042_35638560	19	35638042	35638560	0.273251	0.00433437	0.996298	gene body:ZNF536
LINE:L2:L2c_6_109551038_109552778	6	109551038	109552778	0.273143	0.00318801	0.979543	gene body:C6orf182
LINE:L2:L2c_12_105553936_105554485	12	105553936	105554485	0.273013	0.00026363	0.717092	gene body:MIR548H2
LINE:CR1:L3_15_69788802_69789496	15	69788802	69789496	0.272844	0.00253148	0.964327	gene body:THSD4
LINE:L1:L1P4_2_187895903_187896454	2	187895903	187896454	0.272831	0.00925943	0.99986	intergenic
LINE:L1:L1MB7_23_21886480_21887124	23	21886480	21887124	0.272794	0.0143113	0.99986	gene body:SMS
LINE:L1:L1MA4A_1_45398419_45399780	1	45398419	45399780	0.272754	0.00108713	0.876014	gene body:ZSWIM5
LINE:L1:L1MB7_14_102097572_102098210	14	102097572	102098210	0.272734	0.0132636	0.99986	intergenic
LINE:L1:L1MC3_3_6863628_6864530	3	6863628	6864530	0.272504	0.0241041	0.99986	intergenic
LINE:L2:L2b_4_152710803_152711360	4	152710803	152711360	0.272461	0.0107564	0.99986	gene body:FAM160A1
LINE:L1:L1ME3C_19_7541100_7541856	19	7541100	7541856	0.272354	0.00904611	0.99986	intergenic
LINE:L1:L1MB7_15_21536182_21536680	15	21536182	21536680	0.272255	0.0467905	0.99986	intergenic
LINE:L1:L1MA2_17_68519293_68520174	17	68519293	68520174	0.27215	0.0148561	0.99986	gene body:SLC39A11
LINE:L2:L2c_2_166458434_166458893	2	166458434	166458893	0.272088	0.0202853	0.99986	gene body:TTC21B
LINE:L2:L2b_17_61943514_61944151	17	61943514	61944151	0.271654	0.0043447	0.996717	gene body:PRKCA
LINE:L2:L2c_4_41980221_41980671	4	41980221	41980671	0.271558	0.016137	0.99986	intergenic
LINE:L1:L1ME4a_1_9728369_9728896	1	9728369	9728896	0.271398	0.00664276	0.99986	gene body:CLSTN1
LINE:L2:L2c_8_90622714_90623329	8	90622714	90623329	0.271263	0.00211588	0.935797	intergenic
LINE:L1:L1ME4a_3_121808188_121808882	3	121808188	121808882	0.271202	0.0174437	0.99986	intergenic
LINE:L1:L1M2_9_73636305_73637008	9	73636305	73637008	0.271101	0.000214474	0.691043	intergenic
LINE:L1:L1PB4_19_9001701_9003289	19	9001701	9003289	0.271061	0.000821177	0.831823	intergenic
LINE:L1:L1MEg_19_8777910_8778787	19	8777910	8778787	0.271008	0.00596188	0.99986	intergenic
LINE:L1:L1MC3_6_170299939_170300286	6	170299939	170300286	0.27093	0.0020629	0.935797	intergenic
LINE:L2:L2a_4_9347040_9347511	4	9347040	9347511	0.270873	0.00369276	0.986737	intergenic
LINE:L2:L2_16_20274065_20274548	16	20274065	20274548	0.270833	0.00547489	0.99986	intergenic
LINE:L1:L1MEc_8_145149198_145149900	8	145149198	145149900	0.27072	0.0162487	0.99986	intergenic
LINE:RTE:L4_10_119914663_119915700	10	119914663	119915700	0.270699	0.000436503	0.725456	gene body:CASC2
LINE:L1:L1MB8_16_81063127_81064138	16	81063127	81064138	0.270579	0.00513901	0.99986	intergenic
LINE:L2:L2_5_21454433_21454878	5	21454433	21454878	0.270549	0.0202031	0.99986	intergenic
LINE:L1:L1MC4a_6_129514865_129515789	6	129514865	129515789	0.270376	0.00167869	0.934967	gene body:LAMA2
LINE:L2:L2a_12_121998299_121998986	12	121998299	121998986	0.2703	0.00359701	0.986737	gene body:ABCB9
LINE:CR1:L3_5_152680111_152680644	5	152680111	152680644	0.270248	0.000392788	0.717092	intergenic
LINE:L2:L2a_8_111617505_111618686	8	111617505	111618686	0.270163	0.000314564	0.717092	intergenic
LINE:L1:L1ME3B_2_198242383_198243376	2	198242383	198243376	0.270163	0.0147553	0.99986	gene body:RFTN2
LINE:L2:L2a_7_97845666_97845856	7	97845666	97845856	0.269999	0.0261933	0.99986	gene body:BAIAP2L1
LINE:L1:L1ME3C_1_23788527_23789134	1	23788527	23789134	0.269883	0.00062234	0.804743	intergenic
LINE:L1:L1MD2_1_47487256_47488366	1	47487256	47488366	0.269864	0.00105535	0.866364	intergenic
LINE:L1:L1MD_8_54192107_54192865	8	54192107	54192865	0.269572	0.0250505	0.99986	intergenic
LINE:L2:L2a_10_7859528_7859997	10	7859528	7859997	0.269503	0.0317692	0.99986	gene body:KIN
LINE:L1:L1MA9_11_21630302_21630801	11	21630302	21630801	0.269477	0.0142664	0.99986	intergenic
LINE:L2:L2c_16_8191563_8192325	16	8191563	8192325	0.269453	0.00398117	0.996298	intergenic
LINE:L1:L1MC1_5_123575118_123575753	5	123575118	123575753	0.26944	0.0153673	0.99986	intergenic
LINE:L1:HAL1_8_28130759_28131266	8	28130759	28131266	0.269432	0.000120953	0.62644	intergenic
LINE:L2:L2b_12_118304481_118304993	12	118304481	118304993	0.269402	0.0032645	0.979543	gene body:CCDC60
LINE:L1:L1ME4a_9_94950244_94950776	9	94950244	94950776	0.269363	0.00373219	0.987695	intergenic
LINE:L1:L1PA4_20_52320568_52320961	20	52320568	52320961	0.269347	0.0160581	0.99986	intergenic
LINE:L2:L2_3_80307940_80308379	3	80307940	80308379	0.269296	0.00410869	0.996298	intergenic
LINE:CR1:L3_5_31084387_31084966	5	31084387	31084966	0.269286	0.0141677	0.99986	intergenic
LINE:L1:L1ME4a_7_98297480_98298443	7	98297480	98298443	0.269281	0.0111274	0.99986	gene body:TMEM130
LINE:L1:L1ME4a_2_119860737_119861424	2	119860737	119861424	0.269138	0.0496909	0.99986	intergenic
LINE:L2:L2b_13_20305354_20306036	13	20305354	20306036	0.269039	0.00350906	0.986737	gene body:XPO4
LINE:L2:L2a_1_66394775_66396083	1	66394775	66396083	0.268938	0.00208115	0.935797	gene body:PDE4B
LINE:L1:L1MC5_11_40865177_40865618	11	40865177	40865618	0.268764	0.0223636	0.99986	intergenic
LINE:L1:L1ME3B_10_8102526_8103168	10	8102526	8103168	0.268734	0.0167672	0.99986	intergenic
LINE:L2:L2a_9_72061569_72062898	9	72061569	72062898	0.268678	0.00874956	0.99986	intergenic
LINE:L1:L1ME3A_18_38373601_38375042	18	38373601	38375042	0.268597	0.00740604	0.99986	intergenic
LINE:L1:L1MEd_13_46911766_46912942	13	46911766	46912942	0.268526	0.0215902	0.99986	intergenic
LINE:L1:L1MC4_3_147788566_147789332	3	147788566	147789332	0.268485	0.00965512	0.99986	gene body:PLSCR5
LINE:L1:L1MA8_8_89471251_89472447	8	89471251	89472447	0.268211	0.021708	0.99986	intergenic
LINE:L1:L1MCc_2_100273871_100274181	2	100273871	100274181	0.268015	0.00321574	0.979543	gene body:LONRF2
LINE:L1:L1ME2z_17_9690314_9690792	17	9690314	9690792	0.268014	0.0278437	0.99986	gene body:GLP2R
LINE:L2:L2a_16_8833957_8834398	16	8833957	8834398	0.267953	0.00033866	0.717092	gene body:PMM2
LINE:L1:L1ME2z_7_4546481_4547158	7	4546481	4547158	0.267623	0.0229106	0.99986	intergenic
LINE:L1:L1PA5_18_26292747_26293042	18	26292747	26293042	0.267562	0.00890738	0.99986	intergenic
LINE:L2:L2a_1_62960644_62961312	1	62960644	62961312	0.267461	0.00253008	0.964327	intergenic
LINE:L1:L1ME2z_4_140154215_140154836	4	140154215	140154836	0.26743	0.00159519	0.934967	intergenic
LINE:L1:L1MB7_3_13594681_13595751	3	13594681	13595751	0.26737	0.0188714	0.99986	gene body:FBLN2
LINE:L2:L2_22_26375749_26376485	22	26375749	26376485	0.267331	0.0201801	0.99986	intergenic
LINE:L1:HAL1_11_63970642_63971172	11	63970642	63971172	0.26716	0.0228822	0.99986	intergenic
LINE:L2:L2a_20_53792714_53793147	20	53792714	53793147	0.267074	0.00329885	0.979543	intergenic
LINE:L2:L2a_11_9154395_9156194	11	9154395	9156194	0.267054	0.0139317	0.99986	gene body:DENND5A
LINE:L2:L2a_8_112087979_112088286	8	112087979	112088286	0.266983	0.00622999	0.99986	intergenic
LINE:L2:L2c_6_162890515_162890976	6	162890515	162890976	0.266635	0.00884892	0.99986	gene body:PARK2
LINE:L2:L2a_8_3255183_3255663	8	3255183	3255663	0.266588	0.0419155	0.99986	gene body:CSMD1
LINE:L2:L2c_2_153197719_153198256	2	153197719	153198256	0.266509	0.00241122	0.960311	gene body:FMNL2
LINE:L1:L1M5_10_12021386_12022064	10	12021386	12022064	0.26641	0.0189863	0.99986	gene body:UPF2
LINE:CR1:L3_17_5121514_5122005	17	5121514	5122005	0.266282	0.0111048	0.99986	intergenic
LINE:L1:HAL1_8_68982648_68983815	8	68982648	68983815	0.266232	0.0155602	0.99986	intergenic
LINE:L1:L1MD1_18_46028519_46030309	18	46028519	46030309	0.266114	0.0426959	0.99986	gene body:CCDC11
LINE:L1:L1MC5_10_57903254_57903964	10	57903254	57903964	0.266094	0.011855	0.99986	intergenic
LINE:L1:L1PA13_8_71889959_71890827	8	71889959	71890827	0.266023	0.00547844	0.99986	intergenic
LINE:L1:HAL1_14_55738911_55739159	14	55738911	55739159	0.265659	0.02858	0.99986	gene body:PELI2
LINE:L2:L2a_23_32060970_32062358	23	32060970	32062358	0.2656	0.0002092	0.691043	gene body:DMD
LINE:L1:L1MC4a_6_129599581_129600712	6	129599581	129600712	0.265579	0.0153658	0.99986	gene body:LAMA2
LINE:L1:L1MEg_1_88989871_88990761	1	88989871	88990761	0.265479	0.00522326	0.99986	gene body:PKN2
LINE:L1:L1ME2_1_18986267_18986798	1	18986267	18986798	0.265456	0.00632739	0.99986	intergenic
LINE:L1:L1M3b_7_135919101_135919992	7	135919101	135919992	0.265441	0.000130529	0.62644	intergenic
LINE:L1:L1MA8_12_127935682_127936072	12	127935682	127936072	0.265424	0.0475713	0.99986	gene body:GLT1D1
LINE:L2:L2a_10_20200398_20200991	10	20200398	20200991	0.265363	0.0098642	0.99986	gene body:PLXDC2
LINE:L1:L1MC3_17_25317717_25318168	17	25317717	25318168	0.265349	0.00353519	0.986737	gene body:EFCAB5
LINE:L1:L1MB4_4_32153739_32154324	4	32153739	32154324	0.265164	0.0289828	0.99986	intergenic
LINE:L1:L1MEg_13_19675777_19676190	13	19675777	19676190	0.265138	0.0146389	0.99986	intergenic
LINE:L2:L2c_10_106998104_106998588	10	106998104	106998588	0.264926	0.0138304	0.99986	gene body:SORCS3
LINE:L2:L2c_13_98953501_98954030	13	98953501	98954030	0.264878	0.00772046	0.99986	gene body:TM9SF2
LINE:L1:L1MEc_8_76297597_76297896	8	76297597	76297896	0.26481	0.00238083	0.95998	intergenic
LINE:L1:L1M5_2_197569512_197570280	2	197569512	197570280	0.264736	0.0114917	0.99986	gene body:ANKRD44
LINE:L1:L1ME1_23_43374416_43375422	23	43374416	43375422	0.2647	0.00157955	0.934967	intergenic
LINE:L1:L1MC4_20_44984548_44985845	20	44984548	44985845	0.26468	0.00368	0.986737	gene body:EYA2
LINE:L1:L1MDa_8_6199692_6200018	8	6199692	6200018	0.264509	0.00947809	0.99986	intergenic
LINE:L1:L1MB3_20_58920343_58920800	20	58920343	58920800	0.264505	0.024792	0.99986	intergenic
LINE:L1:L1PREC2_7_108689383_108689956	7	108689383	108689956	0.264425	0.0172344	0.99986	intergenic
LINE:L1:L1MC4_14_51593814_51594338	14	51593814	51594338	0.264345	0.00248542	0.964327	gene body:NID2
LINE:L2:L2a_1_193307035_193308002	1	193307035	193308002	0.264316	0.00280581	0.967351	intergenic
LINE:L1:L1MEc_11_57960247_57961515	11	57960247	57961515	0.264161	0.0113151	0.99986	intergenic
LINE:L2:L2c_3_196880800_196881401	3	196880800	196881401	0.263948	0.0418729	0.99986	gene body:SDHAP2
LINE:L2:L2a_12_113966970_113967550	12	113966970	113967550	0.26385	0.00954195	0.99986	intergenic
LINE:L2:L2a_3_164117869_164118581	3	164117869	164118581	0.263811	0.000936534	0.8523	intergenic
LINE:L1:L1ME1_3_194029016_194029985	3	194029016	194029985	0.26377	0.00359788	0.986737	gene body:C3orf59
LINE:L1:HAL1-2a_MD_17_529017_529685	17	529017	529685	0.263512	0.0185198	0.99986	gene body:VPS53
LINE:L1:L1MDa_3_123156718_123157738	3	123156718	123157738	0.263369	0.0482675	0.99986	intergenic
LINE:L2:L2b_14_56232089_56232480	14	56232089	56232480	0.263353	0.0423913	0.99986	intergenic
LINE:L2:L2a_8_110231793_110232799	8	110231793	110232799	0.26319	0.00618773	0.99986	intergenic
LINE:L1:HAL1_5_90598882_90599682	5	90598882	90599682	0.263173	0.00492075	0.99986	intergenic
LINE:L1:L1PREC2_18_48239564_48240414	18	48239564	48240414	0.263162	0.029207	0.99986	gene body:DCC
LINE:L1:L1MEe_3_151009497_151010195	3	151009497	151010195	0.263091	0.0297937	0.99986	intergenic
LINE:L1:L1MC4_19_55590339_55590931	19	55590339	55590931	0.263038	0.0313098	0.99986	gene body:POLD1
LINE:L1:L1MEf_16_73785990_73786579	16	73785990	73786579	0.262811	0.00805262	0.99986	intergenic
LINE:L1:L1PA11_22_45648068_45649554	22	45648068	45649554	0.262739	0.0180666	0.99986	gene body:TBC1D22A
LINE:L2:L2a_20_52557034_52557968	20	52557034	52557968	0.262681	0.00721311	0.99986	gene body:DOK5
LINE:L1:L1MC4a_1_35475747_35476587	1	35475747	35476587	0.262666	0.000166411	0.657028	intergenic
LINE:L2:L2b_5_9963282_9963652	5	9963282	9963652	0.262588	0.0413948	0.99986	intergenic
LINE:L1:L1M5_15_84131321_84131777	15	84131321	84131777	0.262583	0.0124282	0.99986	gene body:KLHL25
LINE:L1:L1MB5_12_109605612_109606562	12	109605612	109606562	0.262566	0.00545486	0.99986	gene body:HVCN1
LINE:L1:L1ME4a_9_134617372_134617785	9	134617372	134617785	0.262544	0.00782169	0.99986	gene body:C9orf98
LINE:L2:L2a_2_43678840_43679921	2	43678840	43679921	0.262541	0.000774561	0.825434	intergenic
LINE:L1:L1MC4a_7_7297180_7297760	7	7297180	7297760	0.262386	0.0240268	0.99986	intergenic
LINE:L1:L1MD2_10_128435733_128436359	10	128435733	128436359	0.262347	0.0362825	0.99986	intergenic
LINE:L1:L1ME4a_1_11609514_11609897	1	11609514	11609897	0.262337	0.0357111	0.99986	intergenic
LINE:L1:L1MC4a_16_23740731_23741630	16	23740731	23741630	0.262202	0.0133579	0.99986	intergenic
LINE:L1:L1MB3_17_16350361_16351560	17	16350361	16351560	0.262176	0.0047052	0.99986	intergenic
LINE:L1:L1MC4a_22_17480260_17481224	22	17480260	17481224	0.261891	0.00358093	0.986737	gene body:DGCR2
LINE:L1:L1M5_6_145812748_145813355	6	145812748	145813355	0.261866	0.0386694	0.99986	intergenic
LINE:L1:L1ME3B_4_2143508_2144790	4	2143508	2144790	0.261659	0.00928525	0.99986	gene body:POLN
LINE:CR1:L3b_12_65130030_65130530	12	65130030	65130530	0.261634	0.00554423	0.99986	gene body:GRIP1
LINE:L1:L1MC4_12_25550965_25551563	12	25550965	25551563	0.261625	0.0270072	0.99986	gene body:IFLTD1
LINE:L2:L2c_4_56071076_56071776	4	56071076	56071776	0.261588	0.0391324	0.99986	gene body:CLOCK
LINE:L1:HAL1_3_180313284_180314093	3	180313284	180314093	0.261523	0.0128665	0.99986	intergenic
LINE:L2:L2a_15_85732642_85734336	15	85732642	85734336	0.261416	0.000295653	0.717092	intergenic
LINE:L1:L1PA7_8_62219178_62220420	8	62219178	62220420	0.261338	0.00681485	0.99986	intergenic
LINE:L2:L2b_10_20324010_20324855	10	20324010	20324855	0.261193	0.00592977	0.99986	gene body:PLXDC2
LINE:L1:L1M3_8_48483698_48484375	8	48483698	48484375	0.261161	0.0205108	0.99986	gene body:KIAA0146
LINE:L2:L2b_19_60821812_60822455	19	60821812	60822455	0.261061	0.0298822	0.99986	intergenic
LINE:L1:L1MEf_13_103124013_103124358	13	103124013	103124358	0.260939	0.0035408	0.986737	intergenic
LINE:L2:L2_10_15040556_15040959	10	15040556	15040959	0.260905	0.00931421	0.99986	promoter:MEIG1
LINE:L2:L2c_12_25233373_25233950	12	25233373	25233950	0.260888	0.0357812	0.99986	gene body:CASC1
LINE:L1:L1M5_10_43466106_43466866	10	43466106	43466866	0.260845	0.00325351	0.979543	intergenic
LINE:L2:L2_1_152831554_152832324	1	152831554	152832324	0.260733	0.000372335	0.717092	gene body:ADAR
LINE:L1:L1MC3_9_113254864_113256085	9	113254864	113256085	0.26056	0.000120964	0.62644	gene body:KIAA0368
LINE:L1:L1MA6_17_12164903_12165294	17	12164903	12165294	0.260533	0.00455877	0.99986	intergenic
LINE:L2:L2c_12_95011221_95011567	12	95011221	95011567	0.260525	0.00452333	0.99986	intergenic
LINE:L2:L2c_12_22878075_22878874	12	22878075	22878874	0.260473	0.0243728	0.99986	intergenic
LINE:RTE:L4_12_42473007_42473432	12	42473007	42473432	0.260464	0.00677375	0.99986	intergenic
LINE:L1:L1MA9_8_51189459_51190137	8	51189459	51190137	0.260424	0.0206222	0.99986	gene body:SNTG1
LINE:L1:L1ME3F_13_49736119_49736742	13	49736119	49736742	0.260412	0.0269754	0.99986	intergenic
LINE:L1:L1M5_4_78112207_78112497	4	78112207	78112497	0.260393	0.00481243	0.99986	gene body:SEPT11
LINE:L1:L1M5_2_171164125_171164662	2	171164125	171164662	0.26037	0.0107018	0.99986	gene body:MYO3B
LINE:L1:L1MCa_19_48046350_48047010	19	48046350	48047010	0.260314	0.00369447	0.986737	gene body:PSG10
LINE:L1:L1MDa_20_46314805_46315593	20	46314805	46315593	0.260163	0.0135724	0.99986	intergenic
LINE:L2:L2c_23_132541080_132541810	23	132541080	132541810	0.260144	0.003448	0.986737	gene body:GPC3
LINE:L1:L1MB3_19_60977775_60979844	19	60977775	60979844	0.260049	0.000824399	0.831823	intergenic
LINE:L1:L1MC5_14_30250183_30250892	14	30250183	30250892	0.260014	0.00333357	0.979543	gene body:SCFD1
LINE:L1:L1MB8_8_98904701_98905715	8	98904701	98905715	0.259966	0.0134176	0.99986	gene body:LAPTM4B
LINE:L1:L1ME4a_1_237494316_237495218	1	237494316	237495218	0.259933	0.00602907	0.99986	intergenic
LINE:L1:L1MC4a_14_21725448_21725757	14	21725448	21725757	0.259695	0.0121206	0.99986	intergenic
LINE:L1:L1MC4_13_56034483_56034874	13	56034483	56034874	0.259675	0.0193057	0.99986	intergenic
LINE:L1:L1M5_7_152673167_152674207	7	152673167	152674207	0.25965	0.0283508	0.99986	intergenic
LINE:L2:L2_8_15723755_15724793	8	15723755	15724793	0.259581	0.000413023	0.717092	intergenic
LINE:L1:L1M4_6_101111716_101112553	6	101111716	101112553	0.259524	0.00261828	0.964795	gene body:ASCC3
LINE:L2:L2a_12_111217147_111220503	12	111217147	111220503	0.259478	0.00072155	0.817357	gene body:C12orf51
LINE:L2:L2a_10_88279050_88279804	10	88279050	88279804	0.259331	0.0144123	0.99986	intergenic
LINE:L2:L2a_21_16677900_16678443	21	16677900	16678443	0.259327	0.0282114	0.99986	gene body:C21orf34
LINE:L1:L1ME3A_11_36739792_36741280	11	36739792	36741280	0.259224	0.000419911	0.717092	intergenic
LINE:L1:L1M5_2_159503625_159504034	2	159503625	159504034	0.259221	0.0162934	0.99986	intergenic
LINE:L2:L2b_1_67013268_67014143	1	67013268	67014143	0.259177	0.00141876	0.925878	gene body:TCTEX1D1
LINE:L1:L1ME3B_11_8285306_8286208	11	8285306	8286208	0.259176	0.00624782	0.99986	intergenic
LINE:L2:L2a_1_84724228_84725398	1	84724228	84725398	0.259017	0.0244548	0.99986	gene body:RPF1
LINE:L1:L1MEd_8_123139277_123140857	8	123139277	123140857	0.258773	0.00949919	0.99986	intergenic
LINE:L2:L2a_23_6834924_6835696	23	6834924	6835696	0.258741	0.000558555	0.791004	intergenic
LINE:L1:L1MB8_8_134344984_134345702	8	134344984	134345702	0.258683	0.0192805	0.99986	gene body:NDRG1
LINE:CR1:L3_12_96658803_96659705	12	96658803	96659705	0.258555	0.00334253	0.979543	intergenic
LINE:L1:L1ME3F_18_11771885_11772675	18	11771885	11772675	0.258499	0.0470083	0.99986	gene body:GNAL
LINE:L1:L1ME4a_1_13935088_13935863	1	13935088	13935863	0.258273	0.00748192	0.99986	gene body:PRDM2
LINE:L1:L1MEe_11_91574304_91575441	11	91574304	91575441	0.257981	0.000755655	0.817357	intergenic
LINE:L1:L1M1_12_3091448_3092442	12	3091448	3092442	0.257978	0.00139055	0.925878	gene body:TSPAN9
LINE:L1:L1MC4a_3_31847447_31848636	3	31847447	31848636	0.257948	6.56745e-05	0.595817	gene body:OSBPL10
LINE:L1:L1ME4a_17_70005944_70006315	17	70005944	70006315	0.257925	0.0211997	0.99986	intergenic
LINE:L2:L2a_3_47479371_47480317	3	47479371	47480317	0.257913	0.000297017	0.717092	gene body:SCAP
LINE:L2:L2a_10_62060123_62060903	10	62060123	62060903	0.257872	0.00157212	0.934967	intergenic
LINE:L2:L2c_8_67223271_67224015	8	67223271	67224015	0.257853	0.00614057	0.99986	gene body:TRIM55
LINE:L2:L2c_8_80761028_80762119	8	80761028	80762119	0.257844	0.0102704	0.99986	intergenic
LINE:L1:L1ME3D_14_74413177_74413956	14	74413177	74413956	0.257831	0.0378449	0.99986	intergenic
LINE:L2:L2a_2_25998411_25998900	2	25998411	25998900	0.257796	0.0159598	0.99986	intergenic
LINE:L1:L1MCc_6_32871342_32871705	6	32871342	32871705	0.257702	0.0235155	0.99986	intergenic
LINE:L1:L1MB8_7_73018141_73018606	7	73018141	73018606	0.2577	0.0355875	0.99986	intergenic
LINE:L1:L1M4_8_81787608_81788022	8	81787608	81788022	0.25756	0.0313744	0.99986	gene body:ZNF704
LINE:L1:L1MB8_8_124108155_124108962	8	124108155	124108962	0.257506	0.000590134	0.793164	gene body:DERL1
LINE:L2:L2c_3_11822208_11822745	3	11822208	11822745	0.257478	0.00921684	0.99986	gene body:C3orf31
LINE:L2:L2a_4_98314973_98315672	4	98314973	98315672	0.257405	0.000206088	0.691043	intergenic
LINE:L1:L1MC_9_38730122_38731013	9	38730122	38731013	0.257268	0.0153708	0.99986	intergenic
LINE:L2:L2a_5_152993571_152994343	5	152993571	152994343	0.257239	0.00990949	0.99986	gene body:GRIA1
LINE:L1:L1MD3_15_28722570_28723217	15	28722570	28723217	0.257171	0.0385636	0.99986	intergenic
LINE:CR1:L3_5_140321098_140322214	5	140321098	140322214	0.257133	0.0012987	0.925878	gene body:PCDHA6
LINE:CR1:L3_9_72864048_72865044	9	72864048	72865044	0.257118	0.00583164	0.99986	gene body:TRPM3
LINE:L1:L1MA3_5_106048311_106049504	5	106048311	106049504	0.25709	0.005001	0.99986	intergenic
LINE:L2:L2c_7_9292339_9292938	7	9292339	9292938	0.257042	0.00140077	0.925878	intergenic
LINE:L1:L1MD_12_119538093_119538530	12	119538093	119538530	0.25702	0.0264747	0.99986	intergenic
LINE:L2:L2a_11_57072297_57073000	11	57072297	57073000	0.25687	0.015949	0.99986	gene body:SMTNL1
LINE:L1:HAL1_11_18354366_18354955	11	18354366	18354955	0.256725	0.00303835	0.979543	intergenic
LINE:L1:L1M5_3_13548117_13548730	3	13548117	13548730	0.256623	0.0248026	0.99986	intergenic
LINE:L1:L1M7_12_95846453_95847220	12	95846453	95847220	0.256546	0.00352771	0.986737	gene body:NEDD1
LINE:L2:L2c_9_93159765_93160444	9	93159765	93160444	0.256533	0.00322615	0.979543	gene body:AUH
LINE:L1:L1ME4a_11_116621587_116621848	11	116621587	116621848	0.256465	0.0117159	0.99986	gene body:RNF214
LINE:L1:L1P4_6_23460430_23461440	6	23460430	23461440	0.256462	0.00605011	0.99986	intergenic
LINE:L1:L1M5_7_158084464_158085083	7	158084464	158085083	0.256452	0.0038735	0.996298	intergenic
LINE:L1:L1ME4a_6_112225313_112226080	6	112225313	112226080	0.256409	0.000333258	0.717092	gene body:FYN
LINE:L1:L1MC4_6_116733264_116734114	6	116733264	116734114	0.256381	0.00404729	0.996298	gene body:DSE
LINE:L2:L2a_15_35980794_35981402	15	35980794	35981402	0.256372	0.00074771	0.817357	intergenic
LINE:L1:L1ME2_7_51874770_51875520	7	51874770	51875520	0.256357	0.00196602	0.935797	intergenic
LINE:L1:L1MB8_12_59257541_59258777	12	59257541	59258777	0.256245	0.0203613	0.99986	intergenic
LINE:L2:L2b_19_55206489_55207600	19	55206489	55207600	0.25622	0.00068447	0.804743	gene body:VRK3
LINE:L1:L1ME4a_15_83337330_83337786	15	83337330	83337786	0.256205	0.00786712	0.99986	gene body:PDE8A
LINE:L1:L1PB4_18_27392105_27393080	18	27392105	27393080	0.256197	0.0206366	0.99986	intergenic
LINE:L2:L2a_1_95928135_95929260	1	95928135	95929260	0.256187	0.00629065	0.99986	intergenic
LINE:L1:L1MC4_6_69256615_69259059	6	69256615	69259059	0.256172	0.00135438	0.925878	intergenic
LINE:L1:L1PA10_6_123488674_123489572	6	123488674	123489572	0.256078	0.019686	0.99986	intergenic
LINE:L1:L1MB2_12_94798144_94798902	12	94798144	94798902	0.256024	0.031326	0.99986	gene body:CCDC38
LINE:L1:L1M4c_10_107846907_107848583	10	107846907	107848583	0.255976	0.00967805	0.99986	intergenic
LINE:L1:L1M3_1_240964848_240965220	1	240964848	240965220	0.255942	0.01443	0.99986	intergenic
LINE:L2:L2_22_31413019_31413570	22	31413019	31413570	0.255941	0.0422023	0.99986	gene body:SYN3
LINE:L2:L2b_8_129040647_129041066	8	129040647	129041066	0.255834	0.000850983	0.831823	gene body:PVT1
LINE:L1:L1ME4a_17_32405129_32406205	17	32405129	32406205	0.255818	0.0261475	0.99986	gene body:AATF
LINE:L1:L1ME1_8_35311546_35312392	8	35311546	35312392	0.25565	0.0335764	0.99986	gene body:UNC5D
LINE:L1:L1M4_13_97418372_97419363	13	97418372	97419363	0.255594	0.0189828	0.99986	gene body:IPO5
LINE:L1:L1PA12_14_41683207_41684078	14	41683207	41684078	0.255552	0.0462547	0.99986	intergenic
LINE:L1:L1ME3A_17_53773909_53774497	17	53773909	53774497	0.25552	0.0123399	0.99986	intergenic
LINE:L2:L2c_5_142668283_142668632	5	142668283	142668632	0.255466	0.00140362	0.925878	gene body:NR3C1
LINE:L2:L2b_7_112778793_112780323	7	112778793	112780323	0.255391	0.000615071	0.804743	intergenic
LINE:L1:L1ME3A_2_219061944_219063036	2	219061944	219063036	0.255382	0.000146453	0.654113	gene body:USP37
LINE:L2:L2c_19_14674422_14675227	19	14674422	14675227	0.255326	0.00163413	0.934967	gene body:ZNF333
LINE:L1:L1M4_13_42055632_42056282	13	42055632	42056282	0.255303	0.00715512	0.99986	gene body:TNFSF11
LINE:L1:HAL1_10_18853611_18854061	10	18853611	18854061	0.255288	0.0170723	0.99986	gene body:CACNB2
LINE:L1:L1MC4_10_103131415_103132502	10	103131415	103132502	0.255238	0.00369589	0.986737	gene body:BTRC
LINE:L1:HAL1b_11_83774921_83775257	11	83774921	83775257	0.255203	0.0383064	0.99986	gene body:DLG2
LINE:L1:L1PBa1_22_21101319_21102014	22	21101319	21102014	0.255199	0.0347105	0.99986	intergenic
LINE:L1:L1MA4_4_113771906_113772386	4	113771906	113772386	0.25518	0.0399902	0.99986	gene body:C4orf21
LINE:L1:L1MA5_2_156143127_156143883	2	156143127	156143883	0.255124	0.0433182	0.99986	intergenic
LINE:L2:L2b_12_118162933_118163282	12	118162933	118163282	0.255104	0.0226382	0.99986	intergenic
LINE:L1:L1ME3B_16_68070305_68071161	16	68070305	68071161	0.255065	0.00579244	0.99986	intergenic
LINE:L2:L2b_6_132425250_132425772	6	132425250	132425772	0.255013	0.00302536	0.979543	intergenic
LINE:L2:L2a_3_177511731_177512480	3	177511731	177512480	0.254983	0.00430764	0.996298	intergenic
LINE:L1:L1PA14_2_221782489_221783527	2	221782489	221783527	0.25479	0.0360292	0.99986	intergenic
LINE:L1:L1MA9_14_36102633_36103820	14	36102633	36103820	0.25475	0.0225451	0.99986	intergenic
LINE:L2:L2a_12_38432129_38432820	12	38432129	38432820	0.254744	0.00664601	0.99986	intergenic
LINE:L1:L1MB8_1_28602660_28604419	1	28602660	28604419	0.254589	0.00424824	0.996298	gene body:PHACTR4
LINE:L1:L1MC5_4_116366676_116367084	4	116366676	116367084	0.254585	0.0263636	0.99986	intergenic
LINE:L1:L1MC4a_9_130414709_130415229	9	130414709	130415229	0.254571	0.0385788	0.99986	gene body:SPTAN1
LINE:L2:L2_23_8853000_8853781	23	8853000	8853781	0.254306	0.0139399	0.99986	intergenic
LINE:L1:L1MEc_23_149669278_149669622	23	149669278	149669622	0.254166	0.00133184	0.925878	gene body:MTMR1
LINE:RTE:L4_13_67534794_67535198	13	67534794	67535198	0.254123	0.00742302	0.99986	intergenic
LINE:L1:L1MA8_12_87025439_87025922	12	87025439	87025922	0.254107	0.0145267	0.99986	gene body:CEP290
LINE:L1:L1ME4a_12_99528040_99528224	12	99528040	99528224	0.254064	0.0427437	0.99986	gene body:GAS2L3
LINE:L1:L1ME3_10_125450220_125450985	10	125450220	125450985	0.254016	0.0302243	0.99986	intergenic
LINE:L2:L2a_9_24661343_24662345	9	24661343	24662345	0.253883	0.0101905	0.99986	intergenic
LINE:L1:L1ME1_7_4500526_4501165	7	4500526	4501165	0.253863	0.013555	0.99986	intergenic
LINE:L1:L1MC5_14_54836270_54837203	14	54836270	54837203	0.253812	0.00990223	0.99986	gene body:FBXO34
LINE:L1:L1MA7_2_34246776_34247510	2	34246776	34247510	0.253681	0.000938974	0.8523	intergenic
LINE:L1:L1MD_3_9605258_9606297	3	9605258	9606297	0.253668	0.00424617	0.996298	intergenic
LINE:L1:L1MDa_15_24459523_24460632	15	24459523	24460632	0.253661	0.000838613	0.831823	gene body:GABRB3
LINE:CR1:L3b_1_238074219_238074540	1	238074219	238074540	0.253639	0.000475398	0.738045	gene body:CHRM3
LINE:L1:L1MC5_4_41751214_41751786	4	41751214	41751786	0.253625	0.000792677	0.827072	gene body:SLC30A9
LINE:CR1:L3_3_121312943_121313554	3	121312943	121313554	0.253447	0.0428694	0.99986	intergenic
LINE:L1:L1ME4a_19_10449180_10449769	19	10449180	10449769	0.253355	0.0274761	0.99986	intergenic
LINE:L2:L2c_8_9327600_9327977	8	9327600	9327977	0.252887	0.0128752	0.99986	intergenic
LINE:L1:L1MA6_4_154392136_154392728	4	154392136	154392728	0.25287	0.0181929	0.99986	gene body:TRIM2
LINE:L1:L1M5_21_20375235_20375910	21	20375235	20375910	0.252857	0.0227865	0.99986	intergenic
LINE:L1:L1MA9_5_120349883_120351176	5	120349883	120351176	0.252853	0.000865242	0.837304	intergenic
LINE:L1:L1ME2_11_31956570_31957294	11	31956570	31957294	0.252852	0.00444863	0.99986	intergenic
LINE:L2:L2b_1_26218927_26219516	1	26218927	26219516	0.252708	0.0186053	0.99986	intergenic
LINE:L1:L1ME2z_19_5581900_5582390	19	5581900	5582390	0.252685	0.0103888	0.99986	gene body:SAFB
LINE:L1:L1MC5_2_200399462_200400574	2	200399462	200400574	0.252626	0.000652604	0.804743	gene body:LOC348751
LINE:L2:L2_7_10014272_10015313	7	10014272	10015313	0.252433	0.0127273	0.99986	intergenic
LINE:L1:L1MD2_9_126381671_126382555	9	126381671	126382555	0.252321	0.0273591	0.99986	gene body:NR6A1
LINE:L1:L1MEg_23_8668870_8669508	23	8668870	8669508	0.252202	0.0356116	0.99986	intergenic
LINE:L1:L1MD1_10_123150736_123152247	10	123150736	123152247	0.252009	0.0115893	0.99986	intergenic
LINE:L2:L2b_6_88913338_88913925	6	88913338	88913925	0.251796	0.0351065	0.99986	gene body:CNR1
LINE:L1:L1MEg_14_46500009_46501215	14	46500009	46501215	0.251546	0.00138015	0.925878	gene body:MDGA2
LINE:L1:L1ME4a_13_50779764_50780549	13	50779764	50780549	0.251502	0.00185518	0.934967	intergenic
LINE:L1:L1M3_1_245490788_245491469	1	245490788	245491469	0.251049	0.022491	0.99986	intergenic
LINE:CR1:L3_8_27138489_27139020	8	27138489	27139020	0.250946	0.0114317	0.99986	intergenic
LINE:L1:L1M4_18_26930806_26931649	18	26930806	26931649	0.25091	0.00813188	0.99986	gene body:DSC2
LINE:L2:L2c_10_85371000_85372233	10	85371000	85372233	0.250674	0.00236535	0.957729	intergenic
LINE:L2:L2a_6_1895390_1896120	6	1895390	1896120	0.250665	8.75244e-05	0.608534	intergenic
LINE:L2:L2c_2_112533335_112533918	2	112533335	112533918	0.250536	0.0188323	0.99986	gene body:TMEM87B
LINE:L1:L1MA5_11_15507429_15508515	11	15507429	15508515	0.250498	0.0285284	0.99986	intergenic
LINE:L1:L1MC4_2_236711759_236712457	2	236711759	236712457	0.250443	0.0360832	0.99986	intergenic
LINE:L2:L2b_20_58441373_58442019	20	58441373	58442019	0.250115	0.00300386	0.979543	intergenic
LINE:CR1:L3_8_128323407_128323894	8	128323407	128323894	0.249927	0.000544114	0.785491	intergenic
LINE:L2:L2c_2_214587264_214589663	2	214587264	214589663	0.249821	0.0137046	0.99986	gene body:SPAG16
LINE:L1:L1ME1_1_213251000_213252427	1	213251000	213252427	0.249479	0.00905344	0.99986	gene body:KCNK2
LINE:L1:L1MC1_3_169729306_169729855	3	169729306	169729855	0.249403	0.0435756	0.99986	gene body:NCRNA00259
LINE:L2:L2c_12_84688632_84689634	12	84688632	84689634	0.249291	0.00138756	0.925878	intergenic
LINE:CR1:L3_12_65252684_65254082	12	65252684	65254082	0.248776	0.00298564	0.979543	gene body:GRIP1
LINE:L1:L1ME4a_6_506434_507164	6	506434	507164	0.248753	0.0139726	0.99986	intergenic
LINE:CR1:L3_15_57231980_57232597	15	57231980	57232597	0.248644	0.00925282	0.99986	gene body:MYO1E
LINE:L1:L1MEg_7_130792599_130793587	7	130792599	130793587	0.248295	0.00916558	0.99986	gene body:MKLN1
LINE:L1:L1M4_5_97300837_97303437	5	97300837	97303437	0.24814	0.000389109	0.717092	intergenic
LINE:L1:L1MEf_11_85716437_85718891	11	85716437	85718891	0.248067	0.000577344	0.793164	gene body:C11orf73
LINE:L1:L1MC4_1_113827909_113828156	1	113827909	113828156	0.248058	0.0362181	0.99986	gene body:MAGI3
LINE:L2:L2a_11_45852624_45853159	11	45852624	45853159	0.248054	0.0149909	0.99986	gene body:CRY2
LINE:L1:L1ME4a_6_76418110_76419391	6	76418110	76419391	0.247714	0.0304567	0.99986	gene body:SENP6
LINE:L1:L1M4c_3_544240_545734	3	544240	545734	0.247577	0.0050133	0.99986	intergenic
LINE:L1:L1MEd_8_16995197_16997214	8	16995197	16997214	0.247478	0.000264967	0.717092	gene body:EFHA2
LINE:L1:L1PA8_15_83640114_83640779	15	83640114	83640779	0.247276	0.00571516	0.99986	intergenic
LINE:L1:L1PA4_6_30497781_30498180	6	30497781	30498180	0.247212	0.00483112	0.99986	intergenic
LINE:L1:L1MB3_4_81779723_81780322	4	81779723	81780322	0.247164	0.0147467	0.99986	gene body:C4orf22
LINE:L1:L1M2_2_82598834_82599657	2	82598834	82599657	0.246697	0.00703647	0.99986	intergenic
LINE:L1:L1MA2_11_39719557_39720647	11	39719557	39720647	0.246696	0.0224111	0.99986	intergenic
LINE:L1:L1MA8_8_138894038_138894492	8	138894038	138894492	0.246386	0.0247907	0.99986	intergenic
LINE:L1:L1MC4_19_52886488_52887080	19	52886488	52887080	0.246371	0.00677926	0.99986	gene body:GLTSCR1
LINE:L1:L1M3_4_189012731_189013068	4	189012731	189013068	0.245867	0.000410262	0.717092	intergenic
LINE:L2:L2_15_82951445_82952066	15	82951445	82952066	0.245731	0.00237425	0.958659	gene body:ZSCAN2
LINE:L1:L1MB3_16_26347858_26348236	16	26347858	26348236	0.245686	0.0431201	0.99986	intergenic
LINE:L1:L1PA16_6_63198764_63200296	6	63198764	63200296	0.245558	0.0244595	0.99986	intergenic
LINE:L1:L1ME3C_19_40180300_40180959	19	40180300	40180959	0.244179	0.0137429	0.99986	intergenic
LINE:L2:L2b_4_90109749_90110214	4	90109749	90110214	0.243618	0.0133567	0.99986	gene body:FAM13A
LINE:L1:L1MC4_5_125924916_125925249	5	125924916	125925249	0.243239	0.0194712	0.99986	gene body:ALDH7A1
LINE:L1:L1MC_10_69090338_69091010	10	69090338	69091010	0.242537	0.0459381	0.99986	gene body:CTNNA3
LINE:L1:L1MA5_11_82716941_82717552	11	82716941	82717552	0.242272	0.0263797	0.99986	intergenic
LINE:L1:L1MB3_2_101458160_101459321	2	101458160	101459321	0.241955	0.00173025	0.934967	intergenic
LINE:L1:L1MC5_5_107569521_107569962	5	107569521	107569962	0.241286	0.0130621	0.99986	gene body:FBXL17
LINE:L1:L1MEe_4_148546921_148547803	4	148546921	148547803	0.240663	0.000499351	0.755043	intergenic
LINE:CR1:L3_7_127905844_127906335	7	127905844	127906335	0.236818	0.00803388	0.99986	gene body:METTL2B
LINE:L1:L1M5_7_134686739_134687234	7	134686739	134687234	0.233388	0.0190651	0.99986	intergenic
LINE:L2:L2c_5_168101102_168101781	5	168101102	168101781	0.242415	0.00572669	0.99986	gene body:SLIT3
LINE:L1:L1M2_16_45538680_45539174	16	45538680	45539174	0.24244	0.0241884	0.99986	intergenic
LINE:L1:L1ME3C_2_108590898_108591586	2	108590898	108591586	0.242885	0.0137404	0.99986	gene body:LIMS1
LINE:L1:L1MC4a_17_60405475_60406531	17	60405475	60406531	0.243443	0.0216965	0.99986	intergenic
LINE:L2:L2a_1_209749491_209750184	1	209749491	209750184	0.243607	0.0202851	0.99986	intergenic
LINE:L1:L1M2_7_100732809_100734439	7	100732809	100734439	0.243974	0.0204772	0.99986	intergenic
LINE:L1:L1ME1_11_47200011_47200967	11	47200011	47200967	0.244033	0.003045	0.979543	gene body:DDB2
LINE:L1:L1MC4a_11_27655300_27655587	11	27655300	27655587	0.245421	0.0355933	0.99986	gene body:BDNF
LINE:L1:L1MC4a_4_95596337_95597007	4	95596337	95597007	0.247187	0.0397977	0.99986	gene body:PDLIM5
LINE:L2:L2b_23_128599741_128600059	23	128599741	128600059	0.248388	0.0499599	0.99986	intergenic
LINE:L1:L1ME4a_16_63558264_63559263	16	63558264	63559263	0.248445	0.0142423	0.99986	gene body:CDH11
LINE:L1:L1MC4a_20_44544821_44545801	20	44544821	44545801	0.249307	0.0085665	0.99986	intergenic
LINE:L2:L2a_20_13537044_13537599	20	13537044	13537599	0.249733	0.00187274	0.934967	gene body:TASP1
LINE:L1:L1ME4a_12_105323376_105323565	12	105323376	105323565	0.249754	0.00573878	0.99986	gene body:POLR3B
LINE:L1:L1ME4a_2_132141387_132142454	2	132141387	132142454	0.250559	0.00120627	0.925878	intergenic
LINE:L1:L1M5_7_100501604_100502585	7	100501604	100502585	0.250588	0.0161975	0.99986	intergenic
LINE:L1:L1PA10_10_2880469_2880868	10	2880469	2880868	0.250851	0.00885944	0.99986	intergenic
LINE:L2:L2c_9_118866930_118867767	9	118866930	118867767	0.25116	0.00802	0.99986	gene body:ASTN2
LINE:L2:L2b_3_182305601_182306058	3	182305601	182306058	0.251327	0.00255312	0.964327	intergenic
LINE:L1:L1PB4_2_50948737_50949208	2	50948737	50949208	0.251332	0.000261023	0.717092	gene body:NRXN1
LINE:L1:L1M5_2_157415584_157416435	2	157415584	157416435	0.251391	0.0300919	0.99986	intergenic
LINE:L1:L1MEc_1_147423933_147425723	1	147423933	147425723	0.251461	0.000830966	0.831823	intergenic
LINE:L1:L1MB8_1_31135102_31136096	1	31135102	31136096	0.252727	0.0137141	0.99986	gene body:SDC3
LINE:L2:L2a_5_90455330_90455657	5	90455330	90455657	0.253276	0.031681	0.99986	gene body:GPR98
LINE:L1:L1ME1_18_31482700_31483797	18	31482700	31483797	0.253504	0.0310258	0.99986	intergenic
LINE:CR1:L3_7_75075118_75076088	7	75075118	75076088	0.253765	0.0191472	0.99986	gene body:HIP1
LINE:L1:L1MD_11_123646483_123646882	11	123646483	123646882	0.253852	0.0350979	0.99986	intergenic
LINE:L1:L1MC4a_5_112320040_112320741	5	112320040	112320741	0.253908	0.0371827	0.99986	intergenic
LINE:L1:L1ME3A_3_172203420_172204387	3	172203420	172204387	0.25414	0.000611492	0.804743	gene body:SLC2A2
LINE:L1:L1M4c_19_42983691_42985341	19	42983691	42985341	0.254295	0.0031509	0.979543	intergenic
LINE:L2:L2c_6_113421724_113422046	6	113421724	113422046	0.254372	0.00108931	0.876014	intergenic
LINE:L1:HAL1_11_11456221_11457751	11	11456221	11457751	0.254495	0.00433405	0.996298	gene body:GALNTL4
LINE:L1:L1ME3A_1_92766341_92767094	1	92766341	92767094	0.254714	0.00513298	0.99986	gene body:EVI5
LINE:L1:L1MCa_13_103022041_103023375	13	103022041	103023375	0.25547	9.21394e-05	0.608534	intergenic
LINE:L1:L1MB2_6_89382294_89384289	6	89382294	89384289	0.255708	0.00119201	0.920361	gene body:RNGTT
LINE:L2:L2b_11_116510923_116511202	11	116510923	116511202	0.255785	0.0200325	0.99986	intergenic
LINE:L1:L1MB8_2_140894247_140895365	2	140894247	140895365	0.256332	0.00462757	0.99986	gene body:LRP1B
LINE:L1:L1MEd_3_130001448_130001798	3	130001448	130001798	0.256826	0.00591901	0.99986	gene body:RAB7A
LINE:L2:L2b_7_29246651_29247735	7	29246651	29247735	0.257017	0.00408525	0.996298	gene body:CHN2
LINE:L1:L1M2_7_9229410_9229579	7	9229410	9229579	0.257167	0.0207048	0.99986	intergenic
LINE:L1:L1ME4a_2_171902544_171903092	2	171902544	171903092	0.257169	0.0141211	0.99986	gene body:METTL8
LINE:L1:L1MD2_11_116510205_116510868	11	116510205	116510868	0.257204	0.00438434	0.999838	intergenic
LINE:L2:L2b_1_216463099_216463680	1	216463099	216463680	0.257801	0.019559	0.99986	intergenic
LINE:L2:L2b_17_5973206_5973693	17	5973206	5973693	0.257944	0.0219885	0.99986	intergenic
LINE:L2:L2_4_57933616_57934378	4	57933616	57934378	0.258029	0.026621	0.99986	intergenic
LINE:L1:L1ME3D_10_24227378_24228370	10	24227378	24228370	0.258149	0.0140029	0.99986	gene body:KIAA1217
LINE:L1:L1M4b_1_204143522_204143693	1	204143522	204143693	0.258198	0.000910652	0.8523	intergenic
LINE:L1:L1MA4_3_14406926_14407452	3	14406926	14407452	0.258224	0.0339705	0.99986	intergenic
LINE:L2:L2b_18_69508033_69508867	18	69508033	69508867	0.258657	0.0194468	0.99986	intergenic
LINE:L2:L2c_11_94526725_94526881	11	94526725	94526881	0.258679	0.026469	0.99986	intergenic
LINE:L2:L2a_7_41624745_41625181	7	41624745	41625181	0.2591	0.00669373	0.99986	intergenic
LINE:L1:L1ME1_4_71756114_71756917	4	71756114	71756917	0.259261	0.0132757	0.99986	intergenic
LINE:L1:L1M5_2_71298989_71299438	2	71298989	71299438	0.259919	0.0026032	0.964327	gene body:PAIP2B
LINE:L1:HAL1b_17_47717026_47718468	17	47717026	47718468	0.25992	0.00160247	0.934967	intergenic
LINE:Dong-R4:Mam_R4_7_129737219_129737459	7	129737219	129737459	0.260172	0.0303956	0.99986	gene body:CPA4
LINE:L2:L2c_9_24464380_24464673	9	24464380	24464673	0.260457	0.0127189	0.99986	intergenic
LINE:L1:L1MC3_8_53654636_53655255	8	53654636	53655255	0.260466	0.0115467	0.99986	intergenic
LINE:L1:L1P4_3_165505389_165506012	3	165505389	165506012	0.260739	0.00928471	0.99986	intergenic
LINE:L1:L1PA7_6_120116863_120118286	6	120116863	120118286	0.261446	0.00894789	0.99986	intergenic
LINE:L1:L1M5_18_9580551_9581458	18	9580551	9581458	0.26224	0.00210481	0.935797	gene body:PPP4R1
LINE:L1:HAL1_3_187111944_187112438	3	187111944	187112438	0.26232	0.0282028	0.99986	intergenic
LINE:L1:L1ME4a_2_228139385_228140140	2	228139385	228140140	0.262372	0.00104904	0.866364	intergenic
LINE:L1:L1M5_15_39662189_39663081	15	39662189	39663081	0.26301	0.00582441	0.99986	intergenic
LINE:L2:L2a_3_58466419_58466958	3	58466419	58466958	0.263066	0.0178722	0.99986	gene body:ACOX2
LINE:L1:L1PA2_23_72798492_72798656	23	72798492	72798656	0.263171	0.000618323	0.804743	gene body:CHIC1
LINE:L1:L1MB2_16_14042537_14043818	16	14042537	14043818	0.26331	0.00206271	0.935797	intergenic
LINE:L2:L2c_23_96195942_96197482	23	96195942	96197482	0.263401	0.0107796	0.99986	gene body:DIAPH2
LINE:L1:L1MA8_10_28110820_28111670	10	28110820	28111670	0.263526	0.0208888	0.99986	intergenic
LINE:L1:L1ME2_18_21384106_21386107	18	21384106	21386107	0.263532	0.000384013	0.717092	intergenic
LINE:L1:L1M4c_13_104476235_104477676	13	104476235	104477676	0.263751	0.00283228	0.967351	intergenic
LINE:L1:L1MC4_8_28924075_28924943	8	28924075	28924943	0.263794	0.00532351	0.99986	gene body:HMBOX1
LINE:L1:L1MEg_1_195278122_195278735	1	195278122	195278735	0.263948	0.0143636	0.99986	gene body:F13B
LINE:L1:L1MC_17_69975309_69976921	17	69975309	69976921	0.264183	0.00417993	0.996298	gene body:CD300A
LINE:L2:L2c_15_42873936_42874330	15	42873936	42874330	0.264273	0.0207406	0.99986	intergenic
LINE:L1:L1ME4a_3_69076249_69076643	3	69076249	69076643	0.26443	0.00211351	0.935797	intergenic
LINE:L1:L1MA8_12_111949804_111950427	12	111949804	111950427	0.264866	0.0454959	0.99986	intergenic
LINE:L1:L1M2_19_39711193_39711817	19	39711193	39711817	0.265437	0.014395	0.99986	intergenic
LINE:L1:L1MD3_10_57130695_57131464	10	57130695	57131464	0.265492	0.00866207	0.99986	intergenic
LINE:L1:L1M4c_23_126246295_126246956	23	126246295	126246956	0.265501	0.000300755	0.717092	intergenic
LINE:CR1:L3_10_80489558_80490081	10	80489558	80490081	0.266016	0.0189322	0.99986	gene body:LOC283050
LINE:L2:L2a_17_23602915_23603743	17	23602915	23603743	0.266266	0.00162831	0.934967	intergenic
LINE:L1:L1ME2_10_79386988_79387450	10	79386988	79387450	0.266683	0.0160296	0.99986	intergenic
LINE:L1:L1MB3_4_48416947_48417580	4	48416947	48417580	0.266917	0.0292552	0.99986	gene body:FRYL
LINE:L2:L2c_23_137271019_137271188	23	137271019	137271188	0.267054	0.000402689	0.717092	intergenic
LINE:L1:L1M5_6_160341053_160341699	6	160341053	160341699	0.267372	0.0273469	0.99986	gene body:IGF2R
LINE:L1:L1PA7_11_83667494_83668535	11	83667494	83668535	0.267631	0.00141331	0.925878	gene body:DLG2
LINE:L1:L1ME4a_12_67605241_67605827	12	67605241	67605827	0.267679	0.01066	0.99986	gene body:CPM
LINE:L2:L2_19_52020066_52020730	19	52020066	52020730	0.26823	0.0119521	0.99986	intergenic
LINE:L1:L1ME4a_17_58590519_58591895	17	58590519	58591895	0.268572	0.00794311	0.99986	gene body:MIR548W
LINE:L1:L1MB8_3_157788561_157789456	3	157788561	157789456	0.268959	0.00584406	0.99986	intergenic
LINE:L1:L1MDb_23_50328322_50329198	23	50328322	50329198	0.269165	0.0370156	0.99986	intergenic
LINE:L2:L2c_12_33091423_33091803	12	33091423	33091803	0.270034	0.023123	0.99986	intergenic
LINE:L1:L1ME4a_4_57036620_57037293	4	57036620	57037293	0.270169	0.00432407	0.996298	gene body:SRP72
LINE:L1:L1M5_2_172616563_172618182	2	172616563	172618182	0.270678	0.00128967	0.925878	gene body:MAP1D
LINE:L1:L1ME4a_12_78840841_78841474	12	78840841	78841474	0.270767	0.00944265	0.99986	gene body:PPP1R12A
LINE:L2:L2b_6_142829073_142829660	6	142829073	142829660	0.270995	0.00464086	0.99986	intergenic
LINE:L1:L1MEc_6_131560265_131561889	6	131560265	131561889	0.27103	0.0173061	0.99986	gene body:AKAP7
LINE:L1:L1MA4A_4_132666521_132667419	4	132666521	132667419	0.271039	0.000439802	0.725456	intergenic
LINE:L1:L1MC_1_94086828_94087617	1	94086828	94087617	0.271237	0.00105123	0.866364	intergenic
LINE:L1:L1M5_13_60628321_60628850	13	60628321	60628850	0.271908	0.0200927	0.99986	intergenic
LINE:L1:L1MB8_23_97630739_97631013	23	97630739	97631013	0.271965	0.00522676	0.99986	intergenic
LINE:L1:L1ME4a_5_167756540_167757207	5	167756540	167757207	0.272568	0.0196649	0.99986	gene body:WWC1
LINE:L2:L2c_2_64231638_64232626	2	64231638	64232626	0.27294	0.0113301	0.99986	intergenic
LINE:L1:L1M5_19_54574941_54575725	19	54574941	54575725	0.272979	0.0072088	0.99986	intergenic
LINE:L1:L1PA14_1_167498318_167500000	1	167498318	167500000	0.273284	0.0258378	0.99986	gene body:NME7
LINE:L1:L1PB4_23_37890092_37890787	23	37890092	37890787	0.273701	0.0282113	0.99986	intergenic
LINE:L1:L1MD_23_46911553_46912059	23	46911553	46912059	0.273761	0.00453201	0.99986	gene body:RBM10
LINE:L2:L2c_1_7874644_7875743	1	7874644	7875743	0.273766	0.00135727	0.925878	intergenic
LINE:CR1:L3_1_238691482_238692155	1	238691482	238692155	0.273808	0.00775538	0.99986	gene body:FMN2
LINE:L2:L2a_23_150915354_150915892	23	150915354	150915892	0.27451	0.0263371	0.99986	intergenic
LINE:L1:L1M4_17_2653505_2654074	17	2653505	2654074	0.274881	0.0177341	0.99986	gene body:RAP1GAP2
LINE:L1:L1MB8_6_144401114_144401808	6	144401114	144401808	0.274903	0.0369905	0.99986	gene body:PLAGL1
LINE:L1:L1PB1_3_89026544_89027121	3	89026544	89027121	0.275295	0.0233037	0.99986	intergenic
LINE:L1:L1PA7_21_18095086_18096041	21	18095086	18096041	0.275736	0.0496241	0.99986	gene body:C21orf91
LINE:L1:L1MC2_16_9772122_9772561	16	9772122	9772561	0.275997	0.0018473	0.934967	gene body:GRIN2A
LINE:L2:L2a_2_233660145_233660686	2	233660145	233660686	0.27607	0.020155	0.99986	gene body:INPP5D
LINE:L1:L1ME4a_17_27520666_27521258	17	27520666	27521258	0.276207	0.00509953	0.99986	gene body:RHOT1
LINE:L1:L1PA2_1_186904613_186905003	1	186904613	186905003	0.276407	0.0220566	0.99986	intergenic
LINE:RTE:L4_23_106764432_106765210	23	106764432	106765210	0.276599	0.00169479	0.934967	gene body:PRPS1
LINE:L1:HAL1_10_30618071_30619221	10	30618071	30619221	0.276659	0.0239866	0.99986	intergenic
LINE:L2:L2_8_42312090_42313303	8	42312090	42313303	0.276926	0.00916431	0.99986	intergenic
LINE:L1:L1MC4a_2_29032677_29033167	2	29032677	29033167	0.276943	0.0102931	0.99986	intergenic
LINE:L1:L1ME1_23_108386368_108387456	23	108386368	108387456	0.277199	0.000526161	0.775388	intergenic
LINE:CR1:L3_23_132461278_132462044	23	132461278	132462044	0.277324	0.00484857	0.99986	intergenic
LINE:L2:L2b_23_38900710_38901485	23	38900710	38901485	0.277388	0.00558578	0.99986	intergenic
LINE:L1:L1MB3_3_182231891_182232867	3	182231891	182232867	0.277498	0.00191708	0.934967	intergenic
LINE:L1:L1PA16_6_30820580_30820952	6	30820580	30820952	0.277872	0.0348059	0.99986	promoter:IER3
LINE:L1:L1MC5_1_211028003_211028490	1	211028003	211028490	0.278161	0.0105865	0.99986	gene body:NSL1
LINE:L2:L2b_17_41121803_41122002	17	41121803	41122002	0.278208	0.0268578	0.99986	intergenic
LINE:L1:L1PA3_8_80221784_80222069	8	80221784	80222069	0.278263	0.0250169	0.99986	intergenic
LINE:L1:L1MA4A_23_144272335_144272827	23	144272335	144272827	0.278497	0.00305092	0.979543	intergenic
LINE:L2:L2_23_123634957_123635774	23	123634957	123635774	0.278553	0.000677799	0.804743	gene body:ODZ1
LINE:L1:L1PA8_23_84127431_84128286	23	84127431	84128286	0.278714	0.00566661	0.99986	intergenic
LINE:L2:L2a_7_35065609_35066130	7	35065609	35066130	0.278985	0.00484331	0.99986	intergenic
LINE:L1:L1ME4a_19_49622406_49623271	19	49622406	49623271	0.279574	0.0271639	0.99986	gene body:ZNF229
LINE:L1:L1PA7_11_39692541_39692939	11	39692541	39692939	0.279892	0.00543226	0.99986	intergenic
LINE:L1:L1PA15_1_180173017_180173273	1	180173017	180173273	0.280047	0.0215051	0.99986	intergenic
LINE:L2:L2b_23_99562820_99563354	23	99562820	99563354	0.280918	0.000922061	0.8523	intergenic
LINE:L2:L2c_11_130854209_130854505	11	130854209	130854505	0.282058	0.0222518	0.99986	gene body:NTM
LINE:L1:L1MC_23_29192842_29193267	23	29192842	29193267	0.282599	0.0363784	0.99986	gene body:IL1RAPL1
LINE:L1:L1ME4a_12_24319539_24320113	12	24319539	24320113	0.283253	0.000120314	0.62644	gene body:SOX5
LINE:L1:L1ME4a_11_434687_435053	11	434687	435053	0.28348	0.0108073	0.99986	intergenic
LINE:L1:L1MC1_3_108297643_108298389	3	108297643	108298389	0.283743	0.00356642	0.986737	intergenic
LINE:L2:L2a_5_141207218_141207655	5	141207218	141207655	0.283815	0.0111812	0.99986	intergenic
LINE:L2:L2a_10_42724373_42725526	10	42724373	42725526	0.283845	0.000776208	0.825434	intergenic
LINE:L1:L1MC2_9_44742852_44743874	9	44742852	44743874	0.284546	0.0157559	0.99986	intergenic
LINE:L1:L1MA8_23_18897975_18898456	23	18897975	18898456	0.284554	0.00701368	0.99986	gene body:PHKA2
LINE:L2:L2a_10_53851407_53851869	10	53851407	53851869	0.284736	0.0219507	0.99986	intergenic
LINE:CR1:L3b_12_118891405_118891872	12	118891405	118891872	0.28478	0.013089	0.99986	intergenic
LINE:L1:L1MC4a_12_11977647_11978668	12	11977647	11978668	0.285678	0.00539285	0.99986	intergenic
LINE:L1:L1M5_3_196660671_196660964	3	196660671	196660964	0.288192	0.0131913	0.99986	intergenic
LINE:L1:L1MA9_23_138377013_138377705	23	138377013	138377705	0.288892	0.000646725	0.804743	intergenic
LINE:L2:L2b_1_45249790_45250167	1	45249790	45250167	0.289237	0.00438121	0.999838	promoter:UROD
LINE:L1:L1PA8_4_79958311_79958688	4	79958311	79958688	0.289554	0.0438606	0.99986	gene body:BMP2K
LINE:L2:L2a_1_147396638_147397183	1	147396638	147397183	0.289805	0.00778097	0.99986	intergenic
LINE:L2:L2a_11_25060949_25061184	11	25060949	25061184	0.289805	3.9221e-05	0.522481	intergenic
LINE:L1:L1PA5_4_122418786_122419066	4	122418786	122419066	0.290019	0.00198253	0.935797	intergenic
LINE:L2:L2a_23_117547548_117548052	23	117547548	117548052	0.292245	0.00139873	0.925878	gene body:DOCK11
LINE:L2:L2a_23_100927028_100927501	23	100927028	100927501	0.292468	0.00848237	0.99986	intergenic
LINE:L1:L1M5_1_11882941_11883829	1	11882941	11883829	0.292587	0.00368943	0.986737	intergenic
LINE:L1:L1ME3A_12_114278369_114279127	12	114278369	114279127	0.292743	0.000446137	0.727637	intergenic
LINE:L1:L1PA4_20_9046747_9046961	20	9046747	9046961	0.293279	0.0245402	0.99986	gene body:PLCB4
LINE:L1:L1MEd_8_89577430_89578099	8	89577430	89578099	0.293548	0.0151256	0.99986	intergenic
LINE:L1:L1MB5_16_80234380_80234959	16	80234380	80234959	0.294526	0.00391896	0.996298	gene body:CMIP
LINE:L1:HAL1_15_41565986_41566463	15	41565986	41566463	0.294981	0.0302421	0.99986	gene body:TP53BP1
LINE:L1:L1MA7_6_36259312_36260323	6	36259312	36260323	0.295048	0.0180351	0.99986	intergenic
LINE:L2:L2b_1_9613081_9613573	1	9613081	9613573	0.295376	0.00908254	0.99986	intergenic
LINE:L1:L1PREC2_23_80012392_80012881	23	80012392	80012881	0.296639	0.0470688	0.99986	intergenic
LINE:L1:L1MC4_23_20047384_20047654	23	20047384	20047654	0.297123	0.0414892	0.99986	intergenic
LINE:L1:L1MA10_5_162087900_162088483	5	162087900	162088483	0.297635	0.0157992	0.99986	intergenic
LINE:L1:L1MB8_5_139893814_139894362	5	139893814	139894362	0.297688	0.0108708	0.99986	gene body:ANKHD1-EIF4EBP3
LINE:L1:L1MD_4_153706119_153706574	4	153706119	153706574	0.298087	0.00882793	0.99986	intergenic
LINE:L1:L1MB5_23_128933299_128933869	23	128933299	128933869	0.298902	0.00706022	0.99986	intergenic
LINE:L1:L1MC5_9_34432161_34433075	9	34432161	34433075	0.299522	0.0141787	0.99986	gene body:C9orf25
LINE:L1:L1MA7_23_2964514_2964685	23	2964514	2964685	0.301695	0.00361907	0.986737	intergenic
LINE:L1:L1ME4a_2_25319200_25319863	2	25319200	25319863	0.302493	0.00118162	0.914773	gene body:DNMT3A
LINE:L2:L2b_1_230834028_230834465	1	230834028	230834465	0.302556	0.00741152	0.99986	intergenic
LINE:L1:L1MC_12_130484951_130485773	12	130484951	130485773	0.30262	0.00674206	0.99986	intergenic
LINE:CR1:L3_9_100668116_100668583	9	100668116	100668583	0.303499	0.0240365	0.99986	intergenic
LINE:L1:L1ME4a_11_30233893_30234253	11	30233893	30234253	0.303963	0.00226544	0.941051	intergenic
LINE:L1:L1MC4a_23_110080217_110081213	23	110080217	110081213	0.30429	0.0048957	0.99986	gene body:PAK3
LINE:L2:L2c_23_131219247_131219839	23	131219247	131219839	0.304982	0.0237736	0.99986	intergenic
LINE:L1:L1M5_14_56659984_56660271	14	56659984	56660271	0.305239	2.45937e-05	0.482827	intergenic
LINE:L1:L1M5_23_25716633_25717542	23	25716633	25717542	0.305329	0.0385161	0.99986	intergenic
LINE:L1:L1ME4a_1_38991695_38991955	1	38991695	38991955	0.305342	0.0104257	0.99986	intergenic
LINE:L1:L1ME1_15_55777293_55778357	15	55777293	55778357	0.306061	0.00806368	0.99986	gene body:GCOM1
LINE:L1:L1MB1_12_103962849_103963325	12	103962849	103963325	0.306274	0.011514	0.99986	gene body:ALDH1L2
LINE:L1:L1MA1_12_17832693_17833277	12	17832693	17833277	0.306902	0.03445	0.99986	intergenic
LINE:L1:L1MA3_3_107661832_107662579	3	107661832	107662579	0.307109	0.00510272	0.99986	intergenic
LINE:L2:L2a_20_55056145_55057033	20	55056145	55057033	0.310915	0.0177227	0.99986	intergenic
LINE:L1:L1MA10_12_27044618_27045085	12	27044618	27045085	0.313448	0.00182781	0.934967	gene body:TM7SF3
LINE:L2:L2a_23_133479610_133479889	23	133479610	133479889	0.313584	0.000747997	0.817357	intergenic
LINE:L1:L1M5_17_53241835_53242350	17	53241835	53242350	0.315443	0.00169882	0.934967	intergenic
LINE:L1:L1PB1_19_872374_872590	19	872374	872590	0.316228	0.000687981	0.804743	intergenic
LINE:L1:L1ME2z_10_60997150_60997578	10	60997150	60997578	0.318473	0.00951916	0.99986	intergenic
LINE:L2:L2a_16_18184285_18184881	16	18184285	18184881	0.319598	0.00423573	0.996298	intergenic
LINE:L1:L1MB7_23_67672308_67672855	23	67672308	67672855	0.320827	0.0127604	0.99986	gene body:YIPF6
LINE:L1:L1ME4a_23_18877601_18877884	23	18877601	18877884	0.322339	0.00506595	0.99986	gene body:PHKA2
LINE:L1:L1MB3_13_94943543_94944192	13	94943543	94944192	0.3226	0.00166461	0.934967	gene body:CLDN10
LINE:L1:L1MC4_17_57896923_57897401	17	57896923	57897401	0.323004	0.036155	0.99986	intergenic
LINE:L2:L2_9_115041627_115042114	9	115041627	115042114	0.323412	0.0301402	0.99986	gene body:SLC31A1
LINE:L1:L1PA3_15_54501122_54501756	15	54501122	54501756	0.323896	3.57594e-06	0.259535	gene body:TEX9
LINE:L1:L1M5_11_22515246_22516205	11	22515246	22516205	0.324035	2.82732e-05	0.482827	intergenic
LINE:L2:L2c_18_53927331_53927705	18	53927331	53927705	0.326914	0.00518944	0.99986	gene body:NEDD4L
LINE:L1:L1PB4_16_46347868_46348462	16	46347868	46348462	0.328562	0.0153632	0.99986	intergenic
LINE:L2:L2c_12_75090239_75091085	12	75090239	75091085	0.331488	2.66256e-05	0.482827	intergenic
LINE:L1:L1ME3B_7_128698516_128698789	7	128698516	128698789	0.33197	0.000169836	0.657028	gene body:AHCYL2
LINE:L2:L2a_2_100985828_100986452	2	100985828	100986452	0.332726	0.011415	0.99986	gene body:RPL31
LINE:L1:L1ME4a_15_81524643_81525228	15	81524643	81525228	0.33308	0.000496007	0.754541	gene body:BTBD1
LINE:L1:L1MB8_23_38308090_38309256	23	38308090	38309256	0.338804	0.000394934	0.717092	gene body:TSPAN7
LINE:L1:L1MA9_21_18755108_18755658	21	18755108	18755658	0.341219	0.00537526	0.99986	intergenic
LINE:CR1:L3_7_5045683_5046382	7	5045683	5046382	0.341543	0.00345003	0.986737	intergenic
LINE:L1:L1M6_12_76661717_76662268	12	76661717	76662268	0.343611	0.000173353	0.657028	intergenic
LINE:L1:HAL1_12_11974033_11974305	12	11974033	11974305	0.34377	0.0139401	0.99986	intergenic
LINE:L2:L2c_15_72797895_72798457	15	72797895	72798457	0.344966	0.00363417	0.986737	intergenic
LINE:L1:L1ME2_17_20942435_20942816	17	20942435	20942816	0.348183	0.0282367	0.99986	intergenic
LINE:L1:L1ME2z_1_117858155_117858551	1	117858155	117858551	0.349143	0.00572932	0.99986	gene body:MAN1A2
LINE:L1:L1ME4a_23_102390633_102390862	23	102390633	102390862	0.352324	0.000262065	0.717092	intergenic
LINE:L1:L1MC2_6_3695207_3695670	6	3695207	3695670	0.353369	7.93149e-05	0.605951	intergenic
LINE:L1:L1MD_3_155541717_155541962	3	155541717	155541962	0.355445	0.0188739	0.99986	gene body:GPR149
LINE:L1:L1MB5_23_149812813_149813369	23	149812813	149813369	0.358902	0.000171963	0.657028	gene body:CD99L2
LINE:L1:L1M5_2_86561704_86562369	2	86561704	86562369	0.361005	0.00635444	0.99986	gene body:KDM3A
LINE:L1:L1M3e_6_29262415_29262675	6	29262415	29262675	0.365865	0.0129909	0.99986	intergenic
LINE:L1:L1MA6_1_245694781_245695177	1	245694781	245695177	0.36846	0.000214401	0.691043	intergenic
LINE:L1:L1ME3A_23_133191916_133192465	23	133191916	133192465	0.36981	0.00157237	0.934967	intergenic
LINE:L2:L2b_16_29930916_29931253	16	29930916	29931253	0.3848	0.000205698	0.691043	intergenic
LINE:L1:L1MB7_7_150677775_150679179	7	150677775	150679179	0.388291	0.000173773	0.657028	gene body:NUB1
LINE:RTE:L4_2_229397897_229398150	2	229397897	229398150	0.394606	0.000701312	0.804743	intergenic
LINE:L2:L2a_1_89436015_89436780	1	89436015	89436780	0.407585	0.000400751	0.717092	gene body:GBP4
LINE:L1:L1MB7_23_28946849_28947481	23	28946849	28947481	0.431046	9.14621e-05	0.608534	gene body:IL1RAPL1

## Sheet: NK
ID	chrom	start	end	AMD	P.Value	adj.P.Val	promoter/gene body/intergenic				AMD= absolute methylation difference, Red= hypermethylated, Green= hypomethylated
LINE:L1:L1PA8_4_145245016_145245388	4	145245016	145245388	0.52359	1.68043e-07	0.0162617	intergenic
LINE:L1:L1ME1_5_4973171_4973932	5	4973171	4973932	0.488818	2.31798e-05	0.185723	intergenic
LINE:L2:L2b_2_70193707_70194103	2	70193707	70194103	0.488143	0.00010765	0.283861	intergenic
LINE:L1:L1M4_13_44970630_44971022	13	44970630	44971022	0.47959	0.00113448	0.524461	gene body:COG3
LINE:L1:L1PREC2_19_11873017_11873307	19	11873017	11873307	0.460971	0.00188878	0.560353	gene body:ZNF69
LINE:L1:L1ME4a_8_17164508_17165121	8	17164508	17165121	0.456275	0.000132175	0.284237	gene body:VPS37A
LINE:L1:L1MB4_17_52484809_52485299	17	52484809	52485299	0.454262	0.000113483	0.283861	intergenic
LINE:L1:L1MC4a_18_41845889_41846395	18	41845889	41846395	0.452403	0.000117935	0.283861	gene body:PSTPIP2
LINE:L2:L2_6_42110773_42111072	6	42110773	42111072	0.452155	1.43238e-07	0.0162617	gene body:CCND3
LINE:L1:L1ME4a_4_108993032_108993582	4	108993032	108993582	0.451286	0.00025076	0.358579	gene body:SGMS2
LINE:L1:L1ME2_5_36451412_36451886	5	36451412	36451886	0.450127	0.00165323	0.550738	intergenic
LINE:L2:L2a_10_53851407_53851869	10	53851407	53851869	0.448523	0.0010357	0.523124	intergenic
LINE:L1:L1PA17_18_57157527_57157765	18	57157527	57157765	0.444283	1.59235e-06	0.0603083	intergenic
LINE:L1:L1ME4a_12_63705635_63706014	12	63705635	63706014	0.443234	0.00673002	0.655231	intergenic
LINE:L2:L2c_20_4293018_4293611	20	4293018	4293611	0.442732	6.44271e-05	0.271984	intergenic
LINE:CR1:L3_21_16371342_16371691	21	16371342	16371691	0.441638	0.000928887	0.51434	gene body:C21orf34
LINE:L1:L1PA12_5_20679034_20679390	5	20679034	20679390	0.436487	0.00284347	0.590909	intergenic
LINE:L2:L2a_7_118103086_118103962	7	118103086	118103962	0.423811	3.53774e-05	0.220539	intergenic
LINE:L1:L1MC4_17_9986290_9986752	17	9986290	9986752	0.423533	0.000441948	0.421808	gene body:GAS7
LINE:L2:L2c_4_140546122_140546413	4	140546122	140546413	0.422382	8.08944e-05	0.281851	intergenic
LINE:L1:L1M7_8_95985512_95986808	8	95985512	95986808	0.421728	9.08531e-05	0.281851	intergenic
LINE:L1:L1MC4_16_24005717_24006298	16	24005717	24006298	0.421534	3.10094e-06	0.0847827	gene body:PRKCB
LINE:L2:L2_2_17804995_17805387	2	17804995	17805387	0.417004	3.21243e-06	0.0847827	gene body:GEN1
LINE:L2:L2c_17_4889137_4889777	17	4889137	4889777	0.416229	0.000388681	0.404526	intergenic
LINE:L1:L1MB7_8_42103940_42104827	8	42103940	42104827	0.415919	6.50178e-05	0.271984	intergenic
LINE:L1:L1M5_2_123175262_123175857	2	123175262	123175857	0.415259	0.00957331	0.680403	intergenic
LINE:L1:L1MB8_2_10883035_10884301	2	10883035	10884301	0.411726	7.0898e-07	0.0343043	intergenic
LINE:L2:L2_2_12297902_12298289	2	12297902	12298289	0.408094	0.000844228	0.500185	intergenic
LINE:L1:L1M5_1_40560752_40561276	1	40560752	40561276	0.407701	0.00102039	0.523124	intergenic
LINE:L2:L2b_20_53740002_53740403	20	53740002	53740403	0.406548	0.000936998	0.51434	intergenic
LINE:L2:L2b_15_88694809_88695283	15	88694809	88695283	0.405375	0.00504286	0.628373	intergenic
LINE:L1:L1M5_16_3891113_3891503	16	3891113	3891503	0.401147	0.0102991	0.685379	intergenic
LINE:L2:L2c_3_40147232_40147511	3	40147232	40147511	0.400711	0.0108772	0.68863	gene body:MYRIP
LINE:L1:L1MD_9_105068402_105068750	9	105068402	105068750	0.398923	0.0119129	0.699251	intergenic
LINE:L2:L2_4_180808125_180808688	4	180808125	180808688	0.397143	4.55716e-05	0.241179	intergenic
LINE:L2:L2b_8_134330542_134331093	8	134330542	134331093	0.397113	0.000397381	0.406405	gene body:NDRG1
LINE:L1:L1PB_7_53446220_53447295	7	53446220	53447295	0.39636	0.00044391	0.421808	intergenic
LINE:L1:L1MB7_10_70149041_70149694	10	70149041	70149694	0.395796	0.0055908	0.635174	intergenic
LINE:L2:L2c_8_136579697_136580092	8	136579697	136580092	0.394088	1.01919e-05	0.123286	gene body:KHDRBS3
LINE:L2:L2c_6_15791557_15791851	6	15791557	15791851	0.393233	0.000111247	0.283861	intergenic
LINE:L2:L2c_1_186022388_186022687	1	186022388	186022687	0.390174	0.00238992	0.583405	intergenic
LINE:L1:L1M1_5_111411163_111411846	5	111411163	111411846	0.388791	0.00095	0.514548	intergenic
LINE:L2:L2c_11_95330101_95330579	11	95330101	95330579	0.388408	0.000578191	0.441793	intergenic
LINE:L1:L1MC5_5_179674718_179675178	5	179674718	179675178	0.388235	0.00689811	0.659874	gene body:GFPT2
LINE:L1:L1MB8_17_9436074_9436910	17	9436074	9436910	0.388141	2.01536e-06	0.0650094	gene body:WDR16
LINE:L1:L1MB2_13_43919047_43919433	13	43919047	43919433	0.386716	0.00654043	0.653847	gene body:TSC22D1
LINE:L1:L1MC4_12_8158017_8158459	12	8158017	8158459	0.386402	0.00281278	0.590909	intergenic
LINE:L1:L1MB7_3_123944641_123945191	3	123944641	123945191	0.385148	0.00152318	0.545694	gene body:HSPBAP1
LINE:L2:L2c_12_122534916_122535603	12	122534916	122535603	0.384946	0.00817752	0.67201	gene body:RILPL1
LINE:L2:L2c_4_86155246_86155488	4	86155246	86155488	0.383378	0.0008068	0.49032	intergenic
LINE:L1:L1ME3A_12_108335698_108336371	12	108335698	108336371	0.382196	8.99969e-05	0.281851	gene body:MYO1H
LINE:L1:HAL1b_11_125020262_125021054	11	125020262	125021054	0.381192	9.26416e-05	0.281851	gene body:CHEK1
LINE:L2:L2a_7_46196212_46196849	7	46196212	46196849	0.379452	0.00084108	0.499338	intergenic
LINE:L2:L2c_4_188728706_188729261	4	188728706	188729261	0.379382	0.00339766	0.602462	intergenic
LINE:L1:L1MB7_1_200300248_200301995	1	200300248	200301995	0.379011	0.000124455	0.283861	intergenic
LINE:L1:L1ME4a_6_18234100_18234937	6	18234100	18234937	0.377151	3.9869e-05	0.241135	intergenic
LINE:L2:L2a_12_115335464_115335878	12	115335464	115335878	0.377127	0.00020806	0.321289	intergenic
LINE:L1:L1MA8_6_4717906_4718713	6	4717906	4718713	0.376868	8.84962e-05	0.281851	intergenic
LINE:CR1:L3_1_115866791_115867483	1	115866791	115867483	0.376331	0.0128067	0.703264	intergenic
LINE:L1:L1MA1_6_103193503_103194335	6	103193503	103194335	0.376221	0.000158653	0.301777	intergenic
LINE:L1:L1ME3F_17_39322135_39322633	17	39322135	39322633	0.375523	0.000106223	0.283861	gene body:MPP2
LINE:L1:HAL1b_1_166805479_166805930	1	166805479	166805930	0.37212	0.00464895	0.623692	intergenic
LINE:L1:L1MB3_20_13418400_13418589	20	13418400	13418589	0.37037	0.00247091	0.583405	gene body:TASP1
LINE:L2:L2a_4_69999271_69999904	4	69999271	69999904	0.370293	2.26877e-07	0.0164663	gene body:UGT2B7
LINE:L1:L1PA4_15_85117646_85117894	15	85117646	85117894	0.369698	0.0030888	0.596162	gene body:AGBL1
LINE:L2:L2a_3_101024791_101026073	3	101024791	101026073	0.369575	1.66188e-06	0.0603083	gene body:C3orf26
LINE:L1:L1MC3_7_107035642_107036255	7	107035642	107036255	0.368714	3.61766e-06	0.0875211	gene body:BCAP29
LINE:L1:L1M1_3_163154113_163154772	3	163154113	163154772	0.367585	0.00566536	0.63579	intergenic
LINE:L1:L1MB4_4_149234393_149235789	4	149234393	149235789	0.367171	0.000461619	0.42267	gene body:NR3C2
LINE:L1:L1MD_4_153706119_153706574	4	153706119	153706574	0.366757	0.00207879	0.566646	intergenic
LINE:L1:L1MEg_7_141648551_141649586	7	141648551	141649586	0.366512	4.10001e-05	0.241179	intergenic
LINE:L1:L1MB8_5_139893814_139894362	5	139893814	139894362	0.36597	0.0027134	0.590507	gene body:ANKHD1-EIF4EBP3
LINE:L1:L1MC4a_18_76084994_76085485	18	76084994	76085485	0.365391	0.00224108	0.575333	gene body:PARD6G
LINE:L2:L2b_14_53583993_53584289	14	53583993	53584289	0.364798	6.47631e-07	0.0343043	intergenic
LINE:L1:L1M3e_6_539606_539867	6	539606	539867	0.364053	6.55806e-05	0.271984	intergenic
LINE:L2:L2c_8_135279005_135279613	8	135279005	135279613	0.363299	0.000103242	0.283861	intergenic
LINE:L1:L1ME1_5_74150112_74150474	5	74150112	74150474	0.362927	0.00968945	0.681933	gene body:FAM169A
LINE:L2:L2b_7_6281238_6281724	7	6281238	6281724	0.362873	0.00264196	0.585494	intergenic
LINE:CR1:L3_14_58969241_58969676	14	58969241	58969676	0.362289	0.00307387	0.596073	intergenic
LINE:L1:L1MCa_21_30588161_30588871	21	30588161	30588871	0.360558	0.00131894	0.526459	intergenic
LINE:L2:L2c_5_165107475_165108221	5	165107475	165108221	0.359971	6.32465e-06	0.108008	intergenic
LINE:L1:HAL1_21_42077498_42078107	21	42077498	42078107	0.359461	0.00423746	0.617137	intergenic
LINE:L2:L2a_11_29438735_29439517	11	29438735	29439517	0.359266	8.31817e-05	0.281851	intergenic
LINE:L2:L2_20_3170382_3170863	20	3170382	3170863	0.35926	1.31867e-05	0.135224	intergenic
LINE:L1:L1M4_15_56894161_56894717	15	56894161	56894717	0.358195	0.00048037	0.424019	gene body:FAM63B
LINE:L1:L1MCa_15_22380075_22380746	15	22380075	22380746	0.356938	0.000402375	0.406772	gene body:PWRN1
LINE:L1:L1MC4a_2_203648994_203649552	2	203648994	203649552	0.356315	0.00455551	0.623692	gene body:NBEAL1
LINE:L2:L2c_5_166042293_166042742	5	166042293	166042742	0.354931	0.00071882	0.473646	intergenic
LINE:L1:L1MA9_19_60119427_60119876	19	60119427	60119876	0.354751	0.000141227	0.285655	intergenic
LINE:L1:L1PA11_16_75657730_75658061	16	75657730	75658061	0.354421	0.00311986	0.597324	intergenic
LINE:L1:L1ME3C_8_127767623_127769852	8	127767623	127769852	0.354373	0.000289337	0.36638	intergenic
LINE:L2:L2a_19_10190877_10191528	19	10190877	10191528	0.353672	0.00524997	0.630053	intergenic
LINE:L1:L1MC4_8_101001121_101001353	8	101001121	101001353	0.353542	0.00105696	0.52376	intergenic
LINE:L1:L1M4_10_76689682_76689977	10	76689682	76689977	0.352623	0.0202706	0.74294	intergenic
LINE:L1:L1MC5_7_12017034_12017476	7	12017034	12017476	0.352419	7.96845e-05	0.281851	intergenic
LINE:L1:L1MA4_8_41274941_41275488	8	41274941	41275488	0.352414	0.00115283	0.524472	gene body:SFRP1
LINE:L1:L1MB3_3_180273067_180273454	3	180273067	180273454	0.352255	0.00350337	0.602462	intergenic
LINE:L2:L2_8_39937374_39938540	8	39937374	39938540	0.35211	0.00023226	0.344904	gene body:IDO2
LINE:L2:L2b_11_20838087_20838511	11	20838087	20838511	0.35197	0.00113529	0.524461	gene body:NELL1
LINE:L1:L1ME3A_3_25038613_25039169	3	25038613	25039169	0.351783	0.000348609	0.391304	intergenic
LINE:L1:L1ME4a_3_183866738_183867303	3	183866738	183867303	0.3516	0.00131331	0.526459	intergenic
LINE:L2:L2a_1_151388048_151388381	1	151388048	151388381	0.351394	0.0200117	0.741103	intergenic
LINE:L1:L1PB1_13_87281426_87282007	13	87281426	87282007	0.351128	0.00307776	0.596073	intergenic
LINE:L2:L2c_11_20951148_20951669	11	20951148	20951669	0.350976	0.00881352	0.675864	gene body:NELL1
LINE:L1:L1MB7_5_140902842_140903604	5	140902842	140903604	0.350853	0.000126276	0.283861	gene body:DIAPH1
LINE:L1:L1M5_1_243495164_243496365	1	243495164	243496365	0.350177	0.00103711	0.523124	gene body:KIF26B
LINE:L1:L1MC4a_9_37600487_37601247	9	37600487	37601247	0.350161	0.00449872	0.623692	intergenic
LINE:CR1:L3b_1_24784612_24784895	1	24784612	24784895	0.349849	0.00791283	0.671499	gene body:C1orf130
LINE:L1:L1PA15_2_67794879_67795527	2	67794879	67795527	0.349779	0.0057685	0.63579	intergenic
LINE:L2:L2_20_42449370_42449983	20	42449370	42449983	0.349731	0.00098951	0.522398	gene body:HNF4A
LINE:L1:L1MA4_2_156806124_156807122	2	156806124	156807122	0.349422	0.00444744	0.623019	intergenic
LINE:L2:L2b_3_14867092_14867291	3	14867092	14867291	0.349275	0.0013211	0.526459	gene body:FGD5
LINE:L1:L1M7_1_171413929_171414467	1	171413929	171414467	0.348951	0.00287388	0.591662	intergenic
LINE:L1:L1MD3_17_41294964_41295788	17	41294964	41295788	0.348677	0.00397066	0.609568	gene body:LOC100128977
LINE:L2:L2c_8_82619518_82620165	8	82619518	82620165	0.348472	0.000373867	0.403489	intergenic
LINE:L1:L1MC5_12_6164524_6165257	12	6164524	6165257	0.348378	0.0127522	0.703142	intergenic
LINE:L1:L1ME4a_21_39031053_39031690	21	39031053	39031690	0.347929	3.02677e-05	0.204351	intergenic
LINE:L1:L1MC4a_15_20685270_20685551	15	20685270	20685551	0.347754	0.0277759	0.766553	intergenic
LINE:L1:L1MB1_5_174174164_174174890	5	174174164	174174890	0.347216	0.000108043	0.283861	intergenic
LINE:L2:L2a_3_78392332_78393062	3	78392332	78393062	0.347213	0.00136854	0.530021	intergenic
LINE:L1:L1PA7_12_33229359_33229551	12	33229359	33229551	0.346883	0.000254894	0.359219	intergenic
LINE:L2:L2b_5_122972505_122972893	5	122972505	122972893	0.346787	8.90254e-08	0.0162617	gene body:CSNK1G3
LINE:L2:L2c_1_58213145_58213861	1	58213145	58213861	0.345851	0.000248092	0.35833	gene body:DAB1
LINE:L1:L1MEc_11_121864580_121866175	11	121864580	121866175	0.344786	6.19211e-05	0.271984	intergenic
LINE:L1:L1ME3A_12_39381910_39382494	12	39381910	39382494	0.344394	0.00920682	0.677431	gene body:CNTN1
LINE:L1:HAL1b_8_52987637_52988126	8	52987637	52988126	0.344331	0.00029705	0.36638	intergenic
LINE:L1:L1ME1_2_138426479_138427185	2	138426479	138427185	0.344145	7.06548e-05	0.277189	intergenic
LINE:L2:L2a_1_194678097_194679017	1	194678097	194679017	0.343968	0.000199953	0.316805	gene body:KCNT2
LINE:L2:L2a_21_43795362_43796240	21	43795362	43796240	0.343518	0.00860391	0.675864	gene body:HSF2BP
LINE:L1:L1MB3_13_34428601_34429009	13	34428601	34429009	0.342383	0.000107794	0.283861	gene body:NBEA
LINE:L2:L2a_6_48000497_48001049	6	48000497	48001049	0.342191	6.10375e-05	0.271984	gene body:C6orf138
LINE:L1:L1MA9_8_76196224_76196772	8	76196224	76196772	0.34167	0.00422835	0.617137	intergenic
LINE:L2:L2c_13_72381363_72381962	13	72381363	72381962	0.341129	1.34303e-05	0.135224	gene body:PIBF1
LINE:L1:L1PA15_6_31590457_31591245	6	31590457	31591245	0.340452	0.00208763	0.567338	intergenic
LINE:L2:L2b_1_102157360_102158627	1	102157360	102158627	0.340295	2.41675e-05	0.185723	gene body:OLFM3
LINE:L1:L1MC4_10_92904209_92904353	10	92904209	92904353	0.339428	0.00953421	0.680403	intergenic
LINE:CR1:L3_16_7583529_7583953	16	7583529	7583953	0.339304	3.51196e-05	0.220539	gene body:RBFOX1
LINE:L1:L1M2_12_122474121_122474498	12	122474121	122474498	0.338896	0.00900657	0.675864	gene body:RILPL2
LINE:L2:L2_5_90840525_90840898	5	90840525	90840898	0.337859	0.00658127	0.654998	intergenic
LINE:L1:L1ME3A_2_101924822_101925572	2	101924822	101925572	0.337804	0.000619122	0.458518	intergenic
LINE:L1:L1ME1_5_107689689_107690775	5	107689689	107690775	0.337427	0.00136933	0.530021	gene body:FBXL17
LINE:L1:L1M4_8_141231540_141232385	8	141231540	141232385	0.337026	0.00793767	0.671803	gene body:TRAPPC9
LINE:L1:L1PA4_16_74925425_74925574	16	74925425	74925574	0.336992	0.011211	0.693643	gene body:CNTNAP4
LINE:L2:L2a_13_21069642_21070145	13	21069642	21070145	0.336592	0.000888153	0.506908	gene body:EFHA1
LINE:L1:L1MA9_3_98638452_98638780	3	98638452	98638780	0.336184	0.00298052	0.595544	gene body:EPHA6
LINE:L1:L1MC1_18_29816644_29817413	18	29816644	29817413	0.336077	0.0125852	0.703116	gene body:NOL4
LINE:L1:L1M3_15_88218681_88219086	15	88218681	88219086	0.335415	0.000297816	0.36638	gene body:AP3S2
LINE:L1:L1ME4a_1_214538606_214539525	1	214538606	214539525	0.335329	0.00288788	0.59292	gene body:USH2A
LINE:L1:L1M5_1_35231148_35231687	1	35231148	35231687	0.334744	0.0150732	0.72045	gene body:ZMYM6
LINE:L1:L1ME1_14_80489800_80490532	14	80489800	80490532	0.334448	0.00563447	0.635268	intergenic
LINE:L2:L2c_18_53927331_53927705	18	53927331	53927705	0.334437	0.00443631	0.623019	gene body:NEDD4L
LINE:L1:L1ME3_10_27962736_27963609	10	27962736	27963609	0.334391	0.00405709	0.609621	intergenic
LINE:L1:L1MC5_5_160719710_160721167	5	160719710	160721167	0.334083	3.5704e-05	0.220539	gene body:GABRB2
LINE:L1:L1MA9_10_82148674_82149645	10	82148674	82149645	0.334038	0.000137808	0.285655	intergenic
LINE:L1:L1MC4_5_128767615_128768190	5	128767615	128768190	0.333702	7.9615e-06	0.123286	intergenic
LINE:L1:L1MA9_13_62493335_62493810	13	62493335	62493810	0.333461	0.00238176	0.582331	intergenic
LINE:L2:L2b_10_109419940_109420519	10	109419940	109420519	0.332491	0.0127381	0.703142	intergenic
LINE:L1:L1MB8_15_97356109_97356717	15	97356109	97356717	0.332416	4.33886e-05	0.241179	gene body:PGPEP1L
LINE:L1:L1MB7_15_71070139_71071731	15	71070139	71071731	0.332182	0.00174068	0.554214	intergenic
LINE:L1:L1MC4a_21_33276192_33276687	21	33276192	33276687	0.331601	0.0101831	0.685344	intergenic
LINE:L1:L1MC5_10_86435977_86436646	10	86435977	86436646	0.33139	0.00483216	0.62443	intergenic
LINE:L1:L1MA7_17_13818941_13819640	17	13818941	13819640	0.33102	0.00425317	0.617948	intergenic
LINE:L2:L2a_13_64617153_64618021	13	64617153	64618021	0.330966	0.000978429	0.522152	intergenic
LINE:L1:L1M5_6_86282817_86283461	6	86282817	86283461	0.330107	0.0326538	0.77442	gene body:SNX14
LINE:L1:L1MA7_13_112753942_112754525	13	112753942	112754525	0.329643	0.00293292	0.594065	gene body:MCF2L
LINE:L1:L1MB3_18_16910120_16910504	18	16910120	16910504	0.329591	0.0162416	0.727875	gene body:ROCK1
LINE:L1:L1MC5_3_142090435_142091570	3	142090435	142091570	0.329452	0.000278967	0.36638	intergenic
LINE:L1:L1M5_1_239953651_239954730	1	239953651	239954730	0.329105	0.000233331	0.344904	gene body:WDR64
LINE:L2:L2a_16_46626625_46627067	16	46626625	46627067	0.328773	0.0327526	0.77442	intergenic
LINE:L1:L1MA9_5_86399397_86399951	5	86399397	86399951	0.32849	0.000167089	0.301777	intergenic
LINE:L1:L1M5_19_8151034_8151622	19	8151034	8151622	0.327754	0.0041463	0.614459	intergenic
LINE:L1:L1MC2_6_42799854_42801017	6	42799854	42801017	0.327742	8.59828e-06	0.123286	intergenic
LINE:L1:L1MC5_10_102360577_102361662	10	102360577	102361662	0.327239	0.0115844	0.695101	intergenic
LINE:L2:L2_1_23816674_23817203	1	23816674	23817203	0.327153	0.0029589	0.595509	intergenic
LINE:L2:L2c_16_65695051_65695691	16	65695051	65695691	0.326757	0.000155274	0.300673	intergenic
LINE:L2:L2a_19_56109762_56110350	19	56109762	56110350	0.326651	0.000509746	0.432812	intergenic
LINE:L1:L1ME3E_7_147358750_147359548	7	147358750	147359548	0.326402	0.00012076	0.283861	gene body:CNTNAP2
LINE:L2:L2c_12_8926682_8927128	12	8926682	8927128	0.325301	0.000203027	0.316889	intergenic
LINE:L2:L2a_5_164374866_164375553	5	164374866	164375553	0.325208	9.79584e-06	0.123286	intergenic
LINE:L1:L1MC4_1_78193852_78194711	1	78193852	78194711	0.324963	2.46495e-05	0.185723	gene body:FUBP1
LINE:L1:L1M4_2_204991550_204992219	2	204991550	204992219	0.324692	0.00235366	0.580543	intergenic
LINE:L1:L1MEg_17_5373119_5373995	17	5373119	5373995	0.324504	0.0139652	0.713913	gene body:NLRP1
LINE:L1:L1ME4a_12_63943817_63944316	12	63943817	63944316	0.324356	0.00537758	0.632104	intergenic
LINE:L1:L1MD3_23_141102594_141103052	23	141102594	141103052	0.323685	0.00176105	0.554507	intergenic
LINE:L2:L2c_22_43172385_43172959	22	43172385	43172959	0.323461	0.00683965	0.658601	intergenic
LINE:L2:L2b_11_105064549_105064957	11	105064549	105064957	0.323047	0.00122696	0.524472	gene body:GRIA4
LINE:L2:L2c_12_99011733_99012453	12	99011733	99012453	0.322991	0.00921678	0.677431	gene body:UHRF1BP1L
LINE:L1:L1MA10_12_83379325_83380386	12	83379325	83380386	0.322982	2.43273e-05	0.185723	gene body:MIR548T
LINE:L2:L2a_12_88451148_88451795	12	88451148	88451795	0.322657	0.00147593	0.541012	intergenic
LINE:L1:L1MB3_2_208687365_208687856	2	208687365	208687856	0.322608	0.000155202	0.300673	intergenic
LINE:L1:L1MC5_22_18029830_18030356	22	18029830	18030356	0.32185	0.0075406	0.665792	intergenic
LINE:L1:L1ME4a_17_50643042_50644136	17	50643042	50644136	0.32183	0.00517454	0.628735	intergenic
LINE:L1:HAL1_6_70171301_70172204	6	70171301	70172204	0.321823	0.00232981	0.580543	intergenic
LINE:L1:L1MB2_16_55654161_55655147	16	55654161	55655147	0.321521	8.15304e-05	0.281851	gene body:NLRC5
LINE:L2:L2c_15_62387825_62388561	15	62387825	62388561	0.320942	0.0128373	0.703264	gene body:CSNK1G1
LINE:L1:L1ME3E_12_131022232_131022483	12	131022232	131022483	0.320928	0.00123571	0.524472	gene body:EP400
LINE:L2:L2_7_115405879_115406666	7	115405879	115406666	0.320861	4.79414e-06	0.0952784	gene body:TFEC
LINE:L1:L1M5_3_23955737_23956420	3	23955737	23956420	0.320588	0.00349513	0.602462	intergenic
LINE:L2:L2a_12_106439457_106440593	12	106439457	106440593	0.320417	0.000258412	0.360978	gene body:BTBD11
LINE:L1:L1MA4_4_4176863_4177855	4	4176863	4177855	0.320399	0.00999535	0.685344	intergenic
LINE:L1:L1ME4a_1_153000651_153002222	1	153000651	153002222	0.320358	2.56917e-05	0.185723	gene body:KCNN3
LINE:L1:L1M5_6_136207285_136207977	6	136207285	136207977	0.320281	0.00110054	0.524461	gene body:MIR548H4
LINE:L1:L1M7_3_177439349_177439659	3	177439349	177439659	0.320027	0.017904	0.732017	intergenic
LINE:CR1:L3_8_57664347_57665091	8	57664347	57665091	0.319876	0.0214638	0.747911	intergenic
LINE:L1:L1MC2_1_45366891_45367893	1	45366891	45367893	0.318941	9.11153e-05	0.281851	gene body:ZSWIM5
LINE:L1:L1ME3_2_64458714_64459412	2	64458714	64459412	0.317944	0.00167714	0.550738	intergenic
LINE:L2:L2b_11_42686685_42687577	11	42686685	42687577	0.31786	0.00828598	0.672316	intergenic
LINE:L2:L2c_13_72398601_72399092	13	72398601	72399092	0.317449	0.0220687	0.750186	gene body:PIBF1
LINE:L1:L1ME3A_9_75667917_75668398	9	75667917	75668398	0.317342	0.0103407	0.685864	intergenic
LINE:L1:L1MD2_8_87638938_87639314	8	87638938	87639314	0.317268	0.00184466	0.559185	gene body:CPNE3
LINE:L1:HAL1_18_9209361_9209922	18	9209361	9209922	0.317126	0.000113691	0.283861	gene body:ANKRD12
LINE:L1:L1M3_5_9706343_9706427	5	9706343	9706427	0.316971	0.000302575	0.367538	gene body:LOC285692
LINE:L1:L1MB8_19_63226612_63227472	19	63226612	63227472	0.316924	0.0119068	0.699251	intergenic
LINE:L1:L1ME4a_16_83124520_83125055	16	83124520	83125055	0.316667	0.00886173	0.675864	intergenic
LINE:L1:L1PREC2_7_138184842_138186129	7	138184842	138186129	0.316332	0.00129599	0.526459	gene body:KIAA1549
LINE:L1:L1M5_2_8961183_8962433	2	8961183	8962433	0.316206	0.000814434	0.491561	gene body:MBOAT2
LINE:L1:L1MD_1_1024767_1025087	1	1024767	1025087	0.316101	0.000166704	0.301777	gene body:C1orf159
LINE:L2:L2a_4_46884121_46884945	4	46884121	46884945	0.31606	0.000113271	0.283861	gene body:GABRB1
LINE:L1:L1MCb_8_23145522_23146071	8	23145522	23146071	0.315377	0.0228001	0.752634	intergenic
LINE:L1:L1ME4a_17_14207559_14208355	17	14207559	14208355	0.315334	0.0031958	0.598231	intergenic
LINE:L2:L2_11_33143840_33144381	11	33143840	33144381	0.315321	0.000333178	0.383833	gene body:LOC338739
LINE:L1:L1MB4_1_235011065_235011549	1	235011065	235011549	0.315236	2.6229e-05	0.185723	intergenic
LINE:L2:L2a_1_55003551_55004088	1	55003551	55004088	0.315126	0.00168909	0.550738	intergenic
LINE:L1:L1M5_1_117511888_117513067	1	117511888	117513067	0.314903	0.000388696	0.404526	gene body:VTCN1
LINE:L1:L1MC4_16_84424042_84424579	16	84424042	84424579	0.314847	0.0221914	0.750257	intergenic
LINE:L2:L2a_5_25486747_25487137	5	25486747	25487137	0.314837	0.000190808	0.312961	intergenic
LINE:L2:L2a_11_59009420_59009756	11	59009420	59009756	0.314709	0.00077041	0.486218	intergenic
LINE:L1:L1MC4_21_44032523_44033058	21	44032523	44033058	0.314691	0.0228528	0.752634	intergenic
LINE:L1:L1M_11_20504811_20505461	11	20504811	20505461	0.314619	0.0103831	0.686563	intergenic
LINE:L1:L1P4_20_2500000_2500264	20	2500000	2500264	0.31428	0.0288227	0.770869	gene body:TMC2
LINE:L1:L1MA9_16_47396548_47397605	16	47396548	47397605	0.314183	0.00877321	0.675864	intergenic
LINE:L2:L2_6_44995496_44995951	6	44995496	44995951	0.314132	0.0104676	0.686563	gene body:SUPT3H
LINE:L1:HAL1_2_141144284_141145021	2	141144284	141145021	0.313986	0.000143657	0.285655	gene body:LRP1B
LINE:L1:L1MA8_21_20304693_20305660	21	20304693	20305660	0.313777	0.00311685	0.597324	intergenic
LINE:L2:L2a_3_152591761_152592360	3	152591761	152592360	0.313676	0.0113144	0.693643	gene body:MED12L
LINE:L2:L2a_7_18135844_18136497	7	18135844	18136497	0.313604	0.00104662	0.523124	intergenic
LINE:L1:L1M4_19_12573458_12573994	19	12573458	12573994	0.313556	0.000876453	0.506864	gene body:ZNF490
LINE:L1:L1MB3_12_119792677_119793465	12	119792677	119793465	0.313456	0.0025374	0.583405	gene body:SPPL3
LINE:L1:L1M5_16_85278002_85278985	16	85278002	85278985	0.313401	0.00238178	0.582331	intergenic
LINE:L1:L1MA10_3_88919494_88919765	3	88919494	88919765	0.312776	0.00202243	0.565098	intergenic
LINE:L1:L1M5_16_85205201_85205452	16	85205201	85205452	0.312729	0.00192236	0.560692	intergenic
LINE:L1:L1ME3E_7_71087990_71088971	7	71087990	71088971	0.312685	0.00117579	0.524472	gene body:CALN1
LINE:L1:L1PREC2_2_5717006_5717966	2	5717006	5717966	0.312646	0.00255331	0.583405	intergenic
LINE:L1:L1MEg_7_16362727_16363213	7	16362727	16363213	0.312572	0.00246658	0.583405	gene body:ISPD
LINE:L2:L2a_8_41695303_41695650	8	41695303	41695650	0.3125	0.000636933	0.462915	gene body:ANK1
LINE:L1:L1M4_9_126935126_126935728	9	126935126	126935728	0.311985	8.96818e-06	0.123286	gene body:SCAI
LINE:L1:L1MB3_19_58998188_58998647	19	58998188	58998647	0.311864	0.000201621	0.316805	gene body:NLRP12
LINE:L2:L2a_6_8509048_8509842	6	8509048	8509842	0.311195	0.000167297	0.301777	intergenic
LINE:L1:L1PA5_12_129028019_129028291	12	129028019	129028291	0.311071	0.000706712	0.471706	intergenic
LINE:L1:L1ME3A_3_30375202_30375865	3	30375202	30375865	0.310755	0.0161016	0.727875	intergenic
LINE:L2:L2_11_104796230_104796895	11	104796230	104796895	0.31049	0.00120586	0.524472	intergenic
LINE:L1:L1MA4_3_31454204_31454724	3	31454204	31454724	0.310435	0.000214495	0.326025	intergenic
LINE:L1:L1MC4a_2_212307292_212308070	2	212307292	212308070	0.310302	0.0227082	0.752421	gene body:ERBB4
LINE:L2:L2a_2_207117357_207118052	2	207117357	207118052	0.310271	0.0176395	0.731151	gene body:ADAM23
LINE:L1:L1MA4A_13_59076653_59077408	13	59076653	59077408	0.310262	0.00226271	0.575333	intergenic
LINE:L1:L1PA16_2_117062322_117063906	2	117062322	117063906	0.310093	4.8672e-05	0.243623	intergenic
LINE:L1:L1M5_9_195091_195671	9	195091	195671	0.310065	0.000944184	0.51434	intergenic
LINE:L1:L1MC5_12_52746836_52747419	12	52746836	52747419	0.309949	0.0170029	0.728367	gene body:FLJ12825
LINE:L2:L2a_4_29553746_29554744	4	29553746	29554744	0.309853	0.000472512	0.42267	intergenic
LINE:L2:L2a_1_84724228_84725398	1	84724228	84725398	0.309693	0.00902502	0.675864	gene body:RPF1
LINE:L2:L2c_9_126537284_126537564	9	126537284	126537564	0.309189	0.000186002	0.306812	gene body:NR6A1
LINE:L1:L1MD3_14_89649548_89650137	14	89649548	89650137	0.309162	0.00482418	0.62443	gene body:KCNK13
LINE:L1:L1MA6_1_245694781_245695177	1	245694781	245695177	0.30904	0.00105605	0.52376	intergenic
LINE:L1:L1MA9_2_225153884_225154458	2	225153884	225154458	0.309034	0.00314665	0.597324	gene body:CUL3
LINE:L1:L1ME3F_11_61456723_61457163	11	61456723	61457163	0.308952	0.00263438	0.584885	intergenic
LINE:L1:L1MD_6_32877579_32877966	6	32877579	32877966	0.308819	0.00937594	0.67966	intergenic
LINE:L1:L1M5_12_48702835_48703386	12	48702835	48703386	0.308692	0.000938938	0.51434	gene body:RACGAP1
LINE:L2:L2a_23_121589088_121589768	23	121589088	121589768	0.308621	0.0010992	0.524461	intergenic
LINE:L1:L1MEg_7_11974963_11975455	7	11974963	11975455	0.308257	0.0158373	0.726778	intergenic
LINE:L2:L2c_23_13716251_13717531	23	13716251	13717531	0.308231	0.000122544	0.283861	gene body:GPM6B
LINE:L1:L1MC_20_2598075_2598790	20	2598075	2598790	0.308027	0.000159905	0.301777	intergenic
LINE:L1:L1MB3_5_68617617_68618142	5	68617617	68618142	0.307979	0.00991356	0.685246	gene body:CCDC125
LINE:L1:L1M5_2_108776288_108776888	2	108776288	108776888	0.307973	0.00131982	0.526459	gene body:CCDC138
LINE:L1:L1ME3A_8_130106361_130107760	8	130106361	130107760	0.307899	0.000120878	0.283861	intergenic
LINE:L2:L2b_1_22199599_22200317	1	22199599	22200317	0.307535	0.0122813	0.70124	intergenic
LINE:L1:L1M5_5_1770400_1770954	5	1770400	1770954	0.307395	0.00163418	0.550738	intergenic
LINE:L2:L2a_23_54090743_54091386	23	54090743	54091386	0.307249	0.00136246	0.530021	intergenic
LINE:L1:L1MD_5_163796871_163797844	5	163796871	163797844	0.307214	0.00646247	0.650837	intergenic
LINE:L2:L2a_21_15333084_15333371	21	15333084	15333371	0.307212	0.0295554	0.772561	gene body:NRIP1
LINE:L1:L1MC4_1_21584870_21585542	1	21584870	21585542	0.307148	0.00419439	0.615643	intergenic
LINE:L1:L1ME4a_2_32608725_32609211	2	32608725	32609211	0.30706	0.00620819	0.642374	gene body:BIRC6
LINE:L1:L1MC4_1_14084451_14085804	1	14084451	14085804	0.307006	0.00234161	0.580543	intergenic
LINE:L1:L1M5_2_125042744_125043328	2	125042744	125043328	0.306819	0.00705222	0.661399	gene body:CNTNAP5
LINE:L2:L2b_14_98162693_98163247	14	98162693	98163247	0.306723	0.000176502	0.305103	intergenic
LINE:L1:L1PB1_13_66660922_66661408	13	66660922	66661408	0.306703	0.00384219	0.607658	gene body:PCDH9
LINE:L1:L1ME3A_2_192001713_192002890	2	192001713	192002890	0.306644	0.00185157	0.559185	intergenic
LINE:L1:L1MA7_3_198823801_198824471	3	198823801	198824471	0.306566	0.000427742	0.416708	intergenic
LINE:L1:L1MEe_1_226433504_226434927	1	226433504	226434927	0.306004	0.000544433	0.439629	gene body:C1orf69
LINE:L2:L2a_4_57197801_57198481	4	57197801	57198481	0.30578	0.00090185	0.508758	intergenic
LINE:L2:L2a_2_99139056_99139573	2	99139056	99139573	0.305692	0.00160358	0.550738	gene body:LIPT1
LINE:L1:L1MDa_13_108489249_108491906	13	108489249	108491906	0.305689	4.72384e-05	0.241179	gene body:MYO16
LINE:L1:L1ME2z_10_18615072_18615629	10	18615072	18615629	0.305689	0.000308959	0.37064	gene body:CACNB2
LINE:L1:L1PB1_4_139456727_139457161	4	139456727	139457161	0.305655	2.09989e-05	0.184735	intergenic
LINE:L1:L1MC4_8_136071806_136072740	8	136071806	136072740	0.305645	0.00681959	0.658382	intergenic
LINE:L1:HAL1_2_39410188_39411287	2	39410188	39411287	0.305562	4.92288e-06	0.0952784	gene body:MAP4K3
LINE:L1:L1ME4a_12_94332200_94332730	12	94332200	94332730	0.305372	0.00163019	0.550738	intergenic
LINE:L1:L1MA8_5_107001849_107002574	5	107001849	107002574	0.30527	0.0175983	0.731019	gene body:EFNA5
LINE:L1:L1MEd_12_44509880_44510670	12	44509880	44510670	0.305084	0.00183352	0.559185	gene body:ARID2
LINE:L2:L2c_8_141942556_141943098	8	141942556	141943098	0.305037	0.00100066	0.522398	gene body:PTK2
LINE:L1:L1MB3_16_20340536_20341435	16	20340536	20341435	0.304794	0.00395077	0.609568	gene body:ACSM5
LINE:L1:L1ME4a_8_59253451_59254278	8	59253451	59254278	0.304518	0.000785513	0.490131	intergenic
LINE:L1:L1PB1_3_106420551_106421179	3	106420551	106421179	0.304397	0.000794806	0.49032	intergenic
LINE:L1:L1MA4A_4_100357035_100357927	4	100357035	100357927	0.304397	0.01434	0.717697	gene body:ADH6
LINE:L1:L1M5_18_68946303_68946926	18	68946303	68946926	0.304196	0.0270469	0.764558	intergenic
LINE:L1:L1MA5_2_142878421_142879023	2	142878421	142879023	0.304187	2.52485e-05	0.185723	intergenic
LINE:L2:L2a_7_14063476_14063865	7	14063476	14063865	0.30398	0.0150808	0.72045	intergenic
LINE:L1:L1MA9_4_129617202_129618083	4	129617202	129618083	0.303948	0.00167508	0.550738	intergenic
LINE:L1:L1PB3_16_74764145_74764951	16	74764145	74764951	0.30363	0.00068562	0.471706	intergenic
LINE:RTE:L4_3_29971406_29972499	3	29971406	29972499	0.303567	0.00464261	0.623692	gene body:RBMS3
LINE:L1:HAL1_18_9376555_9377100	18	9376555	9377100	0.303405	0.00977337	0.682544	gene body:TWSG1
LINE:L1:L1MC4a_6_29005029_29005809	6	29005029	29005809	0.303289	0.0238706	0.755384	intergenic
LINE:L1:L1ME4a_8_55355705_55356282	8	55355705	55356282	0.302895	0.00602101	0.640556	intergenic
LINE:L1:L1MA8_11_29098887_29099528	11	29098887	29099528	0.302795	0.000299182	0.366421	intergenic
LINE:L1:L1MEc_4_157289863_157291138	4	157289863	157291138	0.302795	0.00344076	0.602462	intergenic
LINE:L1:L1ME1_14_91369521_91369965	14	91369521	91369965	0.30242	0.00698038	0.660087	gene body:TC2N
LINE:L2:L2_5_157227837_157228595	5	157227837	157228595	0.302352	0.000200311	0.316805	intergenic
LINE:L1:L1MC4a_20_48168929_48169559	20	48168929	48169559	0.302339	0.0169415	0.728367	gene body:TMEM189-UBE2V1
LINE:L1:L1ME2z_7_43647057_43647679	7	43647057	43647679	0.302323	0.00153522	0.545694	gene body:C7orf44
LINE:L1:L1M1_14_39995091_39995622	14	39995091	39995622	0.302188	0.00279298	0.590909	intergenic
LINE:L1:HAL1_5_136941354_136941792	5	136941354	136941792	0.302175	0.0071573	0.661905	intergenic
LINE:L1:L1MB1_11_120717195_120717864	11	120717195	120717864	0.301993	0.00119472	0.524472	intergenic
LINE:L2:L2a_17_59683776_59684805	17	59683776	59684805	0.30198	0.000136831	0.285655	gene body:TEX2
LINE:L1:L1MC_7_137443650_137444437	7	137443650	137444437	0.301974	0.00193558	0.561148	gene body:AKR1D1
LINE:L2:L2a_3_33554308_33555179	3	33554308	33555179	0.301963	0.0360228	0.780768	gene body:CLASP2
LINE:CR1:L3b_2_200304879_200305209	2	200304879	200305209	0.301952	0.0168076	0.728274	intergenic
LINE:L2:L2c_4_19350644_19351342	4	19350644	19351342	0.301855	0.00071575	0.473329	intergenic
LINE:L2:L2c_9_108526605_108527199	9	108526605	108527199	0.301214	0.000597838	0.44732	intergenic
LINE:L1:L1MB3_2_48632738_48633496	2	48632738	48633496	0.301155	0.000787963	0.490131	intergenic
LINE:L1:L1MEd_4_164629426_164629923	4	164629426	164629923	0.301033	0.0443683	0.79389	intergenic
LINE:L1:L1M5_19_45384728_45385654	19	45384728	45385654	0.301013	0.000100554	0.283861	intergenic
LINE:L1:L1PA16_23_29421714_29422455	23	29421714	29422455	0.300662	0.0130002	0.70432	gene body:IL1RAPL1
LINE:L1:L1M5_21_30573074_30573840	21	30573074	30573840	0.300614	0.000353141	0.391304	intergenic
LINE:L1:L1ME2z_4_70354145_70354719	4	70354145	70354719	0.30044	0.00123341	0.524472	intergenic
LINE:CR1:L3_7_3291212_3291821	7	3291212	3291821	0.300382	0.00782197	0.670585	intergenic
LINE:L1:L1MB4_8_54947954_54948733	8	54947954	54948733	0.300369	0.000993928	0.522398	gene body:RGS20
LINE:L2:L2a_6_132586114_132587140	6	132586114	132587140	0.300363	1.35078e-05	0.135224	intergenic
LINE:L1:L1MC4_23_20047384_20047654	23	20047384	20047654	0.300272	0.0396335	0.78813	intergenic
LINE:L1:L1MD1_3_48074148_48074418	3	48074148	48074418	0.300167	0.0129426	0.703264	gene body:MAP4
LINE:L1:L1ME3C_17_59001732_59002528	17	59001732	59002528	0.300088	0.0119024	0.699251	gene body:DCAF7
LINE:L1:L1PB4_9_4809498_4809912	9	4809498	4809912	0.300006	0.00113426	0.524461	gene body:RCL1
LINE:L1:L1ME4a_3_149291720_149292399	3	149291720	149292399	0.299372	0.0131604	0.705076	intergenic
LINE:L1:L1MC4a_17_41294802_41296466	17	41294802	41296466	0.299325	0.00270239	0.590211	gene body:LOC100128977
LINE:L1:L1MA9_6_25170365_25170686	6	25170365	25170686	0.299209	0.000260026	0.361053	intergenic
LINE:L2:L2a_12_85870796_85871219	12	85870796	85871219	0.299199	0.000764631	0.48442	intergenic
LINE:L1:L1MC4a_21_27848569_27849561	21	27848569	27849561	0.299131	0.0229704	0.752788	intergenic
LINE:L1:L1ME4a_12_856071_856368	12	856071	856368	0.299071	0.0478377	0.797415	gene body:WNK1
LINE:L1:L1M5_14_21620900_21621677	14	21620900	21621677	0.299013	0.00424709	0.617948	intergenic
LINE:L1:L1MB3_2_104352638_104353477	2	104352638	104353477	0.298989	0.00312465	0.597324	intergenic
LINE:L1:L1MA9_6_141593340_141593869	6	141593340	141593869	0.298524	0.0104969	0.686563	intergenic
LINE:L1:L1MD_14_49935531_49936182	14	49935531	49936182	0.298231	0.00861031	0.675864	intergenic
LINE:L1:L1M5_2_89062591_89062980	2	89062591	89062980	0.297943	0.0186864	0.736168	intergenic
LINE:L1:L1MA10_2_201174092_201174607	2	201174092	201174607	0.297876	0.00259509	0.583405	gene body:AOX1
LINE:L1:L1M5_1_27485444_27485968	1	27485444	27485968	0.297795	0.00583551	0.637037	gene body:WDTC1
LINE:L1:L1M5_3_3493135_3494064	3	3493135	3494064	0.297249	0.00136987	0.530021	intergenic
LINE:L1:L1M5_7_4850190_4850758	7	4850190	4850758	0.297235	0.00289069	0.593078	gene body:RADIL
LINE:L1:L1ME3_2_233747526_233748338	2	233747526	233748338	0.297086	0.00109105	0.524461	gene body:INPP5D
LINE:L2:L2c_7_147804337_147804795	7	147804337	147804795	0.296978	0.00184734	0.559185	intergenic
LINE:L2:L2b_2_103902074_103903191	2	103902074	103903191	0.296968	0.00112895	0.524461	intergenic
LINE:L1:L1M4_7_45357816_45358965	7	45357816	45358965	0.29691	0.00274126	0.590909	intergenic
LINE:L1:L1ME2z_1_64943135_64943793	1	64943135	64943793	0.296777	0.00675063	0.655231	intergenic
LINE:L2:L2_11_124156680_124157142	11	124156680	124157142	0.296763	0.00323499	0.59833	gene body:C11orf61
LINE:L2:L2c_2_215660519_215661342	2	215660519	215661342	0.296745	0.00482967	0.62443	gene body:ABCA12
LINE:L1:HAL1_5_37354103_37354855	5	37354103	37354855	0.29666	0.0216371	0.748372	gene body:NUP155
LINE:L1:L1M1_3_146797315_146798443	3	146797315	146798443	0.296557	0.0104951	0.686563	intergenic
LINE:L2:L2a_4_182711527_182711930	4	182711527	182711930	0.296434	0.00471398	0.623692	intergenic
LINE:L1:L1MB4_8_64005150_64005817	8	64005150	64005817	0.296262	0.0128667	0.703264	gene body:NKAIN3
LINE:L2:L2c_10_119227716_119228277	10	119227716	119228277	0.296193	0.00399642	0.609568	intergenic
LINE:L1:L1ME4a_15_81309540_81310442	15	81309540	81310442	0.296165	0.00126898	0.524472	intergenic
LINE:L1:L1M5_7_53357432_53358222	7	53357432	53358222	0.295999	0.000864369	0.503891	intergenic
LINE:L2:L2c_7_20966093_20966574	7	20966093	20966574	0.295963	0.0071261	0.661861	intergenic
LINE:L1:L1ME3E_14_56146441_56147136	14	56146441	56147136	0.295903	0.0412233	0.789726	gene body:C14orf101
LINE:L1:L1MEf_6_156772938_156773415	6	156772938	156773415	0.295732	0.0216161	0.7483	intergenic
LINE:L2:L2a_13_58386144_58387277	13	58386144	58387277	0.295615	9.65746e-05	0.283861	intergenic
LINE:L1:L1M2_1_244936690_244936861	1	244936690	244936861	0.295252	0.000276967	0.36638	intergenic
LINE:L1:L1ME4a_11_30530546_30530869	11	30530546	30530869	0.295196	0.0250765	0.760172	gene body:MPPED2
LINE:L1:L1M5_15_83081840_83082667	15	83081840	83082667	0.295037	0.024643	0.758573	intergenic
LINE:L1:L1MC5_20_56781546_56782242	20	56781546	56782242	0.294839	0.000404932	0.406772	intergenic
LINE:L1:L1ME3C_12_111291868_111292841	12	111291868	111292841	0.294796	4.17809e-06	0.0933042	gene body:C12orf51
LINE:L1:L1MC4_2_64467427_64468087	2	64467427	64468087	0.294795	4.73531e-05	0.241179	intergenic
LINE:L1:HAL1_9_137888333_137889360	9	137888333	137889360	0.294065	0.000935122	0.51434	gene body:CAMSAP1
LINE:L1:L1MB1_1_165115821_165116818	1	165115821	165116818	0.293946	0.000123064	0.283861	intergenic
LINE:L2:L2a_4_40444997_40445424	4	40444997	40445424	0.293723	0.000284008	0.36638	intergenic
LINE:L1:L1MC4_14_67935655_67936390	14	67935655	67936390	0.293554	0.0301951	0.772561	gene body:RAD51L1
LINE:CR1:L3_15_93245283_93246116	15	93245283	93246116	0.293236	0.00114569	0.524472	intergenic
LINE:CR1:L3_4_12974638_12975222	4	12974638	12975222	0.2931	1.59066e-05	0.148964	intergenic
LINE:L2:L2_3_107158873_107159566	3	107158873	107159566	0.2931	0.000264621	0.362372	intergenic
LINE:L1:L1MB2_20_47053969_47054407	20	47053969	47054407	0.293035	0.0102528	0.685379	gene body:ARFGEF2
LINE:L2:L2a_12_115832180_115832938	12	115832180	115832938	0.292956	0.00384598	0.607658	promoter:FBXW8
LINE:L1:L1MB3_9_295788_296061	9	295788	296061	0.292915	0.00494357	0.626444	gene body:DOCK8
LINE:L1:L1MA9_6_69267989_69268484	6	69267989	69268484	0.292861	0.000947055	0.514548	intergenic
LINE:L1:L1MD3_8_122547141_122548430	8	122547141	122548430	0.292838	0.00537473	0.632104	intergenic
LINE:CR1:L3_12_27564342_27564858	12	27564342	27564858	0.292298	0.00103479	0.523124	intergenic
LINE:L1:L1MB7_9_116386183_116386934	9	116386183	116386934	0.292253	0.00360152	0.602462	intergenic
LINE:L2:L2b_9_13036143_13037126	9	13036143	13037126	0.292223	0.000253349	0.358783	intergenic
LINE:L1:L1ME3C_16_20831413_20832089	16	20831413	20832089	0.29181	0.0098633	0.683961	gene body:LYRM1
LINE:L1:L1M5_2_73844537_73844869	2	73844537	73844869	0.291772	0.037356	0.78333	gene body:DUSP11
LINE:L1:L1MC5_21_37309728_37310254	21	37309728	37310254	0.291728	0.0182563	0.735057	gene body:DSCR6
LINE:L1:L1M5_23_150706949_150707574	23	150706949	150707574	0.291547	0.0161592	0.727875	intergenic
LINE:L2:L2c_1_52577854_52578102	1	52577854	52578102	0.291497	0.00179061	0.558099	gene body:ZFYVE9
LINE:L2:L2b_6_35033835_35034742	6	35033835	35034742	0.291203	0.000505275	0.432812	gene body:ANKS1A
LINE:L1:L1MB4_17_78374941_78376011	17	78374941	78376011	0.291149	0.0075398	0.665792	gene body:TBCD
LINE:L1:L1ME1_5_164363807_164364697	5	164363807	164364697	0.29104	0.00399426	0.609568	intergenic
LINE:L2:L2a_1_115219016_115219781	1	115219016	115219781	0.290623	0.0344164	0.77764	gene body:SYCP1
LINE:L1:L1MEd_1_63003438_63005022	1	63003438	63005022	0.290608	1.07994e-05	0.124414	intergenic
LINE:CR1:L3_1_87015298_87015973	1	87015298	87015973	0.290378	0.00650673	0.652412	intergenic
LINE:L2:L2b_6_131502503_131502867	6	131502503	131502867	0.290279	0.0013229	0.526459	intergenic
LINE:L1:L1ME1_2_137694200_137695529	2	137694200	137695529	0.290267	0.000893989	0.506908	gene body:THSD7B
LINE:L1:L1MB7_17_74562986_74563816	17	74562986	74563816	0.290251	0.000627058	0.460869	intergenic
LINE:L1:L1ME2z_4_150507313_150507471	4	150507313	150507471	0.290243	0.000588357	0.443383	intergenic
LINE:L1:L1M2_6_38406328_38406944	6	38406328	38406944	0.29008	0.0196415	0.739735	gene body:BTBD9
LINE:L2:L2b_11_34643829_34644362	11	34643829	34644362	0.290019	0.00138805	0.530458	intergenic
LINE:L1:L1M7_6_4235923_4236604	6	4235923	4236604	0.289951	0.00694416	0.659874	intergenic
LINE:L1:L1MC4a_7_7783093_7783725	7	7783093	7783725	0.289877	0.0032105	0.59833	gene body:LOC729852
LINE:L1:L1MB7_2_56677918_56678846	2	56677918	56678846	0.289738	0.00317887	0.597324	intergenic
LINE:L2:L2a_1_39656141_39656827	1	39656141	39656827	0.289697	0.0270985	0.764558	gene body:MACF1
LINE:L1:L1MA9_18_61764147_61764484	18	61764147	61764484	0.289507	0.0089103	0.675864	intergenic
LINE:L1:L1MB3_7_137978258_137979219	7	137978258	137979219	0.289439	0.00126511	0.524472	gene body:SVOPL
LINE:L2:L2c_1_191359450_191359841	1	191359450	191359841	0.28934	0.00697276	0.659874	gene body:CDC73
LINE:L2:L2c_13_39172750_39173903	13	39172750	39173903	0.288871	0.000268077	0.363674	gene body:COG6
LINE:L1:L1M5_3_126640447_126641337	3	126640447	126641337	0.288845	0.00968839	0.681933	intergenic
LINE:L1:L1MB3_12_93281233_93282190	12	93281233	93282190	0.288775	0.000300393	0.366421	gene body:CCDC41
LINE:L1:L1MEe_5_28660312_28660903	5	28660312	28660903	0.288746	0.0304229	0.772561	intergenic
LINE:L1:L1PA16_1_186208298_186208856	1	186208298	186208856	0.288554	0.00293209	0.594065	intergenic
LINE:L1:L1MC5_6_131404138_131404983	6	131404138	131404983	0.288528	0.00017452	0.305103	gene body:EPB41L2
LINE:L1:L1ME4a_1_33481699_33482153	1	33481699	33482153	0.288503	0.00784431	0.670585	intergenic
LINE:L1:L1ME1_6_103174400_103175225	6	103174400	103175225	0.288445	0.00558141	0.635174	intergenic
LINE:L2:L2a_8_80292704_80293667	8	80292704	80293667	0.288378	0.00265582	0.586327	intergenic
LINE:L2:L2c_12_97141001_97141470	12	97141001	97141470	0.288258	0.0010177	0.522926	intergenic
LINE:L1:L1MA9_19_42212577_42213366	19	42212577	42213366	0.288258	0.00564986	0.635501	intergenic
LINE:L2:L2c_1_171486179_171486570	1	171486179	171486570	0.288191	0.0167407	0.728188	intergenic
LINE:L1:L1MCb_9_6644686_6645150	9	6644686	6645150	0.288166	0.0173251	0.730146	intergenic
LINE:L1:L1PA16_1_114262993_114264050	1	114262993	114264050	0.288134	0.000537962	0.439629	intergenic
LINE:L1:L1M4_9_81257776_81258169	9	81257776	81258169	0.288094	0.00570745	0.63579	intergenic
LINE:L1:L1MB7_10_116405680_116406837	10	116405680	116406837	0.287901	0.000548245	0.439983	gene body:ABLIM1
LINE:L1:L1MA9_9_122280450_122281106	9	122280450	122281106	0.287785	0.0147131	0.719375	gene body:CDK5RAP2
LINE:L2:L2a_1_9887847_9888549	1	9887847	9888549	0.287621	1.80791e-05	0.164018	gene body:CTNNBIP1
LINE:L2:L2c_20_33121734_33122238	20	33121734	33122238	0.287358	0.00210427	0.567813	gene body:TRPC4AP
LINE:L1:HAL1-3A_ME_20_54772127_54772596	20	54772127	54772596	0.287341	0.0159617	0.727875	intergenic
LINE:L2:L2b_12_24511409_24511946	12	24511409	24511946	0.287036	0.000400367	0.406405	gene body:SOX5
LINE:L1:L1MC4a_11_36522654_36523797	11	36522654	36523797	0.28702	0.000130044	0.283861	intergenic
LINE:L1:HAL1_7_110029730_110030302	7	110029730	110030302	0.287016	0.006122	0.641527	intergenic
LINE:L2:L2a_5_85557163_85558666	5	85557163	85558666	0.286965	0.00158591	0.549123	intergenic
LINE:CR1:L3_12_118645773_118646763	12	118645773	118646763	0.286886	0.00035199	0.391304	gene body:CIT
LINE:L1:L1MB8_8_122031821_122032386	8	122031821	122032386	0.286885	0.0302394	0.772561	intergenic
LINE:L1:L1MC4a_11_27655300_27655587	11	27655300	27655587	0.286869	0.0163379	0.727875	gene body:BDNF
LINE:L2:L2_8_14184067_14185151	8	14184067	14185151	0.286797	0.0015305	0.545694	gene body:SGCZ
LINE:L1:L1ME3C_10_118217133_118217799	10	118217133	118217799	0.286632	0.0221668	0.750257	gene body:PNLIPRP3
LINE:L1:L1MD2_17_6939965_6940995	17	6939965	6940995	0.28654	0.000995031	0.522398	intergenic
LINE:L2:L2a_8_12934644_12935003	8	12934644	12935003	0.286531	0.000424823	0.415258	intergenic
LINE:L1:L1PA8_1_181936190_181936863	1	181936190	181936863	0.286508	0.00304302	0.596073	gene body:RGL1
LINE:L2:L2b_3_194650040_194650818	3	194650040	194650818	0.286469	0.024545	0.758002	gene body:ATP13A4
LINE:L1:L1MC4_15_98671789_98672183	15	98671789	98672183	0.28629	0.0106848	0.686563	gene body:ADAMTS17
LINE:L1:L1PB_16_59152469_59153059	16	59152469	59153059	0.286043	0.0108225	0.687812	intergenic
LINE:L1:L1M5_20_43612769_43613945	20	43612769	43613945	0.285817	0.00236022	0.580801	intergenic
LINE:L1:L1MC4_19_42772632_42773515	19	42772632	42773515	0.285715	0.00131473	0.526459	gene body:ZNF571
LINE:L1:L1MB3_5_131068392_131069869	5	131068392	131069869	0.285715	0.00199916	0.563661	gene body:FNIP1
LINE:L1:L1ME1_16_26805591_26806663	16	26805591	26806663	0.285657	0.00360871	0.602649	intergenic
LINE:L1:L1P4_3_172675373_172676666	3	172675373	172676666	0.285503	0.000516578	0.432901	intergenic
LINE:L2:L2c_2_64231638_64232626	2	64231638	64232626	0.285496	0.00861751	0.675864	intergenic
LINE:L1:L1MC4a_1_14920683_14921324	1	14920683	14921324	0.285428	0.0412661	0.789726	gene body:KAZ
LINE:L1:HAL1_10_100329655_100330366	10	100329655	100330366	0.285393	0.000914395	0.512968	gene body:HPSE2
LINE:L2:L2c_8_129414611_129415203	8	129414611	129415203	0.285383	0.00349396	0.602462	intergenic
LINE:L2:L2a_4_101796345_101797264	4	101796345	101797264	0.285274	0.000192667	0.314235	intergenic
LINE:L1:L1MEg2_1_98043702_98044430	1	98043702	98044430	0.285193	0.00263097	0.584885	gene body:DPYD
LINE:L2:L2b_8_71733409_71734173	8	71733409	71734173	0.284987	0.00422505	0.617137	gene body:LACTB2
LINE:L2:L2a_6_158986608_158987142	6	158986608	158987142	0.284858	0.026804	0.764087	intergenic
LINE:L2:L2c_7_103090483_103091046	7	103090483	103091046	0.284635	0.000585948	0.44299	gene body:RELN
LINE:L1:L1ME4a_2_149150500_149150970	2	149150500	149150970	0.284589	0.00771323	0.667804	gene body:EPC2
LINE:L1:HAL1_2_20619315_20620525	2	20619315	20620525	0.284579	0.00103873	0.523124	intergenic
LINE:L1:L1ME4a_12_40441495_40442052	12	40441495	40442052	0.284565	0.00662049	0.655231	intergenic
LINE:L1:L1M5_2_134471079_134471552	2	134471079	134471552	0.284542	0.0283314	0.768862	intergenic
LINE:L1:L1M4_2_112360893_112361932	2	112360893	112361932	0.284455	0.000469266	0.42267	intergenic
LINE:L1:L1M5_1_12000492_12000921	1	12000492	12000921	0.284289	0.00257904	0.583405	intergenic
LINE:L1:L1ME3F_8_123593299_123593991	8	123593299	123593991	0.28424	0.0221454	0.750257	intergenic
LINE:L1:L1ME3_3_36659590_36660742	3	36659590	36660742	0.28419	0.0170374	0.728367	intergenic
LINE:L1:L1ME2z_8_73431741_73432285	8	73431741	73432285	0.284171	0.0226569	0.752421	intergenic
LINE:RTE:L4_2_101904080_101904798	2	101904080	101904798	0.284132	0.000444249	0.421808	intergenic
LINE:L1:L1MC4a_6_46736918_46737217	6	46736918	46737217	0.284124	0.00913766	0.67715	gene body:SLC25A27
LINE:L2:L2a_15_21654758_21655400	15	21654758	21655400	0.284001	0.00393404	0.609568	intergenic
LINE:L2:L2_11_31511810_31512481	11	31511810	31512481	0.283908	0.00540586	0.632104	gene body:ELP4
LINE:L1:L1M5_3_58209001_58210097	3	58209001	58210097	0.283878	0.00295529	0.595509	gene body:ABHD6
LINE:L2:L2a_11_106423854_106424787	11	106423854	106424787	0.283863	0.00306678	0.596073	intergenic
LINE:L2:L2c_1_173134569_173135187	1	173134569	173135187	0.283799	0.00293139	0.594065	gene body:RABGAP1L
LINE:L1:L1MA4A_1_189692966_189693570	1	189692966	189693570	0.283556	0.000796541	0.49032	intergenic
LINE:L1:L1ME4a_23_18877601_18877884	23	18877601	18877884	0.283488	0.0114775	0.694357	gene body:PHKA2
LINE:L1:L1M3_4_174798490_174799267	4	174798490	174799267	0.283476	0.012817	0.703264	intergenic
LINE:L1:L1ME3F_17_59450518_59451086	17	59450518	59451086	0.283178	0.0117219	0.696056	gene body:ICAM2
LINE:L1:L1M5_5_4131110_4131848	5	4131110	4131848	0.28309	0.00275264	0.590909	intergenic
LINE:L1:L1M5_1_120060974_120061740	1	120060974	120061740	0.283045	0.000733453	0.475292	gene body:PHGDH
LINE:L1:L1PA14_8_117079049_117079548	8	117079049	117079548	0.28293	0.000654202	0.465499	intergenic
LINE:L2:L2_1_44672437_44673066	1	44672437	44673066	0.282866	0.0331679	0.776594	gene body:RNF220
LINE:L2:L2b_4_82753801_82754515	4	82753801	82754515	0.282599	0.000214373	0.326025	intergenic
LINE:L1:L1M5_1_160356390_160356780	1	160356390	160356780	0.282419	0.00131492	0.526459	gene body:NOS1AP
LINE:L2:L2a_3_139632792_139633491	3	139632792	139633491	0.282383	0.0151425	0.72045	intergenic
LINE:L1:L1ME4a_1_116682946_116683763	1	116682946	116683763	0.282336	0.000111984	0.283861	intergenic
LINE:L2:L2a_6_77941938_77942680	6	77941938	77942680	0.282246	0.00281478	0.590909	intergenic
LINE:RTE:L4_2_122837349_122837795	2	122837349	122837795	0.282235	0.00072038	0.473646	intergenic
LINE:L1:L1M4b_17_78371845_78372513	17	78371845	78372513	0.282152	0.0045109	0.623692	gene body:TBCD
LINE:L2:L2a_17_46774066_46774532	17	46774066	46774532	0.281962	0.0329457	0.774637	intergenic
LINE:L1:L1MB3_6_1468096_1468572	6	1468096	1468572	0.281958	0.0152896	0.72077	intergenic
LINE:L1:L1MA7_9_109178920_109179941	9	109178920	109179941	0.281779	0.0014603	0.539549	intergenic
LINE:L2:L2a_23_138816821_138817847	23	138816821	138817847	0.281764	0.00892214	0.675864	intergenic
LINE:L1:L1MC4a_7_33396995_33397866	7	33396995	33397866	0.281732	0.0044087	0.622985	gene body:BBS9
LINE:L1:L1M3_12_56009824_56011152	12	56009824	56011152	0.281674	0.000382342	0.404526	intergenic
LINE:L1:L1M6_4_139724751_139725823	4	139724751	139725823	0.281615	0.000638108	0.462915	intergenic
LINE:L1:L1ME3B_4_68643560_68644555	4	68643560	68644555	0.281455	0.0030572	0.596073	gene body:TMPRSS11F
LINE:L1:L1M2_11_48518587_48519172	11	48518587	48519172	0.281393	0.00582601	0.637037	intergenic
LINE:L2:L2b_11_94473123_94473901	11	94473123	94473901	0.281374	0.00149582	0.544864	gene body:ENDOD1
LINE:L1:L1MB8_3_157788561_157789456	3	157788561	157789456	0.281253	0.0043042	0.61921	intergenic
LINE:L2:L2c_5_144126387_144126770	5	144126387	144126770	0.281232	0.00145561	0.539549	intergenic
LINE:L1:L1PB1_12_68902112_68902438	12	68902112	68902438	0.281049	0.000164244	0.301777	intergenic
LINE:L1:L1PB2_1_200746848_200747529	1	200746848	200747529	0.281048	0.0114602	0.694357	gene body:PPP1R12B
LINE:L2:L2c_1_50279190_50279738	1	50279190	50279738	0.281022	0.000110993	0.283861	intergenic
LINE:L1:L1MC5_10_18295569_18296458	10	18295569	18296458	0.280842	0.00597659	0.640122	gene body:SLC39A12
LINE:L1:L1ME2_1_51056439_51057600	1	51056439	51057600	0.280751	0.00370773	0.605174	gene body:FAF1
LINE:L1:L1M3de_4_144125268_144126543	4	144125268	144126543	0.280704	4.65034e-05	0.241179	intergenic
LINE:L1:L1M4_22_48874584_48876490	22	48874584	48876490	0.280606	0.00306313	0.596073	gene body:MOV10L1
LINE:L1:L1MC4a_2_100883501_100884241	2	100883501	100884241	0.280456	0.00259384	0.583405	gene body:NPAS2
LINE:L1:L1MC4a_5_14929629_14929865	5	14929629	14929865	0.280447	0.010528	0.686563	intergenic
LINE:L2:L2b_12_66554278_66554974	12	66554278	66554974	0.280438	0.0008625	0.503891	intergenic
LINE:L2:L2b_2_21794289_21794588	2	21794289	21794588	0.280417	0.00562887	0.635268	intergenic
LINE:CR1:L3_1_60141488_60142711	1	60141488	60142711	0.280398	0.00191716	0.560692	gene body:CYP2J2
LINE:L2:L2c_2_39134447_39134959	2	39134447	39134959	0.280372	0.00705018	0.661399	gene body:SOS1
LINE:L2:L2a_11_11228200_11228619	11	11228200	11228619	0.280355	0.00126378	0.524472	intergenic
LINE:L1:L1MC4_8_50631304_50631663	8	50631304	50631663	0.280342	0.00161483	0.550738	intergenic
LINE:L1:L1ME3_13_35713402_35714537	13	35713402	35714537	0.280293	0.00385882	0.607658	gene body:C13orf38
LINE:L1:L1ME3E_20_33108137_33108576	20	33108137	33108576	0.280181	0.0339707	0.77764	gene body:TRPC4AP
LINE:L1:L1MC4a_9_70677443_70678280	9	70677443	70678280	0.279678	0.00221726	0.575333	gene body:PIP5K1B
LINE:L1:L1PA15_13_46903009_46903651	13	46903009	46903651	0.279597	0.00487824	0.626367	intergenic
LINE:L1:L1MC2_10_117692707_117693749	10	117692707	117693749	0.279582	0.00267459	0.588123	gene body:ATRNL1
LINE:L1:L1MC4_1_243460301_243461963	1	243460301	243461963	0.279563	0.000533754	0.439629	gene body:KIF26B
LINE:L1:L1ME3A_1_118722982_118723863	1	118722982	118723863	0.279544	0.0450605	0.794616	intergenic
LINE:L1:L1MA5A_2_218618712_218619487	2	218618712	218619487	0.279468	0.00359737	0.602462	gene body:RUFY4
LINE:L1:L1ME4a_20_21397880_21398301	20	21397880	21398301	0.279411	0.000511083	0.432812	intergenic
LINE:L1:HAL1_6_110311695_110312158	6	110311695	110312158	0.279325	0.00238073	0.582331	intergenic
LINE:L1:L1MEc_9_94730522_94732173	9	94730522	94732173	0.279245	0.00326302	0.599523	intergenic
LINE:L1:L1MA10_2_103514334_103514851	2	103514334	103514851	0.279222	0.03612	0.780768	intergenic
LINE:L2:L2c_1_74598068_74599243	1	74598068	74599243	0.279198	1.42284e-05	0.137689	gene body:TNNI3K
LINE:L2:L2a_1_153235030_153235515	1	153235030	153235515	0.279131	0.00233908	0.580543	intergenic
LINE:L1:L1ME4a_1_177877004_177877641	1	177877004	177877641	0.279089	0.00230209	0.579222	gene body:TDRD5
LINE:CR1:L3_2_75756821_75757973	2	75756821	75757973	0.279008	5.03887e-05	0.247459	gene body:C2orf3
LINE:L1:L1MCa_2_52933963_52934601	2	52933963	52934601	0.278789	0.00231042	0.579727	intergenic
LINE:L1:L1M_11_72692017_72692409	11	72692017	72692409	0.278719	0.0062103	0.642374	intergenic
LINE:L2:L2c_13_61307604_61308914	13	61307604	61308914	0.278616	0.00366892	0.604311	intergenic
LINE:L2:L2b_2_88264976_88265640	2	88264976	88265640	0.278574	0.00916343	0.67715	gene body:THNSL2
LINE:CR1:L3_13_47376105_47376942	13	47376105	47376942	0.278304	0.00551273	0.633175	intergenic
LINE:L1:HAL1-2a_MD_10_10348177_10348705	10	10348177	10348705	0.278194	0.00604923	0.640556	intergenic
LINE:L1:HAL1_15_96190049_96191173	15	96190049	96191173	0.278058	0.00225407	0.575333	gene body:LOC91948
LINE:L1:L1ME4a_1_213703565_213704034	1	213703565	213704034	0.277945	0.0044184	0.623019	intergenic
LINE:L2:L2a_24_17103929_17104544	24	17103929	17104544	0.277904	0.0148194	0.719442	intergenic
LINE:CR1:X7A_LINE_19_13721425_13721785	19	13721425	13721785	0.277891	0.00597731	0.640122	gene body:CCDC130
LINE:L1:L1M5_11_10931562_10932709	11	10931562	10932709	0.277827	0.000473275	0.42267	intergenic
LINE:L2:L2b_11_64793213_64793648	11	64793213	64793648	0.277825	0.0410851	0.789726	gene body:POLA2
LINE:L1:L1M3_1_191623347_191624259	1	191623347	191624259	0.277748	0.00434362	0.620881	intergenic
LINE:L2:L2b_17_40856613_40856923	17	40856613	40856923	0.277612	0.0306027	0.772561	gene body:ARHGAP27
LINE:L2:L2b_16_60651695_60652269	16	60651695	60652269	0.277552	0.0459213	0.795165	intergenic
LINE:L2:L2a_1_55655112_55655693	1	55655112	55655693	0.277529	9.41726e-05	0.281851	intergenic
LINE:L2:L2c_5_64896214_64896843	5	64896214	64896843	0.277393	0.00143113	0.536174	gene body:PPWD1
LINE:L2:L2a_3_110396466_110396999	3	110396466	110396999	0.277319	0.00040007	0.406405	intergenic
LINE:L2:L2a_3_30636244_30636755	3	30636244	30636755	0.277258	0.000291527	0.36638	gene body:TGFBR2
LINE:L1:L1MEd_15_99053100_99054337	15	99053100	99054337	0.277178	0.0016455	0.550738	intergenic
LINE:L1:L1MB4_7_32999331_32999994	7	32999331	32999994	0.277114	0.00227584	0.576885	gene body:FKBP9
LINE:L2:L2a_10_105414349_105414820	10	105414349	105414820	0.277087	0.0263227	0.762612	gene body:SH3PXD2A
LINE:L1:L1MA9_14_57765619_57766308	14	57765619	57766308	0.277065	0.0184291	0.736168	gene body:ACTR10
LINE:L1:L1MC4_13_46005119_46006136	13	46005119	46006136	0.276957	0.0325577	0.77442	intergenic
LINE:L2:L2_3_48922720_48923526	3	48922720	48923526	0.27691	0.000392943	0.404526	intergenic
LINE:L2:L2c_1_4484944_4485468	1	4484944	4485468	0.276907	0.000823307	0.492818	intergenic
LINE:L1:L1MEg_3_41189566_41189946	3	41189566	41189946	0.27685	0.0026919	0.589361	intergenic
LINE:L1:HAL1_2_65480734_65481359	2	65480734	65481359	0.276805	0.00260198	0.583405	gene body:SPRED2
LINE:L1:L1MB7_4_150593648_150595577	4	150593648	150595577	0.276666	0.000183406	0.306007	intergenic
LINE:CR1:L3b_8_10613053_10613624	8	10613053	10613624	0.27648	0.0144207	0.717997	intergenic
LINE:L1:L1MC3_8_53654636_53655255	8	53654636	53655255	0.276242	0.00806112	0.671803	intergenic
LINE:L1:L1MA10_5_162087900_162088483	5	162087900	162088483	0.276155	0.0234714	0.754098	intergenic
LINE:L1:L1MDa_4_12924179_12924992	4	12924179	12924992	0.276126	0.000682934	0.471706	intergenic
LINE:L1:L1MB3_6_5241313_5242302	6	5241313	5242302	0.27607	0.00224519	0.575333	gene body:FARS2
LINE:L1:L1ME3B_15_30082491_30083046	15	30082491	30083046	0.275997	0.00764342	0.666392	intergenic
LINE:L1:L1M5_14_35062114_35062705	14	35062114	35062705	0.275918	0.0150114	0.720233	intergenic
LINE:L2:L2c_12_32328741_32329422	12	32328741	32329422	0.275728	0.00400398	0.609568	gene body:BICD1
LINE:L1:L1M6_20_58645688_58646370	20	58645688	58646370	0.275695	0.00634723	0.64662	intergenic
LINE:L2:L2a_9_23298281_23298666	9	23298281	23298666	0.275651	0.0251209	0.760587	intergenic
LINE:L1:L1ME3F_4_76595241_76595810	4	76595241	76595810	0.275587	0.000765893	0.48442	intergenic
LINE:L2:L2a_1_147396638_147397183	1	147396638	147397183	0.275552	0.0106265	0.686563	intergenic
LINE:L2:L2a_5_58017290_58017731	5	58017290	58017731	0.275528	0.000537037	0.439629	gene body:RAB3C
LINE:L1:L1MEe_2_7816232_7818165	2	7816232	7818165	0.27551	0.000537576	0.439629	intergenic
LINE:L1:L1MC4_2_23972949_23974347	2	23972949	23974347	0.275498	0.00614073	0.641527	gene body:ATAD2B
LINE:L1:L1P5_6_88177697_88178377	6	88177697	88178377	0.275124	0.00567885	0.63579	gene body:C6orf165
LINE:L1:L1M5_1_105205807_105206281	1	105205807	105206281	0.275102	0.0108168	0.687812	gene body:MIR548H3
LINE:L2:L2b_19_46414619_46415109	19	46414619	46415109	0.275101	0.000999989	0.522398	intergenic
LINE:L1:L1MB3_5_75751834_75752716	5	75751834	75752716	0.274932	0.00822122	0.67201	gene body:IQGAP2
LINE:L2:L2c_3_89917688_89918161	3	89917688	89918161	0.274766	0.0437774	0.792829	intergenic
LINE:L2:L2c_2_72432031_72432716	2	72432031	72432716	0.274706	0.00457025	0.623692	gene body:EXOC6B
LINE:L1:L1ME3A_2_22524148_22524978	2	22524148	22524978	0.274612	0.00217249	0.573161	intergenic
LINE:L1:L1MA9_10_29954849_29955138	10	29954849	29955138	0.274384	0.0239664	0.755653	gene body:SVIL
LINE:L1:L1ME1_2_138850920_138851791	2	138850920	138851791	0.274278	0.0116217	0.695101	intergenic
LINE:L1:L1MB3_8_31792125_31793142	8	31792125	31793142	0.274251	0.00111774	0.524461	gene body:NRG1
LINE:L1:L1MB8_10_117481168_117481946	10	117481168	117481946	0.27425	0.00723158	0.661921	gene body:ATRNL1
LINE:L1:L1MC4a_12_43265141_43265706	12	43265141	43265706	0.274165	0.00225928	0.575333	gene body:NELL2
LINE:L1:L1M4_16_13775940_13776357	16	13775940	13776357	0.274127	0.0340459	0.77764	intergenic
LINE:L1:L1ME1_21_30263679_30264665	21	30263679	30264665	0.274104	0.000803476	0.49032	intergenic
LINE:L1:L1MA8_9_35413155_35413638	9	35413155	35413638	0.27399	0.000577227	0.441793	gene body:ATP8B5P
LINE:L1:L1MCa_12_40369659_40371041	12	40369659	40371041	0.273868	0.00128015	0.524922	intergenic
LINE:L1:L1MD3_17_54351593_54352026	17	54351593	54352026	0.273845	0.00207911	0.566646	gene body:PPM1E
LINE:L1:L1MA5A_17_14685511_14686391	17	14685511	14686391	0.273804	0.00804031	0.671803	intergenic
LINE:L2:L2c_1_73720371_73720851	1	73720371	73720851	0.273778	0.000649358	0.464903	intergenic
LINE:L1:L1MC_17_69975309_69976921	17	69975309	69976921	0.273724	0.00324085	0.598393	gene body:CD300A
LINE:L2:L2_4_163706285_163707046	4	163706285	163707046	0.27371	0.00106302	0.523953	intergenic
LINE:L1:L1MC_14_62533808_62535406	14	62533808	62535406	0.273706	0.00677509	0.656946	gene body:KCNH5
LINE:L1:L1MC5_10_127915837_127916058	10	127915837	127916058	0.273685	0.00504212	0.628373	gene body:ADAM12
LINE:L2:L2a_5_57901384_57901658	5	57901384	57901658	0.273615	0.00205505	0.565873	intergenic
LINE:L2:L2c_3_141111889_141112764	3	141111889	141112764	0.273559	0.000435114	0.421064	intergenic
LINE:L1:L1MC3_21_32454522_32455612	21	32454522	32455612	0.273529	0.00134918	0.527877	intergenic
LINE:L1:L1M5_14_28616082_28616863	14	28616082	28616863	0.273513	0.00960786	0.68102	intergenic
LINE:L1:L1MC4_12_46766014_46766613	12	46766014	46766613	0.273475	0.0025612	0.583405	gene body:SENP1
LINE:L2:L2a_16_15783363_15783560	16	15783363	15783560	0.273324	0.0212075	0.747911	gene body:MYH11
LINE:L1:L1MB1_6_72336927_72338513	6	72336927	72338513	0.273267	0.00507614	0.628373	intergenic
LINE:L1:L1M5_7_20328348_20329063	7	20328348	20329063	0.273222	0.0229059	0.752788	intergenic
LINE:RTE:L4_1_32741808_32742588	1	32741808	32742588	0.272989	0.020758	0.745179	intergenic
LINE:L1:L1ME4a_12_70732525_70733375	12	70732525	70733375	0.272898	0.00131549	0.526459	intergenic
LINE:L1:L1M5_19_3276603_3277160	19	3276603	3277160	0.272841	0.0326246	0.77442	intergenic
LINE:L2:L2a_7_90521926_90522219	7	90521926	90522219	0.27276	0.00171156	0.554214	gene body:CDK14
LINE:L1:L1ME1_7_117358634_117359194	7	117358634	117359194	0.272558	0.00428343	0.618539	intergenic
LINE:L1:L1MCa_5_2299648_2301370	5	2299648	2301370	0.272551	0.000335413	0.38488	intergenic
LINE:L1:L1ME4a_1_45916035_45917332	1	45916035	45917332	0.272547	0.00199062	0.563661	gene body:GPBP1L1
LINE:L2:L2a_11_60186999_60187377	11	60186999	60187377	0.272517	0.00540052	0.632104	gene body:C11orf64
LINE:L2:L2a_2_14284135_14284726	2	14284135	14284726	0.2725	0.0492875	0.799032	intergenic
LINE:L2:L2a_8_130133713_130134419	8	130133713	130134419	0.272389	0.00460081	0.623692	intergenic
LINE:L1:L1MC3_2_100881776_100882578	2	100881776	100882578	0.272328	0.00214479	0.573161	gene body:NPAS2
LINE:CR1:L3_21_26318236_26318757	21	26318236	26318757	0.272244	0.00816637	0.67201	gene body:APP
LINE:L1:L1M3e_12_24656524_24660066	12	24656524	24660066	0.272219	5.30686e-05	0.247459	intergenic
LINE:L1:L1M5_22_33083153_33084052	22	33083153	33084052	0.272189	0.00184506	0.559185	intergenic
LINE:L1:L1MB7_21_31128110_31129078	21	31128110	31129078	0.272167	0.00191799	0.560692	intergenic
LINE:L2:L2a_22_36527067_36527606	22	36527067	36527606	0.27206	0.00737987	0.663852	intergenic
LINE:L1:L1MC4_20_47713881_47714928	20	47713881	47714928	0.271996	0.000171418	0.305103	gene body:B4GALT5
LINE:L1:L1M1_8_14260990_14262186	8	14260990	14262186	0.271974	0.00967425	0.681933	gene body:SGCZ
LINE:CR1:L3b_1_184177568_184178197	1	184177568	184178197	0.27192	0.00110778	0.524461	gene body:HMCN1
LINE:L1:L1M5_8_126399417_126400031	8	126399417	126400031	0.271883	0.00234426	0.580543	gene body:NSMCE2
LINE:L1:L1MB7_17_8059644_8060433	17	8059644	8060433	0.271815	0.0124811	0.701693	intergenic
LINE:L1:L1ME3D_7_134695393_134695959	7	134695393	134695959	0.271794	0.00730041	0.662951	intergenic
LINE:L2:L2a_2_222657489_222658566	2	222657489	222658566	0.271727	0.00153965	0.545694	intergenic
LINE:L1:L1M5_5_38544071_38544831	5	38544071	38544831	0.271711	0.0222262	0.750693	gene body:LIFR
LINE:L1:L1P5_14_79895789_79895956	14	79895789	79895956	0.271636	0.000372644	0.403489	intergenic
LINE:L2:L2_1_177690336_177691571	1	177690336	177691571	0.271465	0.000577747	0.441793	gene body:C1orf125
LINE:L1:L1ME1_4_71756114_71756917	4	71756114	71756917	0.271426	0.0101299	0.685344	intergenic
LINE:L1:L1MC4_13_44970238_44971431	13	44970238	44971431	0.271408	0.00187804	0.560353	gene body:COG3
LINE:L2:L2b_12_128758265_128758760	12	128758265	128758760	0.271396	0.0186663	0.736168	gene body:TMEM132D
LINE:L1:L1ME4a_12_49371731_49372298	12	49371731	49372298	0.271344	0.0148534	0.719598	gene body:DIP2B
LINE:L1:L1M5_19_36645362_36647128	19	36645362	36647128	0.271278	0.00175515	0.554214	intergenic
LINE:L1:L1MC_16_28059080_28059580	16	28059080	28059580	0.271252	0.0106826	0.686563	gene body:XPO6
LINE:CR1:L3_8_91168281_91168780	8	91168281	91168780	0.271188	0.0106752	0.686563	intergenic
LINE:L2:L2a_1_210422918_210423474	1	210422918	210423474	0.271121	0.00668795	0.655231	intergenic
LINE:L1:L1M5_3_101017717_101018200	3	101017717	101018200	0.271086	0.00368296	0.604311	intergenic
LINE:L1:L1MB4_12_70199981_70201040	12	70199981	70201040	0.271081	0.0194389	0.739372	gene body:LGR5
LINE:L1:L1MC4_19_23046387_23047088	19	23046387	23047088	0.270865	0.0114057	0.694357	intergenic
LINE:L2:L2c_8_59360702_59361375	8	59360702	59361375	0.270809	0.00122235	0.524472	intergenic
LINE:L1:L1MA4_8_132309569_132310138	8	132309569	132310138	0.270625	0.00192957	0.561148	intergenic
LINE:L2:L2c_6_102036782_102037332	6	102036782	102037332	0.270574	0.00403268	0.609621	gene body:GRIK2
LINE:L1:L1M5_11_63248080_63248997	11	63248080	63248997	0.270562	0.00146875	0.539744	gene body:RTN3
LINE:L2:L2b_2_148377418_148377964	2	148377418	148377964	0.270445	0.0126928	0.703142	gene body:ACVR2A
LINE:L1:L1MB2_8_119487635_119488864	8	119487635	119488864	0.270363	0.000245824	0.35683	gene body:SAMD12
LINE:L1:L1ME1_5_137557678_137558288	5	137557678	137558288	0.27032	0.0026024	0.583405	gene body:CDC23
LINE:L1:L1ME3D_18_59177048_59177603	18	59177048	59177603	0.270289	0.0118793	0.69878	gene body:KDSR
LINE:L1:L1MB8_11_27245535_27245999	11	27245535	27245999	0.270064	0.0146696	0.719375	intergenic
LINE:L1:L1PB3_9_77076988_77079547	9	77076988	77079547	0.269963	0.00575715	0.63579	intergenic
LINE:L2:L2a_7_64885026_64885752	7	64885026	64885752	0.269933	0.000514046	0.432812	intergenic
LINE:L2:L2_8_95585883_95586261	8	95585883	95586261	0.269851	0.00939683	0.67966	gene body:KIAA1429
LINE:L1:L1MB1_23_112109213_112110135	23	112109213	112110135	0.269849	0.0284622	0.768953	intergenic
LINE:L1:L1MEd_1_53024024_53024512	1	53024024	53024512	0.269849	0.0294301	0.772561	gene body:ZYG11B
LINE:L1:L1MC4_7_141247580_141248470	7	141247580	141248470	0.269791	0.00270947	0.590507	intergenic
LINE:L1:L1MD3_11_110776553_110777536	11	110776553	110777536	0.269721	0.0150436	0.720328	intergenic
LINE:L1:L1MC4_2_121672053_121672839	2	121672053	121672839	0.269675	0.0158393	0.726778	intergenic
LINE:L1:L1MC_5_137580962_137581391	5	137580962	137581391	0.269607	0.00281661	0.590909	intergenic
LINE:L1:L1MB7_17_20057787_20058274	17	20057787	20058274	0.269599	0.00678094	0.656984	gene body:CYTSB
LINE:L1:L1MC3_4_131220365_131221293	4	131220365	131221293	0.269565	8.92328e-05	0.281851	intergenic
LINE:L1:L1MC4_16_52099632_52100869	16	52099632	52100869	0.269525	0.0108408	0.688161	intergenic
LINE:L1:L1MC4a_7_29996576_29997172	7	29996576	29997172	0.269475	0.00975079	0.682172	intergenic
LINE:L1:L1MC5_3_33356798_33357895	3	33356798	33357895	0.269396	0.012421	0.701549	gene body:FBXL2
LINE:L2:L2a_14_51404622_51405163	14	51404622	51405163	0.269381	0.0117109	0.695808	gene body:GNG2
LINE:L1:L1ME3D_9_85416597_85417192	9	85416597	85417192	0.269329	0.0333934	0.777615	intergenic
LINE:L2:L2c_8_124821414_124821850	8	124821414	124821850	0.269179	0.0374181	0.78333	intergenic
LINE:L1:L1PA15_7_115704680_115705933	7	115704680	115705933	0.269018	0.00242147	0.583405	intergenic
LINE:L1:L1MA9_4_166186932_166187502	4	166186932	166187502	0.268936	0.0143474	0.717697	intergenic
LINE:L1:L1M2_14_106329083_106329787	14	106329083	106329787	0.268925	0.00517901	0.628735	intergenic
LINE:L1:L1M5_10_32112136_32112475	10	32112136	32112475	0.26889	0.0262574	0.762612	intergenic
LINE:L1:L1MEg_2_65755397_65756688	2	65755397	65756688	0.268887	0.000138174	0.285655	intergenic
LINE:L1:L1MDa_4_68332921_68333531	4	68332921	68333531	0.268848	0.00264805	0.585947	intergenic
LINE:L2:L2a_8_124016882_124017460	8	124016882	124017460	0.268834	0.0247712	0.758722	gene body:ZHX2
LINE:L1:L1ME1_7_150100032_150100931	7	150100032	150100931	0.26858	0.015056	0.72045	gene body:LOC100128542
LINE:L2:L2a_3_10180724_10181350	3	10180724	10181350	0.268418	0.0103709	0.686563	promoter:IRAK2
LINE:L1:L1ME3B_6_158636512_158637148	6	158636512	158637148	0.268386	0.0126434	0.703142	intergenic
LINE:L1:L1MC3_5_169685768_169686457	5	169685768	169686457	0.268376	0.00434663	0.620882	intergenic
LINE:L1:L1MC4_3_129571415_129571828	3	129571415	129571828	0.268353	0.00787761	0.670906	gene body:EEFSEC
LINE:L1:L1MEg_6_96781526_96782209	6	96781526	96782209	0.268335	0.0256883	0.761907	intergenic
LINE:L1:L1MC4a_14_55934063_55934689	14	55934063	55934689	0.268262	0.00494037	0.626405	intergenic
LINE:L2:L2a_6_87823132_87823609	6	87823132	87823609	0.268232	0.00286715	0.591592	intergenic
LINE:CR1:L3b_12_118891405_118891872	12	118891405	118891872	0.268091	0.0183031	0.735295	intergenic
LINE:L1:L1ME3A_4_151833131_151834319	4	151833131	151834319	0.268032	0.000415512	0.411702	gene body:LRBA
LINE:L1:L1MB2_3_9252095_9252652	3	9252095	9252652	0.268027	0.00955138	0.680403	gene body:SRGAP3
LINE:L1:L1ME2_18_53150348_53150903	18	53150348	53150903	0.268017	0.0243833	0.757155	intergenic
LINE:L1:L1MA9_21_44690855_44691461	21	44690855	44691461	0.267971	0.00193657	0.561148	intergenic
LINE:L2:L2c_2_21262639_21263203	2	21262639	21263203	0.267928	0.00418568	0.615643	intergenic
LINE:L1:L1MC3_8_88814436_88815737	8	88814436	88815737	0.26792	0.00124547	0.524472	intergenic
LINE:L1:L1ME2_9_11336743_11338069	9	11336743	11338069	0.267856	0.00429043	0.618762	intergenic
LINE:L1:L1M4_4_488041_488378	4	488041	488378	0.267815	0.0197954	0.740192	gene body:PIGG
LINE:L1:L1MA9_7_149485975_149487208	7	149485975	149487208	0.267769	0.0124099	0.701549	intergenic
LINE:CR1:L3_6_6478086_6478577	6	6478086	6478577	0.267714	0.00466824	0.623692	gene body:LY86AS
LINE:L1:L1MA7_10_106374040_106374338	10	106374040	106374338	0.267703	0.00437571	0.622811	intergenic
LINE:L1:L1ME4a_8_103640059_103640324	8	103640059	103640324	0.267563	0.00884942	0.675864	gene body:ODF1
LINE:L1:L1MB3_4_24684888_24685532	4	24684888	24685532	0.267549	0.00127725	0.524472	intergenic
LINE:L1:L1MB2_5_179106996_179108052	5	179106996	179108052	0.26748	0.000351445	0.391304	gene body:MAML1
LINE:L1:L1MA4_17_55313676_55314377	17	55313676	55314377	0.267454	0.00315439	0.597324	gene body:TUBD1
LINE:L2:L2b_3_186495289_186496353	3	186495289	186496353	0.267222	0.00760708	0.665792	intergenic
LINE:L1:L1MC5_6_78206079_78206702	6	78206079	78206702	0.266896	0.00712222	0.661861	intergenic
LINE:L2:L2a_6_69655090_69655491	6	69655090	69655491	0.266785	8.17115e-06	0.123286	gene body:BAI3
LINE:L2:L2a_8_58664639_58664882	8	58664639	58664882	0.266695	0.0152032	0.72045	intergenic
LINE:L2:L2a_14_57697523_57697968	14	57697523	57697968	0.266631	0.0260224	0.762612	intergenic
LINE:L1:L1ME3E_2_103868800_103870500	2	103868800	103870500	0.266623	1.11423e-05	0.124414	intergenic
LINE:L1:L1M2_2_129328472_129329447	2	129328472	129329447	0.26661	0.00259737	0.583405	intergenic
LINE:L1:L1M5_7_119548580_119549061	7	119548580	119549061	0.266601	0.00673724	0.655231	intergenic
LINE:L1:HAL1b_5_117421431_117422523	5	117421431	117422523	0.266483	0.00670142	0.655231	intergenic
LINE:L1:L1PA8_10_2991903_2992403	10	2991903	2992403	0.266481	0.00635548	0.646942	intergenic
LINE:L2:L2b_3_187069656_187070122	3	187069656	187070122	0.266458	0.00486219	0.62569	intergenic
LINE:L1:L1ME4a_17_4819972_4820407	17	4819972	4820407	0.266425	0.0178184	0.731969	gene body:CAMTA2
LINE:L1:L1ME4a_3_193816064_193816460	3	193816064	193816460	0.266394	0.0139929	0.714567	gene body:FGF12
LINE:L2:L2c_14_26767658_26767955	14	26767658	26767955	0.266261	0.00588428	0.638134	intergenic
LINE:L1:L1MB8_3_61043873_61044670	3	61043873	61044670	0.266051	0.00928467	0.679205	gene body:FHIT
LINE:L1:L1MC4_3_194868188_194868749	3	194868188	194868749	0.265907	0.000573061	0.441793	gene body:OPA1
LINE:L1:L1M3_14_35390825_35391600	14	35390825	35391600	0.265886	0.00745114	0.66528	gene body:BRMS1L
LINE:L1:L1MA7_6_21408932_21410213	6	21408932	21410213	0.265826	0.0064251	0.650782	intergenic
LINE:L1:L1ME3_19_61465011_61466130	19	61465011	61466130	0.265686	0.00420081	0.616245	intergenic
LINE:L1:L1PA16_11_59043679_59044356	11	59043679	59044356	0.265633	0.0101312	0.685344	intergenic
LINE:L2:L2a_2_157745616_157746126	2	157745616	157746126	0.265321	0.0174383	0.730146	intergenic
LINE:L1:L1MA8_5_58933429_58935624	5	58933429	58935624	0.265281	0.00212543	0.570996	gene body:PDE4D
LINE:L1:L1MEd_2_4818428_4819092	2	4818428	4819092	0.265203	0.0213897	0.747911	intergenic
LINE:L1:L1MD2_2_100151604_100152251	2	100151604	100152251	0.264992	0.000745152	0.479793	intergenic
LINE:L1:L1M7_3_83359220_83360521	3	83359220	83360521	0.26493	0.000626661	0.460869	intergenic
LINE:L2:L2_1_92796260_92797608	1	92796260	92797608	0.26489	0.000316893	0.371071	gene body:EVI5
LINE:L2:L2c_11_82914961_82915738	11	82914961	82915738	0.264808	0.00031336	0.371071	gene body:DLG2
LINE:L1:L1ME4a_20_43043073_43043750	20	43043073	43043750	0.264642	0.0387875	0.785464	gene body:STK4
LINE:L1:L1MB7_8_101444212_101444662	8	101444212	101444662	0.264601	0.0254257	0.761134	intergenic
LINE:L2:L2a_7_31158595_31159149	7	31158595	31159149	0.264589	0.0272816	0.765828	intergenic
LINE:RTE:L4_12_100579487_100580114	12	100579487	100580114	0.264564	0.00115075	0.524472	gene body:MYBPC1
LINE:L2:L2c_14_32194431_32194775	14	32194431	32194775	0.264496	0.00279422	0.590909	gene body:AKAP6
LINE:L1:L1MD2_3_47895922_47896362	3	47895922	47896362	0.264478	0.0198118	0.740192	gene body:MAP4
LINE:L2:L2a_12_55429934_55430473	12	55429934	55430473	0.26446	0.0198363	0.740294	gene body:PRIM1
LINE:L1:L1M2_3_122397420_122398028	3	122397420	122398028	0.264385	0.00523297	0.629591	gene body:STXBP5L
LINE:L1:L1MA8_6_48324471_48324865	6	48324471	48324865	0.264226	0.00165168	0.550738	intergenic
LINE:L1:L1M6_13_103030765_103032173	13	103030765	103032173	0.264103	0.00208266	0.566657	intergenic
LINE:L1:HAL1_1_152522697_152523602	1	152522697	152523602	0.263993	0.00379844	0.607233	intergenic
LINE:L1:L1ME3B_12_70535444_70535844	12	70535444	70535844	0.263873	0.00427236	0.618539	gene body:TBC1D15
LINE:L2:L2b_12_86221130_86221467	12	86221130	86221467	0.263639	0.00177701	0.557115	intergenic
LINE:L2:L2c_2_139771330_139772490	2	139771330	139772490	0.263511	0.0020408	0.565348	intergenic
LINE:L1:L1PA8A_6_146270592_146272033	6	146270592	146272033	0.263499	0.0116234	0.695101	gene body:SHPRH
LINE:L2:L2b_11_114865667_114866986	11	114865667	114866986	0.263469	0.000129799	0.283861	gene body:CADM1
LINE:L1:HAL1_13_25800700_25801360	13	25800700	25801360	0.263464	0.000804589	0.49032	gene body:CDK8
LINE:L1:L1ME4a_2_223800625_223800976	2	223800625	223800976	0.263391	0.00167225	0.550738	intergenic
LINE:L1:L1MB1_22_32139829_32140379	22	32139829	32140379	0.263308	0.0124572	0.701693	gene body:LARGE
LINE:L2:L2a_13_102657401_102657780	13	102657401	102657780	0.2633	0.0254048	0.761134	intergenic
LINE:L1:L1ME4a_8_40898630_40899509	8	40898630	40899509	0.263224	0.0152022	0.72045	intergenic
LINE:L1:L1PREC2_7_64512143_64512653	7	64512143	64512653	0.263222	0.00685062	0.658879	intergenic
LINE:L1:L1MA8_13_67490746_67491177	13	67490746	67491177	0.263205	0.00113349	0.524461	intergenic
LINE:L1:L1MC4_2_158376834_158377122	2	158376834	158377122	0.263166	0.003641	0.604311	gene body:ACVR1
LINE:L2:L2a_10_18289437_18290196	10	18289437	18290196	0.263147	0.0313494	0.772561	gene body:SLC39A12
LINE:L1:L1MEf_5_50078923_50080913	5	50078923	50080913	0.26309	0.00190323	0.560692	gene body:PARP8
LINE:L1:L1ME2_16_88051174_88051739	16	88051174	88051739	0.262999	0.000660798	0.469042	gene body:ANKRD11
LINE:L1:L1MA5A_6_3243661_3244372	6	3243661	3244372	0.26294	0.00153613	0.545694	gene body:SLC22A23
LINE:L2:L2b_1_88107582_88108650	1	88107582	88108650	0.262831	0.00227436	0.576885	intergenic
LINE:L1:L1MC4a_3_140626050_140626677	3	140626050	140626677	0.262666	0.00176014	0.554507	intergenic
LINE:L1:L1MC4_15_50109944_50110788	15	50109944	50110788	0.262586	0.00897026	0.675864	gene body:MAPK6
LINE:L2:L2_14_91388776_91389450	14	91388776	91389450	0.262528	0.00902047	0.675864	gene body:TC2N
LINE:L1:L1MA4_7_157720025_157721338	7	157720025	157721338	0.26249	0.0146149	0.7188	gene body:PTPRN2
LINE:L1:L1MC4a_6_13182415_13183122	6	13182415	13183122	0.262488	0.0119704	0.699481	gene body:PHACTR1
LINE:L1:HAL1_18_45131435_45132370	18	45131435	45132370	0.262443	0.0348127	0.778205	gene body:DYM
LINE:L1:L1MCb_8_115601211_115601902	8	115601211	115601902	0.262377	0.00932132	0.679214	intergenic
LINE:L1:L1M4_10_117311946_117312520	10	117311946	117312520	0.262366	0.000987364	0.522398	gene body:ATRNL1
LINE:L1:L1MA4A_3_99584080_99585323	3	99584080	99585323	0.262249	0.00196511	0.563636	intergenic
LINE:CR1:X8_LINE_1_232920630_232920957	1	232920630	232920957	0.262241	0.00174822	0.554214	intergenic
LINE:L2:L2c_8_118481469_118481693	8	118481469	118481693	0.262153	0.00320505	0.59833	intergenic
LINE:L1:L1PA16_7_50216193_50216627	7	50216193	50216627	0.26212	0.000286571	0.36638	intergenic
LINE:L1:L1PBa_15_85968111_85968640	15	85968111	85968640	0.262003	0.00482259	0.62443	intergenic
LINE:L1:L1MC4_4_59577505_59578086	4	59577505	59578086	0.261966	0.000686733	0.471706	intergenic
LINE:L1:L1M5_10_99347272_99347868	10	99347272	99347868	0.261879	0.0199245	0.740539	gene body:DHDPSL
LINE:L2:L2b_22_29947258_29947896	22	29947258	29947896	0.261878	0.00425499	0.617948	gene body:LIMK2
LINE:L1:L1M5_6_134337029_134337664	6	134337029	134337664	0.261863	0.0162807	0.727875	gene body:TBPL1
LINE:CR1:L3_20_30213747_30214267	20	30213747	30214267	0.261846	0.025021	0.760172	gene body:TM9SF4
LINE:L1:L1MEe_7_115554303_115554810	7	115554303	115554810	0.261845	0.0189242	0.737357	intergenic
LINE:L2:L2_5_159116822_159117657	5	159116822	159117657	0.261732	0.0021017	0.567813	intergenic
LINE:L2:L2a_3_117895733_117896328	3	117895733	117896328	0.261525	0.0098903	0.68435	intergenic
LINE:L2:L2a_12_3939027_3939269	12	3939027	3939269	0.261509	0.0443606	0.79389	intergenic
LINE:L1:L1M6_7_70925020_70926086	7	70925020	70926086	0.261396	0.00976389	0.682172	gene body:CALN1
LINE:L1:L1MC5_3_41797931_41798551	3	41797931	41798551	0.261376	0.015811	0.726417	gene body:ULK4
LINE:L2:L2c_3_122585634_122586166	3	122585634	122586166	0.261362	0.0175167	0.730146	gene body:STXBP5L
LINE:L2:L2c_17_54199841_54200825	17	54199841	54200825	0.261362	0.00569988	0.63579	gene body:PPM1E
LINE:L2:L2c_1_233076044_233076696	1	233076044	233076696	0.261325	0.0260623	0.762612	intergenic
LINE:L1:L1MC4_11_75390353_75390799	11	75390353	75390799	0.261235	6.70959e-05	0.274349	gene body:UVRAG
LINE:L2:L2c_1_100764363_100765692	1	100764363	100765692	0.261213	0.000216959	0.328052	intergenic
LINE:L1:L1M5_1_173866740_173867133	1	173866740	173867133	0.261186	0.02683	0.764236	gene body:TNR
LINE:L1:L1M5_3_150517931_150518821	3	150517931	150518821	0.261173	0.0163477	0.727875	intergenic
LINE:L2:L2a_14_57568370_57568740	14	57568370	57568740	0.261046	0.000121282	0.283861	gene body:C14orf37
LINE:L1:L1MB7_2_98778281_98778896	2	98778281	98778896	0.261044	0.0114081	0.694357	gene body:C2orf55
LINE:L1:L1MEd_12_56888004_56888603	12	56888004	56888603	0.260975	0.00398182	0.609568	intergenic
LINE:L1:L1ME1_3_131525784_131526619	3	131525784	131526619	0.260938	0.00189737	0.560692	intergenic
LINE:L1:L1MC_10_121523406_121523986	10	121523406	121523986	0.260794	0.00333717	0.601017	gene body:INPP5F
LINE:L2:L2b_9_127855432_127856173	9	127855432	127856173	0.260732	0.0204286	0.743364	intergenic
LINE:L2:L2_10_96269905_96270396	10	96269905	96270396	0.260726	0.0446856	0.794287	gene body:TBC1D12
LINE:L1:L1ME4a_13_43265205_43265664	13	43265205	43265664	0.260641	0.00866369	0.675864	intergenic
LINE:L1:L1MA3_5_40192948_40193505	5	40192948	40193505	0.260585	0.0358223	0.780346	intergenic
LINE:L2:L2_3_25834876_25836094	3	25834876	25836094	0.260538	0.00134598	0.527877	intergenic
LINE:L1:L1MB5_20_34488573_34489457	20	34488573	34489457	0.260482	0.000288079	0.36638	gene body:DLGAP4
LINE:L1:L1ME4a_21_32769729_32770390	21	32769729	32770390	0.260411	0.00218633	0.57429	gene body:C21orf63
LINE:CR1:L3_11_15788149_15788475	11	15788149	15788475	0.260277	0.0106233	0.686563	intergenic
LINE:L1:L1ME4a_3_9778903_9779377	3	9778903	9779377	0.260226	0.0192355	0.738393	gene body:CAMK1
LINE:L1:L1M4_7_3865978_3866761	7	3865978	3866761	0.260206	0.0128336	0.703264	gene body:SDK1
LINE:L2:L2b_17_49607294_49607964	17	49607294	49607964	0.260133	0.00201042	0.563722	intergenic
LINE:L1:L1ME3C_1_39501833_39502575	1	39501833	39502575	0.260076	0.00550124	0.633175	gene body:MACF1
LINE:L1:L1MEg_4_171757399_171758329	4	171757399	171758329	0.260028	0.0109424	0.689244	intergenic
LINE:L2:L2a_9_133251892_133252760	9	133251892	133252760	0.259998	0.0195271	0.739497	intergenic
LINE:L1:L1MB4_10_28708911_28709864	10	28708911	28709864	0.25998	0.00848722	0.675652	intergenic
LINE:L2:L2b_3_131515631_131515787	3	131515631	131515787	0.25974	0.000392411	0.404526	intergenic
LINE:L1:L1MD_4_41276998_41277762	4	41276998	41277762	0.259675	0.0114828	0.694357	gene body:LIMCH1
LINE:L1:L1ME3A_13_112439041_112439722	13	112439041	112439722	0.259361	0.00258651	0.583405	gene body:ATP11A
LINE:L2:L2b_1_76908670_76909685	1	76908670	76909685	0.25934	7.69001e-05	0.281851	intergenic
LINE:L1:HAL1_4_53954728_53955611	4	53954728	53955611	0.25931	0.00614676	0.641527	gene body:FIP1L1
LINE:L1:L1MB3_14_102061343_102062107	14	102061343	102062107	0.25929	0.0004737	0.42267	intergenic
LINE:CR1:L3_4_37036407_37036954	4	37036407	37036954	0.259281	0.00184431	0.559185	gene body:KIAA1239
LINE:L2:L2_14_51839309_51839940	14	51839309	51839940	0.259264	0.0138075	0.713283	intergenic
LINE:L1:L1M3_12_1937363_1937787	12	1937363	1937787	0.259255	0.00750784	0.665792	gene body:DCP1B
LINE:L1:L1ME2z_3_133200731_133201328	3	133200731	133201328	0.259248	0.000572678	0.441793	gene body:CPNE4
LINE:L2:L2a_4_188362733_188363527	4	188362733	188363527	0.259231	0.0031611	0.597324	intergenic
LINE:L1:L1ME3F_2_88137784_88138093	2	88137784	88138093	0.259147	0.000540122	0.439629	intergenic
LINE:L1:L1MB7_5_80168136_80168515	5	80168136	80168515	0.259128	0.047783	0.797415	gene body:MSH3
LINE:L2:L2c_5_11344642_11344929	5	11344642	11344929	0.259074	0.00112812	0.524461	gene body:CTNND2
LINE:L1:L1ME3E_21_33905883_33906879	21	33905883	33906879	0.259055	0.00444456	0.623019	gene body:CRYZL1
LINE:L1:L1MC4_10_95154756_95155520	10	95154756	95155520	0.259009	0.0232516	0.753584	gene body:MYOF
LINE:L2:L2c_13_34049582_34050196	13	34049582	34050196	0.259006	0.010704	0.686563	intergenic
LINE:L2:L2c_22_36382544_36383571	22	36382544	36383571	0.258879	0.00116744	0.524472	intergenic
LINE:L1:L1M5_7_124682379_124683158	7	124682379	124683158	0.258872	0.00700558	0.660993	intergenic
LINE:L1:L1MC3_6_41510235_41511481	6	41510235	41511481	0.258841	0.0121089	0.700769	intergenic
LINE:L2:L2c_1_195650974_195652012	1	195650974	195652012	0.258827	0.0102899	0.685379	gene body:CRB1
LINE:L2:L2c_6_45636617_45637178	6	45636617	45637178	0.258661	0.0354446	0.780283	intergenic
LINE:L2:L2a_20_6496161_6497027	20	6496161	6497027	0.258635	0.000703915	0.471706	intergenic
LINE:L1:L1ME4a_5_159581894_159582267	5	159581894	159582267	0.258635	0.00960049	0.68102	gene body:FABP6
LINE:L1:L1MB2_13_97677627_97678695	13	97677627	97678695	0.258509	0.00454007	0.623692	gene body:FARP1
LINE:L1:L1MA3_19_14917193_14918482	19	14917193	14918482	0.258505	0.0189116	0.737357	intergenic
LINE:L2:L2a_16_69904813_69905482	16	69904813	69905482	0.2584	0.00367512	0.604311	intergenic
LINE:L1:L1PB4_4_19212057_19212693	4	19212057	19212693	0.258137	0.019955	0.740821	intergenic
LINE:L1:L1M5_16_79941226_79942038	16	79941226	79942038	0.258124	0.013811	0.713283	gene body:GAN
LINE:L2:L2a_6_64651037_64652010	6	64651037	64652010	0.258029	0.0237713	0.755195	gene body:EYS
LINE:L1:L1MB3_7_91092260_91092995	7	91092260	91092995	0.257837	0.00887896	0.675864	intergenic
LINE:L1:L1M4c_2_72947787_72948576	2	72947787	72948576	0.257764	0.00188251	0.560353	intergenic
LINE:L1:L1MB8_1_199762258_199762994	1	199762258	199762994	0.257748	0.00473744	0.623692	intergenic
LINE:L2:L2b_5_76136296_76136765	5	76136296	76136765	0.257597	2.96373e-05	0.204351	intergenic
LINE:L1:L1MB8_3_72839357_72840013	3	72839357	72840013	0.257597	0.0120268	0.699814	intergenic
LINE:L1:HAL1_2_200922824_200923389	2	200922824	200923389	0.257455	0.00263234	0.584885	gene body:SPATS2L
LINE:RTE:L4_16_4988377_4988839	16	4988377	4988839	0.25745	0.00656508	0.654733	gene body:SEC14L5
LINE:L1:L1MB2_5_81061321_81062640	5	81061321	81062640	0.257437	0.0232674	0.753584	gene body:SSBP2
LINE:L1:L1PB1_19_59849052_59849493	19	59849052	59849493	0.257433	0.000185182	0.306812	intergenic
LINE:L2:L2c_2_161792773_161794433	2	161792773	161794433	0.257311	0.00775154	0.668502	gene body:TANK
LINE:L2:L2b_3_78788161_78788605	3	78788161	78788605	0.257295	0.00898837	0.675864	gene body:ROBO1
LINE:L1:L1M5_15_76109604_76110296	15	76109604	76110296	0.257282	0.00909475	0.677006	gene body:TBC1D2B
LINE:L1:L1PA10_17_13258821_13259507	17	13258821	13259507	0.257231	0.00444254	0.623019	intergenic
LINE:L1:L1MC2_7_152244823_152246118	7	152244823	152246118	0.257195	0.00586126	0.637784	intergenic
LINE:L1:L1MEc_18_57837921_57838722	18	57837921	57838722	0.257195	0.00968587	0.681933	intergenic
LINE:L1:L1ME4a_22_40751828_40752445	22	40751828	40752445	0.257146	0.00319605	0.598231	gene body:WBP2NL
LINE:L1:L1MC4a_7_33393107_33393553	7	33393107	33393553	0.257084	0.00377197	0.607233	gene body:BBS9
LINE:CR1:L3_9_95563683_95563979	9	95563683	95563979	0.257067	0.00330741	0.599523	intergenic
LINE:RTE:L4_9_89298222_89298799	9	89298222	89298799	0.257037	0.00724823	0.662093	intergenic
LINE:L2:L2_3_131269376_131271756	3	131269376	131271756	0.257015	0.023298	0.753584	intergenic
LINE:L2:L2a_11_6852700_6853344	11	6852700	6853344	0.256805	0.0042202	0.617137	intergenic
LINE:L1:L1MEg_3_60599701_60600564	3	60599701	60600564	0.256722	0.0200017	0.741103	gene body:FHIT
LINE:L1:L1ME1_7_23393940_23395143	7	23393940	23395143	0.256636	0.011678	0.695808	gene body:IGF2BP3
LINE:L2:L2b_18_59787258_59788155	18	59787258	59788155	0.256611	0.000705004	0.471706	promoter:SERPINB8
LINE:L1:L1MC4_2_82266119_82267395	2	82266119	82267395	0.256517	0.000851092	0.502201	intergenic
LINE:L1:L1MEg1_3_105375536_105376645	3	105375536	105376645	0.256192	0.00616548	0.642009	intergenic
LINE:L2:L2a_14_76488128_76488717	14	76488128	76488717	0.256131	0.0217923	0.749153	intergenic
LINE:L1:L1MB4_18_47783648_47784500	18	47783648	47784500	0.256114	0.00955424	0.680403	intergenic
LINE:L2:L2b_1_46018690_46019081	1	46018690	46019081	0.25602	0.0302561	0.772561	intergenic
LINE:L2:L2b_6_77030861_77031657	6	77030861	77031657	0.256002	0.00323494	0.59833	intergenic
LINE:L2:L2a_1_193108363_193108650	1	193108363	193108650	0.255975	0.00587064	0.637784	intergenic
LINE:L1:L1PB1_2_204640452_204640875	2	204640452	204640875	0.255937	0.0165743	0.728188	intergenic
LINE:L1:L1MB1_7_122869712_122870756	7	122869712	122870756	0.255877	0.00245207	0.583405	intergenic
LINE:L2:L2a_6_87516101_87516851	6	87516101	87516851	0.255861	0.0206507	0.744742	intergenic
LINE:L1:L1MC3_4_117683067_117683665	4	117683067	117683665	0.255847	0.0286826	0.770218	intergenic
LINE:CR1:L3_1_203345583_203346178	1	203345583	203346178	0.25571	0.0372456	0.783149	gene body:RBBP5
LINE:CR1:L3_2_176269503_176270629	2	176269503	176270629	0.255705	0.0205726	0.743952	intergenic
LINE:L1:HAL1b_9_16983560_16984513	9	16983560	16984513	0.255672	0.00937859	0.67966	intergenic
LINE:L1:L1M3_4_38673979_38674900	4	38673979	38674900	0.255645	0.00228062	0.57695	gene body:TMEM156
LINE:L1:L1ME2_12_51571842_51572297	12	51571842	51572297	0.255641	0.0302866	0.772561	intergenic
LINE:L1:L1MC4_12_15088764_15089654	12	15088764	15089654	0.255632	0.00346235	0.602462	intergenic
LINE:L2:L2c_12_76994122_76994570	12	76994122	76994570	0.255519	0.0116659	0.695808	gene body:NAV3
LINE:L2:L2b_11_9798702_9799371	11	9798702	9799371	0.255462	0.00217512	0.573161	gene body:SBF2
LINE:L1:L1PA6_5_109503723_109504098	5	109503723	109504098	0.255426	0.0305834	0.772561	intergenic
LINE:L1:L1MB4_9_16594442_16594875	9	16594442	16594875	0.255365	0.0405046	0.789317	gene body:BNC2
LINE:L2:L2c_4_166629953_166630186	4	166629953	166630186	0.255322	0.0137407	0.712067	gene body:CPE
LINE:L1:L1MC4a_3_105159219_105160068	3	105159219	105160068	0.255284	0.0272511	0.765565	intergenic
LINE:L1:L1M5_2_33486021_33488085	2	33486021	33488085	0.255216	0.000411488	0.410517	intergenic
LINE:L1:L1MEd_7_14809631_14811061	7	14809631	14811061	0.255057	0.00100948	0.522398	gene body:DGKB
LINE:L1:L1MB4_21_31646306_31646681	21	31646306	31646681	0.254996	0.023355	0.753584	gene body:TIAM1
LINE:L2:L2_21_30948821_30949169	21	30948821	30949169	0.254928	0.00646092	0.650837	intergenic
LINE:L1:L1PA13_8_35858089_35858373	8	35858089	35858373	0.254928	0.0130206	0.704578	intergenic
LINE:L1:L1MCa_19_12368636_12369774	19	12368636	12369774	0.254896	0.00703859	0.661399	gene body:ZNF799
LINE:CR1:L3_5_148678092_148678483	5	148678092	148678483	0.254743	0.016254	0.727875	gene body:AFAP1L1
LINE:L1:L1MC1_22_40819004_40820129	22	40819004	40820129	0.254484	0.0116879	0.695808	gene body:LOC100132273
LINE:L1:L1PA16_1_238495946_238496631	1	238495946	238496631	0.254429	0.00125992	0.524472	gene body:FMN2
LINE:L2:L2c_17_951602_952068	17	951602	952068	0.25434	0.00502459	0.628024	gene body:ABR
LINE:L1:L1MC4a_6_135373560_135375113	6	135373560	135375113	0.254098	0.00313653	0.597324	gene body:HBS1L
LINE:L1:L1MC2_8_70449652_70450014	8	70449652	70450014	0.254025	0.00069692	0.471706	intergenic
LINE:L2:L2c_4_112420720_112421984	4	112420720	112421984	0.254008	0.00451666	0.623692	intergenic
LINE:L1:L1ME4a_12_115450145_115450432	12	115450145	115450432	0.253987	0.00484783	0.625229	intergenic
LINE:L1:L1P4_9_30355972_30357479	9	30355972	30357479	0.25384	0.0072653	0.662093	intergenic
LINE:L1:L1MC5_5_54376138_54377953	5	54376138	54377953	0.253764	0.000201882	0.316805	intergenic
LINE:L1:L1MEf_18_75754921_75755070	18	75754921	75755070	0.253763	0.0047697	0.62443	gene body:KCNG2
LINE:L1:L1P4_23_64396839_64397320	23	64396839	64397320	0.253709	0.0480948	0.797507	intergenic
LINE:L1:L1MC4a_9_35953595_35954482	9	35953595	35954482	0.253699	0.0133148	0.707001	intergenic
LINE:L1:L1MC4a_6_36464281_36465573	6	36464281	36465573	0.253455	0.0167723	0.728188	intergenic
LINE:L2:L2b_13_96469761_96471053	13	96469761	96471053	0.253331	0.000105035	0.283861	intergenic
LINE:L1:L1MC5_3_139258677_139260617	3	139258677	139260617	0.253279	0.00813664	0.67201	intergenic
LINE:L2:L2b_7_14580753_14581512	7	14580753	14581512	0.253218	0.00162501	0.550738	gene body:DGKB
LINE:L1:L1MB3_17_54867806_54868610	17	54867806	54868610	0.253196	0.0125146	0.701922	intergenic
LINE:CR1:L3_3_3755139_3755899	3	3755139	3755899	0.253071	0.00151303	0.545694	intergenic
LINE:L1:L1M5_2_138834537_138835690	2	138834537	138835690	0.253036	0.0471292	0.796445	intergenic
LINE:L1:L1ME4a_10_16672645_16673638	10	16672645	16673638	0.253026	0.0039175	0.609568	gene body:RSU1
LINE:L1:L1P5_8_53601785_53602577	8	53601785	53602577	0.252973	0.00355085	0.602462	intergenic
LINE:L1:L1MC4_8_43484584_43484988	8	43484584	43484988	0.252887	0.00788678	0.670906	intergenic
LINE:L1:L1ME3A_7_31354652_31355178	7	31354652	31355178	0.25284	0.00198843	0.563661	intergenic
LINE:L2:L2c_2_197895940_197896986	2	197895940	197896986	0.252794	0.00129221	0.526459	intergenic
LINE:L1:L1P3_8_51977137_51977519	8	51977137	51977519	0.252755	0.00468672	0.623692	intergenic
LINE:L1:L1PA4_17_47900738_47900877	17	47900738	47900877	0.252693	0.00489728	0.626405	intergenic
LINE:L1:L1MC4a_13_74036844_74037575	13	74036844	74037575	0.25268	0.000727797	0.474393	intergenic
LINE:L2:L2_5_52323572_52324421	5	52323572	52324421	0.252484	0.00125384	0.524472	gene body:ITGA2
LINE:L1:L1MA9_6_85622045_85622593	6	85622045	85622593	0.252473	0.014244	0.717414	intergenic
LINE:L1:L1ME3C_16_86177728_86178368	16	86177728	86178368	0.2523	0.000948424	0.514548	intergenic
LINE:L2:L2c_3_162216821_162217059	3	162216821	162217059	0.252287	0.00574311	0.63579	gene body:PPM1L
LINE:L2:L2b_9_12597557_12598567	9	12597557	12598567	0.252239	0.00165324	0.550738	intergenic
LINE:L1:L1M5_15_62152643_62153392	15	62152643	62153392	0.252196	0.00988594	0.68435	gene body:FAM96A
LINE:L1:L1ME4a_1_55754046_55754610	1	55754046	55754610	0.25213	0.00744581	0.66528	intergenic
LINE:L1:L1MEb_7_137113812_137114958	7	137113812	137114958	0.25207	0.00298008	0.595544	gene body:DGKI
LINE:L1:L1M4_16_18878788_18879232	16	18878788	18879232	0.252052	0.0147544	0.719375	intergenic
LINE:L1:L1MC_1_19696385_19697562	1	19696385	19697562	0.25192	0.00193805	0.561148	intergenic
LINE:L2:L2b_6_145729823_145730446	6	145729823	145730446	0.251885	0.0070243	0.661399	intergenic
LINE:L2:L2b_9_121065405_121066027	9	121065405	121066027	0.251754	0.0290893	0.770869	gene body:DBC1
LINE:L1:L1MD1_12_115110690_115112472	12	115110690	115112472	0.251359	0.0102709	0.685379	gene body:MED13L
LINE:L1:L1PA17_2_98854788_98855515	2	98854788	98855515	0.251318	0.00341981	0.602462	gene body:C2orf55
LINE:L1:L1MEg_15_25793152_25793867	15	25793152	25793867	0.251298	0.00831346	0.672835	gene body:OCA2
LINE:L2:L2a_19_3969745_3970181	19	3969745	3970181	0.251294	0.0293427	0.771784	gene body:PIAS4
LINE:L1:L1MB7_6_34745489_34746188	6	34745489	34746188	0.251185	0.047741	0.797415	gene body:C6orf106
LINE:L2:L2a_3_79380084_79381961	3	79380084	79381961	0.250987	5.70222e-06	0.103464	gene body:ROBO1
LINE:L2:L2c_9_22974538_22975136	9	22974538	22975136	0.250945	0.00697349	0.659874	intergenic
LINE:L1:L1M5_2_139600071_139601010	2	139600071	139601010	0.250915	0.00138558	0.530458	intergenic
LINE:L1:L1MB3_4_104663515_104665407	4	104663515	104665407	0.250893	0.000521615	0.434507	intergenic
LINE:L2:L2a_3_46860413_46860779	3	46860413	46860779	0.250832	0.0077134	0.667804	intergenic
LINE:RTE:L4_21_18596931_18597427	21	18596931	18597427	0.250691	0.0115738	0.695101	gene body:TMPRSS15
LINE:L1:L1MA5_6_71542903_71544994	6	71542903	71544994	0.250637	0.000121785	0.283861	gene body:SMAP1
LINE:L1:L1ME3F_5_51887693_51888662	5	51887693	51888662	0.250504	0.0136743	0.711334	intergenic
LINE:L2:L2c_10_43374249_43375123	10	43374249	43375123	0.250502	0.00405906	0.609621	gene body:ZNF239
LINE:L2:L2b_12_39892625_39893442	12	39892625	39893442	0.250471	0.000452804	0.42267	gene body:PDZRN4
LINE:L1:L1MB8_19_40546784_40547299	19	40546784	40547299	0.250319	0.0312791	0.772561	intergenic
LINE:L2:L2a_13_54287317_54287757	13	54287317	54287757	0.250194	0.00304559	0.596073	intergenic
LINE:L1:L1MEe_11_86937317_86937854	11	86937317	86937854	0.250052	0.0376981	0.783538	intergenic
LINE:L1:L1ME4a_1_171509263_171509695	1	171509263	171509695	0.249927	0.00117109	0.524472	intergenic
LINE:L1:L1PB1_7_67497844_67499269	7	67497844	67499269	0.249907	0.00553867	0.634549	intergenic
LINE:L2:L2c_15_58708433_58709020	15	58708433	58709020	0.249842	0.00437788	0.622811	gene body:RORA
LINE:L2:L2b_13_66979353_66979751	13	66979353	66979751	0.249793	0.00579031	0.636898	intergenic
LINE:L2:L2_3_82953197_82953673	3	82953197	82953673	0.249724	0.000801052	0.49032	intergenic
LINE:L2:L2a_20_57738504_57739089	20	57738504	57739089	0.24955	0.0187031	0.736168	gene body:PHACTR3
LINE:L2:L2c_6_125716041_125716702	6	125716041	125716702	0.24939	0.0131898	0.705076	intergenic
LINE:L1:L1ME5_12_132274807_132275329	12	132274807	132275329	0.249367	0.00319334	0.598231	gene body:ZNF268
LINE:L1:L1MEd_1_225515791_225516589	1	225515791	225516589	0.249195	0.0172384	0.730146	gene body:CDC42BPA
LINE:L2:L2c_6_117297393_117297989	6	117297393	117297989	0.24911	0.0027741	0.590909	intergenic
LINE:L1:L1MEg_20_15825726_15826561	20	15825726	15826561	0.248998	0.0039744	0.609568	gene body:MACROD2
LINE:CR1:L3_4_124302510_124302934	4	124302510	124302934	0.248921	8.0144e-05	0.281851	gene body:SPATA5
LINE:L1:L1M5_20_44618289_44618743	20	44618289	44618743	0.248869	0.00901625	0.675864	intergenic
LINE:L2:L2c_1_56549622_56550271	1	56549622	56550271	0.248811	0.00787753	0.670906	intergenic
LINE:L1:L1MC5_1_62430208_62430601	1	62430208	62430601	0.248717	0.0215898	0.747911	intergenic
LINE:L1:L1MB8_3_195040136_195041610	3	195040136	195041610	0.248694	0.00141718	0.534801	intergenic
LINE:L2:L2a_16_26683819_26684515	16	26683819	26684515	0.248594	0.0164275	0.727875	intergenic
LINE:L1:L1PA15-16_21_40508224_40508684	21	40508224	40508684	0.248492	0.00425743	0.617993	gene body:DSCAM
LINE:L1:L1M4_6_19386763_19387508	6	19386763	19387508	0.248102	0.0106883	0.686563	intergenic
LINE:L1:L1PA8_10_69312552_69313026	10	69312552	69313026	0.247865	0.0103494	0.686284	intergenic
LINE:L1:L1M4_3_182776043_182776664	3	182776043	182776664	0.24775	0.0336576	0.77764	intergenic
LINE:L1:L1M5_19_34752597_34753664	19	34752597	34753664	0.247731	0.00305744	0.596073	intergenic
LINE:L1:L1MA8_7_82583772_82584365	7	82583772	82584365	0.247692	0.00775418	0.668502	gene body:PCLO
LINE:L1:L1M6_7_6252675_6253673	7	6252675	6253673	0.247449	0.00186846	0.560353	gene body:CYTH3
LINE:L1:L1MEe_10_131326709_131327250	10	131326709	131327250	0.247013	0.00519849	0.629515	gene body:MGMT
LINE:CR1:L3b_4_142641181_142642106	4	142641181	142642106	0.246961	0.0013773	0.530021	intergenic
LINE:L1:L1MA4A_12_95572425_95572741	12	95572425	95572741	0.246822	0.0190597	0.737931	intergenic
LINE:L1:L1MB7_13_44746447_44746793	13	44746447	44746793	0.246795	0.0124384	0.701577	gene body:GTF2F2
LINE:L1:L1MA9_7_125932976_125933635	7	125932976	125933635	0.246665	0.00223722	0.575333	gene body:GRM8
LINE:L2:L2_11_41557529_41558177	11	41557529	41558177	0.246632	0.00159827	0.550738	intergenic
LINE:CR1:L3_2_24588827_24589118	2	24588827	24589118	0.246244	0.0147965	0.719375	intergenic
LINE:L2:L2a_10_62445102_62445622	10	62445102	62445622	0.245909	0.00183857	0.559185	intergenic
LINE:L1:L1MB7_3_193068967_193069464	3	193068967	193069464	0.245857	0.00935428	0.679427	intergenic
LINE:L1:L1MB3_12_49933452_49934259	12	49933452	49934259	0.245604	0.019882	0.740381	gene body:SMAGP
LINE:L1:L1ME3F_1_235374695_235375456	1	235374695	235375456	0.245568	0.0218429	0.749559	gene body:RYR2
LINE:L2:L2c_3_156272171_156272956	3	156272171	156272956	0.245454	0.00578596	0.636898	intergenic
LINE:RTE:L4_8_854252_854929	8	854252	854929	0.245333	0.0492671	0.799032	intergenic
LINE:L1:L1MC5_2_180469126_180470522	2	180469126	180470522	0.245237	0.00401932	0.609568	intergenic
LINE:L2:L2a_19_4162747_4162908	19	4162747	4162908	0.244424	0.0384679	0.784803	gene body:ANKRD24
LINE:L1:L1ME4a_17_34905617_34906613	17	34905617	34906613	0.243615	0.00597265	0.640122	gene body:CDK12
LINE:L2:L2_10_21162497_21162986	10	21162497	21162986	0.243538	0.0409073	0.789726	gene body:NEBL
LINE:L1:L1M4_3_24411552_24412669	3	24411552	24412669	0.24347	0.00811408	0.67201	gene body:THRB
LINE:L1:L1P3_1_43366505_43367136	1	43366505	43367136	0.243208	0.0214065	0.747911	intergenic
LINE:L1:L1ME4a_14_87885338_87886288	14	87885338	87886288	0.243109	0.0155433	0.722798	intergenic
LINE:L2:L2c_6_143817355_143818712	6	143817355	143818712	0.242459	0.0306427	0.772561	gene body:PEX3
LINE:L1:L1PA17_7_49473691_49474648	7	49473691	49474648	0.242347	0.0227678	0.752421	intergenic
LINE:L1:L1MC4a_16_22550678_22551863	16	22550678	22551863	0.242323	0.0166334	0.728188	intergenic
LINE:L1:L1MC4_7_142006021_142006856	7	142006021	142006856	0.24188	0.00759754	0.665792	intergenic
LINE:L1:L1ME1_13_74338763_74339862	13	74338763	74339862	0.241572	0.0489517	0.798792	intergenic
LINE:L1:L1ME4a_2_60740014_60740458	2	60740014	60740458	0.240126	0.000447843	0.42267	intergenic
LINE:L1:L1MB7_1_16210143_16210811	1	16210143	16210811	0.224383	0.0129151	0.703264	intergenic
LINE:L1:L1MC4_1_199330836_199330950	1	199330836	199330950	0.230184	0.0193269	0.739047	gene body:CACNA1S
LINE:L2:L2c_12_112151981_112152464	12	112151981	112152464	0.238237	0.0122865	0.70124	gene body:TPCN1
LINE:L2:L2a_23_48571336_48571823	23	48571336	48571823	0.238836	0.00175625	0.554214	intergenic
LINE:L1:L1M3_11_70675239_70675404	11	70675239	70675404	0.243439	0.040825	0.789726	intergenic
LINE:L1:HAL1_5_958886_959675	5	958886	959675	0.244667	0.0231779	0.753584	intergenic
LINE:L1:L1ME3C_1_238730104_238731020	1	238730104	238731020	0.244919	0.00334102	0.601017	gene body:GREM2
LINE:L1:L1ME2z_5_17138430_17138964	5	17138430	17138964	0.244976	0.0384899	0.784803	intergenic
LINE:L2:L2a_11_70003723_70004436	11	70003723	70004436	0.245161	0.0315327	0.772754	gene body:SHANK2
LINE:L2:L2a_23_95869312_95869808	23	95869312	95869808	0.24551	0.0222538	0.750711	gene body:DIAPH2
LINE:L1:L1M3d_4_112450060_112450752	4	112450060	112450752	0.245647	0.00612546	0.641527	intergenic
LINE:L1:L1MB2_13_47752550_47753280	13	47752550	47753280	0.246255	0.025648	0.761811	intergenic
LINE:L1:L1ME4a_5_38506884_38507537	5	38506884	38507537	0.246662	0.00251221	0.583405	intergenic
LINE:L2:L2b_3_175776266_175776813	3	175776266	175776813	0.246676	0.0259191	0.762471	intergenic
LINE:L1:L1ME3C_3_9969369_9969969	3	9969369	9969969	0.246795	0.0101358	0.685344	promoter:PRRT3
LINE:L1:L1MD2_1_65281709_65282518	1	65281709	65282518	0.247378	0.0345047	0.77764	intergenic
LINE:L1:L1MC5_2_63232819_63233278	2	63232819	63233278	0.247677	0.00673747	0.655231	gene body:C2orf86
[truncated: 598 more rows]

## Sheet: trisomy 8
ID	chrom	start	end	AMD	P.Value	adj.P.Val	promoter/gene body/intergenic				AMD= absolute methylation difference, Red= hypermethylated, Green= hypomethylated
[truncated: 1,630 more rows]
