# Supplementary material for: Genome Wide Analysis of Acute Myeloid Leukemia Reveal Leukemia Specific Methylome and Subtype Specific Hypomethylation of Repeats
Source: PLoS One. 2012 Mar 29;7(3):e33213. doi: 10.1371/journal.pone.0033213 (PMC3315563; doi:10.1371/journal.pone.0033213)
Supplement: Dataset S7 — Differentially methylated LTRs. (XLS) [file pone.0033213.s035.xls]

## Sheet: AML versus NBM
ID	chrom	start	end	AMD	P.Value	adj.P.Val	promoter/gene body/intergenic				AMD= absolute methylation difference, Red= hypermethylated, Green= hypomethylated
MLT1A0_13_24537431_24538173	13	24537431	24538173	0.250146	0.0171737	0.917794	intergenic
MLT1K_16_7086263_7087058	16	7086263	7087058	0.250185	0.0171365	0.917794	gene body:RBFOX1
LTR82B_8_128360500_128361482	8	128360500	128361482	0.251045	0.0335394	0.969648	intergenic
MLT1A0_23_145213889_145214593	23	145213889	145214593	0.251064	0.00289646	0.741895	intergenic
MER31B_6_162182289_162183058	6	162182289	162183058	0.251324	0.00107566	0.631205	gene body:PARK2
THE1C_1_201171116_201171958	1	201171116	201171958	0.251429	0.00165819	0.664182	intergenic
MLT1M_15_68227453_68228229	15	68227453	68228229	0.252307	0.00356816	0.769704	intergenic
MLT1H_6_154059523_154059967	6	154059523	154059967	0.252362	0.0389743	0.974977	intergenic
MLT1H2_4_44271615_44272594	4	44271615	44272594	0.253136	0.0101985	0.88306	intergenic
THE1B_13_97400942_97401597	13	97400942	97401597	0.253462	0.010523	0.88969	intergenic
MLT1E1A_16_48715048_48716457	16	48715048	48716457	0.253644	0.0122326	0.912033	intergenic
MamGypLTR1a_7_93559590_93560172	7	93559590	93560172	0.253926	0.0254101	0.956427	intergenic
MLT1K_1_77318601_77319063	1	77318601	77319063	0.253957	0.00188491	0.679433	intergenic
MLT1L_15_84172726_84173336	15	84172726	84173336	0.2541	0.0134425	0.917794	intergenic
LTR67B_2_20436026_20436380	2	20436026	20436380	0.254132	0.00889955	0.868736	intergenic
LTR33A__3_28949545_28950183	3	28949545	28950183	0.254348	0.00613501	0.817122	intergenic
MLT2B1_4_11856488_11857157	4	11856488	11857157	0.2544	0.000289475	0.481477	intergenic
MLT1J1_3_117416755_117417185	3	117416755	117417185	0.254531	0.00275138	0.732575	gene body:LSAMP
MER57C1_21_46307626_46308155	21	46307626	46308155	0.254843	0.00680352	0.824362	intergenic
MER67D_13_65981257_65981952	13	65981257	65981952	0.25489	0.000473267	0.551555	gene body:PCDH9
LTR85a_19_33327044_33327872	19	33327044	33327872	0.255409	0.00317423	0.752798	intergenic
MLT1H1_15_84360369_84361320	15	84360369	84361320	0.255857	0.00949956	0.876409	intergenic
MER4A1_4_162406629_162407429	4	162406629	162407429	0.256569	0.00220903	0.709097	intergenic
LTR78_11_14507391_14508387	11	14507391	14508387	0.256725	0.00225575	0.709097	gene body:PSMA1
MLT1C_20_62231716_62232440	20	62231716	62232440	0.256731	0.00678884	0.824362	intergenic
MLT2F_15_35332189_35332730	15	35332189	35332730	0.256741	0.00234484	0.712874	intergenic
LTR50_3_81211308_81211964	3	81211308	81211964	0.256884	0.0131359	0.917794	intergenic
MLT1H2_20_50627729_50628159	20	50627729	50628159	0.257607	0.00361939	0.770564	intergenic
MER70A_14_96645049_96645783	14	96645049	96645783	0.257685	0.0275649	0.956427	intergenic
MLT2A1_1_187835708_187836389	1	187835708	187836389	0.257987	0.00376182	0.774349	intergenic
LTR80B_4_31909611_31909904	4	31909611	31909904	0.257995	0.0090616	0.87022	intergenic
LTR83_3_134222449_134222964	3	134222449	134222964	0.258172	0.000334207	0.487939	intergenic
LTR78_23_14247024_14247718	23	14247024	14247718	0.258722	0.00118096	0.635204	intergenic
MLT2B1_5_87959414_87960264	5	87959414	87960264	0.258759	0.00409279	0.77948	gene body:LOC645323
MLT1L_3_149430686_149431071	3	149430686	149431071	0.258847	0.00658489	0.823183	intergenic
LOR1b_11_48131159_48131848	11	48131159	48131848	0.258881	0.00782209	0.843304	gene body:PTPRJ
MER70B_1_236988249_236988834	1	236988249	236988834	0.258939	0.0146789	0.917794	intergenic
MSTB_13_22477051_22477782	13	22477051	22477782	0.259298	0.0140729	0.917794	intergenic
MER57F_9_84882961_84883515	9	84882961	84883515	0.259447	0.00156547	0.664182	intergenic
LTR40a_4_165192700_165193355	4	165192700	165193355	0.259525	0.00584509	0.816272	gene body:MARCH1
LOR1b_23_11672332_11672761	23	11672332	11672761	0.260104	0.013587	0.917794	intergenic
MER77B_13_62095925_62096877	13	62095925	62096877	0.260237	0.00215211	0.708733	intergenic
LTR32_2_66479887_66480483	2	66479887	66480483	0.260435	0.01283	0.917794	intergenic
MLT1A1_12_58294596_58295345	12	58294596	58295345	0.260445	0.00146655	0.664182	intergenic
MER41A_7_148461049_148461589	7	148461049	148461589	0.26049	0.00517218	0.805278	gene body:ZNF398
ERVL-E-int_1_64670389_64670856	1	64670389	64670856	0.260521	0.0313131	0.963966	intergenic
MLT1N2_12_64269015_64269302	12	64269015	64269302	0.260995	0.0336022	0.969648	intergenic
MLT1I_4_14931994_14932565	4	14931994	14932565	0.261045	0.00436259	0.789673	intergenic
THE1D_23_100077862_100078584	23	100077862	100078584	0.26117	0.00224323	0.709097	intergenic
LTR40A1_5_166068098_166068258	5	166068098	166068258	0.261587	0.0170755	0.917794	intergenic
THE1D_2_221489533_221490226	2	221489533	221490226	0.262187	0.0018747	0.679433	intergenic
THE1B_23_23102621_23103288	23	23102621	23103288	0.2622	0.00909512	0.87022	intergenic
MER83B_7_5191023_5191353	7	5191023	5191353	0.262804	0.0304708	0.963966	intergenic
MLT1E_13_65134249_65135383	13	65134249	65135383	0.262851	0.00205695	0.694809	intergenic
LTR35_19_9795641_9796216	19	9795641	9796216	0.263042	0.0427549	0.98085	intergenic
MLT1J_23_47194927_47195218	23	47194927	47195218	0.263232	0.0198893	0.941098	gene body:ZNF41
MLT1B_11_69242349_69242748	11	69242349	69242748	0.263675	0.0244243	0.955771	intergenic
MLT1J_11_130934746_130935079	11	130934746	130935079	0.263727	0.00960479	0.878298	gene body:NTM
MLT1I_12_126794237_126794718	12	126794237	126794718	0.264932	0.00329615	0.752798	intergenic
THE1D_5_40482075_40482773	5	40482075	40482773	0.265453	0.0429204	0.98085	intergenic
MLT1C_16_83550788_83551225	16	83550788	83551225	0.265633	0.00647845	0.823183	intergenic
MLT1K_11_114090356_114091083	11	114090356	114091083	0.266543	0.0086051	0.858544	intergenic
LTR88b_3_153252144_153252664	3	153252144	153252664	0.266735	0.000616318	0.575927	intergenic
MLT1J2_14_69759669_69760613	14	69759669	69760613	0.267077	0.00611449	0.817122	intergenic
MSTC_13_77846193_77846616	13	77846193	77846616	0.26916	0.00702648	0.825831	intergenic
HERVIP10FH-int_23_138762002_138762565	23	138762002	138762565	0.270114	0.015189	0.917794	intergenic
MER34C2_7_96618379_96619211	7	96618379	96619211	0.270163	0.00621689	0.818518	gene body:ACN9
MamGypLTR3_10_21802639_21803207	10	21802639	21803207	0.270226	0.0110055	0.897095	intergenic
MER51-int_18_2281895_2282791	18	2281895	2282791	0.27069	0.000245664	0.436216	intergenic
MLT1B_6_84810554_84811252	6	84810554	84811252	0.270979	0.00667031	0.824362	gene body:MRAP2
ERV3-16A3_I-int_3_185666685_185667360	3	185666685	185667360	0.271091	0.00174169	0.664182	intergenic
THE1D_23_25725851_25726542	23	25725851	25726542	0.271355	0.0148751	0.917794	intergenic
MLT1G3-int_4_1576932_1578203	4	1576932	1578203	0.272924	0.0138481	0.917794	intergenic
LTR33_23_18322593_18322892	23	18322593	18322892	0.273464	0.0175823	0.917869	intergenic
MER4C_19_53246832_53247313	19	53246832	53247313	0.274311	0.0120399	0.912033	gene body:PLA2G4C
MamGypLTR1b_20_50516031_50516745	20	50516031	50516745	0.2757	0.00352117	0.769704	intergenic
MLT2D_21_38442829_38443173	21	38442829	38443173	0.276008	0.00480394	0.802075	gene body:DSCR8
MLT1C_2_216582918_216583690	2	216582918	216583690	0.276128	0.000182904	0.39399	gene body:MREG
MER57A1_21_25578745_25579019	21	25578745	25579019	0.276949	0.00218713	0.709097	intergenic
LTR16A_6_94608979_94609638	6	94608979	94609638	0.278143	0.00323711	0.752798	intergenic
LTR67B_6_33936806_33937302	6	33936806	33937302	0.279045	0.00541324	0.811053	intergenic
LTR33_16_62610655_62611054	16	62610655	62611054	0.279665	0.0103165	0.887335	intergenic
THE1D_19_39312795_39313459	19	39312795	39313459	0.282522	0.00168731	0.664182	intergenic
MER57B1_23_113022843_113023093	23	113022843	113023093	0.283531	0.00912843	0.87022	intergenic
MLT1K_16_54853306_54853597	16	54853306	54853597	0.284769	0.014937	0.917794	gene body:GNAO1
MLT1D_5_97767032_97767906	5	97767032	97767906	0.285533	0.0221275	0.947761	intergenic
MLT1H2_2_122267705_122268283	2	122267705	122268283	0.28722	0.00509468	0.805278	intergenic
THE1D_6_57741955_57742633	6	57741955	57742633	0.288223	0.00740583	0.827659	intergenic
MLT1B_20_49806019_49806705	20	49806019	49806705	0.288377	0.00244307	0.718159	gene body:ATP9A
MLT1H1_4_135387925_135388200	4	135387925	135388200	0.289686	0.00189582	0.679433	intergenic
MLT1H2_10_25360119_25360516	10	25360119	25360516	0.290066	0.00788644	0.844188	intergenic
MamGypLTR1b_4_178551372_178551993	4	178551372	178551993	0.290504	0.00484227	0.804386	intergenic
MLT2D_1_60064930_60065673	1	60064930	60065673	0.293095	0.00463013	0.795003	gene body:HOOK1
MER11B_15_93540169_93540358	15	93540169	93540358	0.294167	0.0222277	0.947761	intergenic
MLT1B_3_1841531_1842019	3	1841531	1842019	0.294375	0.000355765	0.498573	intergenic
MER57D_4_65145954_65146644	4	65145954	65146644	0.295749	0.00487077	0.805278	intergenic
MSTB_18_25072592_25073266	18	25072592	25073266	0.296004	0.00404949	0.77948	intergenic
LTR33A_7_89546136_89546626	7	89546136	89546626	0.296093	1.05667e-05	0.195572	intergenic
MER21B_1_162762322_162762597	1	162762322	162762597	0.296445	0.014826	0.917794	intergenic
MLT2C1_1_99612081_99612917	1	99612081	99612917	0.296515	0.00408926	0.77948	intergenic
THE1B-int_11_39235192_39236231	11	39235192	39236231	0.296888	0.00174043	0.664182	intergenic
LTR86A2_23_137244633_137244832	23	137244633	137244832	0.302099	0.00265482	0.732575	intergenic
LTR8_1_76023216_76024168	1	76023216	76024168	0.302104	0.000152415	0.357627	intergenic
MLT1F2_16_83993713_83994519	16	83993713	83994519	0.30262	0.00134542	0.659651	intergenic
MLT1J2_1_205444619_205445405	1	205444619	205445405	0.304531	0.000881078	0.612555	intergenic
LTR1B_7_157861723_157861863	7	157861723	157861863	0.3053	0.00906669	0.87022	gene body:PTPRN2
LTR48B_23_42845419_42846183	23	42845419	42846183	0.306265	0.00280986	0.736953	intergenic
MER66B_19_53114539_53114997	19	53114539	53114997	0.308433	0.0396063	0.976217	intergenic
MLT1C_21_31838868_31839628	21	31838868	31839628	0.309393	0.00411358	0.77948	gene body:TIAM1
LTR86B1_3_47466447_47466865	3	47466447	47466865	0.313433	0.02417	0.954875	gene body:SCAP
LTR69_7_157916066_157916491	7	157916066	157916491	0.314669	0.010547	0.88969	gene body:PTPRN2
MLT1J2_7_14574495_14574860	7	14574495	14574860	0.315373	0.000865143	0.610043	gene body:DGKB
MSTB2_3_12762346_12762714	3	12762346	12762714	0.316366	0.00640867	0.822471	gene body:TMEM40
MLT1D_22_48954211_48954580	22	48954211	48954580	0.316786	0.00823545	0.852441	gene body:PANX2
MER21C_4_115610214_115611074	4	115610214	115611074	0.316885	0.00233845	0.712874	intergenic
MLT1J_17_5458834_5459594	17	5458834	5459594	0.321923	0.00110486	0.631205	intergenic
MLT1J1_17_47579128_47579412	17	47579128	47579412	0.324554	0.00387243	0.77948	gene body:CA10
LTR16A2_21_40298199_40298379	21	40298199	40298379	0.324994	0.000126473	0.334096	intergenic
MLT1K_19_11163218_11163866	19	11163218	11163866	0.325432	0.00160981	0.664182	gene body:KANK2
MER68_5_1444306_1444590	5	1444306	1444590	0.328099	0.0205032	0.946654	intergenic
MLT1C_14_101596164_101597113	14	101596164	101597113	0.331032	0.000573201	0.569892	intergenic
THE1D_3_104949602_104950294	3	104949602	104950294	0.334407	1.55261e-05	0.195572	intergenic
MER4E1_17_23805802_23806494	17	23805802	23806494	0.338338	0.0114848	0.90861	intergenic
MLT1J_12_92837473_92837767	12	92837473	92837767	0.338927	0.00604568	0.816901	intergenic
MLT2B4_2_242611542_242612015	2	242611542	242612015	0.35339	0.00109017	0.631205	intergenic
LTR67B_6_1499119_1499798	6	1499119	1499798	0.369494	0.000637824	0.577996	intergenic
MLT1C_16_80310094_80310985	16	80310094	80310985	0.403051	2.69838e-05	0.236377	intergenic
LTR79_12_83333110_83333459	12	83333110	83333459	0.403513	5.02703e-06	0.159566	gene body:MIR548T
LTR2C_12_131483097_131483450	12	131483097	131483450	0.427868	0.00233846	0.712874	intergenic
LTR16C_19_34856047_34856417	19	34856047	34856417	0.42927	0.00626708	0.819143	gene body:PLEKHF1
MLT1K_10_16961610_16962185	10	16961610	16962185	0.4488	0.000168095	0.370629	gene body:CUBN
MLT1H_9_131015819_131016196	9	131015819	131016196	0.4325	4.13194e-05	0.250652	intergenic
MER51E_8_6872131_6872469	8	6872131	6872469	0.428121	1.9349e-05	0.195572	intergenic
MER92C_4_95317129_95317722	4	95317129	95317722	0.427347	1.50954e-06	0.129719	intergenic
MER41B_14_85833275_85833669	14	85833275	85833669	0.415606	0.000156909	0.361713	intergenic
THE1C_2_224435892_224436164	2	224435892	224436164	0.411469	5.05059e-05	0.250652	intergenic
MSTA_2_171268236_171268896	2	171268236	171268896	0.405374	0.000129452	0.334096	intergenic
LTR46_14_94076504_94077024	14	94076504	94077024	0.397335	9.59201e-06	0.195572	intergenic
LTR16E1_16_79104700_79104955	16	79104700	79104955	0.389577	0.000188675	0.399866	gene body:MIR548H4
LTR9_4_77063467_77064399	4	77063467	77064399	0.388991	3.53664e-05	0.250652	gene body:NAAA
MER51B_8_101893226_101893925	8	101893226	101893925	0.382427	8.85974e-05	0.264566	intergenic
LTR39_2_171268215_171269093	2	171268215	171269093	0.376853	9.34862e-05	0.267043	intergenic
LTR81C_18_43732743_43733011	18	43732743	43733011	0.368984	0.0051458	0.805278	intergenic
MLT2D_13_90191428_90191976	13	90191428	90191976	0.367709	0.000859519	0.610043	intergenic
MLT1J1_13_77637181_77637863	13	77637181	77637863	0.361338	6.66259e-05	0.264566	intergenic
MLT2A2_10_109878487_109878575	10	109878487	109878575	0.358992	0.0039885	0.77948	intergenic
LTR46_12_83828414_83828897	12	83828414	83828897	0.356833	7.68886e-05	0.264566	gene body:SLC6A15
MLT1J_3_31911247_31911603	3	31911247	31911603	0.354203	0.000626658	0.577996	gene body:OSBPL10
MER67C_7_63333726_63334152	7	63333726	63334152	0.34863	0.0073491	0.826768	gene body:ZNF679
MLT2D_7_97623895_97624692	7	97623895	97624692	0.348202	5.54085e-05	0.250652	gene body:LMTK2
MLT1C_5_71475207_71475729	5	71475207	71475729	0.34814	8.49817e-05	0.264566	gene body:MAP1B
MSTA_2_120304327_120305032	2	120304327	120305032	0.346591	2.87645e-06	0.129719	gene body:PTPN4
MER21A_22_45116495_45117113	22	45116495	45117113	0.346333	8.6855e-05	0.264566	gene body:TRMU
MSTC_5_167941736_167942185	5	167941736	167942185	0.344879	0.00109148	0.631205	intergenic
LTR32_2_182401036_182401598	2	182401036	182401598	0.343497	1.86298e-05	0.195572	intergenic
MLT1G3_12_72965704_72966069	12	72965704	72966069	0.342342	0.00100096	0.624591	intergenic
MLT1N2_13_73743000_73743439	13	73743000	73743439	0.341031	7.26103e-05	0.264566	intergenic
MLT1L_1_210452184_210452682	1	210452184	210452682	0.336686	0.000259089	0.44213	intergenic
MER66B_8_8113212_8115075	8	8113212	8115075	0.333073	0.000950304	0.624345	intergenic
MER21B_4_109913743_109914205	4	109913743	109914205	0.333067	0.00170501	0.664182	intergenic
MLT1B_3_195216345_195216905	3	195216345	195216905	0.332353	0.00137232	0.660112	intergenic
LTR40a_12_75165236_75166060	12	75165236	75166060	0.330395	0.00206948	0.695467	intergenic
MLT1J2_12_107804719_107804987	12	107804719	107804987	0.329379	0.000314633	0.485277	gene body:DAO
MLT1H_10_114923594_114923985	10	114923594	114923985	0.326981	0.000464622	0.551555	intergenic
MLT1J_7_7124022_7124811	7	7124022	7124811	0.325951	0.000985758	0.624591	intergenic
LTR79_1_113952487_113952893	1	113952487	113952893	0.324395	4.82573e-05	0.250652	gene body:MAGI3
MLT1J_9_95964223_95964613	9	95964223	95964613	0.323777	0.000752867	0.60354	intergenic
MLT1D_16_87230214_87230595	16	87230214	87230595	0.323678	0.00155887	0.664182	intergenic
MER4D_1_201786914_201787567	1	201786914	201787567	0.323313	0.000309965	0.485277	intergenic
THE1D_3_38431956_38432635	3	38431956	38432635	0.322408	4.7744e-05	0.250652	intergenic
LTR46_19_55936376_55937134	19	55936376	55937134	0.322322	0.000215504	0.422643	intergenic
MSTC_10_112426711_112427407	10	112426711	112427407	0.322278	0.000371846	0.498573	gene body:RBM20
LTR57_5_806820_807618	5	806820	807618	0.321877	0.00309758	0.751676	intergenic
MLT1L_6_116646713_116647477	6	116646713	116647477	0.321014	0.00037068	0.498573	gene body:NT5DC1
MER21A_3_154272933_154273721	3	154272933	154273721	0.320936	0.00110268	0.631205	intergenic
MSTB_6_47592645_47593355	6	47592645	47593355	0.31823	0.00157674	0.664182	gene body:CD2AP
LTR16A_22_21334545_21334809	22	21334545	21334809	0.317296	5.24531e-05	0.250652	intergenic
MER41C_10_122522570_122523419	10	122522570	122523419	0.317257	0.000142016	0.351998	gene body:LOC283089
MLT1J1_5_34087602_34088083	5	34087602	34088083	0.316697	0.00135978	0.660112	intergenic
LTR42_9_91009700_91009994	9	91009700	91009994	0.316264	7.18374e-05	0.264566	intergenic
MLT1F_8_129166414_129166871	8	129166414	129166871	0.316212	0.000715488	0.598818	gene body:PVT1
MLT1J1_16_54429334_54429967	16	54429334	54429967	0.315975	2.28594e-05	0.21455	intergenic
MLT2B3_14_68641878_68642455	14	68641878	68642455	0.315732	0.00190296	0.679433	gene body:DCAF5
MER74B_12_120095737_120096800	12	120095737	120096800	0.313285	0.00109189	0.631205	gene body:P2RX7
MLT1D_2_173027595_173028168	2	173027595	173028168	0.313178	0.000108615	0.303656	gene body:ITGA6
LTR16B2_16_57517903_57518685	16	57517903	57518685	0.3125	0.00136587	0.660112	intergenic
MLT1C_21_39256629_39257380	21	39256629	39257380	0.31249	0.005397	0.810946	intergenic
MLT1B_4_905826_906480	4	905826	906480	0.312114	0.00615621	0.817122	gene body:GAK
THE1D_23_19430275_19430943	23	19430275	19430943	0.311423	0.00108705	0.631205	gene body:MAP3K15
LTR53_5_73688745_73689733	5	73688745	73689733	0.310761	1.89591e-05	0.195572	intergenic
MER31B_9_102181141_102181892	9	102181141	102181892	0.309242	0.000729062	0.60354	intergenic
LTR79_14_53934737_53935032	14	53934737	53935032	0.309231	0.00599019	0.816901	gene body:CDKN3
MLT1N2_11_69821400_69821684	11	69821400	69821684	0.307876	0.00186154	0.679433	gene body:PPFIA1
LTR26B_20_24881808_24882183	20	24881808	24882183	0.307495	2.96164e-06	0.129719	gene body:CST7
MSTD_5_15087821_15088352	5	15087821	15088352	0.307135	0.000829903	0.610043	intergenic
MLT1A_16_17929008_17929583	16	17929008	17929583	0.306851	0.000210261	0.418608	intergenic
LTR53_16_24983749_24984282	16	24983749	24984282	0.306817	0.00108517	0.631205	intergenic
MLT1J_8_66242553_66243430	8	66242553	66243430	0.305848	0.00187708	0.679433	intergenic
MLT1J2_12_107834537_107835045	12	107834537	107835045	0.305456	0.000232647	0.436216	gene body:SVOP
MLT1C_1_178376692_178377457	1	178376692	178377457	0.304237	0.000357005	0.498573	intergenic
LTR33C_3_177615117_177615556	3	177615117	177615556	0.303705	0.00578972	0.816272	intergenic
MLT1C_22_32405248_32406019	22	32405248	32406019	0.302699	0.000575299	0.569892	gene body:LARGE
MLT1C_19_43149446_43150203	19	43149446	43150203	0.301844	0.00111329	0.633269	gene body:SIPA1L3
LTR47A_16_88350615_88351293	16	88350615	88351293	0.301348	0.00161933	0.664182	gene body:FANCA
MLT1D_2_225036298_225037081	2	225036298	225037081	0.301327	0.000518952	0.563981	intergenic
MLT1D_5_56346238_56347378	5	56346238	56347378	0.300874	0.00244267	0.718159	intergenic
LTR85a_10_91604091_91604486	10	91604091	91604486	0.3001	0.00180244	0.672117	intergenic
MLT2B4_10_75420729_75421252	10	75420729	75421252	0.299409	6.0718e-06	0.159566	intergenic
MLT1K_19_17202705_17203001	19	17202705	17203001	0.299013	0.0286456	0.963966	intergenic
MLT1A0_3_127564546_127565388	3	127564546	127565388	0.297527	0.0111492	0.903201	intergenic
MER21A_1_209878201_209878977	1	209878201	209878977	0.297386	0.0024912	0.721116	intergenic
MLT1H2_15_61956332_61956752	15	61956332	61956752	0.296896	0.00285264	0.739919	intergenic
MER4A1__19_1954804_1955652	19	1954804	1955652	0.296661	0.000169238	0.370629	gene body:BTBD2
MER65-int_7_94332542_94333103	7	94332542	94333103	0.296103	8.01102e-05	0.264566	intergenic
MLT1J2_22_46579188_46579955	22	46579188	46579955	0.295921	0.00310742	0.751676	intergenic
MLT1G3_11_72725489_72726158	11	72725489	72726158	0.295551	0.000998602	0.624591	gene body:ARHGEF17
MER21C_16_70036278_70036959	16	70036278	70036959	0.295379	0.00512716	0.805278	intergenic
MER67B_8_68444103_68445087	8	68444103	68445087	0.294253	6.21829e-05	0.263573	intergenic
MER31A_21_43289096_43289576	21	43289096	43289576	0.293893	0.000352771	0.498573	gene body:PKNOX1
LTR67B_5_150787607_150788005	5	150787607	150788005	0.293885	0.00061691	0.575927	intergenic
MLT2C1_3_123667327_123667537	3	123667327	123667537	0.293828	0.00330281	0.752798	gene body:KPNA1
THE1B_2_74379557_74380219	2	74379557	74380219	0.293716	0.000328691	0.485277	gene body:SLC4A5
MLT1B_1_15399105_15399746	1	15399105	15399746	0.293317	0.000305354	0.485277	gene body:TMEM51
MER77_5_1538750_1539046	5	1538750	1539046	0.293314	0.000164407	0.370629	intergenic
MER41B_1_174456045_174457045	1	174456045	174457045	0.292842	4.16948e-05	0.250652	intergenic
LTR45_7_130894701_130895496	7	130894701	130895496	0.29163	0.000138507	0.349994	intergenic
LTR46_7_75684456_75685231	7	75684456	75685231	0.291497	0.00171077	0.664182	gene body:SRRM3
MLT1F_20_946646_946805	20	946646	946805	0.290905	0.00572055	0.816272	intergenic
LTR82A_8_11357582_11358161	8	11357582	11358161	0.290585	0.00582761	0.816272	gene body:FAM167A
LTR13_19_2608757_2609206	19	2608757	2609206	0.290066	0.00625654	0.819143	gene body:GNG7
MLT2A2_1_92735097_92735852	1	92735097	92735852	0.290061	0.000708887	0.597096	intergenic
LTR62_7_158055735_158056369	7	158055735	158056369	0.289764	0.00388567	0.77948	gene body:PTPRN2
MLT1J_5_136986498_136986817	5	136986498	136986817	0.289759	0.000241346	0.436216	gene body:KLHL3
MLT2B1_17_14203942_14204816	17	14203942	14204816	0.289553	0.000469407	0.551555	intergenic
MLT2B4_10_12568025_12568601	10	12568025	12568601	0.289451	0.0122125	0.912033	gene body:CAMK1D
MLT1A0_10_11840921_11841610	10	11840921	11841610	0.289422	4.99103e-05	0.250652	gene body:ECHDC3
MLT1L_5_108934612_108934952	5	108934612	108934952	0.289308	0.013495	0.917794	intergenic
MLT1E1A_17_72780965_72781520	17	72780965	72781520	0.28924	0.000323654	0.485277	intergenic
LTR12C_1_177374414_177375281	1	177374414	177375281	0.288982	0.00192869	0.679433	gene body:ABL2
LTR8_15_91115512_91115958	15	91115512	91115958	0.288974	0.0232856	0.951419	intergenic
LTR23_2_241125176_241125664	2	241125176	241125664	0.288632	0.00220881	0.709097	gene body:ANKMY1
THE1C_17_59085777_59086483	17	59085777	59086483	0.288554	0.00190025	0.679433	gene body:MAP3K3
MLT1E1A_9_79482821_79483575	9	79482821	79483575	0.288257	0.00131086	0.653147	intergenic
MLT1N2_3_56033173_56033790	3	56033173	56033790	0.287996	0.00114587	0.634219	gene body:ERC2
MSTA_7_69658581_69659295	7	69658581	69659295	0.287785	0.00664095	0.823998	gene body:AUTS2
MLT1A0_5_178743632_178744698	5	178743632	178744698	0.28772	3.3221e-05	0.250652	intergenic
MLT1E1A_4_153656513_153657152	4	153656513	153657152	0.287457	0.00239555	0.718159	gene body:FBXW7
MLT1B_3_122054933_122055326	3	122054933	122055326	0.287277	0.00391587	0.77948	intergenic
MLT1C_2_168499032_168499796	2	168499032	168499796	0.286969	0.00273441	0.732575	intergenic
MER4-int_23_6657148_6658272	23	6657148	6658272	0.286907	0.00675123	0.824362	intergenic
LTR78_21_34722941_34723774	21	34722941	34723774	0.286729	0.000205973	0.416379	intergenic
MER52A_16_62207713_62210206	16	62207713	62210206	0.286203	5.7227e-05	0.250652	intergenic
MLT1D_15_63169232_63169703	15	63169232	63169703	0.286018	0.00243623	0.718159	intergenic
MLT1N2_16_47890582_47891456	16	47890582	47891456	0.2859	0.00201248	0.690217	intergenic
MSTD_4_172670038_172670629	4	172670038	172670629	0.285395	0.00948532	0.876409	intergenic
MLT1D_6_150349049_150349835	6	150349049	150349835	0.285163	0.0061791	0.817122	intergenic
MLT1K_16_26930286_26930884	16	26930286	26930884	0.284876	0.00727391	0.826731	intergenic
MSTA_1_53680644_53681390	1	53680644	53681390	0.284342	0.000365695	0.498573	intergenic
LTR8A_8_1736382_1737431	8	1736382	1737431	0.284196	0.00288098	0.741103	intergenic
MLT1D_3_160993892_160994643	3	160993892	160994643	0.283961	0.000316706	0.485277	gene body:SCHIP1
LTR16E1_7_152390054_152390513	7	152390054	152390513	0.283481	0.000612109	0.575927	intergenic
MLT1D_11_64049369_64049750	11	64049369	64049750	0.283458	0.0116933	0.909457	intergenic
MLT1A0_8_56936437_56936917	8	56936437	56936917	0.283419	0.000474324	0.551555	intergenic
MER39B_18_45387926_45388511	18	45387926	45388511	0.283359	0.000950107	0.624345	intergenic
LTR26_22_17871644_17872552	22	17871644	17872552	0.283093	0.00105868	0.631205	gene body:CDC45
LTR16E1_7_141791062_141791552	7	141791062	141791552	0.28235	0.000900099	0.615006	intergenic
MSTD_11_42432305_42432961	11	42432305	42432961	0.28229	0.00246023	0.719981	intergenic
MLT1H_7_84266515_84267246	7	84266515	84267246	0.282243	0.000836339	0.610043	intergenic
LTR33_4_174280448_174280697	4	174280448	174280697	0.28199	0.00069173	0.593216	intergenic
MLT1J1_10_16511232_16511827	10	16511232	16511827	0.281717	1.83332e-05	0.195572	intergenic
LTR67B_15_94368568_94368992	15	94368568	94368992	0.281461	0.00388721	0.77948	intergenic
MER34A_18_12225201_12225874	18	12225201	12225874	0.280995	0.000943794	0.624345	intergenic
LTR52_3_72220093_72220550	3	72220093	72220550	0.280564	0.00689023	0.824362	intergenic
LOR1a_16_26793854_26794515	16	26793854	26794515	0.279735	0.00462518	0.795003	intergenic
MLT1F1_11_95597877_95598672	11	95597877	95598672	0.279556	0.000404965	0.533372	gene body:MAML2
MLT1F_19_54144757_54145577	19	54144757	54145577	0.278797	0.0230058	0.949849	intergenic
MLT1L_14_51354142_51354969	14	51354142	51354969	0.278562	0.0052105	0.805476	intergenic
MLT1B_8_67490580_67491201	8	67490580	67491201	0.27856	0.00176909	0.667574	intergenic
MER41A_8_122890137_122890984	8	122890137	122890984	0.278325	0.00999053	0.881229	intergenic
MLT1K_3_23020026_23020486	3	23020026	23020486	0.278044	0.00396367	0.77948	intergenic
LTR41_8_4467034_4467599	8	4467034	4467599	0.277637	0.00196976	0.686538	gene body:CSMD1
MLT1A_1_158669525_158669918	1	158669525	158669918	0.277327	0.00386793	0.77948	intergenic
MLT1G_16_85547309_85547588	16	85547309	85547588	0.277011	0.0315075	0.963976	intergenic
THE1B_20_13602248_13602909	20	13602248	13602909	0.276735	0.000681123	0.593216	intergenic
MLT1J_12_103479140_103479462	12	103479140	103479462	0.276485	0.0220688	0.947761	gene body:CHST11
MSTC_20_4258930_4259629	20	4258930	4259629	0.276396	0.00165104	0.664182	intergenic
MLT1L_4_153415050_153415498	4	153415050	153415498	0.275992	0.00208099	0.697551	intergenic
LTR84b_8_20437684_20438334	8	20437684	20438334	0.27594	0.00123175	0.646532	intergenic
MER41A_5_31730671_31731051	5	31730671	31731051	0.275917	0.00118437	0.635204	intergenic
MLT1F1_7_86610630_86611453	7	86610630	86611453	0.275885	0.00693272	0.824362	intergenic
MER41D_10_119010228_119010554	10	119010228	119010554	0.275849	0.00164014	0.664182	gene body:SLC18A2
LTR64_14_101492961_101494052	14	101492961	101494052	0.275812	0.00457506	0.795003	intergenic
MER51B_8_81506735_81507235	8	81506735	81507235	0.275703	0.00393047	0.77948	intergenic
MER50_5_121198124_121199119	5	121198124	121199119	0.275567	0.00116415	0.634219	intergenic
MLT1B_16_26266697_26267922	16	26266697	26267922	0.275458	0.00169044	0.664182	intergenic
MLT1A1_11_64682403_64683259	11	64682403	64683259	0.275426	0.0035785	0.769704	intergenic
MLT1B_16_83500880_83501511	16	83500880	83501511	0.275421	0.00310369	0.751676	intergenic
MER101_3_149517579_149518175	3	149517579	149518175	0.274929	0.000911567	0.615006	intergenic
LTR52_2_228067_228355	2	228067	228355	0.274871	0.00515747	0.805278	gene body:SH3YL1
MLT1A0_7_128251804_128252502	7	128251804	128252502	0.274848	0.0120859	0.912033	intergenic
LTR16E1_18_4139444_4140220	18	4139444	4140220	0.274668	0.00440693	0.79341	intergenic
MLT1B_14_25582890_25583463	14	25582890	25583463	0.274483	0.0127509	0.917794	intergenic
THE1A_22_23579449_23580119	22	23579449	23580119	0.274128	0.0042225	0.780355	gene body:SGSM1
HERV16-int_5_107203555_107204337	5	107203555	107204337	0.273982	7.43871e-05	0.264566	intergenic
THE1C_15_74267549_74268188	15	74267549	74268188	0.273805	0.00417275	0.780355	gene body:C15orf27
LTR49-int_5_37294076_37294661	5	37294076	37294661	0.273015	0.000405918	0.533372	intergenic
MER57C1_5_103725267_103726231	5	103725267	103726231	0.272731	0.000993061	0.624591	intergenic
MER9a3_15_56316807_56317633	15	56316807	56317633	0.27271	0.00151931	0.664182	intergenic
LTR22C_6_101499141_101500000	6	101499141	101500000	0.272598	0.0032757	0.752798	intergenic
MLT1K_14_53379884_53380262	14	53379884	53380262	0.272337	0.0070447	0.825831	intergenic
MLT2B1_6_154881265_154882166	6	154881265	154882166	0.272335	0.00116652	0.634219	intergenic
MLT1K_14_91718446_91719293	14	91718446	91719293	0.272158	0.0113343	0.904682	intergenic
MLT1A1_2_47850737_47851395	2	47850737	47851395	0.272038	0.0132464	0.917794	intergenic
MLT1A1_8_114537800_114538096	8	114537800	114538096	0.271975	0.0046232	0.795003	intergenic
MLT1J2_7_51500696_51500985	7	51500696	51500985	0.271965	0.00203081	0.690217	intergenic
MLT1C_19_10846750_10847551	19	10846750	10847551	0.271933	0.00220811	0.709097	gene body:CARM1
LTR28_5_163588035_163588783	5	163588035	163588783	0.271634	7.24884e-05	0.264566	intergenic
MLT1B_6_151679223_151679921	6	151679223	151679921	0.271589	0.0135589	0.917794	gene body:AKAP12
MLT1N2_8_18047996_18048371	8	18047996	18048371	0.270932	0.00236049	0.714667	intergenic
MLT1J2_23_17177902_17178686	23	17177902	17178686	0.270789	0.00448506	0.79341	intergenic
MLT1J2_9_133698947_133699193	9	133698947	133699193	0.270766	0.00147655	0.664182	intergenic
MLT1C_17_51517522_51517974	17	51517522	51517974	0.270669	0.00793273	0.844694	intergenic
MLT2D_23_62907997_62908710	23	62907997	62908710	0.27064	0.0098241	0.878298	gene body:ARHGEF9
MLT2B1_6_105808335_105809102	6	105808335	105809102	0.27027	0.00817087	0.851778	intergenic
LTR90B_2_204235087_204235585	2	204235087	204235585	0.270109	0.0291106	0.963966	intergenic
MLT1B_2_89037624_89037985	2	89037624	89037985	0.270036	0.0197264	0.939644	intergenic
LTR88b_17_15278730_15279233	17	15278730	15279233	0.26954	0.00498676	0.805278	intergenic
MLT1A1_14_83590763_83591989	14	83590763	83591989	0.269264	0.000201285	0.41326	intergenic
MLT1B_10_1311261_1311893	10	1311261	1311893	0.268751	0.000307025	0.485277	gene body:ADARB2
MER67D_17_14591890_14592359	17	14591890	14592359	0.268594	0.0406812	0.977201	intergenic
LTR87_22_22352084_22352809	22	22352084	22352809	0.268571	0.000551674	0.569892	gene body:LOC91316
MER74A_14_81136942_81137440	14	81136942	81137440	0.26824	0.0192437	0.930319	intergenic
MLT1H1_20_16215416_16215780	20	16215416	16215780	0.268195	0.0146217	0.917794	gene body:KIF16B
MER11D_6_38786349_38787037	6	38786349	38787037	0.268138	0.00100408	0.624591	intergenic
LTR79_12_26572048_26572487	12	26572048	26572487	0.267627	0.000480926	0.554327	gene body:ITPR2
MLT2D_9_21986938_21987850	9	21986938	21987850	0.267147	5.64511e-05	0.250652	gene body:CDKN2BAS
MLT1C_7_2897064_2897757	7	2897064	2897757	0.267093	0.00299645	0.749639	intergenic
LTR1_16_59196319_59197357	16	59196319	59197357	0.266923	0.00100611	0.624591	intergenic
THE1D_8_27060814_27061258	8	27060814	27061258	0.266647	0.00981215	0.878298	intergenic
LTR85c_1_65411632_65412269	1	65411632	65412269	0.266605	0.00113547	0.634219	gene body:AK4
MLT1K_5_176147321_176147894	5	176147321	176147894	0.266172	0.0130202	0.917794	intergenic
MLT1H1_2_178922719_178923095	2	178922719	178923095	0.266081	0.0249158	0.956427	gene body:OSBPL6
LTR16C_3_192955434_192956026	3	192955434	192956026	0.266021	0.00362414	0.770564	intergenic
MLT1A0_6_154999059_154999680	6	154999059	154999680	0.265901	0.0011398	0.634219	intergenic
MLT1H_23_25646148_25646491	23	25646148	25646491	0.265729	0.00260728	0.732039	intergenic
MLT1D_1_20157207_20157523	1	20157207	20157523	0.265239	0.000787323	0.604991	intergenic
MLT1H2_20_13605468_13606257	20	13605468	13606257	0.265005	0.0160966	0.917794	intergenic
MLT1D_7_128918932_128919627	7	128918932	128919627	0.264728	0.000979178	0.624591	intergenic
LTR67B_6_5850808_5851719	6	5850808	5851719	0.264702	0.00935196	0.875241	intergenic
THE1D_5_79445732_79446406	5	79445732	79446406	0.264603	0.000583472	0.569892	gene body:SERINC5
MLT1H2_10_45364723_45365546	10	45364723	45365546	0.264577	1.53186e-05	0.195572	gene body:MARCH8
MLT2C1_7_31738441_31738845	7	31738441	31738845	0.264196	0.000238758	0.436216	intergenic
LTR41B_23_50756642_50757072	23	50756642	50757072	0.264186	0.0299426	0.963966	intergenic
MLT1I_9_124626276_124626682	9	124626276	124626682	0.264105	0.00180629	0.672117	gene body:PDCL
MER41E_3_101549201_101550088	3	101549201	101550088	0.264103	0.000773341	0.60354	gene body:NIT2
HERVL40-int_12_31767438_31768168	12	31767438	31768168	0.263696	0.000539317	0.563981	gene body:AMN1
LTR49-int_9_105095105_105097363	9	105095105	105097363	0.263417	0.000299129	0.485277	intergenic
MER76_8_33834368_33835153	8	33834368	33835153	0.263248	0.00221831	0.709097	intergenic
MLT1H2_6_139011056_139011578	6	139011056	139011578	0.263248	0.00358707	0.769704	intergenic
LTR33_2_19255116_19255568	2	19255116	19255568	0.263177	0.00219462	0.709097	intergenic
LTR49_18_4070395_4071388	18	4070395	4071388	0.26305	0.00176868	0.667574	intergenic
LTR37A_5_10599294_10600212	5	10599294	10600212	0.262971	0.00120353	0.640256	intergenic
LTR37A_15_70877537_70877935	15	70877537	70877935	0.262883	0.018286	0.917869	intergenic
MLT1C_7_131940910_131941676	7	131940910	131941676	0.262752	8.87416e-05	0.264566	gene body:PLXNA4
MLT1N2_9_38225248_38225744	9	38225248	38225744	0.262593	0.00325062	0.752798	intergenic
MLT1J_23_21839151_21840050	23	21839151	21840050	0.262463	0.013027	0.917794	intergenic
MLT1H_16_17362373_17362787	16	17362373	17362787	0.262408	0.000129673	0.334096	gene body:XYLT1
MLT2A1_7_4576778_4577655	7	4576778	4577655	0.262361	0.000910456	0.615006	intergenic
THE1D_22_33934827_33935525	22	33934827	33935525	0.262247	0.00689055	0.824362	intergenic
LTR8A_9_78884001_78884973	9	78884001	78884973	0.262241	0.00100772	0.624591	intergenic
MER74A_23_148956682_148957172	23	148956682	148957172	0.261918	0.0255713	0.956427	intergenic
MLT1C_4_26145692_26146280	4	26145692	26146280	0.261699	0.00693236	0.824362	intergenic
MLT1D_16_84700312_84700751	16	84700312	84700751	0.261699	0.015883	0.917794	intergenic
MLT1B_2_42932581_42933290	2	42932581	42933290	0.261355	0.00240054	0.718159	intergenic
LTR84b_13_29631822_29632840	13	29631822	29632840	0.261295	0.00165066	0.664182	intergenic
MLT1C-int_3_145695741_145696669	3	145695741	145696669	0.261055	0.00161325	0.664182	intergenic
LTR33_2_234752063_234752455	2	234752063	234752455	0.260956	0.0402556	0.977201	intergenic
LTR45C_19_8670331_8671122	19	8670331	8671122	0.260888	0.00519538	0.805278	intergenic
MLT1D_12_119856443_119857188	12	119856443	119857188	0.260797	0.0260278	0.956427	intergenic
MLT1K_1_86235382_86236413	1	86235382	86236413	0.260789	0.000792055	0.605089	gene body:COL24A1
MLT1H1_1_222518473_222518932	1	222518473	222518932	0.26074	0.000671582	0.592249	gene body:NVL
LTR37A_15_89185542_89186276	15	89185542	89186276	0.260677	0.00855992	0.855985	intergenic
MLT1F2_23_132093040_132093863	23	132093040	132093863	0.260568	0.002583	0.731594	intergenic
MER61B_11_5402015_5402478	11	5402015	5402478	0.260544	0.0048708	0.805278	intergenic
MLT1K_10_73139406_73140157	10	73139406	73140157	0.260166	0.00140593	0.663776	gene body:CDH23
HERVK14-int_4_186067636_186068616	4	186067636	186068616	0.259541	0.00165822	0.664182	intergenic
MER89_10_20332145_20332907	10	20332145	20332907	0.259504	0.0216577	0.947761	gene body:PLXDC2
THE1D_4_149414962_149415640	4	149414962	149415640	0.259291	0.000880643	0.612555	gene body:NR3C2
LTR17_12_32320285_32320872	12	32320285	32320872	0.259124	0.00834892	0.852441	gene body:BICD1
MLT1I_12_124330927_124331272	12	124330927	124331272	0.25909	0.0458849	0.985265	intergenic
MLT1H_11_82019983_82020755	11	82019983	82020755	0.259061	0.00211633	0.704737	intergenic
MSTD_1_43043412_43044127	1	43043412	43044127	0.259046	0.000417656	0.541377	intergenic
LTR78B_21_31294278_31295170	21	31294278	31295170	0.258581	0.0019926	0.68659	intergenic
MSTA_8_144248294_144249211	8	144248294	144249211	0.258485	0.00631622	0.820915	intergenic
MLT1K_11_34514949_34515648	11	34514949	34515648	0.25823	8.32739e-05	0.264566	intergenic
HERV1_LTRa_15_91688541_91689344	15	91688541	91689344	0.258	0.005921	0.816384	intergenic
MLT1B_10_93096099_93096778	10	93096099	93096778	0.257969	0.00205086	0.694539	gene body:LOC100188947
MLT1L_4_145733676_145734048	4	145733676	145734048	0.257899	0.00187101	0.679433	intergenic
MLT1K_4_115840391_115840690	4	115840391	115840690	0.257362	0.0219143	0.947761	intergenic
LTR82B_4_66428331_66428800	4	66428331	66428800	0.256879	0.0124372	0.915523	intergenic
MLT1K_14_77519604_77520172	14	77519604	77520172	0.256694	0.000425305	0.541377	intergenic
MLT1B_14_20336843_20337270	14	20336843	20337270	0.256569	0.0137087	0.917794	intergenic
MLT1G_2_112667983_112668680	2	112667983	112668680	0.256527	0.00375102	0.773753	intergenic
MLT1D_22_20637633_20638362	22	20637633	20638362	0.256254	0.0065316	0.823183	intergenic
MLT1C_5_12791917_12792674	5	12791917	12792674	0.256186	0.00277435	0.732575	gene body:TAG
MSTB_23_118831208_118831924	23	118831208	118831924	0.256105	0.0105067	0.88969	intergenic
MLT1B_4_89314172_89315311	4	89314172	89315311	0.25598	0.000462234	0.551555	intergenic
MLT1K_16_76872834_76873529	16	76872834	76873529	0.255605	0.0225351	0.947761	gene body:WWOX
MLT1I_1_15087764_15088370	1	15087764	15088370	0.255495	0.0147571	0.917794	gene body:KAZ
MLT1K_2_64461388_64461857	2	64461388	64461857	0.255427	0.00516729	0.805278	intergenic
LTR33_5_42982707_42983788	5	42982707	42983788	0.255365	0.00163657	0.664182	intergenic
LTR8_1_62422053_62423029	1	62422053	62423029	0.254901	0.0105835	0.88969	intergenic
MLT2C2_5_28942698_28942955	5	28942698	28942955	0.25482	0.0258397	0.956427	intergenic
MLT1L_3_47808248_47808760	3	47808248	47808760	0.254752	0.0232164	0.951419	intergenic
MER21C_1_52989917_52991100	1	52989917	52991100	0.25463	0.00290452	0.742511	gene body:ZYG11B
MLT1A0_1_17797117_17797797	1	17797117	17797797	0.254432	0.00643616	0.823183	gene body:ARHGEF10L
MLT2B4_2_9692269_9693036	2	9692269	9693036	0.254275	0.00260171	0.732039	intergenic
MER21C_17_42577811_42578796	17	42577811	42578796	0.2542	0.00303211	0.74974	gene body:CDC27
MLT1K_12_109512291_109513163	12	109512291	109513163	0.253981	0.00663774	0.823998	intergenic
MLT1H_1_179543754_179544155	1	179543754	179544155	0.253897	0.00374447	0.773753	intergenic
THE1B_7_21001941_21002643	7	21001941	21002643	0.253769	0.0129531	0.917794	intergenic
LTR78B_9_29306306_29307452	9	29306306	29307452	0.253629	0.000504725	0.557314	intergenic
MLT1I_8_115037992_115038281	8	115037992	115038281	0.253527	0.00358783	0.769704	intergenic
MSTA_10_16784132_16785289	10	16784132	16785289	0.253342	0.000616986	0.575927	gene body:RSU1
MER21C_1_232758685_232760075	1	232758685	232760075	0.253232	0.00127629	0.650011	intergenic
MLT1A0_18_44866926_44867612	18	44866926	44867612	0.252961	0.0167165	0.917794	gene body:DYM
MLT1I_3_54172278_54172655	3	54172278	54172655	0.252831	0.00401305	0.77948	gene body:CACNA2D3
MLT1L_8_62620888_62621469	8	62620888	62621469	0.252633	0.00114355	0.634219	gene body:ASPH
MER21C_6_18796238_18796692	6	18796238	18796692	0.252575	4.44247e-05	0.250652	intergenic
MLT1D_19_16451692_16452080	19	16451692	16452080	0.252544	0.0112076	0.904682	gene body:CALR3
MLT1L_18_35924224_35924549	18	35924224	35924549	0.252492	0.00045815	0.551555	intergenic
MLT2B1_2_228179494_228180663	2	228179494	228180663	0.25233	0.000568619	0.569892	intergenic
THE1D_8_41401842_41402567	8	41401842	41402567	0.252312	0.00571611	0.816272	intergenic
MLT1A1_11_130186048_130187044	11	130186048	130187044	0.252182	0.00435922	0.789673	intergenic
LTR1C_12_100780913_100781521	12	100780913	100781521	0.252122	0.00831193	0.852441	intergenic
MLT1F1_3_37727407_37728258	3	37727407	37728258	0.252054	0.00522534	0.805914	gene body:ITGA9
MLT1J_1_215600494_215601192	1	215600494	215601192	0.251966	0.000583795	0.569892	intergenic
LTR16A2_17_16859542_16859944	17	16859542	16859944	0.251945	0.0197298	0.939644	intergenic
MSTA_2_151142208_151142705	2	151142208	151142705	0.251908	0.032835	0.969408	intergenic
MLT1C_21_35696960_35697404	21	35696960	35697404	0.251762	0.00118995	0.635603	intergenic
MLT1B_1_227098476_227098700	1	227098476	227098700	0.251663	0.0111357	0.903159	intergenic
LTR66_6_26846743_26847289	6	26846743	26847289	0.251611	0.0267921	0.956427	intergenic
MLT1H2_8_143794563_143795298	8	143794563	143795298	0.251309	0.00161348	0.664182	intergenic
MER57C2_21_23769073_23769882	21	23769073	23769882	0.251225	0.00312553	0.752798	intergenic
THE1C_4_16108246_16108829	4	16108246	16108829	0.251207	0.00259027	0.731594	intergenic
THE1C_2_55156987_55157993	2	55156987	55157993	0.251189	0.0237188	0.952491	intergenic
MLT1I_12_660756_661472	12	660756	661472	0.2508	0.00199604	0.68659	intergenic
MSTA_2_6912626_6913114	2	6912626	6913114	0.2506	0.00384124	0.77948	gene body:CMPK2
MER31A_1_97819084_97819524	1	97819084	97819524	0.250555	0.00435554	0.789673	gene body:DPYD
MLT1H2_23_70141924_70142607	23	70141924	70142607	0.250493	0.00792465	0.844694	intergenic
MLT1A0_2_14649602_14650160	2	14649602	14650160	0.250438	0.0163231	0.917794	intergenic
LTR16A2_2_9218332_9219003	2	9218332	9219003	0.25037	0.00572508	0.816272	intergenic
MLT1N2_2_26894628_26895112	2	26894628	26895112	0.250167	0.0165717	0.917794	intergenic
LTR52-int_23_57811167_57811563	23	57811167	57811563	0.250123	0.0209508	0.947247	intergenic
LTR84b_1_199423874_199424663	1	199423874	199424663	0.250003	0.00656871	0.823183	intergenic

## Sheet: t(8,21)
ID	chrom	start	end	AMD	P.Value	adj.P.Val	promoter/gene body/intergenic				AMD= absolute methylation difference, Red= hypermethylated, Green= hypomethylated
MLT1G_14_102297343_102297762	14	102297343	102297762	0.632365	1.19702e-07	0.00631427	intergenic
MLT1H1_13_112725919_112726347	13	112725919	112726347	0.518762	1.09875e-07	0.00631427	gene body:MCF2L
MLT1D_22_48954211_48954580	22	48954211	48954580	0.512103	3.43051e-07	0.0112691	gene body:PANX2
LTR7C_7_63784428_63784715	7	63784428	63784715	0.478983	7.69772e-05	0.250512	gene body:ZNF107
LTR16C_14_78072226_78072525	14	78072226	78072525	0.478777	6.81669e-07	0.0179141	gene body:NRXN3
MLT1A0_22_18137236_18137445	22	18137236	18137445	0.464316	1.44162e-07	0.00631427	gene body:TBX1
LTR16C_23_39183633_39184284	23	39183633	39184284	0.461645	0.000282762	0.395262	intergenic
MLT1A0_15_88464355_88464750	15	88464355	88464750	0.459065	0.000475288	0.464721	intergenic
MLT1C_8_97377333_97378054	8	97377333	97378054	0.453599	0.000270377	0.389159	gene body:PTDSS1
LTR67B_1_227332044_227332477	1	227332044	227332477	0.453083	0.000619974	0.482437	intergenic
MER57B1_9_89675913_89676155	9	89675913	89676155	0.443533	1.23028e-05	0.125855	intergenic
MLT1K_19_50957446_50958143	19	50957446	50958143	0.434447	0.00162051	0.594307	intergenic
LTR37A_12_127625635_127626339	12	127625635	127626339	0.429227	1.2558e-05	0.125855	gene body:TMEM132C
MER77_15_56944978_56945427	15	56944978	56945427	0.429042	5.79351e-05	0.222918	intergenic
MER68_2_240729750_240730052	2	240729750	240730052	0.419262	0.0033281	0.675753	intergenic
LTR16C_19_34856047_34856417	19	34856047	34856417	0.418113	0.00108018	0.580756	gene body:PLEKHF1
LTR35_19_9795641_9796216	19	9795641	9796216	0.414286	0.00201102	0.603302	intergenic
MLT1D_12_110199975_110200684	12	110199975	110200684	0.413773	0.000537817	0.480607	gene body:CUX2
MER4D_2_130200539_130201185	2	130200539	130201185	0.410551	0.00169393	0.594307	intergenic
LTR16C_9_92142439_92142783	9	92142439	92142783	0.40917	0.000587542	0.482437	intergenic
LTR9_20_39735319_39736191	20	39735319	39736191	0.408107	9.48313e-05	0.276905	intergenic
MLT1E_16_2944138_2944694	16	2944138	2944694	0.407776	2.95889e-06	0.0647992	intergenic
MLT2B4_8_49184831_49185227	8	49184831	49185227	0.407316	0.000179951	0.333834	intergenic
LTR16A_23_133214950_133215643	23	133214950	133215643	0.400763	0.000101576	0.278063	intergenic
MSTA_21_46497742_46498220	21	46497742	46498220	0.398466	0.00407932	0.697274	gene body:MCM3AP
MLT1J_8_27234837_27235251	8	27234837	27235251	0.398162	8.46405e-05	0.25734	gene body:PTK2B
LTR2C_12_131483097_131483450	12	131483097	131483450	0.397502	0.00416542	0.701016	intergenic
MER77_22_22082222_22082512	22	22082222	22082512	0.395342	0.0034404	0.675753	intergenic
LTR18B_11_30025369_30025551	11	30025369	30025551	0.394673	0.000352742	0.425622	intergenic
MER31A_19_41314161_41314935	19	41314161	41314935	0.393376	5.48911e-05	0.222918	intergenic
MER21C_2_239825683_239826263	2	239825683	239826263	0.393319	0.00228386	0.641756	gene body:HDAC4
MLT1J1_19_62409021_62409380	19	62409021	62409380	0.392207	0.00026727	0.389159	gene body:ZNF264
MER88_5_1369627_1369778	5	1369627	1369778	0.388819	0.000238207	0.370162	intergenic
MLT1K_3_128100924_128101519	3	128100924	128101519	0.38738	6.74919e-06	0.0951851	gene body:CHCHD6
THE1D_8_23958413_23959109	8	23958413	23959109	0.386223	0.00187882	0.599943	intergenic
MER76_22_48506567_48507188	22	48506567	48507188	0.384925	0.000147883	0.333834	intergenic
MLT1K_2_105556657_105556953	2	105556657	105556953	0.384128	0.00255429	0.650096	intergenic
MLT1I_2_54556706_54556960	2	54556706	54556960	0.381357	0.000851664	0.551385	gene body:SPTBN1
MLT1J-int_18_73145765_73146675	18	73145765	73146675	0.375832	5.68891e-05	0.222918	intergenic
MLT1D_14_104951197_104951990	14	104951197	104951990	0.373793	1.37777e-05	0.125855	intergenic
HUERS-P2-int_22_21684994_21685814	22	21684994	21685814	0.373226	0.000259163	0.382627	intergenic
MLT1G_17_60420464_60420957	17	60420464	60420957	0.373149	0.00113869	0.584024	intergenic
MLT1F_7_156636349_156636638	7	156636349	156636638	0.372941	0.00105108	0.577297	gene body:UBE3C
MSTD_20_41513110_41513552	20	41513110	41513552	0.371083	0.00380221	0.688371	intergenic
MLT1J_15_73319839_73320108	15	73319839	73320108	0.371046	0.00195464	0.603302	intergenic
MER21C_1_225147050_225147606	1	225147050	225147606	0.36997	0.000177916	0.333834	gene body:PSEN2
LTR16E2_3_195284598_195285075	3	195284598	195285075	0.369442	0.00148033	0.591229	intergenic
MER4C_19_38007251_38007667	19	38007251	38007667	0.368925	0.00434737	0.709209	intergenic
MLT1N2_10_119909052_119909955	10	119909052	119909955	0.368671	0.000204796	0.35408	gene body:CASC2
MLT1N2_12_106158451_106159247	12	106158451	106159247	0.368588	0.000367773	0.427989	intergenic
MLT2B3_4_140348385_140348990	4	140348385	140348990	0.368555	0.000179782	0.333834	intergenic
MLT1E3_22_29103850_29104750	22	29103850	29104750	0.368095	6.27704e-05	0.222918	intergenic
MLT1I_9_71309813_71310159	9	71309813	71310159	0.367906	0.00130252	0.584024	gene body:APBA1
MLT2B4_6_1862918_1863150	6	1862918	1863150	0.365913	0.00133221	0.584024	intergenic
MLT1H_18_10677517_10678451	18	10677517	10678451	0.36494	1.27096e-05	0.125855	gene body:FAM38B
MER21A_23_118569629_118570758	23	118569629	118570758	0.364904	0.000464434	0.458843	gene body:CXorf56
MLT1B_7_150723336_150723708	7	150723336	150723708	0.362796	0.00198204	0.603302	gene body:WDR86
LTR16A1_3_135677731_135678202	3	135677731	135678202	0.361354	0.000126975	0.327145	intergenic
ERV3-16A3_LTR_2_224154900_224155355	2	224154900	224155355	0.360555	0.000273235	0.389159	intergenic
MLT1F1_4_133152037_133152378	4	133152037	133152378	0.360256	0.00297528	0.667148	intergenic
MLT1D_13_32281281_32282062	13	32281281	32282062	0.356982	0.000153566	0.333834	intergenic
THE1D_8_125427084_125427774	8	125427084	125427774	0.356389	1.43671e-05	0.125855	gene body:TMEM65
MLT1B_4_128911351_128912027	4	128911351	128912027	0.355585	0.000196232	0.348442	gene body:SLC25A31
THE1D_12_56050114_56050783	12	56050114	56050783	0.355585	0.00183603	0.596572	intergenic
MER21A_21_44383753_44384262	21	44383753	44384262	0.353567	0.000194728	0.348442	gene body:C21orf33
THE1D_7_131001936_131002614	7	131001936	131002614	0.353385	0.000179588	0.333834	intergenic
MLT1J_14_49401790_49402357	14	49401790	49402357	0.352403	0.000304238	0.413925	intergenic
MLT1J_9_94940541_94941011	9	94940541	94941011	0.351463	0.0041464	0.701016	intergenic
MER34A_6_3283044_3283924	6	3283044	3283924	0.351321	0.000690986	0.515009	gene body:SLC22A23
LTR16E1_14_81175495_81176055	14	81175495	81176055	0.348435	0.00280624	0.661959	intergenic
LTR33B_4_4742929_4743696	4	4742929	4743696	0.347281	0.000359586	0.427989	intergenic
MLT1B_4_77600642_77601368	4	77600642	77601368	0.347124	2.88945e-05	0.189737	gene body:SHROOM3
MER31B_4_47755991_47756356	4	47755991	47756356	0.344922	3.94753e-05	0.211098	intergenic
MLT1N2_12_64269015_64269302	12	64269015	64269302	0.344597	0.00288476	0.661959	intergenic
LTR9_18_31584834_31585701	18	31584834	31585701	0.343124	0.000694972	0.515009	intergenic
LTR78_5_75289938_75290430	5	75289938	75290430	0.342656	4.91628e-05	0.222918	intergenic
MLT1A0_10_98210052_98210787	10	98210052	98210787	0.342109	7.24397e-06	0.0951851	gene body:TLL2
MLT1B_12_10715769_10716655	12	10715769	10716655	0.341552	3.83622e-05	0.211098	gene body:STYK1
MER57C2_8_10732715_10733150	8	10732715	10733150	0.341434	0.00275891	0.661959	gene body:PINX1
MER34_23_10132834_10133646	23	10132834	10133646	0.340452	0.00121423	0.584024	gene body:CLCN4
LTR23_6_1395541_1396226	6	1395541	1396226	0.340327	0.00117341	0.584024	intergenic
MER65A_4_123066626_123067356	4	123066626	123067356	0.339401	0.00250582	0.650096	gene body:TRPC3
LTR33_15_77179272_77179666	15	77179272	77179666	0.337905	8.32933e-05	0.25734	intergenic
MamGypLTR1a_8_108886106_108886655	8	108886106	108886655	0.337713	0.00669917	0.768119	intergenic
MLT1I_12_79004023_79004386	12	79004023	79004386	0.335541	0.00134125	0.584024	intergenic
LTR1D_9_29794502_29795053	9	29794502	29795053	0.335346	0.000183958	0.335721	intergenic
LTR67B_23_18043579_18044263	23	18043579	18044263	0.334882	0.000993424	0.572331	intergenic
MER41-int_5_32381490_32382067	5	32381490	32382067	0.334823	0.0104574	0.813686	intergenic
MLT1L_1_169903526_169904241	1	169903526	169904241	0.334811	0.000554951	0.482437	intergenic
MLT1E1_1_14766956_14767921	1	14766956	14767921	0.334265	6.26437e-05	0.222918	intergenic
LTR16C_2_30163399_30163981	2	30163399	30163981	0.334074	0.000975125	0.566949	intergenic
MLT1C_4_5885425_5886179	4	5885425	5886179	0.331931	0.000497627	0.473824	gene body:CRMP1
MLT1E1A_15_39786639_39787050	15	39786639	39787050	0.331424	0.000721701	0.515385	gene body:MGA
MLT1A1_1_55011814_55012865	1	55011814	55012865	0.331334	0.000887023	0.557639	intergenic
LTR1C_4_78268040_78268664	4	78268040	78268664	0.330079	4.42265e-05	0.215234	intergenic
LTR64_3_13306875_13307660	3	13306875	13307660	0.329805	0.00142471	0.584414	intergenic
MLT2C1_2_176847466_176847849	2	176847466	176847849	0.329569	0.00036806	0.427989	gene body:MTX2
MLT1A_19_61869156_61869795	19	61869156	61869795	0.329529	0.00421518	0.701016	gene body:ZNF835
LTR33_9_36117690_36118055	9	36117690	36118055	0.328981	0.000834519	0.551385	intergenic
MLT1A0_5_77523890_77524560	5	77523890	77524560	0.328881	0.00942855	0.80853	gene body:AP3B1
MLT1G_4_149146555_149147131	4	149146555	149147131	0.328309	0.000931942	0.558965	gene body:ARHGAP10
MER57A1_23_2820962_2821609	23	2820962	2821609	0.328146	0.00328771	0.672901	intergenic
MSTA_5_148446924_148447658	5	148446924	148447658	0.327983	0.000217972	0.354295	intergenic
MLT1I_4_80103535_80103851	4	80103535	80103851	0.327645	0.000445842	0.452441	intergenic
HERVK3-int_19_11597489_11598861	19	11597489	11598861	0.327224	6.71109e-05	0.232061	intergenic
MLT1D_8_134779142_134779910	8	134779142	134779910	0.327166	0.00279316	0.661959	intergenic
MLT1K_10_108353543_108354029	10	108353543	108354029	0.326888	0.00669607	0.768119	gene body:SORCS1
MER21C_12_63092673_63093225	12	63092673	63093225	0.325969	2.1506e-05	0.156992	gene body:XPOT
MLT1A0_15_29400168_29400858	15	29400168	29400858	0.32526	0.00136382	0.584024	intergenic
MER77B_17_74928399_74929044	17	74928399	74929044	0.324973	0.000974516	0.566949	gene body:RBFOX3
MLT2B1_19_16911321_16912205	19	16911321	16912205	0.324686	0.00485975	0.722688	gene body:CPAMD8
MLT1C_21_38360700_38361467	21	38360700	38361467	0.324578	0.00123171	0.584024	gene body:DSCR4
MLT1B_1_2054142_2054295	1	2054142	2054295	0.324537	0.0166185	0.846251	gene body:PRKCZ
MLT1K_7_5463417_5463674	7	5463417	5463674	0.32431	0.0010666	0.577297	intergenic
LTR24B_14_44887425_44887576	14	44887425	44887576	0.324142	0.00310823	0.667624	intergenic
LTR33_9_97855808_97856270	9	97855808	97856270	0.323759	0.00315144	0.667896	intergenic
MLT1B_22_42896810_42897677	22	42896810	42897677	0.323727	0.000441551	0.452441	intergenic
MLT1K_2_235072214_235072614	2	235072214	235072614	0.3226	1.55051e-05	0.127335	intergenic
LTR33_8_41118158_41118568	8	41118158	41118568	0.322564	0.00012465	0.327145	intergenic
MLT1H2_23_30456222_30456616	23	30456222	30456616	0.322488	0.00545923	0.736776	intergenic
MLT1H1_17_51984797_51985278	17	51984797	51985278	0.322234	0.00100459	0.572331	intergenic
MLT1C_2_106054039_106054382	2	106054039	106054382	0.32189	0.00119643	0.584024	gene body:C2orf40
LTR88a_12_67054553_67055189	12	67054553	67055189	0.321834	0.000389036	0.436291	intergenic
LTR50_2_170705046_170705517	2	170705046	170705517	0.321436	0.000338333	0.425622	intergenic
MER4B_11_61552365_61552652	11	61552365	61552652	0.319735	0.000944378	0.558965	intergenic
MLT1J_10_11973967_11974657	10	11973967	11974657	0.319615	0.00184736	0.596572	intergenic
MLT1H_3_34839879_34840067	3	34839879	34840067	0.319287	0.00367005	0.675753	intergenic
LTR33A_5_33242245_33242851	5	33242245	33242851	0.319287	0.00774814	0.784964	intergenic
THE1C_4_170115455_170116056	4	170115455	170116056	0.318945	0.00142769	0.584414	intergenic
MLT1C_19_740096_740512	19	740096	740512	0.317909	0.00767719	0.781391	intergenic
LTR16E2_2_190255633_190256516	2	190255633	190256516	0.317686	4.34635e-05	0.215234	gene body:ANKAR
MER67B_16_54332673_54333366	16	54332673	54333366	0.317204	9.78532e-05	0.278063	gene body:LOC390732
MLT1I_14_63237215_63237844	14	63237215	63237844	0.317014	0.00106455	0.577297	gene body:SGPP1
MLT1E1A_6_157719558_157720096	6	157719558	157720096	0.316999	0.000323332	0.416525	intergenic
LTR12F_13_19860887_19861682	13	19860887	19861682	0.316746	0.000425854	0.441999	intergenic
MLT1A0_10_30900706_30901370	10	30900706	30901370	0.316173	0.00511072	0.729299	intergenic
MLT1F2_12_114826617_114827294	12	114826617	114827294	0.316054	0.00108733	0.580756	intergenic
MER70A_4_183265238_183265715	4	183265238	183265715	0.315986	0.000253891	0.382627	intergenic
LTR24_19_57932599_57933375	19	57932599	57933375	0.315744	0.000860148	0.551385	intergenic
THE1D_5_33442478_33442872	5	33442478	33442872	0.314518	0.00166417	0.594307	intergenic
MLT1M_2_74003738_74003834	2	74003738	74003834	0.313938	0.0300381	0.876413	intergenic
MSTD_5_1574814_1575401	5	1574814	1575401	0.313033	0.0127179	0.830339	intergenic
LTR8A_8_144256069_144256678	8	144256069	144256678	0.312722	0.00133616	0.584024	intergenic
MER57A1_5_53841482_53842089	5	53841482	53842089	0.312453	0.00829587	0.791526	intergenic
MLT1A0_15_29484517_29485052	15	29484517	29485052	0.312231	0.00214819	0.62174	intergenic
MLT1J_2_85887881_85888355	2	85887881	85888355	0.312052	0.00128937	0.584024	intergenic
MER31B_19_11969133_11969459	19	11969133	11969459	0.311719	0.00105925	0.577297	intergenic
LTR85b_6_155430203_155431584	6	155430203	155431584	0.311662	0.000817032	0.550549	intergenic
MLT1B_11_67570161_67570704	11	67570161	67570704	0.311543	0.00746266	0.778012	gene body:TCIRG1
MLT1G3-int_4_1576932_1578203	4	1576932	1578203	0.311518	0.00359663	0.675753	intergenic
MLT1J1-int_1_166711930_166712212	1	166711930	166712212	0.311341	0.0107708	0.819348	intergenic
MER34_19_61312486_61313153	19	61312486	61313153	0.310738	0.0318457	0.877905	gene body:ZNF787
MSTB_1_58379186_58379973	1	58379186	58379973	0.310448	0.00254883	0.650096	gene body:DAB1
MLT1G3-int_4_6719117_6721060	4	6719117	6721060	0.31034	0.00139268	0.584024	intergenic
MSTA_11_68486872_68487589	11	68486872	68487589	0.310116	0.000349297	0.425622	intergenic
MLT1G_8_126168080_126168527	8	126168080	126168527	0.309659	2.46834e-05	0.170704	gene body:KIAA0196
MER110A_13_84541506_84541991	13	84541506	84541991	0.309387	0.00355451	0.675753	intergenic
MLT2B1_12_119753028_119753551	12	119753028	119753551	0.309146	6.00014e-06	0.0951851	gene body:SPPL3
MLT2F_9_35847655_35848438	9	35847655	35848438	0.308951	0.00021823	0.354295	intergenic
MLT1A1_23_68733360_68734040	23	68733360	68734040	0.308888	0.000176165	0.333834	intergenic
MSTB_7_6646355_6647193	7	6646355	6647193	0.308708	0.00216316	0.621996	intergenic
MLT2D_19_59238199_59238830	19	59238199	59238830	0.307709	0.0039537	0.693635	gene body:VSTM1
LTR32_17_29192905_29193581	17	29192905	29193581	0.307588	0.00213857	0.620322	gene body:ACCN1
MLT1C_16_56408405_56409188	16	56408405	56409188	0.307124	0.002571	0.650096	intergenic
MER4C_2_24854665_24855463	2	24854665	24855463	0.30675	0.00015378	0.333834	intergenic
MamGypLTR1b_17_2853273_2853886	17	2853273	2853886	0.306043	0.00249576	0.650096	gene body:RAP1GAP2
LTR33_4_155052011_155052481	4	155052011	155052481	0.305742	0.00195284	0.603302	intergenic
MLT1D_2_185376686_185377317	2	185376686	185377317	0.305728	0.00162381	0.594307	gene body:ZNF804A
MLT1F1_16_87924277_87924753	16	87924277	87924753	0.305642	0.0132242	0.833671	gene body:ANKRD11
MLT2A2_1_105503686_105504577	1	105503686	105504577	0.30551	0.00827471	0.791526	intergenic
MLT2C2_23_6306745_6307442	23	6306745	6307442	0.30539	0.0244143	0.857532	intergenic
MLT1G_20_24748291_24748598	20	24748291	24748598	0.305283	0.00288497	0.661959	intergenic
MLT1L_10_72093566_72094137	10	72093566	72094137	0.304843	0.00899533	0.801105	intergenic
LTR17_23_147795475_147796374	23	147795475	147796374	0.304728	0.00205866	0.610623	gene body:AFF2
MLT1K_22_24848316_24848981	22	24848316	24848981	0.304611	0.00444139	0.710833	gene body:MIR1302-1
LTR8A_4_10162527_10163570	4	10162527	10163570	0.304263	0.00116097	0.584024	gene body:CLNK
MLT1H2_12_30363050_30363529	12	30363050	30363529	0.304233	0.000608501	0.482437	intergenic
MLT1H2_23_17414363_17414755	23	17414363	17414755	0.304029	0.0446726	0.904989	gene body:NHS
MLT1C_19_6487517_6488342	19	6487517	6488342	0.303805	0.000155586	0.333834	intergenic
MER31A_1_19536055_19536751	1	19536055	19536751	0.303401	0.00177073	0.594332	intergenic
THE1B_8_39712909_39713844	8	39712909	39713844	0.303279	6.12166e-06	0.0951851	intergenic
MER39_5_133787018_133787912	5	133787018	133787912	0.302545	0.000106676	0.286063	intergenic
LTR56_19_51561326_51562033	19	51561326	51562033	0.302485	0.0019371	0.603302	gene body:PPP5C
MLT1A1_9_102781437_102781758	9	102781437	102781758	0.302483	0.00489859	0.722688	intergenic
LTR79_10_125835841_125836260	10	125835841	125836260	0.302416	0.00327558	0.671516	intergenic
MLT1B_11_69277599_69278254	11	69277599	69278254	0.302406	0.000161537	0.333834	intergenic
LOR1b_4_78551925_78552217	4	78551925	78552217	0.302285	0.000212865	0.354295	intergenic
LOR1a_16_15521801_15522606	16	15521801	15522606	0.302039	0.000603425	0.482437	gene body:C16orf45
MER65A_4_140348262_140349374	4	140348262	140349374	0.302001	0.00103348	0.575415	intergenic
MLT1I_6_156275045_156275244	6	156275045	156275244	0.301915	0.00101547	0.572331	intergenic
LTR16C_6_34036544_34036731	6	34036544	34036731	0.301578	0.000385224	0.436291	intergenic
MLT1D_12_131921098_131921877	12	131921098	131921877	0.301133	0.00310322	0.667624	intergenic
LTR54_12_127940129_127940869	12	127940129	127940869	0.301048	0.0184137	0.846251	gene body:GLT1D1
LTR33_5_133363008_133363400	5	133363008	133363400	0.299965	0.000923706	0.55779	gene body:VDAC1
MLT1C_10_5513333_5514435	10	5513333	5514435	0.299883	0.000588189	0.482437	intergenic
LTR39_1_207434921_207435418	1	207434921	207435418	0.299484	0.000309884	0.413925	intergenic
MLT2B3_2_85000355_85001331	2	85000355	85001331	0.298831	0.00271151	0.661959	intergenic
MLT1E1A_2_110328267_110329162	2	110328267	110329162	0.298255	0.000176931	0.333834	gene body:NCRNA00116
MLT1H1_12_5812809_5813691	12	5812809	5813691	0.297984	0.00346334	0.675753	gene body:ANO2
LTR32_14_79418548_79418914	14	79418548	79418914	0.297624	0.00374571	0.684264	intergenic
MSTA_18_57504041_57504429	18	57504041	57504429	0.297584	0.00812704	0.791182	intergenic
MLT2D_12_127329171_127329607	12	127329171	127329607	0.297066	0.000165782	0.333834	gene body:TMEM132C
MLT1J_1_19025736_19026484	1	19025736	19026484	0.296982	0.00718952	0.772696	intergenic
MLT1G_12_41679998_41680880	12	41679998	41680880	0.296893	0.00466487	0.717952	intergenic
MLT1J_2_68199595_68200383	2	68199595	68200383	0.296792	0.00160974	0.594307	intergenic
LTR87_3_13241076_13241622	3	13241076	13241622	0.296453	0.00679775	0.768198	intergenic
MER92B_19_20998991_20999596	19	20998991	20999596	0.296438	0.00233749	0.647588	gene body:ZNF430
MLT1A1_5_149768529_149769602	5	149768529	149769602	0.29621	0.0118121	0.826848	gene body:CD74
MSTB_16_52887120_52887855	16	52887120	52887855	0.296004	0.00957093	0.80853	intergenic
LTR78_21_28443690_28444093	21	28443690	28444093	0.295832	0.0078914	0.786142	intergenic
MLT1K_12_129199895_129200110	12	129199895	129200110	0.295669	0.00818523	0.791526	intergenic
LTR8_23_38089593_38090277	23	38089593	38090277	0.295512	0.0157942	0.842308	intergenic
LTR85a_3_128811170_128811748	3	128811170	128811748	0.295346	0.0035569	0.675753	gene body:MCM2
MLT1F_6_150475134_150475795	6	150475134	150475795	0.295334	0.00733439	0.776492	intergenic
MLT1A0_13_24537431_24538173	13	24537431	24538173	0.295119	0.0083545	0.791526	intergenic
MLT1K_3_142386105_142386924	3	142386105	142386924	0.294774	0.0041276	0.701016	intergenic
MLT1H_3_157082050_157082746	3	157082050	157082746	0.294631	0.00168668	0.594307	gene body:GMPS
LTR78_6_131793072_131793877	6	131793072	131793877	0.294366	0.00349344	0.675753	intergenic
LTR16C_4_15007316_15008044	4	15007316	15008044	0.294276	0.00141785	0.584024	gene body:C1QTNF7
MLT2D_23_4354335_4355116	23	4354335	4355116	0.294066	0.00140285	0.584024	intergenic
MER21C_12_66041852_66043209	12	66041852	66043209	0.294053	1.68709e-05	0.130402	intergenic
MSTA_21_18118001_18119032	21	18118001	18119032	0.293924	0.000180384	0.333834	intergenic
MER50_22_36578585_36579141	22	36578585	36579141	0.293854	0.00199839	0.603302	gene body:EIF3L
MLT1J_8_59390093_59390873	8	59390093	59390873	0.293581	0.00420969	0.701016	intergenic
MER21C_6_35931346_35932303	6	35931346	35932303	0.293487	0.0120676	0.826848	gene body:SRPK1
THE1D_2_240769539_240769665	2	240769539	240769665	0.293425	0.0127359	0.830927	intergenic
LTR16E2_4_115355325_115356187	4	115355325	115356187	0.293391	0.000763485	0.530647	intergenic
MLT1C_22_23961186_23961886	22	23961186	23961886	0.293255	0.00182138	0.596572	intergenic
MLT1D_14_100234839_100236294	14	100234839	100236294	0.293119	0.000353068	0.425622	intergenic
MLT1K_9_35634844_35635313	9	35634844	35635313	0.292571	0.00896106	0.801003	intergenic
MLT1C_2_10282241_10282967	2	10282241	10282967	0.292356	0.00361995	0.675753	intergenic
MLT1G_20_18756735_18757168	20	18756735	18757168	0.29224	0.0112591	0.82562	intergenic
MLT1J2_1_99057739_99057990	1	99057739	99057990	0.292103	0.00832458	0.791526	intergenic
LTR48B_11_99930134_99930674	11	99930134	99930674	0.291751	0.00479891	0.722688	intergenic
LTR5A_12_10438490_10439049	12	10438490	10439049	0.291709	0.00639707	0.760559	intergenic
MLT1D_4_60664023_60664755	4	60664023	60664755	0.29165	0.000411091	0.436655	intergenic
MLT1J_4_153752915_153753509	4	153752915	153753509	0.291628	0.0211411	0.847896	intergenic
MER34_22_44004866_44005956	22	44004866	44005956	0.291457	0.0106535	0.817195	gene body:C22orf9
LTR34_10_1489709_1490342	10	1489709	1490342	0.29131	0.00101468	0.572331	gene body:ADARB2
MLT1J_1_108990598_108991378	1	108990598	108991378	0.290999	0.00194577	0.603302	intergenic
MLT1L_18_74868504_74868729	18	74868504	74868729	0.290982	0.0120964	0.826848	intergenic
MLT1H_4_11011496_11011753	4	11011496	11011753	0.290885	0.0156709	0.841495	gene body:HS3ST1
MLT1D_1_2030058_2030490	1	2030058	2030490	0.290687	0.00141781	0.584024	gene body:PRKCZ
MER4D_9_122856081_122857411	9	122856081	122857411	0.290524	0.000239452	0.370162	intergenic
MLT1B_7_70322859_70323840	7	70322859	70323840	0.290462	0.000364467	0.427989	gene body:WBSCR17
LTR25_10_38245967_38246948	10	38245967	38246948	0.290451	0.00669244	0.768119	intergenic
MSTB2_3_12762346_12762714	3	12762346	12762714	0.290312	0.00140104	0.584024	gene body:TMEM40
LTR1_23_55759102_55759370	23	55759102	55759370	0.290301	0.0100233	0.811372	intergenic
MLT1J_19_60338276_60338557	19	60338276	60338557	0.290212	0.0113965	0.82562	gene body:TNNT1
MER57A1_21_25578745_25579019	21	25578745	25579019	0.289659	0.000418076	0.439478	intergenic
MSTA_10_13473166_13473864	10	13473166	13473864	0.289589	0.00187002	0.599943	intergenic
LTR47A_1_9464364_9465273	1	9464364	9465273	0.289352	0.00174906	0.594307	intergenic
MLT1I_9_110480079_110480773	9	110480079	110480773	0.289331	0.00177306	0.594332	intergenic
MLT1L_22_33939648_33940364	22	33939648	33940364	0.289246	0.00443163	0.710833	intergenic
MLT1H_16_22856804_22857574	16	22856804	22857574	0.289225	0.00165486	0.594307	intergenic
MLT1A0_4_180833641_180834373	4	180833641	180834373	0.289122	0.00131836	0.584024	intergenic
MLT1H_16_27994458_27994854	16	27994458	27994854	0.2891	0.00961189	0.80853	intergenic
MLT1H_23_22050692_22051387	23	22050692	22051387	0.289079	0.0207848	0.847896	gene body:PHEX
LTR33_1_220075733_220076165	1	220075733	220076165	0.288802	0.00276372	0.661959	intergenic
MLT1D_2_42460143_42460956	2	42460143	42460956	0.288726	0.00122294	0.584024	intergenic
MLT1D_15_74361128_74361893	15	74361128	74361893	0.28836	0.00242857	0.64902	gene body:ETFA
LTR16E1_18_17257319_17258114	18	17257319	17258114	0.288162	0.00246377	0.64902	gene body:GREB1L
MER31A_16_19480628_19481271	16	19480628	19481271	0.288129	0.000602829	0.482437	gene body:C16orf62
MLT1J1_7_11361549_11361840	7	11361549	11361840	0.287869	0.00781669	0.785582	intergenic
MLT1G3_9_78299881_78300578	9	78299881	78300578	0.287763	0.00204562	0.609542	gene body:GCNT1
MLT1F1_8_131803497_131803958	8	131803497	131803958	0.287733	0.00824471	0.791526	intergenic
MLT1G3_6_148798893_148799714	6	148798893	148799714	0.287297	0.0048531	0.722688	gene body:SASH1
MLT1H_20_57302194_57302504	20	57302194	57302504	0.287255	0.00265441	0.661959	intergenic
MER89_14_104235703_104236071	14	104235703	104236071	0.287249	0.0287049	0.875831	gene body:INF2
MLT1B_6_40363007_40363818	6	40363007	40363818	0.287201	0.000345506	0.425622	intergenic
MLT1I_20_1763767_1764347	20	1763767	1764347	0.287118	0.00182664	0.596572	intergenic
MLT1A_6_46859198_46859794	6	46859198	46859794	0.28709	0.000155034	0.333834	intergenic
ERV3-16A3_I-int_13_112171823_112172667	13	112171823	112172667	0.286722	0.00734777	0.776492	intergenic
MER41B_6_2863668_2864604	6	2863668	2864604	0.286357	0.00211539	0.616657	intergenic
MLT1I_4_159409883_159410855	4	159409883	159410855	0.286303	0.000405083	0.436291	intergenic
MLT1A_17_70079584_70080320	17	70079584	70080320	0.286186	0.000176366	0.333834	intergenic
LTR82B_6_1364036_1364508	6	1364036	1364508	0.286162	0.0153443	0.84013	intergenic
LTR39_7_149693326_149694376	7	149693326	149694376	0.28615	0.0168355	0.846251	intergenic
LTR45B_3_123786636_123787231	3	123786636	123787231	0.286082	0.0113862	0.82562	gene body:PARP15
MLT1G_14_22339338_22340211	14	22339338	22340211	0.285777	0.00633483	0.760559	gene body:SLC7A7
MLT1B_13_78038113_78038863	13	78038113	78038863	0.285766	0.0184335	0.846251	intergenic
MLT1B_19_54769598_54770515	19	54769598	54770515	0.285513	0.0032207	0.669712	gene body:NOSIP
LTR23_9_37068634_37069147	9	37068634	37069147	0.285464	0.0176908	0.846251	intergenic
LTR54B_7_100906337_100907225	7	100906337	100907225	0.285087	0.00982833	0.811214	gene body:EMID2
LTR9_8_27008459_27009435	8	27008459	27009435	0.285009	0.00428071	0.704188	intergenic
LTR16A2_8_121650844_121651496	8	121650844	121651496	0.285006	0.00138557	0.584024	gene body:SNTB1
LTR80B_4_31909611_31909904	4	31909611	31909904	0.284976	0.00647795	0.764011	intergenic
MER61A_5_178815336_178815965	5	178815336	178815965	0.284682	0.00689101	0.770094	intergenic
MLT1G_16_27204718_27205415	16	27204718	27205415	0.284523	0.00295615	0.66627	intergenic
MLT1K_16_54853306_54853597	16	54853306	54853597	0.28442	0.0228924	0.853278	gene body:GNAO1
MSTA_7_152341166_152341755	7	152341166	152341755	0.284119	0.0207608	0.847896	intergenic
LTR16D_12_14238432_14238637	12	14238432	14238637	0.283912	0.00278903	0.661959	intergenic
MLT1B_16_10964032_10964737	16	10964032	10964737	0.283747	0.00145757	0.585622	gene body:CLEC16A
MER50_13_103423175_103423731	13	103423175	103423731	0.283578	0.00561051	0.744529	intergenic
MER34A_23_143784901_143785408	23	143784901	143785408	0.283516	0.0197977	0.847896	intergenic
MLT1B_14_77969929_77970648	14	77969929	77970648	0.283367	7.33396e-05	0.247096	gene body:NRXN3
MLT1D_11_77393443_77394143	11	77393443	77394143	0.283177	0.00119973	0.584024	intergenic
LTR33A_11_117919711_117920097	11	117919711	117920097	0.283128	0.0284636	0.874182	gene body:TMEM25
MLT1K_4_186619787_186620520	4	186619787	186620520	0.282925	0.006695	0.768119	gene body:CCDC110
LOR1-int_8_23003596_23004278	8	23003596	23004278	0.282882	0.00252549	0.650096	intergenic
MER51D_19_56334714_56335642	19	56334714	56335642	0.282822	0.000895455	0.557639	intergenic
MER39_17_39964569_39965352	17	39964569	39965352	0.282572	0.0084337	0.791526	intergenic
LTR16A_4_32297433_32297759	4	32297433	32297759	0.282506	0.00783053	0.785582	intergenic
MLT1H2_20_18916421_18916562	20	18916421	18916562	0.282486	0.000795938	0.541894	intergenic
MLT1D_16_84484026_84484995	16	84484026	84484995	0.28238	0.000400773	0.436291	intergenic
MSTB_11_61025245_61026300	11	61025245	61026300	0.282353	0.00038017	0.436291	intergenic
MLT1D_1_244096899_244097338	1	244096899	244097338	0.282239	0.000477456	0.464721	gene body:SMYD3
LTR16A_2_224069783_224070837	2	224069783	224070837	0.282092	3.17676e-05	0.189737	intergenic
MSTC_6_153661246_153661534	6	153661246	153661534	0.282033	0.0012997	0.584024	intergenic
LTR16E2_2_7750967_7751351	2	7750967	7751351	0.282009	0.00175177	0.594307	intergenic
MLT1I_18_71002617_71002909	18	71002617	71002909	0.281911	0.0404986	0.900685	intergenic
THE1C_17_723963_724640	17	723963	724640	0.281857	0.000691263	0.515009	gene body:NXN
LTR16D2_15_96573447_96574266	15	96573447	96574266	0.281774	0.0149957	0.839248	intergenic
LTR52_18_8591937_8592635	18	8591937	8592635	0.281748	0.00322117	0.669712	intergenic
MLT1J-int_1_4788379_4788990	1	4788379	4788990	0.281723	0.000541327	0.480607	intergenic
MLT1K_20_10130862_10131289	20	10130862	10131289	0.281598	0.00203766	0.609542	intergenic
MLT1N2_10_6218687_6219148	10	6218687	6219148	0.281429	0.0361879	0.88825	intergenic
MLT1H_3_13597435_13598122	3	13597435	13598122	0.281182	0.0231214	0.853278	gene body:FBLN2
ERV3-16A3_I-int_18_62808143_62809403	18	62808143	62809403	0.281103	0.00237267	0.647588	intergenic
LTR16D_10_1821954_1822273	10	1821954	1822273	0.281075	0.0222068	0.851759	intergenic
LTR79_3_178600195_178600614	3	178600195	178600614	0.281004	0.000491129	0.47105	intergenic
MLT1I-int_21_46072259_46072794	21	46072259	46072794	0.280916	0.00541115	0.735606	intergenic
LTR8A_9_2129140_2130059	9	2129140	2130059	0.280687	0.00660255	0.765052	gene body:SMARCA2
MLT1A0_10_44673996_44674680	10	44673996	44674680	0.280438	0.0135733	0.835378	gene body:LOC220980
LTR8A_1_228745592_228746641	1	228745592	228746641	0.280257	0.000531068	0.480607	intergenic
MLT1J_5_179742938_179743483	5	179742938	179743483	0.280177	0.000348789	0.425622	intergenic
MLT1J2_2_112154190_112154445	2	112154190	112154445	0.280151	0.00020451	0.35408	intergenic
MSTC_6_88143407_88143991	6	88143407	88143991	0.279782	0.00608748	0.753391	intergenic
MER50_3_57673310_57674378	3	57673310	57674378	0.279734	0.0028403	0.661959	intergenic
LTR8_23_64679410_64680107	23	64679410	64680107	0.279724	0.0313367	0.876413	intergenic
MLT1E2_23_116979439_116980292	23	116979439	116980292	0.27965	0.00289496	0.661959	gene body:KLHL13
MLT1J_2_104727883_104728311	2	104727883	104728311	0.279354	0.00309531	0.667624	intergenic
LTR43_9_135590440_135591690	9	135590440	135591690	0.279328	0.0147775	0.839248	gene body:SARDH
MLT2B3_16_76263219_76263841	16	76263219	76263841	0.279163	0.00915724	0.802513	intergenic
MLT1D_23_142728208_142729057	23	142728208	142729057	0.279162	0.00351659	0.675753	intergenic
MLT1J_7_131098242_131098876	7	131098242	131098876	0.279119	0.00472144	0.720548	intergenic
ERVL-E-int_8_144255709_144257867	8	144255709	144257867	0.279025	0.000560936	0.482437	intergenic
THE1D_23_13393368_13393953	23	13393368	13393953	0.278979	0.0120657	0.826848	intergenic
MLT1J1_21_26789548_26789960	21	26789548	26789960	0.278893	0.00852373	0.791526	gene body:CYYR1
MSTD_5_33321333_33321984	5	33321333	33321984	0.278804	0.0208961	0.847896	intergenic
LTR1_3_109205567_109206399	3	109205567	109206399	0.278742	0.0201503	0.847896	intergenic
MLT2F_8_100409332_100409896	8	100409332	100409896	0.278672	0.00207483	0.612652	gene body:VPS13B
MLT1B_6_135628700_135629421	6	135628700	135629421	0.278582	0.000925413	0.55779	intergenic
MLT2C1_5_85525903_85526659	5	85525903	85526659	0.278401	0.0164949	0.845216	intergenic
MER31B_15_51383935_51384745	15	51383935	51384745	0.278247	0.00255235	0.650096	intergenic
MLT1F1_20_8465140_8465507	20	8465140	8465507	0.278121	0.00407301	0.697274	gene body:PLCB1
MLT2B2_8_3215418_3216197	8	3215418	3216197	0.278098	0.00664147	0.767245	gene body:CSMD1
MLT2A2_4_30765257_30765917	4	30765257	30765917	0.278048	0.000310662	0.413925	intergenic
MLT1F1_17_76567641_76567910	17	76567641	76567910	0.27778	0.0481479	0.904989	intergenic
MLT1A0_13_26385701_26386176	13	26385701	26386176	0.277469	0.00427935	0.704188	intergenic
MLT1J1_9_30151907_30152405	9	30151907	30152405	0.277408	0.00166632	0.594307	intergenic
LTR45C_8_80596513_80597351	8	80596513	80597351	0.277271	0.012766	0.831037	intergenic
MLT1N2_1_10911210_10911640	1	10911210	10911640	0.277232	0.00125291	0.584024	intergenic
MLT2D_4_58335007_58335559	4	58335007	58335559	0.277091	0.0228709	0.853278	intergenic
MLT1I_12_7307636_7307902	12	7307636	7307902	0.276878	0.000351814	0.425622	intergenic
THE1B_6_120424247_120424922	6	120424247	120424922	0.276729	0.00752714	0.778012	intergenic
MLT1K_7_150248304_150249001	7	150248304	150249001	0.276717	0.00849456	0.791526	intergenic
MLT1D_16_7886831_7887665	16	7886831	7887665	0.276692	0.010115	0.811372	intergenic
LTR16C_9_68769406_68769799	9	68769406	68769799	0.276624	0.00236884	0.647588	intergenic
MLT1K_19_34813282_34814113	19	34813282	34814113	0.276371	0.00706657	0.772616	intergenic
LTR8A_12_101070968_101071621	12	101070968	101071621	0.275828	0.00174181	0.594307	gene body:C12orf48
MLT1L_3_4912115_4913042	3	4912115	4913042	0.27573	0.00567116	0.745242	intergenic
MLT1B_17_77838960_77839362	17	77838960	77839362	0.275717	0.00181255	0.596572	intergenic
MSTA_3_24053639_24054317	3	24053639	24054317	0.275612	0.0171982	0.846251	intergenic
LTR47A_14_33603838_33604507	14	33603838	33604507	0.275569	0.017047	0.846251	intergenic
MER51E_4_145240025_145240888	4	145240025	145240888	0.275545	0.00317968	0.669259	intergenic
ERVL-E-int_6_130798_131941	6	130798	131941	0.275529	0.00289443	0.661959	intergenic
MLT1J_12_6141042_6141791	12	6141042	6141791	0.275484	0.00086422	0.551385	intergenic
MLT1C_11_1827999_1828674	11	1827999	1828674	0.275062	0.00358581	0.675753	intergenic
MLT1J2_5_14178356_14178647	5	14178356	14178647	0.275	0.0118305	0.826848	intergenic
MLT1H_6_159668748_159669146	6	159668748	159669146	0.274899	0.00141207	0.584024	intergenic
LTR2_16_30465437_30466199	16	30465437	30466199	0.274798	0.00131649	0.584024	intergenic
MLT1J_4_178725203_178725607	4	178725203	178725607	0.27473	0.00601045	0.752876	intergenic
MLT1E2_21_27718793_27719497	21	27718793	27719497	0.27472	0.00052386	0.480545	intergenic
MLT1K_3_58623453_58624297	3	58623453	58624297	0.274571	0.00306116	0.667624	gene body:FAM3D
THE1C_23_64338327_64338862	23	64338327	64338862	0.274281	0.0122611	0.826848	intergenic
MLT1H1_1_195425328_195426200	1	195425328	195426200	0.274243	0.00715088	0.772616	gene body:ZBTB41
MLT1G1_5_177889727_177890839	5	177889727	177890839	0.274182	0.0103084	0.811372	gene body:COL23A1
MER41B_3_27611203_27612146	3	27611203	27612146	0.27409	0.00160341	0.594307	intergenic
THE1D_11_12967181_12967853	11	12967181	12967853	0.274028	0.0224378	0.851759	intergenic
MLT1D_19_48760434_48761247	19	48760434	48761247	0.274025	0.00550248	0.738529	gene body:XRCC1
MLT1H_16_45593037_45593844	16	45593037	45593844	0.273969	0.0028589	0.661959	intergenic
LTR16E2_17_2628759_2629249	17	2628759	2629249	0.273873	0.0287249	0.876143	intergenic
MLT1D_8_143279804_143280487	8	143279804	143280487	0.273862	0.0291033	0.876413	gene body:NCRNA00051
MLT1L_17_7802018_7802491	17	7802018	7802491	0.273822	0.0048744	0.722688	intergenic
MLT1A0_2_104659476_104660141	2	104659476	104660141	0.273767	0.0212733	0.848187	intergenic
MLT2A2_2_203475301_203476134	2	203475301	203476134	0.273721	0.0094482	0.80853	gene body:WDR12
MER68_15_54531611_54532472	15	54531611	54532472	0.273482	0.0103288	0.811372	gene body:MNS1
MLT1K_8_28551607_28551987	8	28551607	28551987	0.273426	0.000855698	0.551385	intergenic
MLT2D_23_102543757_102544172	23	102543757	102544172	0.273372	0.000744331	0.523018	intergenic
MER50_10_127497460_127498330	10	127497460	127498330	0.273357	0.000715502	0.515385	gene body:UROS
THE1D_3_143090058_143090797	3	143090058	143090797	0.273276	0.00168548	0.594307	gene body:ATP1B3
MLT1H2_2_39230187_39231084	2	39230187	39231084	0.273259	0.0053543	0.733513	intergenic
MLT1C_16_3552180_3552926	16	3552180	3552926	0.273242	0.000275434	0.389159	gene body:NLRC3
MER31-int_2_26898327_26900888	2	26898327	26900888	0.273007	4.01635e-05	0.211098	intergenic
MLT1L_20_29544828_29545149	20	29544828	29545149	0.27273	0.00145164	0.58561	intergenic
ERV3-16A3_I-int_11_46156209_46156584	11	46156209	46156584	0.272611	0.00115562	0.584024	intergenic
MER92C_4_99312049_99312644	4	99312049	99312644	0.272564	0.0217246	0.848413	intergenic
MLT1L_2_16246235_16246852	2	16246235	16246852	0.272483	0.0263639	0.869051	intergenic
LTR78_14_57632403_57632818	14	57632403	57632818	0.272478	0.000508057	0.477758	gene body:C14orf37
MLT1B_14_64169136_64169866	14	64169136	64169866	0.2724	0.00594993	0.750234	intergenic
LTR36_3_130917407_130918481	3	130917407	130918481	0.27234	0.00499512	0.725993	gene body:TMCC1
MER66B_1_14684434_14685219	1	14684434	14685219	0.2723	0.0194141	0.847896	intergenic
MLT1G1_8_97559146_97560469	8	97559146	97560469	0.272203	0.000400842	0.436291	intergenic
MSTD_6_109601672_109602063	6	109601672	109602063	0.272181	0.00443895	0.710833	intergenic
MLT1K_12_106399522_106400082	12	106399522	106400082	0.272103	0.00287012	0.661959	gene body:BTBD11
MLT1F2_17_77001137_77001527	17	77001137	77001527	0.272087	0.0255747	0.866105	gene body:BAHCC1
LTR12C_5_126217286_126218676	5	126217286	126218676	0.271534	0.00425415	0.704019	intergenic
MER34B-int_7_80661617_80662646	7	80661617	80662646	0.271512	0.00569455	0.746764	intergenic
LTR33_6_2108232_2108778	6	2108232	2108778	0.271486	0.00382697	0.688849	intergenic
MLT1K_16_27675509_27676296	16	27675509	27676296	0.271335	0.00310024	0.667624	gene body:KIAA0556
MER65A_3_189256306_189256690	3	189256306	189256690	0.271232	0.0149389	0.839248	intergenic
LTR33_23_15097300_15097658	23	15097300	15097658	0.271209	0.00442715	0.710833	intergenic
MLT1K_10_49747926_49748274	10	49747926	49748274	0.271131	0.00962134	0.80853	gene body:WDFY4
MSTB1_5_32218232_32218955	5	32218232	32218955	0.271124	0.0342944	0.883059	intergenic
MamGypLTR1d_1_201705809_201706483	1	201705809	201706483	0.271039	0.00741314	0.778012	intergenic
MLT1J2_3_63851432_63852475	3	63851432	63852475	0.270981	0.012006	0.826848	gene body:ATXN7
LTR33A_1_30211701_30212148	1	30211701	30212148	0.27091	0.001148	0.584024	intergenic
LTR16E1_10_79654926_79655313	10	79654926	79655313	0.27067	0.0293903	0.876413	intergenic
MLT1C_22_46586018_46586775	22	46586018	46586775	0.270498	0.0077046	0.781758	intergenic
LTR43_12_59793113_59793515	12	59793113	59793515	0.270351	0.00741591	0.778012	intergenic
MLT1A0_12_49888593_49889183	12	49888593	49889183	0.270281	0.0174584	0.846251	gene body:POU6F1
MLT1I_9_72300274_72300556	9	72300274	72300556	0.270234	0.0171658	0.846251	intergenic
MLT1J1_9_9174244_9174658	9	9174244	9174658	0.270212	0.00241642	0.64902	gene body:PTPRD
MER4D1_7_148456076_148457359	7	148456076	148457359	0.270089	0.00643984	0.760961	gene body:ZNF398
LTR33B_12_13964668_13965116	12	13964668	13965116	0.270057	0.00245232	0.64902	gene body:GRIN2B
THE1D_8_36827876_36828261	8	36827876	36828261	0.269852	0.00454275	0.716868	gene body:KCNU1
MLT1H2_20_16099069_16099540	20	16099069	16099540	0.26972	0.00618438	0.757033	intergenic
MSTA_14_65186446_65187158	14	65186446	65187158	0.269712	0.0361238	0.88794	gene body:FUT8
LTR32_23_114834996_114835770	23	114834996	114835770	0.269692	0.00535206	0.733513	intergenic
THE1A_17_65897016_65897682	17	65897016	65897682	0.269606	0.00521529	0.731089	intergenic
LTR54_11_14317027_14317641	11	14317027	14317641	0.269602	0.00330225	0.673777	gene body:RRAS2
MLT1G3_2_95192071_95192819	2	95192071	95192819	0.269564	0.00112573	0.584024	intergenic
MLT1L-int_10_6209662_6211118	10	6209662	6211118	0.26948	0.00191466	0.603302	intergenic
LTR37A_23_8619392_8619789	23	8619392	8619789	0.269394	0.0283499	0.874182	gene body:KAL1
LTR16A2_2_239274367_239274791	2	239274367	239274791	0.269355	0.00926356	0.806108	intergenic
LTR26_7_117749295_117749853	7	117749295	117749853	0.26931	0.00437317	0.70942	intergenic
LTR16C_9_116363331_116364090	9	116363331	116364090	0.269054	0.0138581	0.835941	intergenic
MLT1B_7_154628967_154629744	7	154628967	154629744	0.269003	0.0016532	0.594307	intergenic
MLT1F_3_47941097_47941776	3	47941097	47941776	0.268824	0.0158317	0.842308	gene body:MAP4
MSTA_8_95892595_95893283	8	95892595	95893283	0.268771	0.0175652	0.846251	intergenic
MLT1I_2_120417447_120418047	2	120417447	120418047	0.268766	0.0330388	0.880654	gene body:PTPN4
MLT2F_17_13116026_13116579	17	13116026	13116579	0.268698	0.006778	0.768198	intergenic
LTR16D_20_7961808_7962368	20	7961808	7962368	0.268572	0.0119923	0.826848	intergenic
LTR16A_8_121152096_121152596	8	121152096	121152596	0.268521	0.00221146	0.631703	intergenic
MLT1C_2_235457652_235458416	2	235457652	235458416	0.26833	0.00199372	0.603302	intergenic
MLT2B2_20_50770601_50771168	20	50770601	50771168	0.26818	8.61722e-05	0.25734	intergenic
LTR67B_15_78106228_78106663	15	78106228	78106663	0.268055	0.00709998	0.772616	intergenic
MSTB_7_100938811_100939161	7	100938811	100939161	0.268038	0.0394408	0.898466	gene body:EMID2
MSTA_3_138117098_138117738	3	138117098	138117738	0.268014	0.00247337	0.64902	gene body:NCK1
MLT1J_5_166025969_166026605	5	166025969	166026605	0.267984	0.0037875	0.688346	intergenic
MLT1C_11_35064744_35065338	11	35064744	35065338	0.267708	0.0390607	0.89746	intergenic
MamGypLTR1b_6_112476711_112477397	6	112476711	112477397	0.267657	0.0147088	0.839248	intergenic
MLT1H2_6_10714093_10714699	6	10714093	10714699	0.26757	0.0252075	0.861693	gene body:GCNT2
MLT1J2_23_142492002_142492376	23	142492002	142492376	0.267563	0.00434818	0.709209	intergenic
MLT1D_5_10925112_10925471	5	10925112	10925471	0.267536	0.0209294	0.847896	intergenic
LTR79_8_99993419_99994130	8	99993419	99994130	0.267373	0.00168969	0.594307	intergenic
LTR67B_4_25118086_25118858	4	25118086	25118858	0.267282	0.00361072	0.675753	intergenic
MER87B_14_99718637_99720051	14	99718637	99720051	0.267104	0.00595019	0.750234	intergenic
MLT1D_4_31071299_31072065	4	31071299	31072065	0.267094	0.0103572	0.811372	intergenic
MER34_12_19026256_19027176	12	19026256	19027176	0.267064	0.00665934	0.767245	intergenic
MLT1E2_17_37117532_37118283	17	37117532	37118283	0.26702	0.0101325	0.811372	intergenic
MSTA_4_148720658_148721374	4	148720658	148721374	0.266924	0.00021346	0.354295	intergenic
MLT1H1_14_93514217_93514599	14	93514217	93514599	0.266854	0.00516797	0.729453	intergenic
MLT1F2_15_66008239_66008910	15	66008239	66008910	0.2667	0.0204286	0.847896	intergenic
MLT1J2_8_20341330_20341827	8	20341330	20341827	0.266643	0.000828685	0.551385	intergenic
LTR16A_10_55857823_55858352	10	55857823	55858352	0.266453	0.00585256	0.750234	gene body:PCDH15
MLT1K_11_68949273_68949579	11	68949273	68949579	0.266447	0.000700705	0.515009	intergenic
MER95_7_98908989_98909672	7	98908989	98909672	0.266415	0.00673292	0.768198	gene body:ZNF789
ERV3-16A3_I-int_22_22242193_22242653	22	22242193	22242653	0.266255	0.0114527	0.82562	intergenic
MLT1A0_2_160950936_160951590	2	160950936	160951590	0.265908	0.0160998	0.842308	gene body:RBMS1
MLT1F_3_17828586_17829175	3	17828586	17829175	0.265798	0.0274419	0.874182	intergenic
LTR16A_1_116679117_116679444	1	116679117	116679444	0.265716	0.0344513	0.883102	intergenic
LTR16E1_1_18337519_18337763	1	18337519	18337763	0.265669	0.02462	0.858669	gene body:IGSF21
LTR33_6_110754447_110754824	6	110754447	110754824	0.265221	0.000402601	0.436291	gene body:C6orf186
MLT1J_2_28500900_28501363	2	28500900	28501363	0.265099	0.0274198	0.874182	intergenic
LTR80B_15_81549487_81550198	15	81549487	81550198	0.265011	0.0093049	0.806801	intergenic
LTR23_15_24268232_24268687	15	24268232	24268687	0.264968	0.00355276	0.675753	intergenic
HERVK3-int_12_33741581_33741868	12	33741581	33741868	0.264962	0.0430394	0.903915	intergenic
LTR33C_16_10486609_10487099	16	10486609	10487099	0.264547	0.0059418	0.750234	intergenic
LTR33_2_222767049_222767491	2	222767049	222767491	0.264504	0.040669	0.900685	intergenic
PABL_A_3_3144539_3145499	3	3144539	3145499	0.264478	0.0167029	0.846251	gene body:TRNT1
LTR16B1_11_12330776_12331185	11	12330776	12331185	0.264428	0.00700569	0.772119	gene body:MICALCL
MER21C_17_34707079_34707454	17	34707079	34707454	0.264283	0.0206686	0.847896	gene body:FBXL20
MLT1D_3_25177133_25177958	3	25177133	25177958	0.264266	0.00518963	0.73046	intergenic
MLT1J_2_26663094_26663844	2	26663094	26663844	0.264061	0.0196303	0.847896	gene body:CIB4
MLT1G1-int_13_100187180_100187608	13	100187180	100187608	0.264049	0.00344696	0.675753	intergenic
LTR41_10_25966751_25967761	10	25966751	25967761	0.264023	0.0020961	0.615384	intergenic
MER31B_2_122298266_122298618	2	122298266	122298618	0.263942	0.000614531	0.482437	intergenic
THE1B_4_95479896_95481382	4	95479896	95481382	0.263902	0.00365684	0.675753	gene body:HPGDS
ERV3-16A3_I-int_6_103173152_103173728	6	103173152	103173728	0.263899	0.00150057	0.592035	intergenic
MER41A_1_223720481_223721353	1	223720481	223721353	0.263858	0.00428732	0.704188	intergenic
MER41B_8_41163584_41164573	8	41163584	41164573	0.263769	0.00636012	0.760559	intergenic
MLT1G1_1_928621_928866	1	928621	928866	0.263738	0.0131316	0.833671	intergenic
MLT1K_22_20560432_20561163	22	20560432	20561163	0.263613	0.0055999	0.744529	intergenic
MLT1C_2_119097597_119098813	2	119097597	119098813	0.26313	0.00818506	0.791526	intergenic
MLT1E_11_103482632_103483525	11	103482632	103483525	0.262965	0.0429818	0.903915	gene body:PDGFD
MLT1D_14_22687177_22687965	14	22687177	22687965	0.262944	0.00957628	0.80853	gene body:SLC7A8
MLT1K_12_129000840_129001327	12	129000840	129001327	0.262911	0.0045055	0.715863	intergenic
LTR16C_2_75200472_75200918	2	75200472	75200918	0.262883	0.0142728	0.836498	gene body:TACR1
ERVL-E-int_1_54130024_54130887	1	54130024	54130887	0.26272	0.0269954	0.872697	intergenic
MLT1A1_2_208234853_208235573	2	208234853	208235573	0.262618	0.01799	0.846251	intergenic
LTR16C_6_37884020_37884411	6	37884020	37884411	0.262602	0.0293531	0.876413	intergenic
MLT1H2_11_101931816_101932254	11	101931816	101932254	0.26257	0.0182081	0.846251	intergenic
MSTB_11_45741041_45741772	11	45741041	45741772	0.262501	0.029304	0.876413	intergenic
MLT1F1_8_24798338_24798531	8	24798338	24798531	0.262415	0.0280678	0.874182	intergenic
MLT1J_14_50091523_50092191	14	50091523	50092191	0.262303	0.0307023	0.876413	gene body:ATL1
MER21C_17_7212253_7213608	17	7212253	7213608	0.26217	5.82881e-05	0.222918	intergenic
MLT1K_9_74109781_74110180	9	74109781	74110180	0.262041	0.00133321	0.584024	intergenic
MLT1K_20_51004665_51005042	20	51004665	51005042	0.261736	0.00270405	0.661959	intergenic
THE1B_1_187711083_187711753	1	187711083	187711753	0.261643	0.0154171	0.84013	intergenic
MLT1D_3_135205700_135206479	3	135205700	135206479	0.261554	0.0261255	0.869051	gene body:SLCO2A1
MLT1C_1_2797081_2797575	1	2797081	2797575	0.261336	0.0166781	0.846251	intergenic
ERVL-E-int_3_171758382_171758935	3	171758382	171758935	0.261287	0.00051719	0.478579	gene body:SLC7A14
MER4C_2_240391992_240392738	2	240391992	240392738	0.26099	0.00304855	0.667624	intergenic
MER4A1_8_12419479_12420250	8	12419479	12420250	0.260894	0.03088	0.876413	intergenic
MLT1E2_20_24753050_24754031	20	24753050	24754031	0.260834	0.0029491	0.66627	intergenic
MER50_13_56366052_56366540	13	56366052	56366540	0.2608	0.0120593	0.826848	intergenic
MLT2B1_23_9384096_9384664	23	9384096	9384664	0.260778	0.00524888	0.731345	intergenic
MER34A_10_72144268_72145035	10	72144268	72145035	0.260756	0.00319086	0.669259	gene body:ADAMTS14
MLT1C_18_11007796_11008379	18	11007796	11008379	0.260724	0.00157709	0.594307	gene body:FAM38B
MER41B_11_48016600_48016974	11	48016600	48016974	0.260595	0.0237423	0.854139	gene body:PTPRJ
MER39B_1_24626875_24627858	1	24626875	24627858	0.260426	0.0043505	0.709209	gene body:NIPAL3
MLT1E1_11_1289538_1290022	11	1289538	1290022	0.260323	0.000526629	0.480545	intergenic
MER74A_19_59250954_59251786	19	59250954	59251786	0.260284	0.00788567	0.786142	gene body:VSTM1
LTR18B_23_14376558_14377133	23	14376558	14377133	0.260213	0.0226889	0.85312	intergenic
LTR16A1_20_34860399_34860856	20	34860399	34860856	0.259842	0.00875822	0.796853	gene body:C20orf117
MLT1A_10_15267664_15268650	10	15267664	15268650	0.259801	0.0120462	0.826848	intergenic
MLT1B_5_9947060_9947779	5	9947060	9947779	0.259715	0.0158455	0.842308	gene body:LOC285692
MER4-int_17_23614754_23615950	17	23614754	23615950	0.259502	0.00169023	0.594307	intergenic
MLT1H2_12_98167554_98168595	12	98167554	98168595	0.259498	0.00153142	0.594287	gene body:ANKS1B
MLT1A_16_12643346_12644407	16	12643346	12644407	0.259354	0.00424858	0.703984	intergenic
MLT1C_2_84933615_84934381	2	84933615	84934381	0.259233	0.000447624	0.452441	gene body:C2orf89
LTR82B_6_139049782_139050374	6	139049782	139050374	0.25921	0.0178244	0.846251	intergenic
THE1B_6_129428542_129429224	6	129428542	129429224	0.259125	0.0334869	0.880802	gene body:LAMA2
LTR16C_15_53192662_53193475	15	53192662	53193475	0.259021	0.00167919	0.594307	intergenic
MSTD_6_31599074_31600000	6	31599074	31600000	0.258858	0.010738	0.819348	intergenic
LTR50_3_140521686_140522041	3	140521686	140522041	0.258827	0.00323467	0.670399	intergenic
MER41B_11_18669744_18671031	11	18669744	18671031	0.258814	0.00362927	0.675753	intergenic
MSTD_8_12988501_12989432	8	12988501	12989432	0.258713	0.0143252	0.837702	gene body:DLC1
MER57E3_19_23738095_23738881	19	23738095	23738881	0.25851	0.0118442	0.826848	gene body:RPSAP58
LTR16C_12_118864263_118864722	12	118864263	118864722	0.258505	0.0121273	0.826848	intergenic
MSTA_9_108430947_108431691	9	108430947	108431691	0.258416	0.00679924	0.768198	intergenic
LTR85b_10_23173183_23173616	10	23173183	23173616	0.258363	0.00190014	0.603085	intergenic
MLT1G3_16_84158384_84159232	16	84158384	84159232	0.258325	0.00458405	0.716868	intergenic
MLT1D_16_4270416_4271072	16	4270416	4271072	0.257829	0.00101212	0.572331	intergenic
MLT1J1_7_21885729_21886463	7	21885729	21886463	0.257644	0.0144659	0.837785	gene body:DNAH11
MSTA_2_10906802_10907268	2	10906802	10907268	0.257455	0.00559295	0.744529	intergenic
MLT1B_1_228642181_228643095	1	228642181	228643095	0.257238	0.0015955	0.594307	intergenic
LTR45_19_62785413_62786250	19	62785413	62786250	0.257179	0.00691014	0.770094	intergenic
MER110_23_152918254_152918607	23	152918254	152918607	0.25713	0.0296269	0.876413	intergenic
THE1B_10_33685954_33686624	10	33685954	33686624	0.257111	0.00235086	0.647588	intergenic
LTR33_17_68837736_68838010	17	68837736	68838010	0.256969	0.000940325	0.558965	intergenic
MLT1K_3_60130734_60131215	3	60130734	60131215	0.256881	0.019808	0.847896	gene body:FHIT
MLT1I_9_992165_992760	9	992165	992760	0.256834	0.00168533	0.594307	intergenic
LTR34_16_62603960_62604547	16	62603960	62604547	0.256806	0.00276864	0.661959	intergenic
MLT1K_8_82778096_82778821	8	82778096	82778821	0.256716	0.00829357	0.791526	gene body:ZFAND1
MLT1D_10_30189722_30190497	10	30189722	30190497	0.256547	0.00273272	0.661959	intergenic
MLT1A_7_125845075_125845544	7	125845075	125845544	0.256491	0.0153356	0.84013	intergenic
PABL_A_16_629143_630451	16	629143	630451	0.25623	0.00709079	0.772616	intergenic
LTR37A_22_33724245_33725295	22	33724245	33725295	0.256215	0.0156877	0.842056	intergenic
MLT1K_1_55396138_55396611	1	55396138	55396611	0.256057	0.0365749	0.88898	gene body:USP24
MLT1D_17_29610485_29611423	17	29610485	29611423	0.256045	0.000719927	0.515385	intergenic
MLT1C_1_2058093_2058904	1	2058093	2058904	0.255665	0.0125029	0.829365	gene body:PRKCZ
MamGypLTR1b_10_24187610_24187993	10	24187610	24187993	0.255549	0.00651798	0.764011	gene body:KIAA1217
MSTA_3_48353539_48354251	3	48353539	48354251	0.255397	0.0210003	0.847896	intergenic
THE1D_20_41562819_41563832	20	41562819	41563832	0.255382	0.000864431	0.551385	intergenic
MER110_2_129942025_129942754	2	129942025	129942754	0.255289	0.00353862	0.675753	intergenic
MLT1B_21_41613590_41614268	21	41613590	41614268	0.25528	0.0144007	0.837785	gene body:FAM3B
MLT1B_9_139012891_139014488	9	139012891	139014488	0.255153	0.0019962	0.603302	intergenic
MLT1K_5_141190155_141190873	5	141190155	141190873	0.254867	0.0131029	0.833671	intergenic
MLT1A1_2_122057772_122058363	2	122057772	122058363	0.254794	0.00150939	0.592035	gene body:CLASP1
MSTA_4_334350_335025	4	334350	335025	0.254529	0.0340631	0.881888	gene body:ZNF141
MER54A_19_12108767_12109627	19	12108767	12109627	0.254518	0.00517226	0.729453	gene body:ZNF20
MLT2B1_8_107921855_107923042	8	107921855	107923042	0.254451	0.00418487	0.701016	intergenic
MLT1A0_21_27863411_27863887	21	27863411	27863887	0.254302	0.00313018	0.667624	intergenic
MLT1H_1_4275522_4275941	1	4275522	4275941	0.254223	0.00171297	0.594307	intergenic
MLT1I_1_222981567_222981783	1	222981567	222981783	0.25422	0.00301284	0.667624	gene body:CNIH3
MER77_16_68262567_68263529	16	68262567	68263529	0.254179	0.000323028	0.416525	gene body:NFAT5
LTR81B_10_133139853_133140598	10	133139853	133140598	0.254067	0.011441	0.82562	intergenic
LTR33_23_15860157_15860602	23	15860157	15860602	0.253867	0.00111586	0.584024	intergenic
MER21A_2_68091805_68092645	2	68091805	68092645	0.253781	0.0048794	0.722688	intergenic
MER49_18_11720949_11721541	18	11720949	11721541	0.253668	0.017363	0.846251	gene body:GNAL
MER76_10_124371042_124371534	10	124371042	124371534	0.253563	0.00634838	0.760559	gene body:DMBT1
MSTA_16_12580889_12581555	16	12580889	12581555	0.253523	0.00805093	0.791182	intergenic
MLT1C_9_89416598_89417332	9	89416598	89417332	0.253416	0.00176871	0.594332	gene body:DAPK1
MLT1H2_4_173129495_173129870	4	173129495	173129870	0.253384	0.00227588	0.641756	gene body:GALNTL6
MLT1E1A_2_211287525_211288040	2	211287525	211288040	0.253158	0.0126149	0.829785	intergenic
MER110_6_161919295_161919788	6	161919295	161919788	0.252998	0.0107334	0.819348	gene body:PARK2
LTR32_19_63124689_63125365	19	63124689	63125365	0.252907	0.0205721	0.847896	intergenic
MLT2B4_1_5176576_5177255	1	5176576	5177255	0.252748	0.00139463	0.584024	intergenic
MLT1C_8_145565275_145565947	8	145565275	145565947	0.252432	0.00602401	0.753139	intergenic
MLT2B4_5_339096_339654	5	339096	339654	0.252384	0.003053	0.667624	gene body:PDCD6
LTR8A_17_75751876_75752742	17	75751876	75752742	0.252312	0.00363683	0.675753	intergenic
LTR79_5_72055659_72056084	5	72055659	72056084	0.252165	0.00381907	0.688371	intergenic
MLT1M_1_216032226_216032600	1	216032226	216032600	0.252045	0.0049931	0.725993	gene body:SPATA17
MamGypLTR2c_18_43186171_43186862	18	43186171	43186862	0.25192	0.00302474	0.667624	intergenic
MLT1F2_7_42764882_42765954	7	42764882	42765954	0.251872	0.00611067	0.753391	intergenic
MLT1K_9_72362611_72363076	9	72362611	72363076	0.251839	0.0170123	0.846251	gene body:TRPM3
MLT1H2_8_113231234_113231676	8	113231234	113231676	0.251832	0.022094	0.851524	intergenic
MLT1C_17_78236884_78237898	17	78236884	78237898	0.251392	0.00765154	0.781328	gene body:RAB40B
MER34_18_1461632_1462099	18	1461632	1462099	0.251312	0.0240898	0.856372	intergenic
MLT1E2_18_49928589_49929318	18	49928589	49929318	0.250935	0.00140961	0.584024	intergenic
MLT1A_2_61847662_61848229	2	61847662	61848229	0.250845	0.00385502	0.690381	intergenic
LTR85c_11_131101542_131102380	11	131101542	131102380	0.250795	0.00171838	0.594307	gene body:NTM
MLT1H1_19_3635351_3635694	19	3635351	3635694	0.250635	0.0135004	0.835179	gene body:PIP5K1C
MLT1C_4_57979703_57979977	4	57979703	57979977	0.250557	0.0386982	0.896643	intergenic
LTR78_5_44837027_44837497	5	44837027	44837497	0.250443	0.0147299	0.839248	intergenic
MLT1J2_6_84841411_84841762	6	84841411	84841762	0.250348	0.0384822	0.896643	gene body:MRAP2
MLT1A_6_30607629_30608398	6	30607629	30608398	0.250156	0.0128431	0.831614	intergenic
MLT1A0_5_145058176_145058871	5	145058176	145058871	0.248964	0.00547239	0.736776	intergenic
MLT2C1_3_76384338_76384972	3	76384338	76384972	0.248723	0.00236089	0.647588	intergenic
MSTA_13_29228982_29229662	13	29228982	29229662	0.248312	0.00757665	0.781328	intergenic
THE1D_12_127771618_127772300	12	127771618	127772300	0.248164	0.0331591	0.880654	intergenic
MLT1D_21_34927011_34927823	21	34927011	34927823	0.24772	0.0054532	0.736776	intergenic
MLT1I_3_37969301_37970013	3	37969301	37970013	0.247552	0.000100326	0.278063	gene body:CTDSPL
MLT1L_12_25884706_25885278	12	25884706	25885278	0.247368	0.0319148	0.878107	intergenic
MLT1F_20_36935467_36936235	20	36935467	36936235	0.247355	0.0318035	0.877269	gene body:PPP1R16B
MER34_19_7059245_7060259	19	7059245	7060259	0.246988	0.00191118	0.603302	intergenic
THE1C_9_107825833_107826493	9	107825833	107826493	0.246716	0.0279967	0.874182	intergenic
MER90_1_19090511_19091249	1	19090511	19091249	0.245399	0.0118427	0.826848	gene body:ALDH4A1
MLT2C1_1_99612081_99612917	1	99612081	99612917	0.244931	0.0130612	0.833671	intergenic
LTR12F_5_177921643_177922661	5	177921643	177922661	0.244466	0.00695537	0.771899	gene body:COL23A1
MLT1H2_13_113934626_113935008	13	113934626	113935008	0.244401	0.0104148	0.812648	intergenic
LTR41B_6_31155219_31155825	6	31155219	31155825	0.243987	0.0256513	0.866466	intergenic
LTR16A1_18_59402884_59403634	18	59402884	59403634	0.24294	0.0115827	0.826848	intergenic
MLT1I_2_68367893_68368466	2	68367893	68368466	0.242676	0.013084	0.833671	gene body:CNRIP1
MLT2D_7_47569922_47570476	7	47569922	47570476	0.242528	0.0313555	0.876413	intergenic
MLT1F2_7_10488032_10488710	7	10488032	10488710	0.240669	0.00894372	0.80038	intergenic
MLT1D_5_97767032_97767906	5	97767032	97767906	0.238422	0.0449531	0.904989	intergenic
MLT1K_19_11163218_11163866	19	11163218	11163866	0.236171	0.027435	0.874182	gene body:KANK2
MLT1J1_13_77637181_77637863	13	77637181	77637863	0.238057	0.00734235	0.776492	intergenic
MLT1F1_7_86610630_86611453	7	86610630	86611453	0.238216	0.0252578	0.861973	intergenic
MLT1J_12_103479140_103479462	12	103479140	103479462	0.241976	0.0433835	0.903915	gene body:CHST11
MER49_8_15826695_15827213	8	15826695	15827213	0.243611	0.00266649	0.661959	intergenic
LTR2_19_22772540_22773000	19	22772540	22773000	0.244521	0.00286821	0.661959	intergenic
MLT1L_15_35086664_35087158	15	35086664	35087158	0.245385	0.00788574	0.786142	gene body:MEIS2
MSTA_19_16610080_16610479	19	16610080	16610479	0.245795	0.0167217	0.846251	intergenic
MLT1H_1_222164738_222165405	1	222164738	222165405	0.249158	0.00308131	0.667624	intergenic
MSTB_3_67201708_67202296	3	67201708	67202296	0.249825	0.012028	0.826848	intergenic
MLT1L_19_52858065_52858766	19	52858065	52858766	0.250942	0.0365494	0.88898	gene body:GLTSCR1
MLT1C_4_35549605_35550254	4	35549605	35550254	0.251597	0.0170969	0.846251	intergenic
PABL_A_5_29629213_29630191	5	29629213	29630191	0.252549	0.00785771	0.786142	intergenic
MLT1B_14_98754842_98755499	14	98754842	98755499	0.25333	0.00184191	0.596572	gene body:BCL11B
MLT1E2_16_61294931_61295826	16	61294931	61295826	0.25344	0.0205092	0.847896	intergenic
MLT1K_1_87521521_87521908	1	87521521	87521908	0.254024	0.0116817	0.826848	intergenic
MER57E1_14_76085269_76086123	14	76085269	76086123	0.254443	0.00950326	0.80853	intergenic
MLT1F2_6_35832709_35833953	6	35832709	35833953	0.254551	0.00366682	0.675753	intergenic
MLT1E1A_10_90502537_90503408	10	90502537	90503408	0.254649	0.00357217	0.675753	intergenic
MER87B_8_112307611_112308365	8	112307611	112308365	0.254749	0.014444	0.837785	intergenic
LTR40b_13_86881211_86881502	13	86881211	86881502	0.254917	0.044158	0.904516	intergenic
MLT1D_6_168909920_168910264	6	168909920	168910264	0.255412	0.0165497	0.845823	intergenic
LTR16A1_5_126039016_126039801	5	126039016	126039801	0.256183	0.0274107	0.874182	intergenic
MLT1L_21_30365654_30366285	21	30365654	30366285	0.256224	0.0277906	0.874182	intergenic
MLT1H1_13_62656743_62657203	13	62656743	62657203	0.256308	0.00304741	0.667624	intergenic
LTR27_2_77759922_77760710	2	77759922	77760710	0.25652	0.000645669	0.493258	intergenic
MLT1F2_19_55039314_55040176	19	55039314	55040176	0.256752	0.0364501	0.88898	intergenic
HERVH-int_7_24402388_24408129	7	24402388	24408129	0.25703	0.000720966	0.515385	intergenic
MLT1E1_10_133349446_133350097	10	133349446	133350097	0.257045	0.0212842	0.848187	intergenic
LTR1B_2_142840863_142841506	2	142840863	142841506	0.257152	0.0169995	0.846251	intergenic
MLT1J_1_216802198_216802984	1	216802198	216802984	0.257172	0.0103308	0.811372	intergenic
MLT1H2_7_74011345_74012394	7	74011345	74012394	0.257203	0.00398362	0.693635	intergenic
MLT2B1_5_39702267_39703335	5	39702267	39703335	0.257292	0.00244305	0.64902	intergenic
LTR16A1_3_70211647_70212209	3	70211647	70212209	0.257472	0.0265708	0.869051	intergenic
MER41D_11_67055504_67056379	11	67055504	67056379	0.257493	0.00537431	0.733513	intergenic
MLT2B2_21_22863119_22864115	21	22863119	22864115	0.257981	0.0211042	0.847896	intergenic
MLT1K_15_67828611_67829053	15	67828611	67829053	0.258088	0.00156788	0.594307	intergenic
MLT1D_3_184415145_184415772	3	184415145	184415772	0.258303	0.00759528	0.781328	gene body:MCF2L2
MER65C_2_89071746_89072682	2	89071746	89072682	0.258355	0.0134408	0.834251	intergenic
MLT1K_1_92143899_92144589	1	92143899	92144589	0.258393	0.0175485	0.846251	promoter:TGFBR3
MLT1A0_1_71617100_71617898	1	71617100	71617898	0.258661	0.00339795	0.675753	intergenic
LTR16B2_2_209211191_209211588	2	209211191	209211588	0.25882	0.00344286	0.675753	intergenic
LTR78B_11_94534167_94534658	11	94534167	94534658	0.259047	0.0017219	0.594307	intergenic
MLT1A1_10_11749994_11750663	10	11749994	11750663	0.259054	0.00687376	0.769996	intergenic
MLT2D_7_9938781_9939476	7	9938781	9939476	0.259348	0.0194427	0.847896	intergenic
MLT1K_3_166757434_166757830	3	166757434	166757830	0.259464	0.000427201	0.441999	intergenic
MLT1C_12_102581135_102581731	12	102581135	102581731	0.259813	0.0137121	0.835941	gene body:STAB2
THE1B_13_92082948_92083563	13	92082948	92083563	0.259954	0.019598	0.847896	gene body:GPC5
LTR33_5_23498527_23498879	5	23498527	23498879	0.2603	0.00462626	0.717098	intergenic
LTR37B_7_31815725_31816374	7	31815725	31816374	0.260338	0.00607349	0.753391	gene body:PDE1C
MER90a_9_103013301_103013651	9	103013301	103013651	0.26043	0.0165206	0.845654	gene body:LPPR1
MLT1B_21_14089776_14091077	21	14089776	14091077	0.260757	0.00100903	0.572331	intergenic
MER39_10_6993038_6993663	10	6993038	6993663	0.260939	0.0149329	0.839248	intergenic
THE1B_2_36360910_36361679	2	36360910	36361679	0.261025	0.00130396	0.584024	intergenic
MSTA_6_131780957_131782099	6	131780957	131782099	0.261938	0.0126822	0.829785	intergenic
LTR67B_3_129904205_129904956	3	129904205	129904956	0.26215	0.0117695	0.826848	intergenic
LTR7B_3_84318798_84319650	3	84318798	84319650	0.262479	0.00502784	0.725993	intergenic
MSTA_5_175567084_175567240	5	175567084	175567240	0.26258	0.00198788	0.603302	intergenic
MER89-int_14_105865597_105867467	14	105865597	105867467	0.262816	0.00289672	0.661959	intergenic
MLT1L_15_37813228_37813450	15	37813228	37813450	0.263078	0.00461209	0.717098	gene body:FSIP1
LTR40A1_12_110223412_110224209	12	110223412	110224209	0.263162	0.00846283	0.791526	gene body:CUX2
MER41B_16_8034844_8035779	16	8034844	8035779	0.263248	0.020087	0.847896	intergenic
MER89_17_21875242_21876095	17	21875242	21876095	0.263368	0.0215686	0.848265	intergenic
MLT1B_23_70109333_70110300	23	70109333	70110300	0.263427	0.000145872	0.333834	intergenic
MLT1D_2_76141342_76142160	2	76141342	76142160	0.263547	0.00891904	0.799422	intergenic
MER67B_10_82184233_82185176	10	82184233	82185176	0.263641	0.00137382	0.584024	intergenic
LTR33A_5_171941145_171941362	5	171941145	171941362	0.263902	0.0365101	0.88898	intergenic
MSTB_9_124254706_124255387	9	124254706	124255387	0.264103	0.0181505	0.846251	intergenic
ERVL-E-int_18_15370485_15371102	18	15370485	15371102	0.264138	0.00199927	0.603302	intergenic
HERVH-int_12_102141031_102146463	12	102141031	102146463	0.264238	0.000259093	0.382627	intergenic
MER57A1_13_71640670_71641129	13	71640670	71641129	0.264382	0.00798225	0.790472	intergenic
MLT1H1-int_5_85081628_85083552	5	85081628	85083552	0.26448	0.000919971	0.55779	intergenic
MER41A_8_75679334_75679803	8	75679334	75679803	0.264644	0.0179875	0.846251	gene body:FLJ39080
MLT1A_9_98097913_98098586	9	98097913	98098586	0.26479	0.00219271	0.627711	gene body:HSD17B3
LTR57_5_767397_768187	5	767397	768187	0.264816	0.00796818	0.790197	intergenic
MLT1H_4_123914271_123914565	4	123914271	123914565	0.265315	0.00174675	0.594307	intergenic
MLT1K_13_107333698_107334116	13	107333698	107334116	0.265549	0.00987485	0.811214	intergenic
MER4E_2_140147294_140148378	2	140147294	140148378	0.26562	0.00309119	0.667624	intergenic
MLT1L_9_107710946_107711412	9	107710946	107711412	0.265689	0.0182927	0.846251	intergenic
HERVE_a-int_18_67290320_67290952	18	67290320	67290952	0.265764	0.00400814	0.693635	intergenic
MLT1G1_9_87872213_87873497	9	87872213	87873497	0.265787	0.00547686	0.736776	gene body:GOLM1
LTR78B_7_47632146_47632628	7	47632146	47632628	0.265986	0.0172065	0.846251	intergenic
LTR23-int_11_67090082_67091520	11	67090082	67091520	0.266103	0.0138438	0.835941	intergenic
MSTC_5_167941736_167942185	5	167941736	167942185	0.266299	0.00641381	0.760559	intergenic
MLT2C2_4_117372280_117373067	4	117372280	117373067	0.266339	0.00993837	0.811372	intergenic
MLT1D_8_117882918_117883680	8	117882918	117883680	0.266358	0.02121	0.847964	intergenic
MER4C_19_48545726_48546520	19	48545726	48546520	0.26642	0.00683945	0.768641	intergenic
MamGypLTR1b_9_4130734_4131694	9	4130734	4131694	0.266636	0.0036827	0.675753	gene body:GLIS3
LTR22B_21_13705124_13705883	21	13705124	13705883	0.267306	0.0134121	0.833671	intergenic
MER41A_1_104521016_104521875	1	104521016	104521875	0.267359	0.0175693	0.846251	intergenic
LTR17_3_89017707_89018286	3	89017707	89018286	0.267514	0.0241315	0.856372	intergenic
MER68_16_64174927_64175865	16	64174927	64175865	0.267763	0.00864808	0.794094	intergenic
LTR37B_20_31820301_31821000	20	31820301	31821000	0.268262	0.00305813	0.667624	gene body:ZNF341
MLT1B_3_197658966_197659658	3	197658966	197659658	0.268852	0.0294594	0.876413	intergenic
MLT1L_6_84440376_84440962	6	84440376	84440962	0.269587	0.0335678	0.880802	gene body:SNAP91
MLT1H1_8_125446819_125448063	8	125446819	125448063	0.269939	0.000307184	0.413925	gene body:TMEM65
MLT2B1_3_165871532_165872100	3	165871532	165872100	0.270458	0.00188111	0.599943	intergenic
LTR81A_6_136409136_136409892	6	136409136	136409892	0.270501	0.0116972	0.826848	gene body:PDE7B
MLT1L_4_162601673_162602265	4	162601673	162602265	0.270713	0.0217184	0.848413	gene body:FSTL5
THE1B_8_17329107_17330158	8	17329107	17330158	0.270745	0.0233594	0.853278	intergenic
THE1D_20_54590689_54591360	20	54590689	54591360	0.271007	0.0404111	0.900685	intergenic
MLT1J_18_26957100_26958193	18	26957100	26958193	0.271104	0.0132909	0.833671	intergenic
MLT1A0_4_137976030_137976705	4	137976030	137976705	0.271213	0.0271664	0.874182	intergenic
LTR16C_19_13410852_13411200	19	13410852	13411200	0.271253	0.0183229	0.846251	gene body:CACNA1A
MamRep1527_2_81584504_81585262	2	81584504	81585262	0.271276	0.00469558	0.719946	intergenic
MLT1C_17_12397290_12398006	17	12397290	12398006	0.271413	0.00577001	0.750234	gene body:FLJ34690
MLT2C1_14_91049819_91050504	14	91049819	91050504	0.271824	0.0333848	0.880693	intergenic
MamGypLTR2c_4_67952324_67952782	4	67952324	67952782	0.272125	0.00781396	0.785582	intergenic
HERVK11-int_11_55448054_55449455	11	55448054	55449455	0.272481	0.0186673	0.846251	intergenic
MLT1I_12_124330927_124331272	12	124330927	124331272	0.273611	0.0268283	0.872295	intergenic
MLT1B_8_2937987_2938662	8	2937987	2938662	0.273702	0.0367418	0.889374	gene body:CSMD1
MLT2B4_10_12568025_12568601	10	12568025	12568601	0.27399	0.0240526	0.856372	gene body:CAMK1D
LTR41_7_65503942_65504953	7	65503942	65504953	0.274878	0.0113495	0.82562	intergenic
MLT2B3_11_99423578_99424433	11	99423578	99424433	0.276442	0.00860447	0.794094	gene body:CNTN5
MLT2D_7_131849729_131850169	7	131849729	131850169	0.277028	0.0208271	0.847896	gene body:PLXNA4
LTR16C_23_37263124_37263958	23	37263124	37263958	0.277065	0.000872315	0.553726	intergenic
MLT1J1-int_17_18546349_18548025	17	18546349	18548025	0.277492	0.00316921	0.668428	intergenic
LTR16C_6_146119414_146119978	6	146119414	146119978	0.277645	0.00427616	0.704188	intergenic
MLT1C_18_3802402_3802559	18	3802402	3802559	0.278254	0.0467048	0.904989	gene body:DLGAP1
LTR24B_7_65945603_65946438	7	65945603	65946438	0.278873	0.020115	0.847896	gene body:LOC729156
LTR16A_16_64698552_64699065	16	64698552	64699065	0.278921	0.0133371	0.833671	intergenic
HERVH-int_7_124687084_124691927	7	124687084	124691927	0.278965	0.00889586	0.798433	intergenic
MER21B_15_48874438_48875522	15	48874438	48875522	0.280024	0.016842	0.846251	intergenic
LTR49_7_53176197_53176889	7	53176197	53176889	0.28008	0.00666819	0.767245	intergenic
MLT1I_4_27789079_27789854	4	27789079	27789854	0.280713	0.000609284	0.482437	intergenic
MER34_4_5567646_5568368	4	5567646	5568368	0.28072	0.00309255	0.667624	intergenic
MSTC-int_15_22099443_22099991	15	22099443	22099991	0.280839	0.00839532	0.791526	intergenic
MLT1D_23_3448140_3448867	23	3448140	3448867	0.281248	0.0270844	0.873051	intergenic
MLT1G1_2_41405109_41405652	2	41405109	41405652	0.281412	0.0355359	0.885015	intergenic
MER41B_15_39253538_39254052	15	39253538	39254052	0.281886	0.0203974	0.847896	intergenic
MLT1D_3_104575925_104576717	3	104575925	104576717	0.281917	0.0046183	0.717098	intergenic
HERVH-int_2_71170571_71171635	2	71170571	71171635	0.281942	0.00349667	0.675753	intergenic
MLT2A1_9_104641730_104642265	9	104641730	104642265	0.28231	0.00213569	0.620322	intergenic
MLT1I_1_87247835_87248406	1	87247835	87248406	0.28238	0.0326056	0.880654	gene body:HS2ST1
MLT1E2_15_22361374_22361550	15	22361374	22361550	0.282984	0.0222028	0.851759	gene body:PWRN1
ERVL-int_8_50866381_50866794	8	50866381	50866794	0.283053	0.00286469	0.661959	intergenic
MLT1L_7_80628219_80628611	7	80628219	80628611	0.283141	0.0371776	0.891149	intergenic
MLT1A1_18_49830085_49830772	18	49830085	49830772	0.28324	0.00132161	0.584024	intergenic
MLT1A1_22_32749625_32749886	22	32749625	32749886	0.283287	0.00351433	0.675753	intergenic
MER51B_4_140374078_140374736	4	140374078	140374736	0.284274	0.0211763	0.847896	intergenic
MLT1G3_20_49952839_49953627	20	49952839	49953627	0.284524	0.00516181	0.729453	intergenic
MSTA_8_14576454_14577189	8	14576454	14577189	0.284571	0.00310032	0.667624	gene body:SGCZ
MLT1K_16_15017669_15018163	16	15017669	15018163	0.284585	0.0205522	0.847896	gene body:PDXDC1
MSTA_18_14303935_14305053	18	14303935	14305053	0.284855	0.0116573	0.826848	intergenic
THE1D_22_29735853_29736550	22	29735853	29736550	0.285068	0.0202394	0.847896	intergenic
LTR16A2_4_63329433_63329874	4	63329433	63329874	0.285115	0.00483078	0.722688	intergenic
MSTA_12_33284452_33285826	12	33284452	33285826	0.285171	0.00799483	0.790472	intergenic
MLT1A0_5_97254998_97255672	5	97254998	97255672	0.285453	0.00206429	0.610915	intergenic
MLT1F2_2_210735136_210735229	2	210735136	210735229	0.285865	0.00720533	0.772696	gene body:C2orf67
MER57E3_19_22188838_22189936	19	22188838	22189936	0.285906	0.00400955	0.693635	intergenic
MLT1K_5_1557285_1557782	5	1557285	1557782	0.28635	0.015257	0.84013	intergenic
MER67C_7_149713279_149714468	7	149713279	149714468	0.286521	0.0182975	0.846251	gene body:ZNF775
LTR38B_1_17567137_17568192	1	17567137	17568192	0.286703	0.0011552	0.584024	intergenic
MLT2B3_19_63803334_63803960	19	63803334	63803960	0.287787	0.00682863	0.768641	intergenic
MLT1E_4_30144313_30145205	4	30144313	30145205	0.287835	0.00059416	0.482437	intergenic
MLT2A1_19_14725700_14726342	19	14725700	14726342	0.287955	0.00102005	0.572331	gene body:EMR2
MLT1A0_17_32727286_32727760	17	32727286	32727760	0.288102	0.0225161	0.852368	gene body:ACACA
ERVL-E-int_1_61867643_61867901	1	61867643	61867901	0.288398	0.0400534	0.900063	intergenic
LTR8_7_37669049_37669750	7	37669049	37669750	0.288928	0.00237549	0.647588	intergenic
MLT1I_1_213445051_213445746	1	213445051	213445746	0.289002	0.00658617	0.765052	gene body:KCNK2
LTR4_13_55287531_55288390	13	55287531	55288390	0.291785	0.0043313	0.709209	intergenic
MLT1L_3_79856787_79857612	3	79856787	79857612	0.292509	0.00200113	0.603302	gene body:ROBO1
MLT1E1A_2_125290172_125291024	2	125290172	125291024	0.292794	0.00584139	0.750234	gene body:CNTNAP5
MLT2A1_2_13931242_13931704	2	13931242	13931704	0.29297	0.00174535	0.594307	intergenic
MLT1D_7_55732328_55733100	7	55732328	55733100	0.293579	0.0244998	0.857532	gene body:FKBP9L
MLT1N2_13_38625337_38625684	13	38625337	38625684	0.294899	0.00172666	0.594307	intergenic
LTR67B_2_146927680_146928150	2	146927680	146928150	0.294972	0.00236654	0.647588	intergenic
MLT1C_11_3438742_3439461	11	3438742	3439461	0.295264	0.03373	0.880802	intergenic
LTR52_12_85435336_85436057	12	85435336	85436057	0.295724	0.0163804	0.844065	gene body:MGAT4C
MLT1D_19_48029325_48029848	19	48029325	48029848	0.296053	0.00753742	0.778012	intergenic
MER21B_4_49004007_49004468	4	49004007	49004468	0.29658	0.024269	0.856757	intergenic
HUERS-P2-int_2_87947108_87947971	2	87947108	87947971	0.296836	0.0133811	0.833671	gene body:RGPD1
MER41-int_1_149316260_149316762	1	149316260	149316762	0.296861	0.00139077	0.584024	gene body:GABPB2
LTR19C_2_116892447_116892890	2	116892447	116892890	0.297767	0.0184474	0.846251	intergenic
MLT1H2_6_105481111_105481458	6	105481111	105481458	0.297919	0.0291154	0.876413	intergenic
LTR2_10_94877696_94878159	10	94877696	94878159	0.298418	0.044744	0.904989	intergenic
MLT1H1_10_110908522_110909372	10	110908522	110909372	0.298998	0.00013306	0.333834	intergenic
LTR10F_15_23554441_23554771	15	23554441	23554771	0.299668	0.0251983	0.861693	gene body:ATP10A
LTR39_10_50803771_50805053	10	50803771	50805053	0.299718	0.00146184	0.585622	gene body:PARG
MLT1F2_1_217836138_217837069	1	217836138	217837069	0.300659	0.0162507	0.842512	intergenic
MLT1J2_5_139679762_139681087	5	139679762	139681087	0.301194	0.00568485	0.746237	intergenic
MLT2C1_9_109557831_109558301	9	109557831	109558301	0.301439	0.0120003	0.826848	intergenic
THE1B_9_17566043_17567020	9	17566043	17567020	0.302921	0.00059486	0.482437	intergenic
LTR49_9_86190525_86191305	9	86190525	86191305	0.303564	0.0157208	0.842308	intergenic
THE1B_24_57575377_57577752	24	57575377	57577752	0.305182	0.022462	0.851759	intergenic
HUERS-P3-int_1_224747808_224749111	1	224747808	224749111	0.305284	0.00187496	0.599943	intergenic
THE1B_8_17329391_17330081	8	17329391	17330081	0.307052	0.0266464	0.869273	intergenic
MLT1C_1_16972294_16972746	1	16972294	16972746	0.307865	5.86724e-05	0.222918	intergenic
HERVH-int_12_94666770_94667806	12	94666770	94667806	0.307973	0.00129484	0.584024	gene body:NTN4
LTR84b_13_67097192_67097781	13	67097192	67097781	0.308762	0.0190744	0.847896	intergenic
MLT1D_15_18397497_18398311	15	18397497	18398311	0.309871	0.00174464	0.594307	intergenic
LTR33_8_40086474_40087256	8	40086474	40087256	0.310026	0.00186114	0.599391	intergenic
MER101B_2_52492429_52493084	2	52492429	52493084	0.310729	0.0031681	0.668428	intergenic
HERVH-int_9_101471883_101473208	9	101471883	101473208	0.311058	0.000826006	0.551385	intergenic
LTR41_7_128067577_128068332	7	128067577	128068332	0.311217	0.00228572	0.641756	intergenic
MLT2A1_13_90156970_90157464	13	90156970	90157464	0.313738	0.0213479	0.848265	intergenic
MER67A_6_26424734_26425488	6	26424734	26425488	0.313861	0.00245419	0.64902	intergenic
HERVK9-int_6_67097710_67098392	6	67097710	67098392	0.315046	0.0196904	0.847896	intergenic
LTR79_2_99917584_99917973	2	99917584	99917973	0.315107	0.00682945	0.768641	gene body:AFF3
MSTA_2_229170747_229171172	2	229170747	229171172	0.316634	0.00936977	0.806801	intergenic
MLT1K_8_62988177_62988360	8	62988177	62988360	0.319731	0.0195762	0.847896	intergenic
THE1D_6_83062171_83062861	6	83062171	83062861	0.321897	0.00102358	0.572331	intergenic
MLT1C_22_28926654_28927750	22	28926654	28927750	0.323673	0.000953025	0.561554	intergenic
LTR54B_13_19410708_19411482	13	19410708	19411482	0.324653	0.00950579	0.80853	intergenic
MLT1A0_16_86784477_86785145	16	86784477	86785145	0.325003	0.00200875	0.603302	intergenic
LTR37B_17_31357967_31358736	17	31357967	31358736	0.325203	0.000600108	0.482437	intergenic
LTR90B_2_204235087_204235585	2	204235087	204235585	0.325265	0.0160207	0.842308	intergenic
MLT1A0_2_14649602_14650160	2	14649602	14650160	0.325529	0.00261945	0.659087	intergenic
THE1B_9_137463795_137464466	9	137463795	137464466	0.327058	0.00111951	0.584024	intergenic
MER41C_2_85970539_85971291	2	85970539	85971291	0.327361	0.00598926	0.752374	intergenic
MLT1C_7_6973159_6973933	7	6973159	6973933	0.329018	6.19849e-05	0.222918	intergenic
MLT1A_2_4436378_4437017	2	4436378	4437017	0.331828	0.00014668	0.333834	intergenic
MLT1N2_16_16600311_16600725	16	16600311	16600725	0.342815	0.000311864	0.413925	intergenic
MLT1D_10_62775728_62776018	10	62775728	62776018	0.344292	0.0162127	0.842512	intergenic
HERVH-int_12_77758545_77759662	12	77758545	77759662	0.345073	0.000160609	0.333834	intergenic
MLT1A1_4_189216444_189216878	4	189216444	189216878	0.347714	0.00150848	0.592035	intergenic
MLT1C_18_67964_68764	18	67964	68764	0.347921	0.00172011	0.594307	intergenic
MLT1D_19_47907998_47908515	19	47907998	47908515	0.348616	0.000620491	0.482437	intergenic
LTR17_2_16846719_16847171	2	16846719	16847171	0.355736	0.00246708	0.64902	intergenic
LTR67B_23_14168097_14168467	23	14168097	14168467	0.356919	0.00204902	0.609542	intergenic
MLT1D-int_22_22684666_22686688	22	22684666	22686688	0.356974	0.00189648	0.603085	intergenic
LTR67B_2_115062918_115063417	2	115062918	115063417	0.359446	0.00131169	0.584024	gene body:DPP10
MER57E3_19_22261549_22262360	19	22261549	22262360	0.360982	3.16082e-05	0.189737	intergenic
THE1B_13_90286747_90287415	13	90286747	90287415	0.362189	0.00273133	0.661959	intergenic
MLT1E2_9_138337023_138337266	9	138337023	138337266	0.364089	0.00534857	0.733513	gene body:LOC26102
MLT2D_23_40075623_40076118	23	40075623	40076118	0.372134	0.0207537	0.847896	intergenic
MSTA_12_70732611_70733309	12	70732611	70733309	0.375031	7.81665e-05	0.250512	intergenic
MLT1J_12_130291084_130291571	12	130291084	130291571	0.377663	0.00519849	0.730563	intergenic
HERVH-int_1_216833592_216834274	1	216833592	216834274	0.424698	0.0013806	0.584024	intergenic

## Sheet: t(15,17)
ID	chrom	start	end	AMD	P.Value	adj.P.Val	promoter/gene body/intergenic				AMD= absolute methylation difference, Red= hypermethylated, Green= hypomethylated
MER88_5_1369627_1369778	5	1369627	1369778	0.499412	1.55311e-05	0.324238	intergenic
MLT1E2_9_138337023_138337266	9	138337023	138337266	0.496199	0.000430857	0.643343	gene body:LOC26102
MLT1A0-int_7_1860560_1862321	7	1860560	1862321	0.471697	6.94213e-06	0.252633	gene body:MAD1L1
LTR16A_15_55392609_55392853	15	55392609	55392853	0.451248	3.28817e-05	0.366267	intergenic
LTR67B_22_25913944_25914384	22	25913944	25914384	0.436757	0.00247197	0.933127	intergenic
ERVL-E-int_6_2708977_2709613	6	2708977	2709613	0.416272	0.0109947	0.999913	intergenic
LTR34_5_10328666_10329323	5	10328666	10329323	0.414129	8.43225e-05	0.507316	intergenic
LTR84b_3_56269285_56269668	3	56269285	56269668	0.411753	0.00226136	0.928565	gene body:ERC2
MLT1L_3_24659175_24659970	3	24659175	24659970	0.396689	0.000751415	0.729422	intergenic
THE1C_1_102773500_102774117	1	102773500	102774117	0.396687	0.00131568	0.814832	intergenic
MSTB_3_183144949_183145642	3	183144949	183145642	0.396618	0.000913317	0.731762	intergenic
MLT1A0_2_208251741_208252397	2	208251741	208252397	0.391003	0.00136197	0.814832	intergenic
MSTA_20_12517429_12518172	20	12517429	12518172	0.386427	0.000326392	0.641228	intergenic
MLT1A1_2_45946138_45946829	2	45946138	45946829	0.386061	0.00443689	0.999913	gene body:PRKCE
MLT1F2_1_155528705_155529164	1	155528705	155529164	0.381461	0.00305393	0.946121	intergenic
LTR33A__8_140738703_140739079	8	140738703	140739079	0.380795	0.000781952	0.729422	gene body:KCNK9
THE1D_3_86222914_86223576	3	86222914	86223576	0.380287	0.000294456	0.641228	intergenic
MLT1C_5_30014966_30015793	5	30014966	30015793	0.377276	4.21544e-05	0.395647	intergenic
MLT1A0_15_63851673_63852690	15	63851673	63852690	0.374193	0.000116674	0.507316	gene body:DENND4A
MSTB1_22_16109279_16109678	22	16109279	16109678	0.372368	0.00119698	0.776696	intergenic
LTR16C_3_75024671_75025417	3	75024671	75025417	0.370414	2.46759e-05	0.324238	intergenic
LTR50_20_29491193_29491629	20	29491193	29491629	0.369732	4.10581e-05	0.395647	promoter:DEFB123
MLT1G1_16_8610405_8610955	16	8610405	8610955	0.36895	0.00158507	0.842535	intergenic
MLT1K_11_93225133_93225467	11	93225133	93225467	0.366497	0.00150536	0.82402	intergenic
MLT1N2_1_243228532_243228890	1	243228532	243228890	0.365445	0.00236247	0.933127	gene body:EFCAB2
MER67D_10_13322892_13323795	10	13322892	13323795	0.364841	0.000207844	0.568968	intergenic
MLT1D_3_25387234_25387851	3	25387234	25387851	0.364716	1.38394e-05	0.324238	intergenic
LTR50_7_2080462_2080922	7	2080462	2080922	0.364698	4.53096e-06	0.252633	gene body:MAD1L1
LTR16E1_10_88353412_88353959	10	88353412	88353959	0.361128	0.00107592	0.769214	intergenic
HERVL40-int_18_31590024_31590608	18	31590024	31590608	0.360311	0.000448618	0.64837	intergenic
MLT1B_16_50872910_50873385	16	50872910	50873385	0.359137	0.00448178	0.999913	intergenic
MSTA_8_14576454_14577189	8	14576454	14577189	0.358416	0.000443144	0.64837	gene body:SGCZ
MLT1A1_14_103011483_103012181	14	103011483	103012181	0.358223	0.00524201	0.999913	gene body:MARK3
LTR54_12_119428352_119429342	12	119428352	119429342	0.356096	0.00172095	0.868954	gene body:COQ5
MLT1B_16_5759181_5759907	16	5759181	5759907	0.355803	7.69055e-06	0.252633	intergenic
MLT1I_1_5648688_5649277	1	5648688	5649277	0.354936	7.29728e-05	0.499886	intergenic
MLT1J1_2_197757146_197757721	2	197757146	197757721	0.354763	0.00661227	0.999913	gene body:ANKRD44
MLT1F2_2_113538389_113538776	2	113538389	113538776	0.354618	0.000580818	0.71999	gene body:IL1F5
LTR88b_2_182655463_182655779	2	182655463	182655779	0.354366	0.00238037	0.933127	gene body:PPP1R1C
MLT1D_19_63586915_63587408	19	63586915	63587408	0.353052	0.00628055	0.999913	intergenic
MLT2B4_7_53911536_53912208	7	53911536	53912208	0.35285	0.00104589	0.767201	intergenic
MLT1H2_10_129178257_129178751	10	129178257	129178751	0.352302	0.00322392	0.954184	intergenic
MLT2D_3_101415810_101416333	3	101415810	101416333	0.350504	1.88235e-05	0.324238	intergenic
LTR86B1_3_47466447_47466865	3	47466447	47466865	0.350212	0.0214418	0.999913	gene body:SCAP
MLT1K_9_130527442_130527972	9	130527442	130527972	0.349439	0.00916431	0.999913	intergenic
LTR67B_1_227106021_227106573	1	227106021	227106573	0.347278	0.00376182	0.988156	intergenic
LTR8_23_93188932_93189471	23	93188932	93189471	0.347104	0.00421131	0.999913	intergenic
MER76_10_124329641_124330074	10	124329641	124330074	0.34567	0.0147422	0.999913	gene body:DMBT1
MamGypLTR1c_11_118763942_118764470	11	118763942	118764470	0.345021	0.0274536	0.999913	gene body:LOC100499227
THE1D_23_153805149_153805299	23	153805149	153805299	0.342964	0.0220374	0.999913	gene body:F8
MLT1E2_17_11482373_11483268	17	11482373	11483268	0.342762	0.000834626	0.729422	gene body:DNAH9
MLT1C_8_52456569_52457551	8	52456569	52457551	0.342573	0.00109491	0.771729	gene body:PXDNL
THE1B_2_24038888_24039581	2	24038888	24039581	0.34215	0.0160118	0.999913	gene body:UBXN2A
MLT1D_11_69554134_69554571	11	69554134	69554571	0.342022	0.0166034	0.999913	intergenic
MLT1A_16_23957723_23958414	16	23957723	23958414	0.341261	0.00282456	0.938766	gene body:PRKCB
MLT1J_10_28831092_28831863	10	28831092	28831863	0.341058	0.0463893	0.999913	intergenic
MER41A_12_97263911_97264298	12	97263911	97264298	0.339504	0.0299032	0.999913	intergenic
MLT1J_6_109182679_109183291	6	109182679	109183291	0.33811	0.000449027	0.64837	gene body:NCRNA00222
MER87_1_178055523_178056368	1	178055523	178056368	0.337409	0.000516065	0.696374	intergenic
MSTA_11_27776727_27777255	11	27776727	27777255	0.336237	0.0107323	0.999913	intergenic
ERV3-16A3_LTR_2_192109016_192109684	2	192109016	192109684	0.336057	0.00016781	0.545731	intergenic
MLT1A_8_14055628_14056358	8	14055628	14056358	0.33575	0.000170283	0.545731	gene body:SGCZ
MLT1G1_10_69903284_69903751	10	69903284	69903751	0.335723	0.00579642	0.999913	intergenic
MLT1H2_12_121772338_121772845	12	121772338	121772845	0.33552	0.00904181	0.999913	intergenic
MER4D_14_104762653_104763424	14	104762653	104763424	0.335207	0.000416349	0.643343	gene body:BRF1
LTR38_13_19111247_19111906	13	19111247	19111906	0.334758	0.00193765	0.894661	gene body:MPHOSPH8
MER4A_13_55865590_55866561	13	55865590	55866561	0.334119	2.11025e-05	0.324238	intergenic
LTR1_4_176605957_176606657	4	176605957	176606657	0.334096	0.0030298	0.945892	intergenic
LTR75_13_98192278_98192527	13	98192278	98192527	0.333995	0.000571823	0.71559	gene body:SLC15A1
LTR7C_7_63784428_63784715	7	63784428	63784715	0.333395	0.00225111	0.928565	gene body:ZNF107
LTR33_16_62610655_62611054	16	62610655	62611054	0.333357	0.00165866	0.864864	intergenic
LTR45C_19_60978439_60979542	19	60978439	60979542	0.333225	0.000326898	0.641228	intergenic
LTR8_19_57098895_57099480	19	57098895	57099480	0.332646	0.00460237	0.999913	gene body:ZNF649
MER54B_19_2390641_2392324	19	2390641	2392324	0.332073	0.000514059	0.696374	gene body:LMNB2
LTR16A_22_32288854_32289242	22	32288854	32289242	0.332072	0.00191972	0.894501	gene body:LARGE
MER41C_14_96000238_96001024	14	96000238	96001024	0.33181	0.000397094	0.643343	gene body:AK7
MLT1A0_10_22077732_22077982	10	22077732	22077982	0.331621	0.00238916	0.933127	intergenic
MLT1A0_4_43705218_43705872	4	43705218	43705872	0.331615	0.000308664	0.641228	intergenic
MLT1H2_7_82632436_82632671	7	82632436	82632671	0.331479	0.00974309	0.999913	intergenic
MLT1L_6_17452293_17452973	6	17452293	17452973	0.330733	0.000495944	0.693261	intergenic
MER51C_7_55330540_55332108	7	55330540	55332108	0.330315	0.00107633	0.769214	intergenic
THE1D_5_40482075_40482773	5	40482075	40482773	0.330299	0.0177761	0.999913	intergenic
MLT1J2_1_55535841_55536502	1	55535841	55536502	0.328427	0.00124706	0.785333	intergenic
MLT1G1_11_80477791_80478460	11	80477791	80478460	0.328422	0.00111599	0.771729	intergenic
MLT2D_16_50873389_50873560	16	50873389	50873560	0.326852	0.000999031	0.755138	intergenic
MLT1L_12_78441781_78442069	12	78441781	78442069	0.326579	0.00394087	0.999913	intergenic
LTR4_13_55287531_55288390	13	55287531	55288390	0.326242	0.0018604	0.887225	intergenic
MER4E_12_86349853_86350935	12	86349853	86350935	0.325787	0.00027879	0.641228	intergenic
LTR8_2_197529084_197529281	2	197529084	197529281	0.325334	0.00608759	0.999913	intergenic
MSTB1_1_90561187_90561851	1	90561187	90561851	0.325117	0.00282108	0.938766	intergenic
MLT1F_4_169651062_169651848	4	169651062	169651848	0.325114	0.000138992	0.507316	intergenic
ERV3-16A3_LTR_13_85547116_85547788	13	85547116	85547788	0.324539	0.000196373	0.560939	intergenic
LTR16C_9_13453742_13454331	9	13453742	13454331	0.324287	0.00331169	0.959293	intergenic
LTR40a_12_19695077_19695474	12	19695077	19695474	0.322528	0.000803302	0.729422	intergenic
MLT1G3_20_49952839_49953627	20	49952839	49953627	0.322489	0.00203645	0.907053	intergenic
MamRep1527_19_38952518_38953177	19	38952518	38953177	0.322376	0.00172821	0.868954	gene body:CHST8
MER31A_12_27029969_27030808	12	27029969	27030808	0.321857	0.00601892	0.999913	gene body:TM7SF3
MSTD_1_108684891_108685479	1	108684891	108685479	0.320032	0.00410177	0.999913	intergenic
LTR78_5_174611825_174612513	5	174611825	174612513	0.3189	0.000972939	0.755138	intergenic
MER77_7_98156391_98157372	7	98156391	98157372	0.318631	0.000362604	0.643343	intergenic
MER39_10_86869480_86870266	10	86869480	86870266	0.317508	0.00216357	0.928565	intergenic
MLT1B_3_82363682_82364329	3	82363682	82364329	0.317157	0.000303573	0.641228	intergenic
MLT1C_9_122616199_122616988	9	122616199	122616988	0.316918	0.000130143	0.507316	intergenic
MER34C2_5_79513843_79514539	5	79513843	79514539	0.316851	0.00950735	0.999913	gene body:SERINC5
MLT1L_2_39756851_39757355	2	39756851	39757355	0.316823	0.00297613	0.94459	gene body:TMEM178
MLT1K_16_13591094_13592351	16	13591094	13592351	0.315891	0.00111173	0.771729	intergenic
MER70A_5_153897642_153898362	5	153897642	153898362	0.315779	0.000741624	0.729422	intergenic
THE1B_3_97413847_97414038	3	97413847	97414038	0.315597	0.0105856	0.999913	intergenic
MLT1J_20_3925207_3925960	20	3925207	3925960	0.314856	0.000264932	0.641228	gene body:RNF24
THE1B_12_33862845_33863654	12	33862845	33863654	0.31482	0.000629128	0.729422	intergenic
LTR12_7_90923210_90924160	7	90923210	90924160	0.314549	0.00153371	0.829441	intergenic
LTR67B_2_180864765_180865262	2	180864765	180865262	0.313438	9.31543e-05	0.507316	intergenic
MLT1F2_16_16973723_16974550	16	16973723	16974550	0.313178	0.00160942	0.842535	intergenic
MLT1A0_8_77582618_77583268	8	77582618	77583268	0.311825	0.00193712	0.894661	intergenic
MER57E2_13_45418222_45418920	13	45418222	45418920	0.311565	0.00056624	0.71559	intergenic
MSTB_3_145332887_145333632	3	145332887	145333632	0.310766	0.00643044	0.999913	intergenic
MLT1C_8_132176422_132177148	8	132176422	132177148	0.310621	0.000696437	0.729422	intergenic
MLT1A0_11_75989721_75990387	11	75989721	75990387	0.310614	0.00082333	0.729422	intergenic
LTR81B_2_37917060_37918006	2	37917060	37918006	0.310496	0.00134106	0.814832	intergenic
MLT1C_23_5280944_5281402	23	5280944	5281402	0.310338	0.0178913	0.999913	intergenic
MER21B_16_4560418_4560832	16	4560418	4560832	0.310322	0.000842012	0.729422	gene body:LOC342346
MSTA_7_127740913_127741621	7	127740913	127741621	0.309845	0.000666399	0.729422	gene body:RBM28
LTR38_5_21649809_21650297	5	21649809	21650297	0.309269	0.000711261	0.729422	intergenic
MamGypLTR1a_2_237487682_237488191	2	237487682	237488191	0.309197	0.00182135	0.886384	intergenic
MER21B_14_55472288_55473458	14	55472288	55473458	0.308639	0.000127414	0.507316	intergenic
MER4A1__1_84034493_84035397	1	84034493	84035397	0.308358	7.59059e-05	0.499886	intergenic
THE1C_17_48623044_48623722	17	48623044	48623722	0.307903	0.00303454	0.945892	intergenic
MLT1J_17_5458834_5459594	17	5458834	5459594	0.307814	0.000152915	0.521853	intergenic
MLT1H_8_137318626_137318884	8	137318626	137318884	0.307538	0.000394663	0.643343	intergenic
LTR54_4_184568974_184569363	4	184568974	184569363	0.306959	0.0314714	0.999913	intergenic
MLT1L_3_65690876_65691423	3	65690876	65691423	0.306468	0.000609575	0.729422	gene body:MAGI1
MLT2D_1_80904995_80905365	1	80904995	80905365	0.306448	0.000403151	0.643343	intergenic
MLT1J_9_97125085_97125778	9	97125085	97125778	0.306411	0.00648502	0.999913	intergenic
MSTB_4_170811014_170811731	4	170811014	170811731	0.306053	0.00177249	0.878882	gene body:CLCN3
LTR88a_6_46440163_46440507	6	46440163	46440507	0.30492	3.34493e-05	0.366267	intergenic
MLT1A0_15_76148937_76149388	15	76148937	76149388	0.304819	0.0141438	0.999913	gene body:TBC1D2B
THE1B_9_77734384_77735055	9	77734384	77735055	0.304602	0.00328	0.954184	gene body:PCSK5
LTR16E2_5_55371720_55372369	5	55371720	55372369	0.304558	0.00842038	0.999913	intergenic
MLT1A1_8_50792562_50793533	8	50792562	50793533	0.304319	9.43703e-05	0.507316	intergenic
ERV3-16A3_I-int_23_71011636_71012201	23	71011636	71012201	0.304307	0.00419648	0.999913	intergenic
THE1C_19_14674515_14675201	19	14674515	14675201	0.304089	0.000999016	0.755138	gene body:ZNF333
MSTB1_23_133961758_133962220	23	133961758	133962220	0.303925	5.15163e-05	0.451279	intergenic
MLT1L_22_35627797_35628167	22	35627797	35628167	0.303917	0.0175428	0.999913	intergenic
LTR33_23_122766230_122767201	23	122766230	122767201	0.303044	0.00740911	0.999913	intergenic
MLT1H_4_60087777_60088166	4	60087777	60088166	0.302502	0.0063149	0.999913	intergenic
MER89_5_8298094_8298498	5	8298094	8298498	0.302211	0.00234168	0.933127	intergenic
LTR81B_15_55092746_55093201	15	55092746	55093201	0.300451	0.00459866	0.999913	gene body:TCF12
LTR17_5_75778651_75779060	5	75778651	75779060	0.300381	0.000272306	0.641228	gene body:IQGAP2
LTR90A_10_103784044_103784490	10	103784044	103784490	0.298612	0.00372735	0.9854	gene body:C10orf76
ERVL-B4-int_10_3051345_3052063	10	3051345	3052063	0.298066	0.00361991	0.982627	intergenic
LTR79_3_110311181_110311553	3	110311181	110311553	0.29804	0.00740064	0.999913	gene body:MORC1
MamGypLTR1b_7_128101896_128102351	7	128101896	128102351	0.297757	0.000174978	0.547428	gene body:FAM71F2
LTR16C_19_34856047_34856417	19	34856047	34856417	0.29699	0.0126305	0.999913	gene body:PLEKHF1
MER41A_8_42243215_42244084	8	42243215	42244084	0.29681	0.00242432	0.933127	intergenic
MER4A_11_122461012_122461661	11	122461012	122461661	0.296806	0.000112821	0.507316	gene body:ASAM
MLT1G3_2_144759878_144760373	2	144759878	144760373	0.296599	0.000568146	0.71559	gene body:GTDC1
MER39_11_99939815_99940285	11	99939815	99940285	0.296391	0.00406622	0.999913	intergenic
MLT1A0_8_58764291_58764969	8	58764291	58764969	0.296083	0.000292125	0.641228	intergenic
MLT1H_10_92877383_92878178	10	92877383	92878178	0.296062	0.0098408	0.999913	intergenic
MLT1L_6_906191_907082	6	906191	907082	0.295815	0.000526812	0.696374	intergenic
MSTB_12_57341494_57342211	12	57341494	57342211	0.295639	0.000135544	0.507316	intergenic
MLT1A0_13_37757683_37758365	13	37757683	37758365	0.295614	0.0335473	0.999913	intergenic
LTR88b_9_92003344_92003967	9	92003344	92003967	0.295175	0.0165486	0.999913	intergenic
LTR33_11_40156698_40157515	11	40156698	40157515	0.295058	0.000529969	0.696374	gene body:LRRC4C
MLT1F1_8_127677416_127678253	8	127677416	127678253	0.294913	0.000398632	0.643343	intergenic
MLT1A1_12_62075862_62076759	12	62075862	62076759	0.294769	0.00472816	0.999913	intergenic
MLT1C_13_64314193_64314885	13	64314193	64314885	0.29467	0.0163248	0.999913	intergenic
LTR33_2_120156565_120156770	2	120156565	120156770	0.294657	0.00222164	0.928565	intergenic
MSTA_7_62985326_62985925	7	62985326	62985925	0.294405	0.00433535	0.999913	intergenic
MLT1E1A_2_224680959_224682077	2	224680959	224682077	0.294392	0.0038852	0.999913	intergenic
MLT1B_11_115443958_115444633	11	115443958	115444633	0.294178	0.00255921	0.936095	intergenic
THE1B_13_71813396_71814209	13	71813396	71814209	0.293525	0.000873249	0.729422	intergenic
LTR78_22_41142605_41143275	22	41142605	41143275	0.293246	0.00648993	0.999913	gene body:NFAM1
MLT2B1_10_108235461_108236261	10	108235461	108236261	0.293245	0.0217729	0.999913	intergenic
ERV3-16A3_LTR_2_134204776_134205322	2	134204776	134205322	0.29313	0.00865897	0.999913	intergenic
LTR16A1_16_23957473_23958618	16	23957473	23958618	0.29303	0.0038644	0.999913	gene body:PRKCB
MER34A_20_54926989_54927892	20	54926989	54927892	0.292872	0.00133533	0.814832	intergenic
MSTD_4_108605692_108606442	4	108605692	108606442	0.292854	0.000735874	0.729422	intergenic
LTR33_12_127671571_127672477	12	127671571	127672477	0.292535	0.00131146	0.814832	gene body:TMEM132C
MLT1K_16_30095603_30096193	16	30095603	30096193	0.292477	0.0287597	0.999913	intergenic
MER65C_8_22392936_22393385	8	22392936	22393385	0.29237	0.0103388	0.999913	gene body:PPP3CC
MLT1A0_2_217097636_217098316	2	217097636	217098316	0.292201	0.00230756	0.930097	intergenic
MLT2A2_22_46519415_46520468	22	46519415	46520468	0.291899	0.00857328	0.999913	intergenic
MER4-int_12_114039272_114040006	12	114039272	114040006	0.291426	0.00393673	0.999913	intergenic
MER77_15_56944978_56945427	15	56944978	56945427	0.291392	0.00222413	0.928565	intergenic
MLT1J_1_34462980_34463309	1	34462980	34463309	0.291201	0.000821297	0.729422	intergenic
MLT1B_3_171120333_171121047	3	171120333	171121047	0.290434	0.00361515	0.982627	gene body:SAMD7
MLT1A0_11_106951476_106952166	11	106951476	106952166	0.290047	0.00260114	0.936095	intergenic
MER50_19_33667797_33668610	19	33667797	33668610	0.289699	0.00134177	0.814832	intergenic
LTR2_19_22772540_22773000	19	22772540	22773000	0.289685	0.000706769	0.729422	intergenic
MLT1C_4_159512815_159513609	4	159512815	159513609	0.289646	0.00525043	0.999913	intergenic
LTR16A2_3_131991332_131991976	3	131991332	131991976	0.289469	0.000718051	0.729422	intergenic
MER57A1_16_6159445_6160150	16	6159445	6160150	0.289372	0.00479975	0.999913	gene body:RBFOX1
MLT1K_1_216417127_216418210	1	216417127	216418210	0.288502	0.00189281	0.891443	intergenic
MLT1J_4_165052143_165052935	4	165052143	165052935	0.288496	0.0288864	0.999913	gene body:MARCH1
MER57E3_19_11569736_11570369	19	11569736	11570369	0.288321	0.0182673	0.999913	gene body:ZNF627
MLT1D_4_154232156_154232925	4	154232156	154232925	0.288267	0.00424823	0.999913	intergenic
MSTD_17_44575984_44576678	17	44575984	44576678	0.288162	0.00217382	0.928565	gene body:B4GALNT2
MLT1G_16_11218620_11219389	16	11218620	11219389	0.287989	0.00365728	0.982627	intergenic
MLT2B4_5_81973900_81974372	5	81973900	81974372	0.287762	0.00966007	0.999913	intergenic
MER54B_4_81869732_81870382	4	81869732	81870382	0.287625	0.00111116	0.771729	gene body:C4orf22
MSTB_10_28638582_28639300	10	28638582	28639300	0.287156	0.00196772	0.894661	intergenic
MLT1K_10_25227019_25227689	10	25227019	25227689	0.287021	0.00156286	0.834788	gene body:PRTFDC1
LTR78B_3_72801306_72802588	3	72801306	72802588	0.286526	0.00524565	0.999913	intergenic
MLT1H_3_62945562_62946019	3	62945562	62946019	0.286212	0.000375976	0.643343	intergenic
LTR38B_1_174251095_174251392	1	174251095	174251392	0.286067	0.0177656	0.999913	gene body:RFWD2
LTR88b_3_173132578_173133201	3	173132578	173133201	0.285343	0.0300186	0.999913	intergenic
LTR47B_19_53182310_53182772	19	53182310	53182772	0.285339	0.00652017	0.999913	gene body:BSPH1
MSTA_8_129290535_129291300	8	129290535	129291300	0.285337	0.00248521	0.933127	intergenic
LTR41B_2_209434849_209435808	2	209434849	209435808	0.285171	0.00475998	0.999913	intergenic
LTR43_2_13557706_13558323	2	13557706	13558323	0.284902	0.00601275	0.999913	intergenic
LTR79_8_102634764_102635441	8	102634764	102635441	0.284899	0.000204613	0.568968	gene body:GRHL2
MLT1E2_7_129891863_129893036	7	129891863	129893036	0.284899	0.0026141	0.936095	intergenic
MSTD_23_76540539_76541209	23	76540539	76541209	0.284896	0.0058709	0.999913	intergenic
LTR88b_8_37511744_37512396	8	37511744	37512396	0.284872	0.00414036	0.999913	intergenic
LTR88b_12_75582992_75583680	12	75582992	75583680	0.284508	0.000637844	0.729422	intergenic
MLT1G3_15_70177442_70177822	15	70177442	70177822	0.284389	0.0138827	0.999913	gene body:MYO9A
MLT1J1_3_42469052_42469676	3	42469052	42469676	0.284323	0.00651772	0.999913	intergenic
MLT1A0-int_5_24654883_24655860	5	24654883	24655860	0.284317	0.00185919	0.887225	gene body:CDH10
MSTA_4_43797309_43798189	4	43797309	43798189	0.284183	0.0119014	0.999913	intergenic
MER57-int_8_115976022_115976377	8	115976022	115976377	0.284086	0.000887699	0.729422	intergenic
MSTA_11_94372523_94373202	11	94372523	94373202	0.283638	0.0013934	0.817205	intergenic
LTR2B_19_20639124_20639605	19	20639124	20639605	0.283596	0.016209	0.999913	intergenic
LTR89_13_111626584_111627067	13	111626584	111627067	0.283533	0.0046642	0.999913	intergenic
MLT1B_4_35901562_35901953	4	35901562	35901953	0.283518	0.0357145	0.999913	gene body:ARAP2
MER90a_5_109983999_109984365	5	109983999	109984365	0.283514	7.50305e-05	0.499886	gene body:TMEM232
MER34A_12_91865475_91865966	12	91865475	91865966	0.283219	0.00112765	0.771729	intergenic
MER66B_13_22444444_22445114	13	22444444	22445114	0.283187	0.00031445	0.641228	intergenic
MLT1J2_2_56906984_56907381	2	56906984	56907381	0.283179	0.0114557	0.999913	intergenic
MLT2B2_21_23954542_23955202	21	23954542	23955202	0.283145	0.0399335	0.999913	intergenic
THE1B_6_113094376_113094959	6	113094376	113094959	0.282991	0.00731672	0.999913	intergenic
MLT1E2_23_7992457_7993180	23	7992457	7993180	0.282752	0.00247129	0.933127	intergenic
MLT1D_8_97164010_97164778	8	97164010	97164778	0.282318	0.00449008	0.999913	intergenic
MER65A_7_66161342_66162130	7	66161342	66162130	0.282168	0.00319328	0.954025	gene body:TYW1
LTR16E1_7_49038785_49039289	7	49038785	49039289	0.282035	0.00349815	0.970151	intergenic
MER50_3_149408337_149408887	3	149408337	149408887	0.28195	0.0421016	0.999913	intergenic
MSTB-int_3_164848526_164849456	3	164848526	164849456	0.280963	0.000271929	0.641228	intergenic
MLT1C_20_41838317_41839087	20	41838317	41839087	0.280791	0.00479227	0.999913	intergenic
LTR33_16_9662121_9662455	16	9662121	9662455	0.280718	0.00651775	0.999913	intergenic
LTR47A_11_61399240_61399698	11	61399240	61399698	0.280662	0.0146096	0.999913	gene body:FADS3
MLT1B_16_12084312_12085003	16	12084312	12085003	0.280521	0.00174092	0.869791	gene body:SNX29
MER41A_9_90318673_90319914	9	90318673	90319914	0.280395	0.00284786	0.938766	intergenic
MLT1J2_11_66276833_66277451	11	66276833	66277451	0.280342	0.00873993	0.999913	gene body:C11orf80
LTR9_4_79769382_79770046	4	79769382	79770046	0.280266	0.000506243	0.696374	intergenic
MLT1K_18_27781542_27781917	18	27781542	27781917	0.280232	0.0239067	0.999913	intergenic
THE1A_1_194340765_194341392	1	194340765	194341392	0.280158	0.0218619	0.999913	intergenic
MLT1H1-int_7_51010208_51011507	7	51010208	51011507	0.279988	0.00097644	0.755138	intergenic
MER74B_6_116978670_116979034	6	116978670	116979034	0.27997	0.00222385	0.928565	gene body:FAM26D
MamGypLTR1d_11_109348951_109349840	11	109348951	109349840	0.279434	0.000344187	0.643343	intergenic
MLT1D_1_222313628_222314610	1	222313628	222314610	0.279176	0.00282938	0.938766	intergenic
THE1B_10_7445017_7445685	10	7445017	7445685	0.279128	0.00605325	0.999913	gene body:SFMBT2
MER67A_22_15924898_15925744	22	15924898	15925744	0.279069	0.00273304	0.93718	intergenic
MLT1A0_5_31698274_31698889	5	31698274	31698889	0.279034	0.000595532	0.729422	intergenic
MLT2C1_15_88402881_88403317	15	88402881	88403317	0.279026	0.00645692	0.999913	gene body:ZNF710
MER34B_8_50792119_50793628	8	50792119	50793628	0.278952	0.000106963	0.507316	intergenic
THE1D_2_67220095_67220483	2	67220095	67220483	0.278874	0.00669922	0.999913	intergenic
LTR72B_20_52449006_52449988	20	52449006	52449988	0.278806	0.00014357	0.509862	intergenic
MLT1F1_6_1354623_1355549	6	1354623	1355549	0.278759	0.00515054	0.999913	intergenic
MER72_2_214587791_214588793	2	214587791	214588793	0.278502	0.0143038	0.999913	gene body:SPAG16
MSTB1_2_52294684_52295397	2	52294684	52295397	0.278235	0.000189138	0.560939	intergenic
MER39_14_47315558_47316621	14	47315558	47316621	0.278111	0.000426476	0.643343	intergenic
MLT1I-int_14_86799784_86800082	14	86799784	86800082	0.27786	0.00452319	0.999913	intergenic
MLT1C_1_10966769_10967241	1	10966769	10967241	0.277441	0.00403615	0.999913	intergenic
LTR33_5_23498527_23498879	5	23498527	23498879	0.277178	0.0029245	0.941847	intergenic
MER90a_12_92105632_92106102	12	92105632	92106102	0.276562	0.000106911	0.507316	intergenic
MLT1D_5_178839511_178840261	5	178839511	178840261	0.27654	0.00470067	0.999913	intergenic
LTR33C_3_88368678_88369075	3	88368678	88369075	0.274979	0.0275493	0.999913	intergenic
MER41C_3_44454051_44454506	3	44454051	44454506	0.27485	0.00456821	0.999913	intergenic
MSTB_9_124254706_124255387	9	124254706	124255387	0.27473	0.0145732	0.999913	intergenic
ERVL-E-int_1_64670389_64670856	1	64670389	64670856	0.274676	0.0183721	0.999913	intergenic
MSTB_22_39385494_39386517	22	39385494	39386517	0.274484	7.60868e-05	0.499886	intergenic
MLT2C1_5_25319631_25320097	5	25319631	25320097	0.274484	0.00928195	0.999913	intergenic
MER66C_19_56094892_56095475	19	56094892	56095475	0.274483	0.000885872	0.729422	intergenic
MLT1B_19_14296743_14297436	19	14296743	14297436	0.27439	0.0269415	0.999913	intergenic
MER4A_19_22782750_22783352	19	22782750	22783352	0.274302	0.00418863	0.999913	intergenic
MLT1B_1_246938571_246939448	1	246938571	246939448	0.274169	0.00210163	0.91745	intergenic
MLT1C_4_10603653_10604144	4	10603653	10604144	0.273857	0.00769476	0.999913	intergenic
MER4D_2_133096463_133097255	2	133096463	133097255	0.273733	0.0111765	0.999913	gene body:GPR39
MLT1J_12_6222828_6223364	12	6222828	6223364	0.273713	0.00944222	0.999913	intergenic
LTR54_7_148394548_148395842	7	148394548	148395842	0.273467	0.00364325	0.982627	intergenic
MLT1N2_12_21611840_21612559	12	21611840	21612559	0.273311	0.0136174	0.999913	gene body:GYS2
MER4A1__10_3206645_3207579	10	3206645	3207579	0.272925	0.0136774	0.999913	intergenic
MLT1B_17_68920196_68921313	17	68920196	68921313	0.272916	0.0297662	0.999913	gene body:SDK2
MSTB2_8_130430508_130431601	8	130430508	130431601	0.272857	0.00583439	0.999913	intergenic
MLT1B_3_23766023_23766540	3	23766023	23766540	0.272588	0.00484073	0.999913	intergenic
LOR1a_12_124891599_124892425	12	124891599	124892425	0.272495	0.00154424	0.829441	intergenic
LTR16A1_11_86366580_86367352	11	86366580	86367352	0.272371	0.0029721	0.94459	intergenic
MER4C_17_68821191_68821928	17	68821191	68821928	0.272125	0.000674496	0.729422	intergenic
THE1B_23_6439965_6440361	23	6439965	6440361	0.272012	0.0283444	0.999913	intergenic
MLT1B_12_114721367_114722156	12	114721367	114722156	0.271644	0.0127337	0.999913	intergenic
THE1B_2_138710213_138710891	2	138710213	138710891	0.271452	0.00454082	0.999913	intergenic
MER50_6_110353001_110353518	6	110353001	110353518	0.271142	5.92e-05	0.486177	intergenic
MSTA_6_16197083_16197767	6	16197083	16197767	0.270874	0.0186502	0.999913	intergenic
LTR26_1_169585534_169586687	1	169585534	169586687	0.270848	0.000411104	0.643343	intergenic
LTR16E2_20_2281058_2281607	20	2281058	2281607	0.270698	0.00496621	0.999913	intergenic
MLT1G_13_105767356_105767804	13	105767356	105767804	0.270653	0.0186069	0.999913	intergenic
MER68_10_4997026_4997869	10	4997026	4997869	0.270127	0.00533188	0.999913	gene body:AKR1C1
MLT1D_10_79504075_79504857	10	79504075	79504857	0.270064	0.0178276	0.999913	intergenic
MLT2E_8_127240416_127240920	8	127240416	127240920	0.270052	0.0109825	0.999913	intergenic
MER57B2_12_13298523_13299026	12	13298523	13299026	0.269903	0.00120584	0.776696	intergenic
MER4A_1_16438526_16439147	1	16438526	16439147	0.269886	0.00765344	0.999913	intergenic
MLT1I_1_100867771_100868351	1	100867771	100868351	0.269883	0.00468688	0.999913	intergenic
MER57B2_8_111074993_111075392	8	111074993	111075392	0.269749	0.0126376	0.999913	intergenic
MLT1D_2_235712145_235712915	2	235712145	235712915	0.269729	0.0102743	0.999913	intergenic
MLT1J_2_44209022_44209660	2	44209022	44209660	0.269611	0.0255189	0.999913	intergenic
MLT1K_2_156694820_156695610	2	156694820	156695610	0.269535	0.017086	0.999913	intergenic
MLT1G1_9_80020068_80021121	9	80020068	80021121	0.269387	0.00181806	0.886384	intergenic
LTR12F_2_65556913_65557756	2	65556913	65557756	0.269316	0.0043757	0.999913	intergenic
MLT1C_9_120580613_120581282	9	120580613	120581282	0.269132	0.0240625	0.999913	intergenic
MER57D_2_18978956_18979868	2	18978956	18979868	0.268942	0.000337411	0.642544	intergenic
MER101B_12_17404380_17405067	12	17404380	17405067	0.268923	0.0116031	0.999913	intergenic
MER65D_7_99523130_99523597	7	99523130	99523597	0.268515	0.0176038	0.999913	intergenic
MLT1L_1_14537075_14537973	1	14537075	14537973	0.2685	0.0101074	0.999913	intergenic
MER52A_4_137292971_137293397	4	137292971	137293397	0.268496	0.0138944	0.999913	intergenic
MSTA_3_43705025_43705733	3	43705025	43705733	0.268157	0.00222837	0.928565	intergenic
MLT1B_4_20468557_20469149	4	20468557	20469149	0.267875	0.0172718	0.999913	gene body:KCNIP4
MLT1B_7_21877874_21878424	7	21877874	21878424	0.267867	0.00466254	0.999913	gene body:DNAH11
MLT1L_21_30365654_30366285	21	30365654	30366285	0.267815	0.0222516	0.999913	intergenic
MLT1H1_13_18569222_18570088	13	18569222	18570088	0.267815	0.0152445	0.999913	gene body:PHF2P1
LTR16D_9_25432370_25432871	9	25432370	25432871	0.267808	0.00181165	0.886384	intergenic
MLT1N2_17_31347626_31348027	17	31347626	31348027	0.267759	0.000263905	0.641228	gene body:CCL14-CCL15
MLT1B_10_7259387_7260077	10	7259387	7260077	0.267709	0.0306523	0.999913	gene body:SFMBT2
MLT1B_12_40923771_40924469	12	40923771	40924469	0.267678	0.0141952	0.999913	intergenic
LTR48_3_62275227_62276104	3	62275227	62276104	0.267633	0.00795687	0.999913	intergenic
THE1D_3_54503729_54504109	3	54503729	54504109	0.267455	0.0076622	0.999913	gene body:CACNA2D3
MSTD_5_33321333_33321984	5	33321333	33321984	0.267451	0.0258434	0.999913	intergenic
MLT1D_3_2808311_2808892	3	2808311	2808892	0.267381	0.0140215	0.999913	gene body:CNTN4
MLT1F2_8_119927556_119928149	8	119927556	119928149	0.267336	0.00536809	0.999913	intergenic
MLT1B_21_32589810_32590519	21	32589810	32590519	0.267226	0.00228488	0.930097	gene body:MRAP
MLT1H1_6_22501472_22501886	6	22501472	22501886	0.267123	0.0136493	0.999913	intergenic
MLT1I_12_79004023_79004386	12	79004023	79004386	0.266982	0.00732407	0.999913	intergenic
MLT1B_10_23695136_23696244	10	23695136	23696244	0.266725	0.00149367	0.82402	intergenic
MLT1K_14_88333777_88334585	14	88333777	88334585	0.266679	0.00696081	0.999913	intergenic
MLT1B_11_70731099_70731862	11	70731099	70731862	0.26656	0.001905	0.893351	intergenic
MLT1A_6_52541783_52542231	6	52541783	52542231	0.266047	0.00513533	0.999913	gene body:TRAM2
LTR47A_3_98703395_98704443	3	98703395	98704443	0.266028	0.00276286	0.938766	gene body:EPHA6
MSTD_10_19022272_19022969	10	19022272	19022969	0.265925	0.000769276	0.729422	intergenic
LTR88c_2_151284556_151284907	2	151284556	151284907	0.265772	0.00557005	0.999913	intergenic
MLT1J2_7_72616338_72616899	7	72616338	72616899	0.265445	0.0111943	0.999913	intergenic
MLT1A1_10_103045650_103046320	10	103045650	103046320	0.265383	0.000848674	0.729422	intergenic
MLT1K_7_25592389_25592788	7	25592389	25592788	0.265218	0.0376739	0.999913	intergenic
MLT1D_7_23248995_23249406	7	23248995	23249406	0.265144	0.000647464	0.729422	intergenic
MLT1F2_5_21134050_21134941	5	21134050	21134941	0.264928	0.00996814	0.999913	intergenic
MLT1K_3_151749630_151750061	3	151749630	151750061	0.264745	0.0270896	0.999913	gene body:EIF2A
MLT1A1_5_167017603_167018207	5	167017603	167018207	0.264311	0.0141908	0.999913	gene body:ODZ2
MER61B_15_70119490_70119997	15	70119490	70119997	0.264281	0.00237881	0.933127	gene body:MYO9A
LTR88b_6_99706463_99706832	6	99706463	99706832	0.264231	0.0120118	0.999913	intergenic
MLT1C_3_137443954_137444723	3	137443954	137444723	0.26392	0.000468562	0.669223	intergenic
MLT1L_3_73780105_73781390	3	73780105	73781390	0.263847	0.00261209	0.936095	intergenic
MamGypLTR1a_1_181002434_181003030	1	181002434	181003030	0.263558	0.00328214	0.954184	intergenic
MLT1J_4_55419605_55419981	4	55419605	55419981	0.263536	0.0145369	0.999913	intergenic
MLT1A0_18_52358484_52359148	18	52358484	52359148	0.263523	0.0113852	0.999913	intergenic
THE1D_20_54590689_54591360	20	54590689	54591360	0.263421	0.0456622	0.999913	intergenic
MER34A1_18_46524609_46525434	18	46524609	46525434	0.263411	0.00137667	0.814832	intergenic
MLT1J_6_156989731_156990163	6	156989731	156990163	0.26337	0.00922454	0.999913	intergenic
LTR16C_1_190463398_190464056	1	190463398	190464056	0.263358	0.0387631	0.999913	intergenic
MLT1L_10_64204189_64205079	10	64204189	64205079	0.263029	0.0181668	0.999913	intergenic
MER21C_8_37908781_37910305	8	37908781	37910305	0.262974	0.00280208	0.938766	intergenic
THE1C_22_18415283_18415963	22	18415283	18415963	0.262914	0.0135871	0.999913	gene body:C22orf25
LTR57-int_16_29672628_29673172	16	29672628	29673172	0.262876	0.0162302	0.999913	intergenic
MLT1K_9_475083_476081	9	475083	476081	0.262613	0.00169889	0.868607	intergenic
THE1B_16_81647760_81648412	16	81647760	81648412	0.262451	0.00611654	0.999913	gene body:CDH13
LTR49-int_5_43616252_43617390	5	43616252	43617390	0.262383	0.00653583	0.999913	intergenic
MLT1J2_4_121528573_121528892	4	121528573	121528892	0.262376	0.000611884	0.729422	intergenic
MSTD_20_14770594_14771009	20	14770594	14771009	0.262312	0.00282802	0.938766	gene body:MACROD2
MLT2F_1_51158174_51158722	1	51158174	51158722	0.262137	0.00959437	0.999913	gene body:FAF1
MLT1D_23_70750375_70751449	23	70750375	70751449	0.261903	0.00362564	0.982627	intergenic
THE1D_19_5712483_5713546	19	5712483	5713546	0.261789	0.00712564	0.999913	gene body:TMEM146
LTR56_10_103570651_103571331	10	103570651	103571331	0.261744	0.00585722	0.999913	intergenic
MLT1B_1_1689114_1690104	1	1689114	1690104	0.261664	0.00895493	0.999913	gene body:NADK
MLT1J_21_42423660_42424396	21	42423660	42424396	0.261646	0.00536859	0.999913	gene body:UMODL1
MLT1D_19_910157_910644	19	910157	910644	0.261558	0.00114323	0.776696	gene body:ARID3A
MLT1C_5_6268299_6269104	5	6268299	6269104	0.261488	0.0115322	0.999913	intergenic
MLT1A_2_21664346_21665030	2	21664346	21665030	0.261468	0.0002999	0.641228	intergenic
MLT1A0_1_244637408_244638132	1	244637408	244638132	0.261253	0.00531792	0.999913	gene body:SMYD3
THE1D_8_135731219_135731922	8	135731219	135731922	0.261132	0.000785213	0.729422	gene body:ZFAT
MLT1K_16_7086263_7087058	16	7086263	7087058	0.260873	0.0235673	0.999913	gene body:RBFOX1
MLT1A0_2_220633544_220634024	2	220633544	220634024	0.260735	0.020111	0.999913	intergenic
MLT1L_5_51395410_51396003	5	51395410	51396003	0.260692	0.045141	0.999913	intergenic
MLT1F_10_22705595_22706382	10	22705595	22706382	0.260559	0.0167378	0.999913	gene body:SPAG6
LTR89_9_114660283_114660722	9	114660283	114660722	0.260448	0.0211973	0.999913	gene body:SNX30
MLT1A0_23_119705560_119706300	23	119705560	119706300	0.260397	0.0110218	0.999913	intergenic
LTR77_1_237039114_237039792	1	237039114	237039792	0.260391	0.00455567	0.999913	intergenic
MLT1G3_8_119077376_119078094	8	119077376	119078094	0.260375	0.00454016	0.999913	gene body:EXT1
MLT1A0_7_103376975_103377360	7	103376975	103377360	0.26028	0.00803429	0.999913	gene body:RELN
LTR16A2_16_84952617_84953033	16	84952617	84953033	0.260254	0.00978274	0.999913	intergenic
MLT1F2_3_74761640_74762136	3	74761640	74762136	0.260232	0.021273	0.999913	intergenic
MSTA_5_81756519_81757295	5	81756519	81757295	0.260109	0.00370909	0.983328	intergenic
LTR78B_5_111841848_111842948	5	111841848	111842948	0.260071	0.00304505	0.945902	intergenic
MER51E_15_81195490_81196121	15	81195490	81196121	0.260035	0.000397	0.643343	gene body:LOC283693
MLT2C2_6_136154875_136155624	6	136154875	136155624	0.259671	0.0306629	0.999913	gene body:MIR548H4
MLT1J_14_103873490_103873867	14	103873490	103873867	0.259597	0.0155674	0.999913	intergenic
LTR26E_10_132740532_132741452	10	132740532	132741452	0.25927	0.00986399	0.999913	intergenic
MER39_10_2430290_2430909	10	2430290	2430909	0.259152	0.0129474	0.999913	intergenic
LTR16A_13_60064793_60065817	13	60064793	60065817	0.259146	0.000770418	0.729422	intergenic
THE1B_8_122102169_122102705	8	122102169	122102705	0.259002	0.00195517	0.894661	intergenic
MER67D_18_56316482_56317286	18	56316482	56317286	0.258991	0.00568008	0.999913	intergenic
LTR25_20_25581053_25582188	20	25581053	25582188	0.258973	0.00099077	0.755138	intergenic
MLT1K_2_82314807_82315329	2	82314807	82315329	0.258863	0.00611218	0.999913	intergenic
MLT1F2_5_5982865_5983693	5	5982865	5983693	0.258756	0.00687332	0.999913	intergenic
LTR17_6_114324810_114325383	6	114324810	114325383	0.258723	0.0200277	0.999913	intergenic
MLT1F1_12_124540884_124541718	12	124540884	124541718	0.258713	0.00911085	0.999913	gene body:TMEM132B
MLT1C_13_96770366_96771408	13	96770366	96771408	0.258601	0.00233939	0.933127	gene body:MBNL2
LTR79_11_61178672_61179029	11	61178672	61179029	0.258469	0.00500171	0.999913	intergenic
MER50B_5_43551969_43552953	5	43551969	43552953	0.258306	0.00450287	0.999913	intergenic
MER51A_2_133744536_133745361	2	133744536	133745361	0.258214	0.0167825	0.999913	gene body:NCKAP5
LTR41_11_18628636_18629613	11	18628636	18629613	0.25819	0.0499964	0.999913	intergenic
LTR41_2_52343232_52344353	2	52343232	52344353	0.258105	0.00024519	0.63172	intergenic
MLT1A0_4_173586602_173587300	4	173586602	173587300	0.257876	0.042204	0.999913	gene body:GALNTL6
MLT2D_6_28735830_28736419	6	28735830	28736419	0.257753	0.0156576	0.999913	intergenic
MLT2D_18_1349437_1349936	18	1349437	1349936	0.257721	0.0118832	0.999913	promoter:C18orf2.
MER31A_14_74715131_74715808	14	74715131	74715808	0.257491	0.0135032	0.999913	intergenic
MER31B_2_13409574_13410364	2	13409574	13410364	0.257459	0.00309726	0.948665	intergenic
MER77_1_171672673_171673075	1	171672673	171673075	0.257421	0.0175207	0.999913	intergenic
MLT1B_6_37116905_37117576	6	37116905	37117576	0.257321	0.0153899	0.999913	intergenic
LTR54_20_5676879_5677606	20	5676879	5677606	0.257253	0.00619135	0.999913	intergenic
MSTA_21_14153086_14153531	21	14153086	14153531	0.257027	0.00970755	0.999913	intergenic
THE1B_1_187869896_187870570	1	187869896	187870570	0.25693	0.00454043	0.999913	intergenic
MER77_14_62663071_62663653	14	62663071	62663653	0.256788	0.0134204	0.999913	intergenic
MLT1A0_7_54786675_54787303	7	54786675	54787303	0.256647	0.0122085	0.999913	intergenic
MLT1C_11_106135384_106136162	11	106135384	106136162	0.256626	0.020599	0.999913	gene body:GUCY1A2
MLT1J_16_28834211_28835897	16	28834211	28835897	0.256572	0.00299242	0.945892	gene body:RABEP2
MLT1I_11_70661021_70661352	11	70661021	70661352	0.256402	0.00249154	0.933127	intergenic
MLT1C_8_15248122_15248845	8	15248122	15248845	0.256384	0.00759891	0.999913	intergenic
MLT1I_3_30572638_30572911	3	30572638	30572911	0.25637	0.0100423	0.999913	intergenic
MLT1H1_10_66834236_66834699	10	66834236	66834699	0.256144	0.0142547	0.999913	intergenic
MLT1I_2_235111482_235111764	2	235111482	235111764	0.256084	0.00766173	0.999913	intergenic
MLT1A0_14_61908143_61909161	14	61908143	61909161	0.256043	0.0109096	0.999913	intergenic
MLT1H_12_45998749_45999486	12	45998749	45999486	0.255977	0.00653637	0.999913	intergenic
MLT1A0_3_166859394_166860063	3	166859394	166860063	0.255977	0.0295622	0.999913	intergenic
MER70B_8_126586291_126586966	8	126586291	126586966	0.255787	0.0385114	0.999913	intergenic
MLT1H2_23_30456222_30456616	23	30456222	30456616	0.255728	0.0219708	0.999913	intergenic
LTR56_10_86909082_86909839	10	86909082	86909839	0.255616	0.00394449	0.999913	intergenic
LTR16A2_20_50447721_50448460	20	50447721	50448460	0.255537	0.00474181	0.999913	intergenic
MLT1D_1_169336018_169337106	1	169336018	169337106	0.255399	0.0309149	0.999913	gene body:FMO3
MLT1-int_8_106960001_106960626	8	106960001	106960626	0.254889	0.00656331	0.999913	intergenic
MLT1K_19_36887968_36888530	19	36887968	36888530	0.254856	0.00542288	0.999913	intergenic
LTR33A__18_51963256_51963930	18	51963256	51963930	0.254579	0.00418823	0.999913	intergenic
MLT1G1_1_188173214_188174317	1	188173214	188174317	0.254497	0.00269132	0.93718	intergenic
MER57B1_18_61973849_61974532	18	61973849	61974532	0.25428	0.0165308	0.999913	intergenic
MLT1A_12_18713657_18714346	12	18713657	18714346	0.25404	0.002449	0.933127	intergenic
MLT1J-int_3_97527897_97528490	3	97527897	97528490	0.253913	0.00568579	0.999913	intergenic
MLT1K_5_133126095_133126351	5	133126095	133126351	0.253865	0.00323802	0.954184	intergenic
MLT1K_2_209283612_209284172	2	209283612	209284172	0.253836	0.0284983	0.999913	intergenic
MER4A1_7_64000205_64000792	7	64000205	64000792	0.253808	0.0362765	0.999913	promoter:ZNF273
MLT1D_5_112326634_112327466	5	112326634	112327466	0.253685	0.000787845	0.729422	intergenic
LTR10A_12_17126619_17127421	12	17126619	17127421	0.253674	0.00143932	0.818726	intergenic
MLT1A_14_75279426_75280145	14	75279426	75280145	0.253566	0.0174964	0.999913	gene body:TTLL5
MLT1G_16_50916912_50917770	16	50916912	50917770	0.253318	0.00280932	0.938766	intergenic
MLT1D_8_90377938_90378693	8	90377938	90378693	0.253282	0.00365817	0.982627	intergenic
LTR23_8_68458161_68458607	8	68458161	68458607	0.253165	0.0244552	0.999913	intergenic
LTR16C_5_85270279_85271031	5	85270279	85271031	0.252998	0.00788183	0.999913	intergenic
MLT1B_2_116353062_116353758	2	116353062	116353758	0.252857	0.00820313	0.999913	intergenic
MER49_2_1001879_1002905	2	1001879	1002905	0.252821	0.00220608	0.928565	gene body:SNTG2
MLT1B_14_60640772_60641193	14	60640772	60641193	0.252627	0.00699353	0.999913	intergenic
MLT1B_3_76765901_76766586	3	76765901	76766586	0.252542	0.0199996	0.999913	intergenic
MLT1G1_15_26020944_26021662	15	26020944	26021662	0.252527	0.01439	0.999913	intergenic
MLT1G_23_39907797_39908465	23	39907797	39908465	0.252312	0.0119072	0.999913	gene body:BCOR
MLT1B_1_228411599_228412261	1	228411599	228412261	0.252214	0.029441	0.999913	gene body:GALNT2
MLT1A0_5_28297513_28298186	5	28297513	28298186	0.252188	0.00175255	0.872284	intergenic
MSTB1_17_18759457_18760207	17	18759457	18760207	0.252074	0.00148016	0.82402	gene body:PRPSAP2
MLT1J1_3_19539958_19540274	3	19539958	19540274	0.251041	0.00397689	0.999913	gene body:KCNH8
MLT1A1_7_10229475_10230151	7	10229475	10230151	0.250846	0.0241238	0.999913	intergenic
THE1B_22_34802408_34803079	22	34802408	34803079	0.250592	0.018253	0.999913	intergenic
LTR82B_5_54233300_54233907	5	54233300	54233907	0.249964	0.0401274	0.999913	intergenic
MER21B_2_161844917_161845371	2	161844917	161845371	0.249737	0.0171708	0.999913	intergenic
MER34A1_6_40343013_40343996	6	40343013	40343996	0.249682	0.00991195	0.999913	intergenic
MSTA_5_87940211_87940603	5	87940211	87940603	0.249638	0.00185594	0.887225	gene body:LOC645323
THE1D_23_151339938_151340208	23	151339938	151340208	0.24932	0.0161831	0.999913	gene body:GABRA3
MER39_10_24518440_24519257	10	24518440	24519257	0.249295	0.00493147	0.999913	gene body:KIAA1217
MER34B_7_147934559_147935485	7	147934559	147935485	0.248707	0.00303782	0.945892	gene body:C7orf33
MLT1B_4_36462958_36463688	4	36462958	36463688	0.248459	0.0150203	0.999913	intergenic
MLT1D_16_6031819_6032580	16	6031819	6032580	0.247726	0.00117694	0.776696	gene body:RBFOX1
MLT2B3_8_88978672_88979360	8	88978672	88979360	0.247645	0.0117688	0.999913	intergenic
LTR50_4_145471774_145472260	4	145471774	145472260	0.247299	0.0365387	0.999913	intergenic
MLT2B1_2_22722545_22723373	2	22722545	22723373	0.246963	0.00447849	0.999913	intergenic
MER4D_1_240476625_240477408	1	240476625	240477408	0.246102	0.00749453	0.999913	gene body:PLD5
MSTA_6_131851841_131852837	6	131851841	131852837	0.245729	0.00539575	0.999913	intergenic
MLT1J_8_124651739_124652388	8	124651739	124652388	0.245426	0.0168401	0.999913	intergenic
LTR41B_11_60908733_60909927	11	60908733	60909927	0.244854	0.00808599	0.999913	intergenic
LTR33C_12_40710460_40710978	12	40710460	40710978	0.244441	0.0127458	0.999913	intergenic
MLT1B_7_80853871_80854536	7	80853871	80854536	0.244383	0.00686614	0.999913	intergenic
MLT1A1_3_95739329_95739912	3	95739329	95739912	0.243931	0.00941393	0.999913	intergenic
MSTB_13_22477051_22477782	13	22477051	22477782	0.240466	0.0354706	0.999913	intergenic
MamGypLTR1b_20_50516031_50516745	20	50516031	50516745	0.236948	0.000684905	0.729422	intergenic
MamGypLTR1d_1_201705809_201706483	1	201705809	201706483	0.245467	0.0136294	0.999913	intergenic
MER51B_8_101893226_101893925	8	101893226	101893925	0.245884	0.0107206	0.999913	intergenic
MLT1E1A_10_90502537_90503408	10	90502537	90503408	0.246542	0.00451029	0.999913	intergenic
MSTA_13_18245343_18245771	13	18245343	18245771	0.247371	0.0381157	0.999913	intergenic
MLT1D_23_87599229_87599691	23	87599229	87599691	0.24935	0.0205009	0.999913	intergenic
LTR62_4_111389096_111390080	4	111389096	111390080	0.251404	0.0232621	0.999913	intergenic
MLT1K_23_39373749_39374563	23	39373749	39374563	0.251779	0.0025839	0.936095	intergenic
MLT1F2_23_27433618_27433970	23	27433618	27433970	0.251981	0.00479407	0.999913	intergenic
ERV3-16A3_I-int_11_3898362_3899361	11	3898362	3899361	0.252416	0.00611925	0.999913	gene body:STIM1
MLT1D_21_17657187_17657566	21	17657187	17657566	0.253756	0.000528368	0.696374	intergenic
MSTA_2_58393899_58394458	2	58393899	58394458	0.254089	0.00449586	0.999913	intergenic
MER4A1__1_910842_911688	1	910842	911688	0.254254	0.00209369	0.917028	intergenic
MSTA_7_152341166_152341755	7	152341166	152341755	0.254284	0.0357443	0.999913	intergenic
LTR50_18_39412632_39413273	18	39412632	39413273	0.254295	0.00543935	0.999913	intergenic
LTR57_5_806820_807618	5	806820	807618	0.254628	0.0290816	0.999913	intergenic
MER34A_11_60574441_60575268	11	60574441	60575268	0.255378	0.00791031	0.999913	intergenic
MLT1B_6_40884677_40885256	6	40884677	40885256	0.255409	0.0381101	0.999913	intergenic
LTR64_3_13306875_13307660	3	13306875	13307660	0.255455	0.00911296	0.999913	intergenic
MLT1H2_4_47944935_47945321	4	47944935	47945321	0.255502	0.0347837	0.999913	gene body:TEC
LTR16A2_17_16859542_16859944	17	16859542	16859944	0.25579	0.0182521	0.999913	intergenic
LTR50_4_128301133_128301753	4	128301133	128301753	0.255795	0.00751826	0.999913	intergenic
MLT1K_16_62841399_62841756	16	62841399	62841756	0.256673	0.018487	0.999913	intergenic
MER57A-int_23_28242392_28243078	23	28242392	28243078	0.256714	0.0227132	0.999913	intergenic
MER65A_7_99120903_99121281	7	99120903	99121281	0.256895	0.0305135	0.999913	intergenic
LTR89_6_108396712_108397011	6	108396712	108397011	0.257519	0.0101716	0.999913	intergenic
LTR10A_19_2769542_2770095	19	2769542	2770095	0.257621	0.0107625	0.999913	intergenic
MER41B_17_25652740_25653669	17	25652740	25653669	0.257914	0.0139589	0.999913	intergenic
LTR85a_2_48278643_48279337	2	48278643	48279337	0.257931	0.0127499	0.999913	intergenic
MSTA_13_18226015_18226456	13	18226015	18226456	0.259631	0.0399055	0.999913	intergenic
PABL_B_15_60338249_60338954	15	60338249	60338954	0.259721	0.0174221	0.999913	intergenic
HERV16-int_9_106881203_106882496	9	106881203	106882496	0.260027	0.0154202	0.999913	intergenic
MSTA_23_101497292_101497708	23	101497292	101497708	0.261354	0.016779	0.999913	intergenic
LTR49-int_19_47871299_47871750	19	47871299	47871750	0.261613	0.0082035	0.999913	intergenic
MLT1D_4_142385538_142386375	4	142385538	142386375	0.262483	0.00407344	0.999913	intergenic
MLT1G_13_52088024_52088599	13	52088024	52088599	0.262589	0.0358372	0.999913	intergenic
MLT1J_14_60228033_60228688	14	60228033	60228688	0.263502	0.0319104	0.999913	intergenic
LTR41B_23_50756642_50757072	23	50756642	50757072	0.263659	0.0384157	0.999913	intergenic
LTR79_7_32780787_32781556	7	32780787	32781556	0.263706	0.0205285	0.999913	intergenic
LTR84b_12_68405685_68406276	12	68405685	68406276	0.263737	0.00519753	0.999913	intergenic
MLT1D_20_1541359_1542069	20	1541359	1542069	0.2638	0.00965639	0.999913	gene body:SIRPB1
MLT1G3_17_9107837_9108679	17	9107837	9108679	0.264148	0.00980528	0.999913	gene body:STX8
MER51B_20_39755876_39756566	20	39755876	39756566	0.264584	0.00638614	0.999913	intergenic
MER95_7_98908989_98909672	7	98908989	98909672	0.264976	0.00697812	0.999913	gene body:ZNF789
MLT1H2_20_54183037_54183435	20	54183037	54183435	0.265118	0.015038	0.999913	intergenic
MLT2A1_23_137801433_137801909	23	137801433	137801909	0.265745	0.0160466	0.999913	gene body:FGF13
MLT1B_1_9193431_9193901	1	9193431	9193901	0.265783	0.00296444	0.94459	intergenic
LTR43B_14_23434109_23434381	14	23434109	23434381	0.266094	0.00254579	0.936095	intergenic
MLT1J2_6_92020292_92020762	6	92020292	92020762	0.266341	0.00218506	0.928565	intergenic
MSTA_7_4415777_4416148	7	4415777	4416148	0.266519	0.00472047	0.999913	intergenic
MLT1J2_6_8894916_8895500	6	8894916	8895500	0.267454	0.0361601	0.999913	intergenic
MLT1F_6_37117873_37118734	6	37117873	37118734	0.267997	0.00349803	0.970151	intergenic
THE1B_13_84385991_84386669	13	84385991	84386669	0.26814	0.0375598	0.999913	intergenic
LTR16A2_1_11335188_11335970	1	11335188	11335970	0.268238	0.0014063	0.817399	intergenic
MLT1G_20_18756735_18757168	20	18756735	18757168	0.269428	0.0179332	0.999913	intergenic
MER11C_9_84918817_84919980	9	84918817	84919980	0.270561	0.0139905	0.999913	intergenic
MLT1E1A_6_110196324_110196693	6	110196324	110196693	0.270848	0.00369335	0.982627	gene body:FIG4
MLT1J_5_57049748_57050058	5	57049748	57050058	0.271068	0.010625	0.999913	intergenic
LTR37B_3_72853022_72853557	3	72853022	72853557	0.271131	0.00261009	0.936095	intergenic
LTR2_1_205655531_205655680	1	205655531	205655680	0.271416	0.0184183	0.999913	intergenic
MLT1H2_23_30981629_30982179	23	30981629	30982179	0.272141	0.00928811	0.999913	intergenic
MER39_23_26440104_26440454	23	26440104	26440454	0.272258	0.0104353	0.999913	intergenic
MLT2A1_17_46743917_46744398	17	46743917	46744398	0.272405	0.000857961	0.729422	intergenic
MLT2B4_23_103112115_103112591	23	103112115	103112591	0.2728	0.00596749	0.999913	intergenic
MLT1A1_10_75638816_75639281	10	75638816	75639281	0.273018	0.00871092	0.999913	gene body:ADK
LTR39_23_5594627_5595618	23	5594627	5595618	0.273694	0.000809078	0.729422	intergenic
MLT1E_13_54308296_54308860	13	54308296	54308860	0.273928	0.00382422	0.999004	intergenic
MLT1L_16_53943495_53943877	16	53943495	53943877	0.274307	0.00195566	0.894661	intergenic
ERV3-16A3_I-int_20_43249624_43250359	20	43249624	43250359	0.274326	0.000485677	0.686209	intergenic
MER65C_17_77921049_77921707	17	77921049	77921707	0.274642	0.0241514	0.999913	intergenic
MLT1L_22_33939648_33940364	22	33939648	33940364	0.275264	0.00623961	0.999913	intergenic
LTR16A1_11_104758559_104758875	11	104758559	104758875	0.276993	0.00204517	0.907053	intergenic
MER51B_10_135037542_135038201	10	135037542	135038201	0.277548	0.0251726	0.999913	intergenic
LTR16C_23_39693587_39693876	23	39693587	39693876	0.27765	0.01376	0.999913	intergenic
MLT1L_15_96652239_96652630	15	96652239	96652630	0.277705	0.00496951	0.999913	intergenic
LTR78_1_235588036_235588825	1	235588036	235588825	0.278124	0.022881	0.999913	gene body:RYR2
MLT1J2_21_30052121_30052417	21	30052121	30052417	0.278396	0.013611	0.999913	gene body:GRIK1AS
MLT1H_23_3128761_3129154	23	3128761	3129154	0.282256	0.00468521	0.999913	intergenic
MLT1A0_2_134228442_134228999	2	134228442	134228999	0.282991	0.00122208	0.783317	intergenic
MLT1J_12_86259000_86259278	12	86259000	86259278	0.283137	0.0142221	0.999913	intergenic
MSTA_17_27428276_27428975	17	27428276	27428975	0.285755	0.00806854	0.999913	intergenic
THE1C_23_118834862_118835559	23	118834862	118835559	0.285979	0.00677408	0.999913	intergenic
LTR16E1_6_3131647_3132260	6	3131647	3132260	0.286062	0.000796546	0.729422	intergenic
LOR1b_12_6124617_6125361	12	6124617	6125361	0.286911	0.00890667	0.999913	intergenic
MLT1A0_12_103894519_103896274	12	103894519	103896274	0.287479	0.00118827	0.776696	intergenic
MLT1F2_15_43055483_43056172	15	43055483	43056172	0.289052	0.000364587	0.643343	gene body:C15orf43
MLT1G_17_60420464_60420957	17	60420464	60420957	0.289662	0.00758033	0.999913	intergenic
MER57E1_2_62230880_62231475	2	62230880	62231475	0.29022	0.00251293	0.935401	intergenic
MLT1K_19_17202705_17203001	19	17202705	17203001	0.290249	0.0418674	0.999913	intergenic
MLT1E2_23_46369651_46370403	23	46369651	46370403	0.292292	0.000418265	0.643343	gene body:SLC9A7
MamRep1527_7_20900139_20900869	7	20900139	20900869	0.293821	0.00495891	0.999913	intergenic
MLT1B_2_87570261_87570750	2	87570261	87570750	0.294757	0.0128917	0.999913	gene body:NCRNA00152
LTR50_4_186024706_186025780	4	186024706	186025780	0.295767	0.00132719	0.814832	intergenic
THE1A_12_39591011_39591551	12	39591011	39591551	0.296539	0.00609582	0.999913	gene body:CNTN1
MLT1D_3_133472533_133473597	3	133472533	133473597	0.296584	0.00465932	0.999913	intergenic
MLT1K_1_32305256_32307448	1	32305256	32307448	0.296888	0.000781438	0.729422	intergenic
MLT1F2_17_77001137_77001527	17	77001137	77001527	0.298066	0.015784	0.999913	gene body:BAHCC1
MLT1K_6_116397299_116397783	6	116397299	116397783	0.298284	0.00196626	0.894661	gene body:FRK
MLT1J2_18_47302487_47303359	18	47302487	47303359	0.298333	0.00401108	0.999913	intergenic
MLT1J_16_77664975_77665793	16	77664975	77665793	0.299616	0.0375621	0.999913	gene body:WWOX
MLT1L_23_15120848_15121343	23	15120848	15121343	0.299681	0.00109599	0.771729	intergenic
THE1-int_12_8209888_8210856	12	8209888	8210856	0.300213	0.00555159	0.999913	intergenic
MLT1F2_21_34901931_34902910	21	34901931	34902910	0.301768	0.00833728	0.999913	gene body:RCAN1
LTR33_6_31304335_31305101	6	31304335	31305101	0.303784	0.00561776	0.999913	intergenic
HERVK13-int_8_146258031_146258391	8	146258031	146258391	0.305206	0.0197401	0.999913	intergenic
MLT1N2_13_76274203_76274652	13	76274203	76274652	0.306777	0.000154889	0.521853	intergenic
HERVL18-int_6_67245918_67246666	6	67245918	67246666	0.307014	0.000226616	0.607695	intergenic
MLT1B_1_2054142_2054295	1	2054142	2054295	0.30887	0.0216754	0.999913	gene body:PRKCZ
MLT1J1_1_118532739_118533108	1	118532739	118533108	0.311706	0.00361474	0.982627	intergenic
MLT1A0_23_20790859_20791529	23	20790859	20791529	0.314224	0.00102591	0.757327	intergenic
LTR40a_2_162907036_162907418	2	162907036	162907418	0.315985	0.00191045	0.893351	intergenic
MLT1H_4_27488139_27488560	4	27488139	27488560	0.317005	0.0100575	0.999913	intergenic
MLT2D_21_27643036_27643259	21	27643036	27643259	0.317955	0.00254485	0.936095	intergenic
MER21B_12_89227748_89228172	12	89227748	89228172	0.321109	0.00229945	0.930097	intergenic
MLT1K_5_946603_946761	5	946603	946761	0.326687	0.000730192	0.729422	intergenic
MER52C_6_113307530_113308390	6	113307530	113308390	0.327666	0.0109522	0.999913	intergenic
LTR1_23_55759102_55759370	23	55759102	55759370	0.329968	0.00428123	0.999913	intergenic
LTR12D_2_154436703_154437188	2	154436703	154437188	0.331811	0.00188518	0.891044	promoter:GALNT13
MER4E1_6_24866138_24866625	6	24866138	24866625	0.340739	0.01073	0.999913	intergenic
MLT1F1_20_8465140_8465507	20	8465140	8465507	0.345133	0.000713933	0.729422	gene body:PLCB1
MLT1L_3_176572822_176573262	3	176572822	176573262	0.347695	0.000854983	0.729422	gene body:NAALADL2
LTR33_15_89041043_89041615	15	89041043	89041615	0.350081	0.00736043	0.999913	intergenic
MLT1A_17_63458758_63459450	17	63458758	63459450	0.373829	0.0050336	0.999913	intergenic
LTR50_10_81663131_81663589	10	81663131	81663589	0.380745	9.37218e-07	0.12315	gene body:LOC100288974
MLT2A1_6_2843900_2844393	6	2843900	2844393	0.384338	0.00083579	0.729422	intergenic
LTR2C_22_28141156_28141896	22	28141156	28141896	0.391649	0.000100427	0.507316	intergenic
MLT1D_17_20994598_20994869	17	20994598	20994869	0.392765	0.000401821	0.643343	gene body:DHRS7B
MER65A_1_174444311_174444971	1	174444311	174444971	0.409576	2.33392e-05	0.324238	intergenic
MamGypLTR1b_17_2853273_2853886	17	2853273	2853886	0.424518	0.000128547	0.507316	gene body:RAP1GAP2

## Sheet: NK
ID	chrom	start	end	AMD	P.Value	adj.P.Val	promoter/gene body/intergenic				AMD= absolute methylation difference, Red= hypermethylated, Green= hypomethylated
MER4A_19_46655606_46655856	19	46655606	46655856	0.542462	3.9915e-05	0.244994	intergenic
LTR16D_8_62988944_62989275	8	62988944	62989275	0.479649	2.92453e-05	0.226047	intergenic
THE1B_4_29040145_29040796	4	29040145	29040796	0.446527	4.46375e-05	0.244994	intergenic
MLT1C_4_41347490_41348257	4	41347490	41348257	0.444403	0.000127446	0.341931	gene body:LIMCH1
LTR47A_1_240174833_240175483	1	240174833	240175483	0.443499	7.62762e-05	0.28636	intergenic
MLT1I_6_21546822_21547065	6	21546822	21547065	0.439336	0.00187724	0.605855	intergenic
MLT1K_7_42582484_42582948	7	42582484	42582948	0.428434	2.74714e-07	0.0360972	intergenic
MER21A_12_129813475_129814571	12	129813475	129814571	0.424779	0.000632334	0.478485	intergenic
MER4C_8_125976605_125977055	8	125976605	125977055	0.421878	0.00650969	0.719241	intergenic
MLT1A0_16_86784477_86785145	16	86784477	86785145	0.419322	0.000203046	0.370557	intergenic
MSTA_4_87688632_87688920	4	87688632	87688920	0.416314	0.0310343	0.806089	intergenic
MLT1J_2_64296182_64296715	2	64296182	64296715	0.415439	0.00429412	0.699191	intergenic
MER41B_19_58201538_58201815	19	58201538	58201815	0.41291	6.6571e-06	0.156791	intergenic
MLT1H_6_154059523_154059967	6	154059523	154059967	0.411271	0.000673933	0.478485	intergenic
MER50_11_110065529_110065892	11	110065529	110065892	0.408584	0.000578982	0.478485	gene body:ARHGAP20
HUERS-P3-int_1_224747808_224749111	1	224747808	224749111	0.401986	0.000151206	0.361017	intergenic
MLT1D_7_325148_325521	7	325148	325521	0.39492	0.00360388	0.683242	intergenic
MLT1A1_19_42030146_42030841	19	42030146	42030841	0.391406	0.00673485	0.719241	intergenic
THE1B_22_46969966_46970655	22	46969966	46970655	0.390903	0.00165276	0.58209	intergenic
MLT1C_12_102599228_102599980	12	102599228	102599980	0.389439	4.84771e-05	0.244994	gene body:STAB2
MLT1A0_6_167483537_167484194	6	167483537	167484194	0.386899	0.000322695	0.444067	intergenic
MLT1K_20_36369770_36370264	20	36369770	36370264	0.382114	0.00717042	0.719241	gene body:BPI
MamGypLTR1d_10_112127527_112127850	10	112127527	112127850	0.380114	0.00266678	0.641114	intergenic
MLT1J2_5_50053918_50054177	5	50053918	50054177	0.379849	0.00852364	0.730817	gene body:PARP8
MSTA_10_27191863_27192621	10	27191863	27192621	0.379505	2.01298e-05	0.170557	intergenic
MER65A_1_174444311_174444971	1	174444311	174444971	0.377604	5.84765e-05	0.284583	intergenic
MER39_11_55634376_55634959	11	55634376	55634959	0.377153	0.000488862	0.475065	intergenic
MSTC_6_30394560_30395184	6	30394560	30395184	0.373584	7.99529e-06	0.156791	gene body:HCG18
LTR23_15_24267637_24268131	15	24267637	24268131	0.366579	0.000190025	0.36617	intergenic
MLT1M_1_171256210_171256593	1	171256210	171256593	0.36657	0.000487462	0.475065	intergenic
LTR34_19_59756626_59757600	19	59756626	59757600	0.364235	0.0025819	0.639998	intergenic
MER4C_19_11963528_11964277	19	11963528	11964277	0.363941	0.000482085	0.475065	intergenic
MER21A_5_10354529_10354694	5	10354529	10354694	0.363034	0.0077203	0.720076	gene body:CMBL
LTR85c_2_220458334_220459026	2	220458334	220459026	0.358991	0.00014608	0.361017	intergenic
MLT1J_9_81422522_81422929	9	81422522	81422929	0.357123	0.000117275	0.341931	gene body:TLE4
LTR16A_2_37423340_37423728	2	37423340	37423728	0.356342	0.000338802	0.445182	intergenic
MSTA_19_49212573_49213282	19	49212573	49213282	0.356045	0.000690311	0.478485	intergenic
MLT1H_7_68559890_68560586	7	68559890	68560586	0.355759	0.000825414	0.493068	intergenic
MLT1F_10_28663792_28664409	10	28663792	28664409	0.354141	0.00703772	0.719241	intergenic
LTR16B1_2_211498196_211498903	2	211498196	211498903	0.353739	0.00625523	0.719241	intergenic
PRIMA4_LTR_6_32846321_32847216	6	32846321	32847216	0.353055	1.19324e-05	0.156791	intergenic
MLT1L_1_90281598_90281962	1	90281598	90281962	0.351703	0.01603	0.783159	intergenic
MER57A1_10_131907617_131908361	10	131907617	131908361	0.351578	1.73381e-05	0.170557	intergenic
LTR34_19_47894623_47894887	19	47894623	47894887	0.350005	0.00313219	0.663473	intergenic
LTR16A1_8_140572894_140573614	8	140572894	140573614	0.348964	7.53925e-05	0.28636	intergenic
MER50_4_64781486_64781985	4	64781486	64781985	0.347581	7.51924e-06	0.156791	intergenic
MLT1G_13_62540418_62540988	13	62540418	62540988	0.346492	0.00182383	0.59569	intergenic
LTR14C_20_2737698_2738598	20	2737698	2738598	0.346398	0.000483308	0.475065	intergenic
MER89_10_4441247_4441432	10	4441247	4441432	0.345222	0.00531275	0.707897	intergenic
MLT1K_2_164800972_164801504	2	164800972	164801504	0.345077	0.00131601	0.559242	intergenic
MLT1B_3_169143035_169143207	3	169143035	169143207	0.344991	0.00154483	0.574103	intergenic
MLT1E3_15_36189350_36190286	15	36189350	36190286	0.343685	4.58172e-05	0.244994	intergenic
MLT1J1_9_89096132_89096458	9	89096132	89096458	0.342868	0.00430512	0.699191	intergenic
MLT1B_7_155787109_155787370	7	155787109	155787370	0.342379	0.00348671	0.679748	intergenic
LTR9_7_56307709_56308214	7	56307709	56308214	0.338548	0.000295076	0.444067	intergenic
LTR50_10_108944212_108944617	10	108944212	108944617	0.338398	0.000334574	0.444067	intergenic
MLT1J2_2_23089223_23089589	2	23089223	23089589	0.337314	0.00392526	0.696164	intergenic
MLT1J2_15_45515360_45515973	15	45515360	45515973	0.336362	0.00448352	0.699191	intergenic
MLT1D_4_181246760_181247151	4	181246760	181247151	0.335824	0.0196223	0.792421	intergenic
MLT2B4_2_242613891_242614125	2	242613891	242614125	0.33556	1.13582e-05	0.156791	intergenic
MLT1I_18_7352675_7353268	18	7352675	7353268	0.335215	0.00703035	0.719241	intergenic
LTR85b_18_13854023_13854422	18	13854023	13854422	0.333019	0.000410014	0.475065	intergenic
THE1B_7_104341198_104341891	7	104341198	104341891	0.332553	0.00245841	0.634794	gene body:LOC723809
MER34C2_5_89582306_89582688	5	89582306	89582688	0.33252	0.000347498	0.448607	intergenic
LTR6B_8_6991866_6992262	8	6991866	6992262	0.332318	0.00223577	0.62254	intergenic
LTR26_17_46926702_46927581	17	46926702	46927581	0.331987	0.000331275	0.444067	intergenic
MLT2B4_1_21399918_21400773	1	21399918	21400773	0.331737	0.000312696	0.444067	intergenic
LTR81A_3_36546229_36546832	3	36546229	36546832	0.32978	0.00098705	0.530719	gene body:STAC
MLT1I_4_14931994_14932565	4	14931994	14932565	0.329204	6.72856e-05	0.285202	intergenic
LTR34_7_158329741_158330420	7	158329741	158330420	0.329183	0.000174381	0.36617	intergenic
MER34A_2_128372381_128373064	2	128372381	128373064	0.329006	0.00236064	0.629181	intergenic
THE1D_18_59517566_59517953	18	59517566	59517953	0.32837	0.000751764	0.48331	intergenic
MLT1C_21_20734524_20735256	21	20734524	20735256	0.327793	0.00286619	0.653845	intergenic
MLT1J_10_91735186_91735527	10	91735186	91735527	0.32778	0.00129384	0.557408	intergenic
MER41A_2_206978473_206979021	2	206978473	206979021	0.327643	0.00582745	0.712203	intergenic
PRIMA4_LTR_16_6281457_6281986	16	6281457	6281986	0.327548	0.000127509	0.341931	gene body:RBFOX1
MLT1C_7_94991795_94992575	7	94991795	94992575	0.327544	0.00446935	0.699191	gene body:ASB4
MLT2B4_15_24905944_24906269	15	24905944	24906269	0.32703	0.000701449	0.478485	gene body:GABRG3
LTR37B_5_12362442_12363261	5	12362442	12363261	0.326936	0.00620085	0.71732	intergenic
MER49_1_235627583_235628186	1	235627583	235628186	0.326758	0.000506836	0.475065	gene body:RYR2
LTR8A_6_43977386_43977773	6	43977386	43977773	0.326723	0.0256612	0.800454	gene body:LOC100132354
LTR2C_7_70820619_70821142	7	70820619	70821142	0.3266	0.00123214	0.552566	intergenic
MLT1B_3_21400502_21401755	3	21400502	21401755	0.326311	2.07682e-05	0.170557	intergenic
MLT1A0-int_3_144406989_144407766	3	144406989	144407766	0.326006	0.00651784	0.719241	intergenic
LTR84a_6_146510339_146510988	6	146510339	146510988	0.325728	0.00100656	0.530719	gene body:GRM1
MER92B_19_22393060_22393838	19	22393060	22393838	0.325181	0.00499981	0.707897	gene body:ZNF98
MLT1A_3_16157751_16158449	3	16157751	16158449	0.324118	0.00200885	0.61642	intergenic
MLT2A2_18_39026612_39027278	18	39026612	39027278	0.323491	0.000908238	0.510338	intergenic
MLT1J_4_116779079_116779551	4	116779079	116779551	0.323387	0.000920546	0.510375	intergenic
LTR8A_11_47754137_47755097	11	47754137	47755097	0.323171	0.000735394	0.479001	intergenic
MLT2A1_3_134048096_134048570	3	134048096	134048570	0.321946	0.0120498	0.775104	gene body:NCRNA00119
MER57A1_8_144119924_144120635	8	144119924	144120635	0.321353	0.000364705	0.456398	intergenic
MLT1A0_3_31854670_31855109	3	31854670	31855109	0.321254	0.00273759	0.643466	gene body:OSBPL10
MER50_3_100178322_100178795	3	100178322	100178795	0.319935	0.00471315	0.706967	intergenic
MLT1K_15_62673932_62674871	15	62673932	62674871	0.319654	0.00073637	0.479001	gene body:ZNF609
MLT1D_11_58750266_58750534	11	58750266	58750534	0.319519	0.000173649	0.36617	intergenic
LTR81B_1_185714234_185714631	1	185714234	185714631	0.319391	0.00161189	0.580275	intergenic
MLT1B_19_56485144_56486278	19	56485144	56486278	0.318664	0.000628022	0.478485	intergenic
MER41A_19_62481386_62482019	19	62481386	62482019	0.318101	0.00203506	0.618038	intergenic
MLT1E2_5_83183288_83184265	5	83183288	83184265	0.31795	0.00467853	0.705868	intergenic
MLT1J1_23_138817011_138817687	23	138817011	138817687	0.317833	0.0101957	0.757317	intergenic
MER4A_2_218933663_218934786	2	218933663	218934786	0.316556	0.000802805	0.486119	gene body:C2orf62
MLT1H1_5_111558556_111559049	5	111558556	111559049	0.316074	0.000438235	0.475065	gene body:EPB41L4A
MLT1K_16_19563913_19564578	16	19563913	19564578	0.315998	0.00789746	0.720138	gene body:C16orf62
MER92B_14_81355514_81356562	14	81355514	81356562	0.315996	0.000239124	0.418941	intergenic
MLT1L_7_80628219_80628611	7	80628219	80628611	0.31587	0.0219019	0.7967	intergenic
LOR1b_3_106235415_106235873	3	106235415	106235873	0.315841	0.00043725	0.475065	intergenic
THE1D_16_62680606_62680973	16	62680606	62680973	0.315354	0.00287677	0.655121	intergenic
MLT2C2_8_76016334_76016724	8	76016334	76016724	0.315137	0.000437981	0.475065	intergenic
LTR36_1_49100127_49100965	1	49100127	49100965	0.314503	0.00264963	0.639998	gene body:AGBL4
MLT2D_2_224248243_224248728	2	224248243	224248728	0.313304	0.00408998	0.697201	intergenic
LTR8_3_133477930_133478497	3	133477930	133478497	0.311886	0.000530012	0.475065	intergenic
MLT1K_20_46091844_46092807	20	46091844	46092807	0.311005	0.000131487	0.345546	intergenic
MLT2B4_13_112070362_112070764	13	112070362	112070764	0.310756	0.0015035	0.574103	intergenic
MER61-int_3_107457523_107458431	3	107457523	107458431	0.310725	0.00153725	0.574103	intergenic
ERVL-E-int_8_61964161_61965708	8	61964161	61965708	0.309992	0.000145442	0.361017	intergenic
MLT1C_1_234641134_234641942	1	234641134	234641942	0.309698	0.000312374	0.444067	gene body:EDARADD
MLT1B_3_30149446_30150287	3	30149446	30150287	0.309561	0.00294949	0.657716	intergenic
MLT1G_15_56159268_56159518	15	56159268	56159518	0.309428	4.81457e-05	0.244994	intergenic
MER4C_19_34069432_34069894	19	34069432	34069894	0.309181	0.0204013	0.792421	intergenic
LTR33_2_165816294_165816578	2	165816294	165816578	0.308682	0.0143125	0.775816	gene body:SCN2A
MER41B_15_94215924_94216832	15	94215924	94216832	0.308463	0.00566009	0.712203	intergenic
MLT1H2_1_83983329_83983673	1	83983329	83983673	0.308459	0.00360863	0.683242	intergenic
THE1B_8_122179480_122180058	8	122179480	122180058	0.308441	0.000711616	0.478485	intergenic
LTR33A__6_27587848_27588264	6	27587848	27588264	0.307879	0.0016404	0.58209	intergenic
MLT1J2_3_30061443_30061730	3	30061443	30061730	0.306598	0.032778	0.809421	intergenic
LTR45B_6_80584807_80585157	6	80584807	80585157	0.306323	0.00064177	0.478485	intergenic
MER4B_7_39899718_39900638	7	39899718	39900638	0.306117	0.000484164	0.475065	intergenic
MER90_4_134871888_134872731	4	134871888	134872731	0.306017	0.000709684	0.478485	intergenic
MLT2B3_11_99423578_99424433	11	99423578	99424433	0.30552	0.0043935	0.699191	gene body:CNTN5
LTR86A2_9_79263160_79263610	9	79263160	79263610	0.305341	8.77789e-05	0.311732	gene body:GNA14
LTR54B_1_237419545_237420330	1	237419545	237420330	0.305274	0.000780021	0.48331	intergenic
MSTB_11_61185066_61185747	11	61185066	61185747	0.305181	4.49924e-05	0.244994	intergenic
MLT2B1_7_25090834_25091372	7	25090834	25091372	0.305073	0.00419607	0.699191	intergenic
MLT1B_2_185109179_185110091	2	185109179	185110091	0.304781	0.0025442	0.639998	intergenic
THE1D_5_23917428_23918106	5	23917428	23918106	0.304562	0.00670234	0.719241	intergenic
LTR2C_7_1333896_1334663	7	1333896	1334663	0.304528	0.000670704	0.478485	intergenic
MLT1J_13_77018845_77019242	13	77018845	77019242	0.304442	0.0116702	0.772292	gene body:SCEL
MER31-int_16_47178067_47179362	16	47178067	47179362	0.304016	0.000423067	0.475065	gene body:N4BP1
MLT1A0_4_38407529_38408218	4	38407529	38408218	0.303634	0.00958076	0.746926	intergenic
LTR33_4_140259917_140260357	4	140259917	140260357	0.303082	0.00145482	0.569591	gene body:ELF2
MLT1D_17_68543204_68543949	17	68543204	68543949	0.302732	0.00225992	0.62254	gene body:SLC39A11
LTR10E_19_5667633_5668164	19	5667633	5668164	0.302661	0.0029868	0.657716	gene body:LONP1
MER34C2_3_175582266_175583160	3	175582266	175583160	0.302285	0.000250321	0.432789	intergenic
LTR54B_2_177744016_177745179	2	177744016	177745179	0.302145	0.00164726	0.58209	intergenic
THE1B-int_17_25236775_25238024	17	25236775	25238024	0.302073	0.000114392	0.341931	gene body:SSH2
MLT1J2_6_40964233_40964669	6	40964233	40964669	0.30194	0.00010216	0.327807	intergenic
MLT1E1A_22_32720022_32720901	22	32720022	32720901	0.301561	0.000433058	0.475065	intergenic
THE1B_5_75849461_75850140	5	75849461	75850140	0.301494	0.0316668	0.806497	gene body:IQGAP2
MSTB2_4_67896476_67897375	4	67896476	67897375	0.301475	0.00334363	0.673617	intergenic
MER34C__16_64363732_64364657	16	64363732	64364657	0.301353	0.00542079	0.707897	intergenic
MLT1J2_12_53165623_53165886	12	53165623	53165886	0.300891	0.00431267	0.699191	intergenic
MER34A_1_105698096_105698628	1	105698096	105698628	0.30073	0.00252019	0.636828	intergenic
LTR78B_15_79163537_79164685	15	79163537	79164685	0.300707	0.000706188	0.478485	intergenic
MLT2A1_23_8848335_8848860	23	8848335	8848860	0.30032	0.00169504	0.587632	intergenic
LTR16E1_6_64651128_64651582	6	64651128	64651582	0.3003	0.00574132	0.712203	gene body:EYS
MER31B_9_100488091_100488851	9	100488091	100488851	0.300201	0.000153859	0.361017	gene body:GABBR2
MER57A1_15_69459214_69459732	15	69459214	69459732	0.300069	0.0247473	0.800454	gene body:THSD4
MLT1A_6_13608836_13609512	6	13608836	13609512	0.299858	0.0148611	0.776246	intergenic
PRIMA41-int_2_206979022_206979273	2	206979022	206979273	0.299607	0.0370166	0.813659	intergenic
MSTD-int_14_57451153_57452848	14	57451153	57452848	0.299139	7.4333e-06	0.156791	intergenic
MER34_9_93603252_93603809	9	93603252	93603809	0.298806	0.0003921	0.475065	gene body:ROR2
MLT1C_6_165186283_165186932	6	165186283	165186932	0.298296	0.00139585	0.567586	intergenic
MLT1D_14_84464165_84464953	14	84464165	84464953	0.298264	0.00528572	0.707897	intergenic
LTR23-int_1_11884848_11885277	1	11884848	11885277	0.298255	0.0416767	0.821771	intergenic
MLT1E3_15_95572396_95573186	15	95572396	95573186	0.298126	0.0118445	0.772451	intergenic
MLT2B4_3_41694241_41694762	3	41694241	41694762	0.298083	0.00089015	0.504159	gene body:ULK4
MLT1F_11_38283739_38284129	11	38283739	38284129	0.298058	0.00110432	0.542165	intergenic
MLT2B4_2_188925075_188925650	2	188925075	188925650	0.297893	0.00130405	0.558146	gene body:GULP1
MamRep1527_2_126820222_126820662	2	126820222	126820662	0.297769	0.000102285	0.327807	intergenic
MER4D_1_171363315_171363851	1	171363315	171363851	0.297639	0.0179004	0.788609	intergenic
LTR82B_11_74192137_74192622	11	74192137	74192622	0.297385	0.0101739	0.757317	gene body:RNF169
LTR16C_2_133227945_133228362	2	133227945	133228362	0.2972	0.000729448	0.479001	gene body:NCKAP5
MER21C_22_18468331_18468717	22	18468331	18468717	0.296898	0.0270609	0.803161	gene body:DGCR8
MLT1F_5_41031812_41032513	5	41031812	41032513	0.296885	0.000182903	0.36617	intergenic
MER101B_8_113701809_113702274	8	113701809	113702274	0.296438	0.0157111	0.783159	gene body:CSMD3
LTR48B_12_91074472_91075565	12	91074472	91075565	0.296159	0.00110507	0.542165	intergenic
MER57B2_2_202997872_202998551	2	202997872	202998551	0.296154	0.00396031	0.696164	gene body:BMPR2
MLT1H2_14_80829659_80830063	14	80829659	80830063	0.295914	4.77484e-05	0.244994	gene body:STON2
MSTB1_1_189692587_189693613	1	189692587	189693613	0.295543	0.00012418	0.341931	intergenic
MLT1A1_20_54956983_54957694	20	54956983	54957694	0.295127	0.00107677	0.542165	intergenic
MER21B_19_57586923_57587270	19	57586923	57587270	0.295025	1.06963e-05	0.156791	intergenic
MLT1A_18_8716306_8716696	18	8716306	8716696	0.294934	0.0489385	0.824298	gene body:KIAA0802
MER31B_12_41820901_41821673	12	41820901	41821673	0.294483	0.000437206	0.475065	intergenic
ERV3-16A3_I-int_8_61472392_61472977	8	61472392	61472977	0.294298	0.0161765	0.783159	intergenic
LTR46_9_120443116_120443766	9	120443116	120443766	0.29429	0.0017431	0.593679	intergenic
MER21C_16_21524583_21525630	16	21524583	21525630	0.294013	0.00715829	0.719241	gene body:METTL9
MER41B_18_43994835_43995106	18	43994835	43995106	0.293768	0.000170019	0.36617	intergenic
LTR82A_4_161986711_161987075	4	161986711	161987075	0.293701	0.00360796	0.683242	intergenic
LTR54B_16_7893603_7894454	16	7893603	7894454	0.293696	0.00989732	0.75357	intergenic
MLT1J2_4_102088314_102088797	4	102088314	102088797	0.293628	0.0042799	0.699191	intergenic
MLT1A_2_177743925_177745479	2	177743925	177745479	0.293443	0.00101653	0.530719	intergenic
PABL_A_22_23659326_23660281	22	23659326	23660281	0.29334	0.00674995	0.719241	intergenic
MER74B_1_5001863_5002761	1	5001863	5002761	0.293052	0.00482512	0.707897	intergenic
MLT2B3_4_59701936_59702553	4	59701936	59702553	0.29253	0.000594871	0.478485	intergenic
LTR8_13_29444779_29445778	13	29444779	29445778	0.292427	0.000630723	0.478485	intergenic
LTR22B_4_59794_60102	4	59794	60102	0.292423	0.0156587	0.783159	gene body:ZNF595
MLT1D_7_132554635_132555360	7	132554635	132555360	0.292298	0.000328704	0.444067	intergenic
ERVL-E-int_2_74487638_74488346	2	74487638	74488346	0.292253	0.00363195	0.684698	intergenic
LTR31_8_6255522_6256327	8	6255522	6256327	0.292187	0.0165217	0.785291	gene body:MCPH1
MER77_16_30517844_30518722	16	30517844	30518722	0.292138	0.00298187	0.657716	intergenic
LOR1a_8_122538443_122538681	8	122538443	122538681	0.292064	0.00157513	0.575889	intergenic
MLT1F_19_3945443_3945917	19	3945443	3945917	0.291943	0.0134142	0.775104	intergenic
LTR33_2_64024833_64025203	2	64024833	64025203	0.291824	0.00374785	0.694376	gene body:VPS54
MLT1H2_10_25360119_25360516	10	25360119	25360516	0.291668	0.00524238	0.707897	intergenic
LTR87_8_139558149_139558644	8	139558149	139558644	0.291204	6.5032e-05	0.284838	gene body:FAM135B
MER31B_12_123088233_123088777	12	123088233	123088777	0.291196	0.0169886	0.785291	intergenic
MLT1A0_2_52760221_52760686	2	52760221	52760686	0.291015	0.000460251	0.475065	intergenic
LTR16C_16_81720457_81720950	16	81720457	81720950	0.290793	0.0136553	0.775104	gene body:CDH13
MLT1L_17_62369601_62370173	17	62369601	62370173	0.2906	0.00121052	0.547812	intergenic
LTR75_7_45990686_45991158	7	45990686	45991158	0.289777	0.0130627	0.775104	intergenic
LTR26B_10_34151717_34152585	10	34151717	34152585	0.289679	0.0128955	0.775104	intergenic
MLT1A0_16_6108287_6108969	16	6108287	6108969	0.289632	0.00140514	0.567586	gene body:RBFOX1
MER41B_17_59851926_59852299	17	59851926	59852299	0.289523	0.00283177	0.649494	intergenic
MLT1I_9_98404205_98404876	9	98404205	98404876	0.289335	0.0161555	0.783159	gene body:CDC14B
MSTB_1_76908814_76909611	1	76908814	76909611	0.289182	7.28485e-05	0.28636	intergenic
MLT1K_4_108194048_108194520	4	108194048	108194520	0.289065	0.0121686	0.775104	intergenic
HUERS-P1-int_7_140396734_140397612	7	140396734	140397612	0.289004	0.000197856	0.36617	intergenic
MER65C_17_77921049_77921707	17	77921049	77921707	0.288604	0.0186364	0.790502	intergenic
MamGypLTR1a_7_93559590_93560172	7	93559590	93560172	0.288224	0.00632992	0.719241	intergenic
HERVH-int_8_99671724_99672061	8	99671724	99672061	0.288093	0.0444893	0.821771	gene body:STK3
LTR41_11_65912371_65913110	11	65912371	65913110	0.288005	1.14526e-05	0.156791	intergenic
MLT1C_1_205918642_205919427	1	205918642	205919427	0.287908	0.00120838	0.547812	gene body:CR1L
MLT1H1_10_110908522_110909372	10	110908522	110909372	0.287826	0.000196409	0.36617	intergenic
MLT2C1_18_72990835_72991306	18	72990835	72991306	0.287592	0.00345275	0.679174	intergenic
MLT1G_1_240220138_240220710	1	240220138	240220710	0.287105	0.000648504	0.478485	intergenic
THE1B_21_30965127_30965665	21	30965127	30965665	0.287049	0.000418803	0.475065	intergenic
MER90a_14_87125633_87126477	14	87125633	87126477	0.2868	0.00146733	0.57112	intergenic
MLT2C1_2_15420317_15420893	2	15420317	15420893	0.286637	0.0113893	0.772292	gene body:NBAS
MLT1C_17_67231421_67232208	17	67231421	67232208	0.286593	0.0155664	0.781618	intergenic
MLT1G1_4_113952902_113953337	4	113952902	113953337	0.286535	8.21642e-05	0.299897	intergenic
MLT1J2_17_54042630_54043310	17	54042630	54043310	0.286366	0.00101003	0.530719	gene body:TEX14
LTR33B_8_16279735_16280327	8	16279735	16280327	0.286282	0.0035652	0.683242	intergenic
LTR2C_19_48608849_48609632	19	48608849	48609632	0.28604	0.00153723	0.574103	gene body:TEX101
MLT1B_17_9986901_9987897	17	9986901	9987897	0.285898	0.00367206	0.689328	gene body:GAS7
MamGypLTR3_10_21802639_21803207	10	21802639	21803207	0.285766	0.00889077	0.737059	intergenic
MLT1I_4_7235651_7235966	4	7235651	7235966	0.285732	0.000436614	0.475065	intergenic
MSTA_12_70732611_70733309	12	70732611	70733309	0.285421	0.00109644	0.542165	intergenic
MLT1I_12_124506242_124506744	12	124506242	124506744	0.285405	0.000879814	0.502638	gene body:TMEM132B
MER4C_3_2949275_2950278	3	2949275	2950278	0.28538	0.000705559	0.478485	gene body:CNTN4
MLT1J_18_6441977_6442430	18	6441977	6442430	0.285304	0.00234686	0.629084	intergenic
MER4D1_3_43497895_43498895	3	43497895	43498895	0.28516	0.00159084	0.577444	gene body:ANO10
MER65A_12_44339106_44339860	12	44339106	44339860	0.285044	0.0118229	0.772451	intergenic
THE1D_7_94804675_94805454	7	94804675	94805454	0.284909	0.00110271	0.542165	intergenic
LTR67B_5_20059222_20059947	5	20059222	20059947	0.284832	0.00264196	0.639998	intergenic
LTR1_24_8451575_8452327	24	8451575	8452327	0.284168	0.0146395	0.775816	intergenic
LTR78B_10_79490590_79491214	10	79490590	79491214	0.284108	0.0303703	0.804812	intergenic
ERVL-E-int_12_20733816_20734421	12	20733816	20734421	0.283975	0.00445166	0.699191	intergenic
MLT1D_3_118048362_118049214	3	118048362	118049214	0.28382	0.00017867	0.36617	intergenic
MLT1A_13_78414778_78415778	13	78414778	78415778	0.283595	0.000124917	0.341931	gene body:MIR548A2
MLT1A0_4_179569015_179569511	4	179569015	179569511	0.282931	0.0121334	0.775104	intergenic
MER57F_7_4193795_4194601	7	4193795	4194601	0.282706	0.00396612	0.696164	gene body:SDK1
MSTD_14_92292237_92293272	14	92292237	92293272	0.28248	0.00057329	0.478485	intergenic
MER66B_16_72831679_72832462	16	72831679	72832462	0.281893	0.00685183	0.719241	intergenic
MamGypLTR1b_1_20045288_20045576	1	20045288	20045576	0.28176	0.00327832	0.670744	intergenic
MER34C_2_234846866_234848074	2	234846866	234848074	0.281457	0.00139363	0.567586	intergenic
HERVK11-int_11_55448054_55449455	11	55448054	55449455	0.281302	0.0156659	0.783159	intergenic
LTR79_17_39275121_39275873	17	39275121	39275873	0.281156	0.010343	0.759255	intergenic
MLT2D_5_30302110_30302566	5	30302110	30302566	0.280836	0.00431864	0.699191	intergenic
MLT1J_18_32843142_32843851	18	32843142	32843851	0.280658	0.000643284	0.478485	gene body:KIAA1328
MLT1D_10_9327719_9328659	10	9327719	9328659	0.280476	0.00508219	0.707897	intergenic
MLT1B_4_184224363_184225058	4	184224363	184225058	0.280403	0.0160974	0.783159	intergenic
MLT1E2_15_22361374_22361550	15	22361374	22361550	0.280197	0.0233611	0.800043	gene body:PWRN1
MLT1J_13_44910098_44910472	13	44910098	44910472	0.28003	0.00835922	0.729829	intergenic
MER57B2_13_23290231_23290962	13	23290231	23290962	0.279919	0.0314494	0.806089	gene body:MIPEP
MLT1H2_4_157757466_157757954	4	157757466	157757954	0.279914	0.0133812	0.775104	intergenic
MER21C_19_42029689_42031143	19	42029689	42031143	0.27963	0.00455436	0.702393	intergenic
LTR16C_3_72787783_72788088	3	72787783	72788088	0.279425	0.000775726	0.48331	intergenic
MSTB2_3_12762346_12762714	3	12762346	12762714	0.279389	0.00191512	0.607838	gene body:TMEM40
MER57A1_6_67450909_67451453	6	67450909	67451453	0.27929	0.0145354	0.775816	intergenic
LTR54_8_18307069_18307732	8	18307069	18307732	0.279222	0.00667873	0.719241	intergenic
MLT1J2_12_114854239_114854481	12	114854239	114854481	0.278933	0.000853681	0.493338	intergenic
MLT1C_1_117516764_117517775	1	117516764	117517775	0.278824	0.00155041	0.574103	gene body:VTCN1
MER34-int_20_20038835_20039116	20	20038835	20039116	0.27851	0.0305627	0.805759	gene body:C20orf26
MLT1H1_3_35250722_35251520	3	35250722	35251520	0.278366	0.00833147	0.729829	intergenic
MER57B2_9_36561410_36562270	9	36561410	36562270	0.278171	0.0221689	0.798715	intergenic
MLT1A_18_70307958_70308420	18	70307958	70308420	0.278003	0.00158933	0.577444	intergenic
MER39_2_234573908_234574760	2	234573908	234574760	0.277861	0.00883464	0.735686	gene body:TRPM8
MLT1J_6_17163829_17164728	6	17163829	17164728	0.27783	0.00211709	0.620747	intergenic
LTR68_6_137588445_137588930	6	137588445	137588930	0.277773	0.00154435	0.574103	intergenic
MLT1D_5_6044496_6044969	5	6044496	6044969	0.277747	0.0135652	0.775104	intergenic
MER57-int_16_29687494_29688308	16	29687494	29688308	0.277574	0.0171019	0.785451	intergenic
LTR79_1_90890693_90891498	1	90890693	90891498	0.277444	0.000164368	0.366064	intergenic
THE1B_14_92150603_92151279	14	92150603	92151279	0.277431	0.00758819	0.720076	gene body:RIN3
LTR85a_9_78094996_78095373	9	78094996	78095373	0.277297	0.00100332	0.530719	gene body:PCSK5
LTR47A_11_66493139_66493856	11	66493139	66493856	0.277228	0.00568428	0.712203	intergenic
MER41B_8_18044446_18045582	8	18044446	18045582	0.277057	0.00667567	0.719241	intergenic
MLT1F2_14_85751586_85752185	14	85751586	85752185	0.277054	0.00164023	0.58209	intergenic
MLT1A0_11_133104289_133104954	11	133104289	133104954	0.277026	0.0055825	0.712203	intergenic
MLT1H1_9_87309184_87309900	9	87309184	87309900	0.276826	0.00235273	0.629084	intergenic
THE1C_12_17337446_17338080	12	17337446	17338080	0.276808	0.0201825	0.792421	intergenic
MLT1J1_10_119591944_119592132	10	119591944	119592132	0.276564	0.00767891	0.720076	intergenic
LTR15_16_31148896_31149697	16	31148896	31149697	0.276439	0.00312142	0.662604	intergenic
LTR67B_7_88337147_88337926	7	88337147	88337926	0.276386	0.0139252	0.775816	gene body:ZNF804B
MLT1B_8_18306816_18307820	8	18306816	18307820	0.276383	0.00492408	0.707897	intergenic
MLT1F2_20_53971901_53972697	20	53971901	53972697	0.276334	0.017693	0.787014	intergenic
MER34-int_14_93080229_93080835	14	93080229	93080835	0.276113	0.000489206	0.475065	gene body:KIAA1409
MER89_10_130933094_130933492	10	130933094	130933492	0.27604	0.0223523	0.799599	intergenic
MLT1L_14_64790155_64790553	14	64790155	64790553	0.276029	0.0199126	0.792421	intergenic
LTR85c_2_139945422_139945901	2	139945422	139945901	0.275758	0.0235003	0.800043	intergenic
MER74A_3_116552760_116553253	3	116552760	116553253	0.275642	0.00140659	0.567586	intergenic
THE1D_3_85661827_85662536	3	85661827	85662536	0.27554	0.010148	0.757317	gene body:CADM2
MLT1H_2_13081222_13081671	2	13081222	13081671	0.275533	0.000505225	0.475065	intergenic
MLT1E1A_17_62997660_62998572	17	62997660	62998572	0.275533	0.00228034	0.624238	gene body:PITPNC1
MER52A_4_64819731_64821180	4	64819731	64821180	0.27546	0.00284636	0.651583	intergenic
MER51C_13_19543414_19543969	13	19543414	19543969	0.275459	0.00434037	0.699191	gene body:ZMYM2
LTR33A_18_59907003_59907724	18	59907003	59907724	0.275312	0.000306865	0.444067	gene body:C18orf20
MER65A_2_26880714_26881455	2	26880714	26881455	0.275265	0.00174852	0.593679	intergenic
MLT2A2_17_46757713_46758561	17	46757713	46758561	0.275064	0.00593293	0.712203	intergenic
MLT1A_11_118664203_118664812	11	118664203	118664812	0.27497	0.00304659	0.657716	gene body:CBL
MER4B_23_55909328_55910490	23	55909328	55910490	0.274874	0.0341241	0.809421	intergenic
MSTB_6_94694052_94694814	6	94694052	94694814	0.274773	0.00588749	0.712203	intergenic
LTR78_20_43672918_43673497	20	43672918	43673497	0.27476	0.0167845	0.785291	gene body:WFDC9
MLT1A_4_47741499_47742179	4	47741499	47742179	0.274676	0.00719543	0.719241	intergenic
LTR84b_4_72144783_72145611	4	72144783	72145611	0.274674	0.00362119	0.68365	intergenic
MLT1D_2_25433939_25434631	2	25433939	25434631	0.274671	0.00478588	0.707897	intergenic
LTR66_7_67489964_67490618	7	67489964	67490618	0.274634	0.0117199	0.772292	intergenic
MLT1D_17_72539652_72540574	17	72539652	72540574	0.274205	0.00218069	0.62254	intergenic
MER21A_5_129177928_129178508	5	129177928	129178508	0.273925	0.0152621	0.778522	intergenic
MER21B_12_31660864_31662315	12	31660864	31662315	0.273915	0.000548329	0.478485	intergenic
MLT1J_4_84893384_84893783	4	84893384	84893783	0.273904	0.00306709	0.658517	intergenic
MLT1J1-int_7_49351163_49352048	7	49351163	49352048	0.273855	0.000137601	0.354523	intergenic
MER21C_5_100967723_100968486	5	100967723	100968486	0.273851	0.00400109	0.696164	intergenic
MSTA_18_14293948_14294302	18	14293948	14294302	0.273505	0.000937811	0.515596	intergenic
MER110_18_24837148_24837680	18	24837148	24837680	0.273473	0.0310245	0.806089	intergenic
MLT1A0_10_71464584_71465279	10	71464584	71465279	0.273371	0.015854	0.783159	intergenic
MLT1A_12_87135019_87135606	12	87135019	87135606	0.273316	0.0482576	0.823348	intergenic
MLT1H1_6_2048385_2049498	6	2048385	2049498	0.273272	0.000500227	0.475065	intergenic
LTR16A1_4_42603742_42604042	4	42603742	42604042	0.273209	0.00657942	0.719241	gene body:GRXCR1
MER61A_7_42712382_42713050	7	42712382	42713050	0.273061	0.00219489	0.62254	intergenic
MER34_3_52771614_52772394	3	52771614	52772394	0.27302	0.0229342	0.800043	gene body:NEK4
MLT1L_2_218011056_218011984	2	218011056	218011984	0.272977	0.00556575	0.712203	gene body:DIRC3
MLT1G3_2_120286997_120287827	2	120286997	120287827	0.272925	0.00377153	0.694376	gene body:PTPN4
MER57E1_1_102902815_102903465	1	102902815	102903465	0.272877	0.00698683	0.719241	intergenic
LTR79_4_10506080_10506984	4	10506080	10506984	0.272831	0.00135317	0.566259	intergenic
LTR64_8_144306787_144307257	8	144306787	144307257	0.27276	0.00274234	0.643466	intergenic
HERVL74-int_20_1608605_1609186	20	1608605	1609186	0.272337	0.00289037	0.655155	intergenic
MLT1A0_10_14765945_14766622	10	14765945	14766622	0.272259	0.0107879	0.762665	gene body:FAM107B
MLT1C_17_8212150_8213020	17	8212150	8213020	0.272253	0.00428561	0.699191	intergenic
MLT1H_2_114825668_114826513	2	114825668	114826513	0.272193	0.00513708	0.707897	intergenic
LTR78_8_64179476_64180361	8	64179476	64180361	0.272069	0.0211771	0.793677	intergenic
MLT1C_14_85716753_85717532	14	85716753	85717532	0.272059	0.00177215	0.594292	intergenic
THE1B_10_98133055_98133739	10	98133055	98133739	0.271983	0.0141954	0.775816	gene body:TLL2
MER21C_1_113246655_113247342	1	113246655	113247342	0.271276	0.00078608	0.48331	intergenic
MLT1F2_17_34509603_34510497	17	34509603	34510497	0.271276	0.0014337	0.567586	gene body:PLXDC1
THE1D_6_153198577_153199260	6	153198577	153199260	0.27125	0.0315398	0.806089	intergenic
LTR82B_14_71455984_71456580	14	71455984	71456580	0.271244	0.000696589	0.478485	intergenic
MER39_4_58338287_58339232	4	58338287	58339232	0.270874	0.00851707	0.730817	intergenic
THE1C_14_91699653_91700343	14	91699653	91700343	0.270865	0.00423464	0.699191	intergenic
ERVL-E-int_5_20652728_20653204	5	20652728	20653204	0.270745	0.0211465	0.793677	intergenic
MamGypLTR3_10_30742625_30743204	10	30742625	30743204	0.270691	0.020439	0.792421	intergenic
LOR1-int_13_87941254_87943656	13	87941254	87943656	0.270367	0.000408372	0.475065	intergenic
MLT1E1A_1_152928187_152928674	1	152928187	152928674	0.270322	0.00679591	0.719241	intergenic
MLT1H2_7_82632436_82632671	7	82632436	82632671	0.270193	0.0298154	0.804051	intergenic
LTR82B_8_128360500_128361482	8	128360500	128361482	0.26998	0.037456	0.814216	intergenic
MLT1A0_2_35705786_35706031	2	35705786	35706031	0.269974	0.0113839	0.772292	intergenic
LTR67B_2_115062918_115063417	2	115062918	115063417	0.269946	0.0103764	0.759583	gene body:DPP10
LTR41_12_65916743_65917239	12	65916743	65917239	0.269756	0.0181717	0.789605	intergenic
LTR54B_13_98904495_98904999	13	98904495	98904999	0.269745	0.0102197	0.757393	intergenic
MLT2B2_13_81608956_81610541	13	81608956	81610541	0.269682	0.00085779	0.493338	intergenic
MLT1E2_22_23453193_23453720	22	23453193	23453720	0.269643	0.000159171	0.363615	gene body:PIWIL3
HERVIP10FH-int_10_5948663_5949600	10	5948663	5949600	0.269641	0.00270139	0.64188	gene body:ANKRD16
MLT1D_6_16780639_16781452	6	16780639	16781452	0.26959	0.00119769	0.547812	gene body:ATXN1
MLT1C_8_122153987_122155282	8	122153987	122155282	0.269183	0.000588344	0.478485	intergenic
MLT1C_6_41462819_41463553	6	41462819	41463553	0.269074	0.000460298	0.475065	intergenic
MLT1K_9_132055639_132056741	9	132055639	132056741	0.268962	0.00154415	0.574103	intergenic
MLT1D_8_8563397_8564026	8	8563397	8564026	0.268578	0.00667314	0.719241	intergenic
MER51E_10_131933732_131934458	10	131933732	131934458	0.268095	0.00720631	0.719241	intergenic
MLT1A0_4_143653809_143654470	4	143653809	143654470	0.26804	0.0149661	0.776343	gene body:INPP4B
MLT1K_19_47538276_47539048	19	47538276	47539048	0.267923	0.000300721	0.444067	gene body:MEGF8
MER70A_13_33672424_33672937	13	33672424	33672937	0.267644	0.000982417	0.530719	intergenic
MLT1B_4_25337525_25338167	4	25337525	25338167	0.267593	0.00678573	0.719241	intergenic
MLT1D_4_47007536_47008520	4	47007536	47008520	0.26739	0.00227061	0.624175	gene body:GABRB1
MLT1A1_11_64971709_64972293	11	64971709	64972293	0.267194	7.32149e-05	0.28636	intergenic
MLT2D_6_142661949_142662879	6	142661949	142662879	0.267192	0.0167859	0.785291	intergenic
THE1B_23_123411510_123412104	23	123411510	123412104	0.267083	0.0314384	0.806089	gene body:ODZ1
LTR78B_8_33303659_33304341	8	33303659	33304341	0.26707	0.0069075	0.719241	intergenic
THE1B_5_39437540_39438110	5	39437540	39438110	0.26703	0.0102482	0.757798	gene body:DAB2
MLT1G1_2_10878296_10878650	2	10878296	10878650	0.266822	0.0451469	0.821771	intergenic
HERVH-int_2_71170571_71171635	2	71170571	71171635	0.266784	0.00518824	0.707897	intergenic
MLT1A_14_65225275_65225567	14	65225275	65225567	0.266758	0.00344133	0.67876	gene body:FUT8
MLT1B_6_15903677_15904287	6	15903677	15904287	0.26672	0.00215078	0.62254	intergenic
MLT1K_1_114552842_114553507	1	114552842	114553507	0.266253	0.00163385	0.58209	intergenic
LTR16B2_4_13920341_13920658	4	13920341	13920658	0.266193	0.00780877	0.720076	intergenic
MER67C_11_26500837_26501810	11	26500837	26501810	0.266122	0.0132608	0.775104	gene body:ANO3
LTR23-int_3_82592456_82593544	3	82592456	82593544	0.265681	0.00170185	0.587632	intergenic
MER89_14_104552732_104553556	14	104552732	104553556	0.265579	0.0320664	0.807381	gene body:CDCA4
MLT1I_1_213445051_213445746	1	213445051	213445746	0.265524	0.0112618	0.770321	gene body:KCNK2
MLT1L_5_32570380_32570768	5	32570380	32570768	0.265231	0.000127239	0.341931	intergenic
MLT1H_3_18092736_18093197	3	18092736	18093197	0.265086	0.00359376	0.683242	intergenic
MLT1D_2_185964230_185964425	2	185964230	185964425	0.265075	0.0139044	0.775816	intergenic
LTR88b_3_108465157_108466545	3	108465157	108466545	0.265046	0.000780894	0.48331	gene body:LOC344595
MLT1J_4_62644462_62645109	4	62644462	62645109	0.264932	0.0236014	0.800043	intergenic
MER110_2_175365464_175365860	2	175365464	175365860	0.264595	0.0410708	0.821771	intergenic
MLT1I_1_4181589_4182267	1	4181589	4182267	0.264577	0.0143693	0.775816	intergenic
MER57F_5_85837655_85838107	5	85837655	85838107	0.264537	0.00162353	0.58209	intergenic
LTR16E1_11_42301680_42302569	11	42301680	42302569	0.264315	0.00286174	0.653845	intergenic
MLT1L_2_149017578_149017936	2	149017578	149017936	0.264196	1.85018e-05	0.170557	intergenic
MSTA_4_93688524_93689223	4	93688524	93689223	0.264153	0.00837587	0.730312	gene body:GRID2
MLT1H2_8_102456841_102457327	8	102456841	102457327	0.264009	0.0311399	0.806089	intergenic
MER11B_7_23380879_23381122	7	23380879	23381122	0.263573	0.0316546	0.806497	gene body:IGF2BP3
LTR67B_8_131649005_131649459	8	131649005	131649459	0.263481	0.00943646	0.746176	intergenic
LTR53_8_103949541_103950081	8	103949541	103950081	0.263278	0.00916364	0.742351	intergenic
LTR39_21_34781132_34781998	21	34781132	34781998	0.263008	0.025981	0.800454	gene body:KCNE1
MLT1K_13_97298725_97299228	13	97298725	97299228	0.26287	0.00115508	0.544486	intergenic
LTR88a_8_64890624_64891080	8	64890624	64891080	0.262827	0.000499291	0.475065	intergenic
MLT1A_12_99641139_99641768	12	99641139	99641768	0.262816	0.00849346	0.730817	intergenic
MER61F_16_5024827_5025777	16	5024827	5025777	0.262812	0.00878893	0.734642	intergenic
LTR33A__1_103488649_103489108	1	103488649	103489108	0.262791	0.0217129	0.796685	intergenic
MLT1A0_19_34984016_34984586	19	34984016	34984586	0.262601	0.0387528	0.816813	intergenic
LTR16E1_1_106161945_106162483	1	106161945	106162483	0.262579	0.0012749	0.553064	intergenic
LTR9_5_126104594_126105205	5	126104594	126105205	0.26255	0.00585803	0.712203	intergenic
MLT1A_19_6384845_6385581	19	6384845	6385581	0.262526	6.28857e-05	0.284838	promoter:SLC25A41
LTR33_2_166960843_166961144	2	166960843	166961144	0.262274	0.00113532	0.544486	intergenic
MER4C_19_47669431_47670113	19	47669431	47670113	0.26227	0.0128973	0.775104	intergenic
MLT1J2_18_44936688_44937276	18	44936688	44937276	0.262215	0.0105257	0.760276	gene body:DYM
THE1B_11_96090690_96091086	11	96090690	96091086	0.262166	0.0198462	0.792421	intergenic
MLT1A_2_76143167_76143586	2	76143167	76143586	0.262153	0.00600091	0.712203	intergenic
MLT1A0_22_36256265_36256869	22	36256265	36256869	0.262137	0.000787131	0.48331	intergenic
MLT1I_8_32798611_32798957	8	32798611	32798957	0.261822	0.00318214	0.663666	intergenic
MSTD_13_60943916_60944205	13	60943916	60944205	0.261333	0.0191931	0.792024	intergenic
LTR49-int_19_44045676_44046853	19	44045676	44046853	0.261234	0.00885595	0.735686	intergenic
MSTB_6_146977505_146978229	6	146977505	146978229	0.261222	0.00505636	0.707897	gene body:C6orf103
LTR7B_5_23010456_23011170	5	23010456	23011170	0.261191	0.000382572	0.474241	intergenic
MER67A_5_174911685_174912073	5	174911685	174912073	0.260959	0.0343002	0.809421	intergenic
MLT1L_15_88860786_88861264	15	88860786	88861264	0.260817	0.0162811	0.783159	intergenic
MSTA_6_28716768_28717437	6	28716768	28717437	0.26072	0.0236098	0.800043	intergenic
LTR16E2_7_96209309_96209669	7	96209309	96209669	0.26056	0.0012132	0.547812	intergenic
MLT2D_2_104546174_104546786	2	104546174	104546786	0.260557	0.0102082	0.757317	intergenic
MER4E_6_153781457_153782536	6	153781457	153782536	0.260316	0.00401873	0.696645	intergenic
MSTA_1_219762184_219762621	1	219762184	219762621	0.260222	0.00133978	0.566063	intergenic
MSTA_23_29517811_29518334	23	29517811	29518334	0.259685	0.0260808	0.800454	gene body:IL1RAPL1
MLT1L_6_37570282_37570951	6	37570282	37570951	0.259575	0.00463076	0.702893	gene body:C6orf129
MLT2C2_8_117667689_117668255	8	117667689	117668255	0.259561	0.000228607	0.405929	intergenic
LTR16A_12_120795514_120796352	12	120795514	120796352	0.259541	0.0108014	0.762665	gene body:HPD
MER110A_4_102158590_102159174	4	102158590	102159174	0.259452	0.00857979	0.730817	intergenic
LTR88c_12_37222661_37223112	12	37222661	37223112	0.259394	0.0224703	0.800043	intergenic
HERVIP10F-int_12_32069834_32070243	12	32069834	32070243	0.259306	0.0012687	0.553064	intergenic
MLT2B2_12_104677954_104678569	12	104677954	104678569	0.259305	0.00382662	0.695613	intergenic
MER89_7_36815283_36815677	7	36815283	36815677	0.259283	0.00906826	0.741575	intergenic
LTR33_16_9662121_9662455	16	9662121	9662455	0.259212	0.010822	0.762665	intergenic
MLT1H1_5_109884175_109884762	5	109884175	109884762	0.259191	0.00595575	0.712203	gene body:TMEM232
MLT1G1_21_14957028_14957772	21	14957028	14957772	0.259142	0.00441557	0.699191	intergenic
LTR16A_20_19543881_19545033	20	19543881	19545033	0.259057	0.00248904	0.634794	gene body:SLC24A3
LTR37A_3_18845240_18845965	3	18845240	18845965	0.259021	0.00186085	0.602251	intergenic
MLT2B4_2_83980795_83981588	2	83980795	83981588	0.258806	0.0023361	0.629018	intergenic
MER4E_1_234579242_234580326	1	234579242	234580326	0.258785	0.00839707	0.730707	intergenic
MLT2D_8_29682641_29683048	8	29682641	29683048	0.258756	0.000499655	0.475065	intergenic
MLT2B2_5_91124390_91124572	5	91124390	91124572	0.258709	0.00471172	0.706967	intergenic
LTR80B_2_116884116_116884574	2	116884116	116884574	0.258661	0.0326237	0.809421	intergenic
LTR66_19_9217281_9218226	19	9217281	9218226	0.258626	0.0011537	0.544486	intergenic
LTR34_3_11749838_11750299	3	11749838	11750299	0.258524	0.0319426	0.807373	intergenic
MLT1F_12_1358597_1359362	12	1358597	1359362	0.258505	0.0107717	0.762665	gene body:ERC1
LTR1B_12_126281920_126282120	12	126281920	126282120	0.258497	0.00408654	0.697201	intergenic
ERV3-16A3_I-int_8_39751875_39752814	8	39751875	39752814	0.258452	0.000294448	0.444067	gene body:ADAM2
LTR54_1_93303076_93303703	1	93303076	93303703	0.258402	0.00831718	0.729829	intergenic
LTR37A_16_1825578_1826190	16	1825578	1826190	0.258331	0.00206969	0.620747	gene body:C16orf73
LTR33C_22_26656360_26656858	22	26656360	26656858	0.258287	0.00352017	0.681219	gene body:TTC28AS
MLT1H_17_5620297_5620753	17	5620297	5620753	0.258249	0.00871762	0.732877	intergenic
THE1D_7_132916729_132917408	7	132916729	132917408	0.258188	0.00538791	0.707897	gene body:EXOC4
MLT1K_1_11300859_11301320	1	11300859	11301320	0.258177	0.0127528	0.775104	intergenic
MLT1I_5_141080895_141081119	5	141080895	141081119	0.257938	0.000774254	0.48331	intergenic
MLT1F_12_61360057_61360854	12	61360057	61360854	0.257901	0.00222803	0.62254	gene body:PPM1H
MLT1C_2_135382493_135383053	2	135382493	135383053	0.257753	0.000709423	0.478485	gene body:LOC100129961
MLT1C_7_51474419_51475271	7	51474419	51475271	0.257626	0.00422819	0.699191	intergenic
MLT1C_19_59460010_59460791	19	59460010	59460791	0.257573	0.00280426	0.647601	intergenic
MER21A_8_66842183_66842986	8	66842183	66842986	0.2575	0.00113113	0.544486	gene body:PDE7A
MLT1E2_12_131237703_131238992	12	131237703	131238992	0.25747	0.00821163	0.72707	intergenic
MLT1C_2_237307445_237308216	2	237307445	237308216	0.257361	0.0021366	0.62254	intergenic
MER34A_2_105402033_105402797	2	105402033	105402797	0.257316	0.0136763	0.775104	gene body:FHL2
MLT1A0_3_103718309_103718980	3	103718309	103718980	0.257236	0.0188243	0.790502	intergenic
MER21C_8_96059279_96060481	8	96059279	96060481	0.256971	0.00351669	0.681219	intergenic
MSTB_2_116915907_116916572	2	116915907	116916572	0.256967	0.0252019	0.800454	intergenic
MLT1J2_8_117667107_117667650	8	117667107	117667650	0.256912	0.00977212	0.75286	intergenic
MER34A_7_23394459_23394924	7	23394459	23394924	0.256907	0.0241497	0.800043	gene body:IGF2BP3
MSTA_12_63835450_63836169	12	63835450	63836169	0.25675	0.00055764	0.478485	intergenic
MER65A_1_46572639_46573290	1	46572639	46573290	0.256705	0.00144101	0.567586	intergenic
MLT1A_2_174317602_174318260	2	174317602	174318260	0.256603	0.000713815	0.478485	intergenic
MLT1B_11_73963536_73964229	11	73963536	73964229	0.256557	0.00171561	0.588587	intergenic
MLT1H1_20_36729053_36729819	20	36729053	36729819	0.256526	0.00606098	0.712203	intergenic
THE1B_3_86220159_86222499	3	86220159	86222499	0.256505	0.0059259	0.712203	intergenic
LTR2_18_13666932_13667712	18	13666932	13667712	0.256387	0.000799945	0.486119	gene body:C18orf19
MLT1J_11_59669015_59669783	11	59669015	59669783	0.256372	0.00166143	0.58209	intergenic
LTR40A1_5_94595544_94596072	5	94595544	94596072	0.256288	0.00477338	0.707897	gene body:MCTP1
LTR9_1_159212121_159213030	1	159212121	159213030	0.256233	0.000641387	0.478485	intergenic
MLT1J_10_63741089_63742026	10	63741089	63742026	0.256231	0.00190778	0.606974	intergenic
LTR16D2_16_61925512_61925834	16	61925512	61925834	0.256208	0.0010071	0.530719	intergenic
LTR79_4_38038906_38040042	4	38038906	38040042	0.256207	0.010791	0.762665	intergenic
LTR79_7_32780787_32781556	7	32780787	32781556	0.255928	0.0239668	0.800043	intergenic
MER83_7_99046500_99047233	7	99046500	99047233	0.255908	0.00398506	0.696164	intergenic
MLT1A_8_123854859_123855246	8	123854859	123855246	0.255741	0.00108179	0.542165	intergenic
LTR78B_8_116116505_116117142	8	116116505	116117142	0.255718	0.00225652	0.62254	intergenic
LTR84a_12_105201722_105202537	12	105201722	105202537	0.255658	0.00649412	0.719241	intergenic
MLT1E_19_60603568_60603982	19	60603568	60603982	0.255648	0.00835899	0.729829	intergenic
MER41C_8_143807064_143807654	8	143807064	143807654	0.255605	0.0298386	0.804051	gene body:C8orf55
LTR34_19_5697290_5697809	19	5697290	5697809	0.255539	0.00656082	0.719241	gene body:TMEM146
MamRep1527_4_178478561_178479080	4	178478561	178479080	0.255401	0.0151066	0.776808	gene body:NEIL3
MER110_1_4527250_4528076	1	4527250	4528076	0.255397	0.00210202	0.620747	intergenic
LTR67B_10_28095460_28096697	10	28095460	28096697	0.255259	0.000257214	0.43893	intergenic
MER50_3_134664411_134665419	3	134664411	134665419	0.255207	0.00383605	0.695613	gene body:BFSP2
MLT2B3_18_33647241_33647838	18	33647241	33647838	0.255112	0.0106342	0.762315	intergenic
LTR78B_15_52649306_52649941	15	52649306	52649941	0.254933	0.00397	0.696164	gene body:UNC13C
MER67B_10_84399007_84399625	10	84399007	84399625	0.254768	0.000495402	0.475065	gene body:NRG3
MLT1A1_10_125581968_125582657	10	125581968	125582657	0.2547	0.0165602	0.785291	gene body:CPXM2
MLT1A0_6_71423295_71423973	6	71423295	71423973	0.254671	0.00526405	0.707897	intergenic
MLT1D_9_77327187_77327946	9	77327187	77327946	0.254545	0.0388502	0.816911	intergenic
MSTB1_1_232452668_232453387	1	232452668	232453387	0.254009	0.0184601	0.789605	gene body:SLC35F3
MLT1J1_8_58646832_58647181	8	58646832	58647181	0.253968	0.000727547	0.479001	intergenic
MLT1K_12_104424239_104424619	12	104424239	104424619	0.253964	0.000484495	0.475065	intergenic
MER89_16_74900662_74901555	16	74900662	74901555	0.253951	0.000640863	0.478485	gene body:CNTNAP4
LTR71A_19_59440692_59441199	19	59440692	59441199	0.253946	0.00583116	0.712203	intergenic
MER57A1_1_65401539_65402682	1	65401539	65402682	0.25381	0.035073	0.809646	gene body:AK4
MLT1C_13_33615289_33616001	13	33615289	33616001	0.25373	0.00409112	0.697201	intergenic
MamGypLTR2c_11_84583997_84584559	11	84583997	84584559	0.253487	0.0144936	0.775816	gene body:DLG2
LTR29_19_39824621_39824929	19	39824621	39824929	0.253367	0.000665525	0.478485	intergenic
MLT1D_2_81894175_81894965	2	81894175	81894965	0.253354	0.00706692	0.719241	intergenic
MER39_12_32928050_32928841	12	32928050	32928841	0.253354	0.0213912	0.794405	gene body:PKP2
MLT1A0-int_6_147056451_147057380	6	147056451	147057380	0.25317	0.00702871	0.719241	gene body:C6orf103
MLT1L_15_75672323_75672552	15	75672323	75672552	0.253053	0.0390663	0.817268	intergenic
THE1B_1_18358466_18359103	1	18358466	18359103	0.253051	0.0105721	0.760276	gene body:IGSF21
THE1B_8_30935788_30936475	8	30935788	30936475	0.252972	0.0104242	0.759858	intergenic
MLT1K_1_20637958_20638662	1	20637958	20638662	0.252763	0.00138841	0.567586	intergenic
MLT1F2_14_82367505_82368379	14	82367505	82368379	0.252732	0.00214915	0.62254	intergenic
MLT1K_1_154122343_154122882	1	154122343	154122882	0.252548	0.0405212	0.820498	intergenic
MSTB1_3_83286371_83286949	3	83286371	83286949	0.252544	0.000274889	0.443657	intergenic
LTR16A1_8_57359139_57359870	8	57359139	57359870	0.252518	0.000194498	0.36617	intergenic
MER67C_12_126995315_126995884	12	126995315	126995884	0.252256	0.0411665	0.821771	intergenic
MamGypLTR1a_3_84688901_84689958	3	84688901	84689958	0.252006	0.0061933	0.71732	intergenic
LTR15_1_152530649_152531444	1	152530649	152531444	0.251881	0.0271608	0.803378	intergenic
LTR85a_5_147196364_147196723	5	147196364	147196723	0.251877	0.000181346	0.36617	intergenic
THE1B_16_64295115_64295702	16	64295115	64295702	0.25184	0.0162912	0.783159	intergenic
MLT2B4_16_55313467_55313967	16	55313467	55313967	0.251792	0.0125567	0.775104	intergenic
MER21C_23_14877342_14877535	23	14877342	14877535	0.251749	0.0269032	0.80251	intergenic
LTR85b_14_85395828_85396150	14	85395828	85396150	0.251638	0.00178778	0.594292	intergenic
MER31A_2_29666777_29667567	2	29666777	29667567	0.251404	0.00605129	0.712203	gene body:ALK
LTR49_2_106742977_106743684	2	106742977	106743684	0.25126	0.000987408	0.530719	intergenic
LTR16A_13_36886942_36887456	13	36886942	36887456	0.251032	0.00987485	0.75357	intergenic
Harlequin-int_5_45242833_45244402	5	45242833	45244402	0.251015	0.00061019	0.478485	intergenic
MLT1J2_2_166499646_166499995	2	166499646	166499995	0.251001	0.0244616	0.800043	gene body:TTC21B
MLT1A1_1_145616209_145617190	1	145616209	145617190	0.250914	0.00731552	0.719241	intergenic
MLT2B4_20_8763001_8763772	20	8763001	8763772	0.250903	0.00304737	0.657716	gene body:PLCB1
LTR78_4_179127685_179128550	4	179127685	179128550	0.250768	0.00359447	0.683242	gene body:LOC285501
MLT1L_6_11389374_11390349	6	11389374	11390349	0.250695	0.00467771	0.705868	gene body:NEDD9
MER34A_12_19066629_19067464	12	19066629	19067464	0.250463	0.0203891	0.792421	intergenic
MSTC_7_147615599_147616594	7	147615599	147616594	0.250222	0.0111993	0.768557	gene body:MIR548T
LTR26B_19_2920517_2921348	19	2920517	2921348	0.250193	0.0131939	0.775104	intergenic
MLT1M_4_25580094_25580622	4	25580094	25580622	0.25019	0.0126291	0.775104	intergenic
MLT1B_18_42534999_42535672	18	42534999	42535672	0.25013	0.00460502	0.70282	gene body:ST8SIA5
MLT2B4_3_39653455_39654010	3	39653455	39654010	0.250066	0.00170462	0.587632	intergenic
MLT1J_11_130934746_130935079	11	130934746	130935079	0.249977	0.0132053	0.775104	gene body:NTM
MLT1B_6_24848716_24849266	6	24848716	24849266	0.249909	0.00453452	0.700935	intergenic
LTR26E_1_113213599_113214410	1	113213599	113214410	0.249874	0.00256653	0.639998	intergenic
MER50_7_103530977_103531462	7	103530977	103531462	0.249759	0.0235815	0.800043	intergenic
MLT1N2_3_162595208_162595495	3	162595208	162595495	0.249739	0.0117832	0.772451	intergenic
LTR9B_5_141628314_141629215	5	141628314	141629215	0.249575	0.0113356	0.771154	intergenic
MLT1F_16_61937472_61938270	16	61937472	61938270	0.24944	0.0140446	0.775816	intergenic
MER67B_18_41980627_41981325	18	41980627	41981325	0.249312	0.0300184	0.804467	intergenic
MLT1M_12_25762229_25762673	12	25762229	25762673	0.24924	0.00575947	0.712203	intergenic
MER34_8_70012467_70012994	8	70012467	70012994	0.24908	0.00633992	0.719241	intergenic
MLT1E1A_18_28866162_28866455	18	28866162	28866455	0.248684	0.00681521	0.719241	gene body:C18orf34
LTR38C_3_38903362_38904286	3	38903362	38904286	0.248562	0.0051858	0.707897	gene body:SCN11A
LTR79_9_78075890_78076151	9	78075890	78076151	0.248466	0.0182822	0.789605	gene body:PCSK5
MLT1H2_16_25221666_25222033	16	25221666	25222033	0.248032	0.00358552	0.683242	intergenic
THE1B_4_65681133_65681638	4	65681133	65681638	0.247808	0.00392737	0.696164	intergenic
LTR7B_16_68803169_68804195	16	68803169	68804195	0.245795	0.00301571	0.657716	intergenic
MLT1D_14_80162095_80162825	14	80162095	80162825	0.245544	0.00504086	0.707897	gene body:C14orf145
MER50-int_19_22713130_22714012	19	22713130	22714012	0.242245	0.0486151	0.824139	intergenic
LTR88b_17_15278730_15279233	17	15278730	15279233	0.238924	0.00712786	0.719241	intergenic
MLT1J_2_104727883_104728311	2	104727883	104728311	0.241714	0.00842714	0.730817	intergenic
MSTA_2_171268236_171268896	2	171268236	171268896	0.242722	0.0108104	0.762665	intergenic
LTR84b_6_52293159_52293738	6	52293159	52293738	0.242972	0.0165284	0.785291	intergenic
MER34A_6_151581996_151582462	6	151581996	151582462	0.24353	0.00214341	0.62254	intergenic
MER39B_6_49651883_49652776	6	49651883	49652776	0.243615	0.0199629	0.792421	intergenic
ERV3-16A3_I-int_10_113384170_113385356	10	113384170	113385356	0.243906	0.0109942	0.766381	intergenic
MER54A_15_21684901_21685938	15	21684901	21685938	0.244019	0.0125149	0.775104	intergenic
THE1C_1_52803948_52804642	1	52803948	52804642	0.245819	0.040112	0.818273	intergenic
LTR16E1_18_4139444_4140220	18	4139444	4140220	0.246413	0.0154216	0.779995	intergenic
LTR64_14_101492961_101494052	14	101492961	101494052	0.247198	0.0109403	0.764824	intergenic
MLT2C1_21_32409635_32410300	21	32409635	32410300	0.247449	0.00131559	0.559242	gene body:NCRNA00159
MSTA_23_104051693_104052082	23	104051693	104052082	0.247939	0.000908827	0.510338	gene body:IL1RAPL2
THE1D_23_19430275_19430943	23	19430275	19430943	0.248391	0.00767618	0.720076	gene body:MAP3K15
MLT1D_2_28779433_28780221	2	28779433	28780221	0.248657	0.0306908	0.806089	intergenic
MLT1B_2_36661349_36661847	2	36661349	36661847	0.248763	0.0141825	0.775816	gene body:FEZ2
MSTA_16_73782505_73783190	16	73782505	73783190	0.248966	0.0274472	0.803876	intergenic
MLT1H1_7_67960128_67960978	7	67960128	67960978	0.249006	0.00431943	0.699191	intergenic
MER65C_12_68371475_68372185	12	68371475	68372185	0.249266	0.0234224	0.800043	gene body:BEST3
MLT2A2_12_54945814_54946695	12	54945814	54946695	0.249896	0.0218617	0.7967	intergenic
LTR33A_23_23236217_23236846	23	23236217	23236846	0.250004	0.00665305	0.719241	intergenic
MSTB2_18_66101433_66102064	18	66101433	66102064	0.2507	0.00894007	0.737887	intergenic
LTR8_16_12811222_12811845	16	12811222	12811845	0.25132	0.00156267	0.574103	intergenic
MLT1B_7_66919718_66920716	7	66919718	66920716	0.251599	0.00439665	0.699191	intergenic
MLT1B_9_93622757_93623438	9	93622757	93623438	0.251632	0.026093	0.800454	gene body:ROR2
MLT1I_17_36288482_36288966	17	36288482	36288966	0.251714	0.0374373	0.814216	gene body:KRT20
ERV3-16A3_LTR_23_19741240_19741860	23	19741240	19741860	0.251722	0.0132404	0.775104	gene body:SH3KBP1
MER61A_5_178815336_178815965	5	178815336	178815965	0.251896	0.0146113	0.775816	intergenic
MLT1N2_16_47890582_47891456	16	47890582	47891456	0.251922	0.00210875	0.620747	intergenic
MLT1H1_23_44561127_44562197	23	44561127	44562197	0.252293	0.0147517	0.776246	intergenic
MLT1C_2_220743453_220744197	2	220743453	220744197	0.252478	0.0130413	0.775104	intergenic
MLT1H_9_104870893_104871272	9	104870893	104871272	0.252564	0.00219877	0.62254	intergenic
LTR16A1_3_13508343_13508756	3	13508343	13508756	0.252566	0.0118177	0.772451	gene body:HDAC11
MLT1A0_2_69713899_69714418	2	69713899	69714418	0.252751	0.0389831	0.817268	gene body:AAK1
ERV3-16A3_I-int_20_61804794_61806485	20	61804794	61806485	0.252882	0.000649418	0.478485	gene body:ARFRP1
MLT1J2_6_91446653_91447198	6	91446653	91447198	0.253324	0.0145265	0.775816	intergenic
MLT2D_23_62907997_62908710	23	62907997	62908710	0.253412	0.0212426	0.793677	gene body:ARHGEF9
MLT1C_15_73027721_73029110	15	73027721	73029110	0.253436	0.00911934	0.742351	intergenic
MLT1A1_2_224712534_224713291	2	224712534	224713291	0.253517	0.0131846	0.775104	intergenic
LTR24C_2_26833187_26834110	2	26833187	26834110	0.253528	0.00377285	0.694376	intergenic
MLT1A0_17_69905380_69905879	17	69905380	69905879	0.253629	0.0237629	0.800043	intergenic
MLT2A1_10_104660329_104661026	10	104660329	104661026	0.253917	0.0170636	0.785451	intergenic
MLT1A1_2_134404336_134404972	2	134404336	134404972	0.25399	0.0114254	0.772292	intergenic
MLT1H1_2_178922719_178923095	2	178922719	178923095	0.25425	0.0339151	0.809421	gene body:OSBPL6
MLT1A_3_17148809_17149879	3	17148809	17149879	0.254579	0.00637336	0.719241	intergenic
MLT1A1_5_149768529_149769602	5	149768529	149769602	0.254627	0.0268645	0.80247	gene body:CD74
LTR8_23_38089593_38090277	23	38089593	38090277	0.254674	0.0337392	0.809421	intergenic
MLT1H_3_170041011_170041394	3	170041011	170041394	0.255045	0.00388184	0.696164	intergenic
MSTB_14_33897409_33897960	14	33897409	33897960	0.255049	0.031243	0.806089	intergenic
MLT1B_11_115443958_115444633	11	115443958	115444633	0.255108	0.0070645	0.719241	intergenic
MLT1A1_23_118662325_118663887	23	118662325	118663887	0.255135	0.00587568	0.712203	gene body:SEPT6
MLT1A0_6_22060884_22061566	6	22060884	22061566	0.255174	0.00290795	0.657662	gene body:FLJ22536
MLT1J_2_68199595_68200383	2	68199595	68200383	0.255309	0.00502373	0.707897	intergenic
MLT2C1_5_151402838_151403298	5	151402838	151403298	0.255507	0.00249282	0.634794	intergenic
LTR16A_2_189792744_189793140	2	189792744	189793140	0.255556	0.0322143	0.807796	intergenic
MLT1J2_1_67887289_67887653	1	67887289	67887653	0.255702	0.0168298	0.785291	intergenic
MER65A_10_124030173_124030876	10	124030173	124030876	0.255846	0.00447764	0.699191	gene body:BTBD16
MER41A_11_65233711_65234482	11	65233711	65234482	0.25586	0.0309046	0.806089	intergenic
MLT1K_22_24848316_24848981	22	24848316	24848981	0.255871	0.0136267	0.775104	gene body:MIR1302-1
MLT1A0_9_93175614_93176274	9	93175614	93176274	0.256272	0.00768693	0.720076	intergenic
MLT1F_19_41353120_41353540	19	41353120	41353540	0.256371	0.0242994	0.800043	intergenic
THE1C_19_14674515_14675201	19	14674515	14675201	0.256719	0.00383491	0.695613	gene body:ZNF333
MLT1M_9_100702535_100702655	9	100702535	100702655	0.256728	0.0161382	0.783159	intergenic
HUERS-P1-int_23_18159209_18159772	23	18159209	18159772	0.256789	0.0340074	0.809421	intergenic
MER92B_23_76557936_76558217	23	76557936	76558217	0.256859	0.00490698	0.707897	intergenic
MLT2F_23_40136932_40138083	23	40136932	40138083	0.25712	0.0032081	0.663666	intergenic
MSTB1_6_134492538_134493240	6	134492538	134493240	0.257148	0.0200452	0.792421	intergenic
HERV16-int_10_58398028_58398996	10	58398028	58398996	0.257319	0.00433747	0.699191	intergenic
MER110_23_152918254_152918607	23	152918254	152918607	0.2575	0.0294229	0.803876	intergenic
LTR37A_14_105170922_105171677	14	105170922	105171677	0.257521	0.0228291	0.800043	intergenic
MLT1B_17_77721239_77721934	17	77721239	77721934	0.257617	0.0457797	0.821771	gene body:CCDC57
MLT1N2_2_230223878_230224277	2	230223878	230224277	0.257712	0.0320278	0.807381	gene body:DNER
LTR2_19_48510003_48510465	19	48510003	48510465	0.257759	0.0111508	0.767928	intergenic
MER21C_23_46204147_46205474	23	46204147	46205474	0.257803	0.000270674	0.443657	gene body:ZNF673
MLT2F_23_137048152_137049251	23	137048152	137049251	0.258055	0.0112926	0.771154	intergenic
MLT1C_23_153412130_153412393	23	153412130	153412393	0.258171	0.0287851	0.803876	intergenic
LTR25_23_4979347_4980430	23	4979347	4980430	0.258523	0.0108122	0.762665	intergenic
MLT1I_9_71309813_71310159	9	71309813	71310159	0.258528	0.0152629	0.778522	gene body:APBA1
MLT1G1_12_94518353_94518854	12	94518353	94518854	0.258725	0.0349624	0.809646	intergenic
MLT1G1_10_69903284_69903751	10	69903284	69903751	0.258882	0.0264635	0.801384	intergenic
MamGyp-int_23_151947806_151948778	23	151947806	151948778	0.259147	0.0188837	0.790502	intergenic
LTR41_10_25966751_25967761	10	25966751	25967761	0.259678	0.00238708	0.630244	intergenic
MLT1C_23_24212181_24213046	23	24212181	24213046	0.260031	0.0136399	0.775104	intergenic
MLT1D_4_172347522_172348317	4	172347522	172348317	0.260035	0.00703342	0.719241	intergenic
MLT1I-int_5_18413421_18413815	5	18413421	18413815	0.260088	0.0205863	0.792639	intergenic
MLT1D_7_2221043_2221926	7	2221043	2221926	0.260434	0.0113102	0.771154	gene body:MAD1L1
MLT1H1_6_1111305_1111653	6	1111305	1111653	0.260436	0.0317404	0.806497	intergenic
MLT1F1_11_122455920_122456608	11	122455920	122456608	0.260497	0.0363729	0.813362	gene body:ASAM
MSTA_15_87317550_87318195	15	87317550	87318195	0.260606	0.0188321	0.790502	intergenic
MLT1B_3_146980890_146981606	3	146980890	146981606	0.260875	0.00128057	0.553507	intergenic
LTR79_2_227602271_227602568	2	227602271	227602568	0.260902	0.00532163	0.707897	gene body:COL4A4
MLT1C_23_40258501_40260340	23	40258501	40260340	0.261016	0.00355624	0.683242	intergenic
MLT1D_8_25028964_25029763	8	25028964	25029763	0.261187	0.00861878	0.730929	intergenic
LTR41B_3_19230141_19230830	3	19230141	19230830	0.261222	0.0286826	0.803876	gene body:KCNH8
ERVL-E-int_1_54130024_54130887	1	54130024	54130887	0.261646	0.0275435	0.803876	intergenic
MLT1H_23_20332153_20332917	23	20332153	20332917	0.261904	0.0300981	0.804472	intergenic
MER4D1_3_46038825_46039186	3	46038825	46039186	0.262153	0.0292345	0.803876	gene body:XCR1
LTR33A_2_217178567_217179552	2	217178567	217179552	0.262579	0.0168985	0.785291	intergenic
MER21B_23_47338905_47339949	23	47338905	47339949	0.26269	0.00649691	0.719241	gene body:SYN1
MamGypLTR1a_18_43527409_43527683	18	43527409	43527683	0.262726	0.0146	0.775816	intergenic
LTR19B_19_18889087_18890278	19	18889087	18890278	0.262841	0.0040393	0.697201	gene body:COPE
LTR67B_23_40240937_40241754	23	40240937	40241754	0.262857	0.00322852	0.664929	intergenic
MLT1J_5_172191652_172192346	5	172191652	172192346	0.262885	0.00150263	0.574103	intergenic
LOR1b_2_188603660_188604404	2	188603660	188604404	0.262959	0.0273851	0.803876	intergenic
LTR16A_3_134124767_134125161	3	134124767	134125161	0.263225	0.00335973	0.673617	intergenic
THE1B_20_55880502_55881167	20	55880502	55881167	0.263238	0.0132354	0.775104	intergenic
MLT1H_9_1731713_1732167	9	1731713	1732167	0.263364	0.0139355	0.775816	intergenic
MLT2A1_11_42258729_42259256	11	42258729	42259256	0.263512	0.0133918	0.775104	intergenic
MLT2B4_5_16219959_16220780	5	16219959	16220780	0.263964	0.00959255	0.746926	gene body:MARCH11
LTR16A2_23_8772773_8773401	23	8772773	8773401	0.264208	0.0141666	0.775816	intergenic
MLT1J2_17_13642820_13643812	17	13642820	13643812	0.2644	0.0123004	0.775104	intergenic
MLT1K_16_15940332_15940981	16	15940332	15940981	0.264425	0.0222496	0.799451	intergenic
MSTB1_7_66736770_66737484	7	66736770	66737484	0.26443	0.00353112	0.682331	intergenic
MLT1G3_23_110556378_110557024	23	110556378	110557024	0.264683	0.0054776	0.710515	intergenic
LTR78B_23_142899195_142899813	23	142899195	142899813	0.264784	0.0113219	0.771154	intergenic
MLT1L_19_56526238_56526612	19	56526238	56526612	0.264841	0.0125585	0.775104	intergenic
MER52C_12_108848332_108849910	12	108848332	108849910	0.264919	0.00344548	0.67876	intergenic
MSTB1_23_149579751_149580509	23	149579751	149580509	0.264937	0.00296028	0.657716	gene body:MTM1
LTR78_14_99483256_99483960	14	99483256	99483960	0.264942	0.00202275	0.616676	intergenic
LTR8A_6_804570_805557	6	804570	805557	0.264989	0.0167916	0.785291	intergenic
LTR37A_23_6222094_6222493	23	6222094	6222493	0.265042	0.0173395	0.785924	intergenic
THE1D_12_18411686_18412379	12	18411686	18412379	0.26516	0.00552615	0.711892	gene body:PIK3C2G
MER61B_5_25299295_25299866	5	25299295	25299866	0.265579	0.0420014	0.821771	intergenic
MLT1A1_5_19532237_19532907	5	19532237	19532907	0.265617	0.0196345	0.792421	gene body:CDH18
LTR88c_1_66652218_66652670	1	66652218	66652670	0.265755	0.0176393	0.787014	intergenic
LTR18B_23_14376558_14377133	23	14376558	14377133	0.265807	0.020307	0.792421	intergenic
MER4B_17_61679710_61680591	17	61679710	61680591	0.265846	0.00117434	0.544486	intergenic
MLT1B_4_25354923_25355725	4	25354923	25355725	0.266007	0.0240676	0.800043	intergenic
MLT1G_20_18756735_18757168	20	18756735	18757168	0.266053	0.0191967	0.792024	intergenic
MLT1D_23_44340073_44340868	23	44340073	44340868	0.266986	0.0283809	0.803876	intergenic
MLT1F_19_54144757_54145577	19	54144757	54145577	0.267048	0.0445229	0.821771	intergenic
MLT1K_4_7264994_7265414	4	7264994	7265414	0.267064	0.00726432	0.719241	gene body:SORCS2
MLT2B2_11_89075665_89076007	11	89075665	89076007	0.267161	0.00762205	0.720076	intergenic
LTR16A_23_40069139_40069836	23	40069139	40069836	0.267204	0.00573126	0.712203	intergenic
MLT1K_12_127622797_127623062	12	127622797	127623062	0.267359	0.00813063	0.72707	gene body:TMEM132C
MER34A_23_43846186_43847014	23	43846186	43847014	0.267611	0.0010716	0.542165	intergenic
LTR33A__2_219610007_219610693	2	219610007	219610693	0.267622	0.0138722	0.775816	gene body:CCDC108
LOR1b_15_24086149_24086922	15	24086149	24086922	0.26765	0.00264267	0.639998	intergenic
LTR32_16_16887592_16888101	16	16887592	16888101	0.267832	0.0111403	0.767928	intergenic
MLT1H1_7_107970009_107971148	7	107970009	107971148	0.267834	0.0018536	0.601385	intergenic
THE1B_6_113094376_113094959	6	113094376	113094959	0.26855	0.0101944	0.757317	intergenic
LTR78B_21_31294278_31295170	21	31294278	31295170	0.268681	0.00108903	0.542165	intergenic
LTR8A_14_103106453_103107532	14	103106453	103107532	0.268744	0.0123317	0.775104	gene body:C14orf153
LTR88b_23_102773021_102773772	23	102773021	102773772	0.268788	0.0424479	0.821771	intergenic
MLT1H_23_26910821_26911429	23	26910821	26911429	0.269314	0.0037713	0.694376	intergenic
MLT1A0_23_135797505_135799756	23	135797505	135799756	0.269826	0.00194062	0.609384	intergenic
MLT1J_1_59336342_59336752	1	59336342	59336752	0.269865	0.00946063	0.746176	intergenic
MLT1B_23_3723589_3724161	23	3723589	3724161	0.269917	0.00280432	0.647601	intergenic
THE1D_23_142924795_142925319	23	142924795	142925319	0.269957	0.00423934	0.699191	intergenic
MLT1D_6_165648331_165649115	6	165648331	165649115	0.269965	0.0464825	0.821771	intergenic
MLT1B_5_21108505_21109601	5	21108505	21109601	0.27004	0.00181736	0.59569	intergenic
MER21C_19_58457373_58458013	19	58457373	58458013	0.270454	0.00248506	0.634794	intergenic
MER77B_7_100879729_100880613	7	100879729	100880613	0.270479	0.00747944	0.720076	gene body:EMID2
MLT1J_19_10850345_10851113	19	10850345	10851113	0.270614	0.0015541	0.574103	gene body:CARM1
MLT2D_7_9938781_9939476	7	9938781	9939476	0.2707	0.0153694	0.779995	intergenic
MLT1C_5_6268299_6269104	5	6268299	6269104	0.270737	0.00932376	0.744761	intergenic
LTR36_15_57628613_57629111	15	57628613	57629111	0.270919	0.0163894	0.784586	intergenic
LTR39_23_3661248_3662611	23	3661248	3662611	0.271046	0.00773096	0.720076	intergenic
MER70C_8_110266810_110267550	8	110266810	110267550	0.271089	0.00727046	0.719241	intergenic
MER41C_3_32413522_32414379	3	32413522	32414379	0.271278	0.000513179	0.475065	gene body:CMTM7
MamRep1527_19_38952518_38953177	19	38952518	38953177	0.271291	0.00619754	0.71732	gene body:CHST8
LTR9B_6_35840075_35841195	6	35840075	35841195	0.271373	0.00486931	0.707897	intergenic
MER77_22_22082222_22082512	22	22082222	22082512	0.271614	0.0323646	0.808526	intergenic
MLT1I_12_79004023_79004386	12	79004023	79004386	0.271746	0.00651771	0.719241	intergenic
MER21C_19_51418021_51418611	19	51418021	51418611	0.271747	0.0058318	0.712203	intergenic
MLT2C1_3_26871162_26871889	3	26871162	26871889	0.271848	0.00926074	0.744567	intergenic
MER52D_8_12700769_12702175	8	12700769	12702175	0.272068	0.000593285	0.478485	gene body:LOC340357
MLT1G_17_60420464_60420957	17	60420464	60420957	0.272353	0.0111463	0.767928	intergenic
LTR3B_23_79414316_79415043	23	79414316	79415043	0.272559	0.0344436	0.809421	intergenic
MLT1A1_23_49381087_49381806	23	49381087	49381806	0.272619	0.00207504	0.620747	intergenic
MLT1C_9_133202708_133204160	9	133202708	133204160	0.272857	0.00613443	0.714591	intergenic
MLT1J_23_30995696_30996475	23	30995696	30996475	0.272913	0.0105571	0.760276	intergenic
MLT1H2_20_37195422_37195800	20	37195422	37195800	0.272914	0.0204949	0.792421	intergenic
LTR7C_7_63784428_63784715	7	63784428	63784715	0.273045	0.00917016	0.742421	gene body:ZNF107
THE1D_5_109673689_109674364	5	109673689	109674364	0.273096	0.0396788	0.818194	intergenic
LTR40b_23_87078250_87078681	23	87078250	87078681	0.273227	0.000848172	0.493338	intergenic
MLT1A_19_56630247_56630972	19	56630247	56630972	0.273544	0.0309303	0.806089	intergenic
MSTB_23_93410048_93410745	23	93410048	93410745	0.273637	0.0242936	0.800043	intergenic
LTR79_10_125835841_125836260	10	125835841	125836260	0.273864	0.00658266	0.719241	intergenic
MLT1J_18_70220109_70220820	18	70220109	70220820	0.274015	0.00137179	0.566828	intergenic
MSTA_7_127740913_127741621	7	127740913	127741621	0.274203	0.00188582	0.605855	gene body:RBM28
MLT1G_15_40058332_40059413	15	40058332	40059413	0.274256	0.022407	0.799661	intergenic
MER66B_23_6701633_6702404	23	6701633	6702404	0.274702	0.00533229	0.707897	intergenic
MER4D_23_86054609_86055099	23	86054609	86055099	0.274831	0.00703987	0.719241	intergenic
MLT2C1_19_53094107_53095105	19	53094107	53095105	0.274952	0.0017534	0.593803	intergenic
MLT1K_23_10346754_10347700	23	10346754	10347700	0.275079	0.00223132	0.62254	intergenic
MLT1C_2_131553101_131553773	2	131553101	131553773	0.275374	0.0143914	0.775816	gene body:FAM168B
MLT1K_5_141190155_141190873	5	141190155	141190873	0.275585	0.00812318	0.72707	intergenic
MLT1E1_5_99610714_99611338	5	99610714	99611338	0.275695	0.00568715	0.712203	intergenic
THE1B_11_133819299_133820138	11	133819299	133820138	0.275975	0.00437106	0.699191	gene body:LOC283177
MSTA_10_115585263_115585971	10	115585263	115585971	0.27607	0.00979692	0.75286	gene body:DCLRE1A
LTR40b_6_153583446_153584210	6	153583446	153584210	0.276215	0.0190616	0.792024	intergenic
MLT1J_4_161949074_161949365	4	161949074	161949365	0.276248	0.0451103	0.821771	intergenic
MLT2F_10_127110130_127110399	10	127110130	127110399	0.276554	0.00697289	0.719241	intergenic
MLT1B_8_38467956_38468919	8	38467956	38468919	0.276601	0.00120791	0.547812	intergenic
MLT1J_1_242573758_242574569	1	242573758	242574569	0.277021	0.0193372	0.792024	intergenic
MER67C_23_19307055_19308122	23	19307055	19308122	0.277306	0.0124641	0.775104	gene body:MAP3K15
LTR72B_10_34436184_34436889	10	34436184	34436889	0.277314	0.00721742	0.719241	intergenic
MLT1K_17_11462979_11463468	17	11462979	11463468	0.277426	0.00918118	0.742609	gene body:DNAH9
MSTB_17_72967196_72967830	17	72967196	72967830	0.277432	0.00542634	0.707897	gene body:SEPT9
LTR82A_13_22603921_22604767	13	22603921	22604767	0.277517	0.00677793	0.719241	intergenic
MLT1C_16_1041912_1042378	16	1041912	1042378	0.277659	0.0107794	0.762665	intergenic
MLT1K_20_44864968_44865462	20	44864968	44865462	0.277662	0.00267377	0.641114	intergenic
MLT1L_9_36695837_36696798	9	36695837	36696798	0.277743	0.0103531	0.759553	intergenic
LTR12__15_91193881_91194860	15	91193881	91194860	0.278057	0.0149766	0.776343	intergenic
MLT1B_23_39496158_39496865	23	39496158	39496865	0.278414	0.00576311	0.712203	intergenic
THE1C_1_102773500_102774117	1	102773500	102774117	0.278441	0.0154636	0.779995	intergenic
LTR88b_23_29976440_29976973	23	29976440	29976973	0.278621	0.0425353	0.821771	intergenic
LTR81B_2_37917060_37918006	2	37917060	37918006	0.278648	0.00315613	0.663666	intergenic
MSTA_7_99726100_99727158	7	99726100	99727158	0.278755	0.00741245	0.720076	intergenic
MLT1A0_23_9759376_9760027	23	9759376	9760027	0.279051	0.0061036	0.712203	gene body:SHROOM2
MER31B_23_100543766_100544460	23	100543766	100544460	0.279356	0.0208444	0.793002	gene body:GLA
MLT1C_12_120423302_120423786	12	120423302	120423786	0.279544	0.0192582	0.792024	gene body:KDM2B
LTR26_14_73086395_73088867	14	73086395	73088867	0.279743	0.0159319	0.783159	gene body:HEATR4
MER67C_7_121353058_121353730	7	121353058	121353730	0.28015	0.00461256	0.70282	gene body:PTPRZ1
MER34A_5_126130083_126130932	5	126130083	126130932	0.280211	0.00339197	0.673617	intergenic
MLT1N2_21_19353895_19354481	21	19353895	19354481	0.280254	0.00580176	0.712203	intergenic
MLT1A0_12_49888593_49889183	12	49888593	49889183	0.280387	0.0142121	0.775816	gene body:POU6F1
MER52D_2_8704012_8704405	2	8704012	8704405	0.280473	0.00827641	0.727675	intergenic
LTR1_23_73099664_73100600	23	73099664	73100600	0.280563	0.0166778	0.785291	gene body:NCRNA00183
MLT1B_7_104377786_104378384	7	104377786	104378384	0.280723	0.0225082	0.800043	intergenic
MLT1J-int_1_184264268_184264998	1	184264268	184264998	0.280909	0.0043895	0.699191	gene body:HMCN1
MER4D_12_130272543_130273060	12	130272543	130273060	0.281612	0.0226207	0.800043	intergenic
MLT1H_12_94557840_94558366	12	94557840	94558366	0.281927	0.00385112	0.696057	intergenic
MER51E_15_79230307_79230897	15	79230307	79230897	0.282304	0.0174855	0.787014	intergenic
MLT2A2_4_73246589_73247299	4	73246589	73247299	0.282989	0.000348969	0.448607	intergenic
MER4A1_23_112692816_112693591	23	112692816	112693591	0.28302	0.0249543	0.800454	intergenic
LTR16A1_5_6268226_6269187	5	6268226	6269187	0.283144	0.0145528	0.775816	intergenic
MLT2C1_23_129376532_129377108	23	129376532	129377108	0.283221	0.0428512	0.821771	intergenic
MLT1B_15_91525259_91525940	15	91525259	91525940	0.284086	0.0125228	0.775104	intergenic
MLT1A1_7_127990827_127991523	7	127990827	127991523	0.284194	0.00251208	0.636828	intergenic
MLT1I_9_110480079_110480773	9	110480079	110480773	0.284707	0.00201718	0.61642	intergenic
THE1B_19_16954627_16955316	19	16954627	16955316	0.285284	0.000859058	0.493338	gene body:CPAMD8
MLT1I_2_240528008_240528481	2	240528008	240528481	0.28561	0.00147834	0.571332	intergenic
MLT2B2_23_3369891_3370496	23	3369891	3370496	0.286035	0.00520767	0.707897	intergenic
ERVL-E-int_23_24052708_24053065	23	24052708	24053065	0.286281	0.0188509	0.790502	intergenic
MER31A_23_52712889_52713638	23	52712889	52713638	0.286598	0.00194318	0.609384	intergenic
MER31A_2_122499190_122499885	2	122499190	122499885	0.287195	0.00193272	0.609009	intergenic
LTR47A_23_135798214_135799024	23	135798214	135799024	0.288507	0.00337998	0.673617	intergenic
LTR79_1_239330742_239331120	1	239330742	239331120	0.289057	0.0116641	0.772292	gene body:RGS7
THE1D_23_151339938_151340208	23	151339938	151340208	0.289162	0.00654534	0.719241	gene body:GABRA3
MER52D_21_46353141_46354643	21	46353141	46354643	0.289173	0.000302198	0.444067	gene body:COL6A2
MLT1J1_23_40127306_40127866	23	40127306	40127866	0.289467	0.00847923	0.730817	intergenic
MLT1C_11_72994175_72994668	11	72994175	72994668	0.289729	0.00329249	0.670744	intergenic
MLT1A_5_72819914_72820587	5	72819914	72820587	0.289841	0.00521269	0.707897	intergenic
MSTD_23_53629068_53629734	23	53629068	53629734	0.289949	0.0171541	0.785634	gene body:HUWE1
MER4D_2_130200539_130201185	2	130200539	130201185	0.289967	0.0177076	0.787014	intergenic
MLT1F2_23_15287131_15288044	23	15287131	15288044	0.290443	0.00033368	0.444067	gene body:FIGF
LTR33_14_103145806_103147368	14	103145806	103147368	0.290491	4.00108e-05	0.244994	intergenic
MSTA_11_22094359_22095003	11	22094359	22095003	0.290743	0.00473032	0.707897	intergenic
LTR16C_9_13453742_13454331	9	13453742	13454331	0.291134	0.00703966	0.719241	intergenic
MER41A_16_85704060_85704904	16	85704060	85704904	0.29119	0.00601454	0.712203	intergenic
MLT1M_17_26619245_26619822	17	26619245	26619822	0.291307	0.00228832	0.625122	gene body:NF1
MLT1F_21_41553520_41554639	21	41553520	41554639	0.291685	0.00125341	0.553064	gene body:BACE2
MER52A_6_66323729_66325254	6	66323729	66325254	0.292012	0.00649668	0.719241	gene body:EYS
MER52A_1_141974605_141975867	1	141974605	141975867	0.292249	0.0233162	0.800043	intergenic
MLT1A1_3_17149081_17149789	3	17149081	17149789	0.292782	0.00156416	0.574103	intergenic
MSTA_20_12517429_12518172	20	12517429	12518172	0.29295	0.00344285	0.67876	intergenic
MER67D_17_14591890_14592359	17	14591890	14592359	0.293351	0.0131139	0.775104	intergenic
MLT1E2_23_146236527_146237330	23	146236527	146237330	0.293502	0.00669022	0.719241	intergenic
MLT1B_2_116353062_116353758	2	116353062	116353758	0.29364	0.00289188	0.655155	intergenic
ERVL-B4-int_23_133959530_133960883	23	133959530	133960883	0.293927	0.00103611	0.533899	intergenic
MLT1F2_19_4222682_4223258	19	4222682	4223258	0.294925	0.00752658	0.720076	intergenic
MLT1E_3_18038684_18038993	3	18038684	18038993	0.29529	0.000529508	0.475065	intergenic
MER21A_23_118569629_118570758	23	118569629	118570758	0.295522	0.00277243	0.64477	gene body:CXorf56
MLT1A0_14_88668606_88669279	14	88668606	88669279	0.295609	0.0105224	0.760276	intergenic
MER21A_5_32532977_32533584	5	32532977	32533584	0.295944	0.00179244	0.594292	intergenic
MLT1I_13_72049935_72050565	13	72049935	72050565	0.296496	0.000274529	0.443657	intergenic
LTR9_23_14287621_14288602	23	14287621	14288602	0.297454	0.0095157	0.746176	intergenic
MLT1N2_23_24186414_24187103	23	24186414	24187103	0.298335	0.0195192	0.792421	intergenic
MLT1A0_1_244637408_244638132	1	244637408	244638132	0.298708	0.00196627	0.612242	gene body:SMYD3
LTR46_7_75684456_75685231	7	75684456	75685231	0.298781	0.000993258	0.530719	gene body:SRRM3
MLT2A1_23_143536822_143537251	23	143536822	143537251	0.298816	0.022134	0.798715	intergenic
MLT1C_17_26072559_26073294	17	26072559	26073294	0.29887	0.00318952	0.663666	intergenic
LOR1-int_23_53539926_53540821	23	53539926	53540821	0.299341	0.00377841	0.694376	intergenic
THE1D_23_4570901_4571183	23	4570901	4571183	0.299561	0.00240438	0.630244	intergenic
MLT1H_2_70445344_70445657	2	70445344	70445657	0.299651	0.0291188	0.803876	intergenic
LTR16A_23_133214950_133215643	23	133214950	133215643	0.300094	0.00154274	0.574103	intergenic
MLT1E3_23_35023830_35024778	23	35023830	35024778	0.300208	0.00137137	0.566828	intergenic
MER4C_23_56660118_56661184	23	56660118	56661184	0.300281	0.00903248	0.740977	intergenic
MLT1H_20_59491961_59492300	20	59491961	59492300	0.300418	0.0110851	0.766918	gene body:CDH4
MLT1H_23_22050692_22051387	23	22050692	22051387	0.301381	0.0165984	0.785291	gene body:PHEX
LTR16A1_23_147756246_147756644	23	147756246	147756644	0.301811	0.00489461	0.707897	gene body:AFF2
LTR1_12_8311417_8312389	12	8311417	8312389	0.302262	0.0016637	0.58209	intergenic
MLT1K_3_52372672_52373254	3	52372672	52373254	0.303077	0.00614385	0.715053	gene body:DNAH1
MSTB_1_25376938_25377682	1	25376938	25377682	0.303576	0.0211225	0.79365	intergenic
MER51B_5_32705604_32706248	5	32705604	32706248	0.303579	0.00963712	0.749295	intergenic
MLT1A_1_54219957_54220684	1	54219957	54220684	0.30405	0.00390966	0.696164	intergenic
MLT1J_23_20218346_20219029	23	20218346	20219029	0.304091	0.00791304	0.721058	intergenic
MLT1C_15_24904101_24904842	15	24904101	24904842	0.304097	0.003041	0.657716	gene body:GABRG3
LTR78_2_71743841_71744372	2	71743841	71744372	0.305522	0.0390325	0.817268	gene body:DYSF
MER57E3_19_23738095_23738881	19	23738095	23738881	0.305596	0.00393641	0.696164	gene body:RPSAP58
MER4E1_17_16766004_16766283	17	16766004	16766283	0.305698	0.00321734	0.663666	intergenic
LTR37B_23_15180857_15181869	23	15180857	15181869	0.306093	0.000779779	0.48331	gene body:ASB9
MER57B2_2_7805285_7806034	2	7805285	7806034	0.306691	0.00672291	0.719241	intergenic
MLT1A1_23_41180188_41181395	23	41180188	41181395	0.30674	0.003327	0.673617	intergenic
LTR89_11_66552028_66552712	11	66552028	66552712	0.3068	0.0299343	0.804051	gene body:SYT12
MLT1B_13_78038113_78038863	13	78038113	78038863	0.307001	0.0122885	0.775104	intergenic
LTR33_23_77260399_77261191	23	77260399	77261191	0.307521	0.00381304	0.695613	gene body:PGK1
THE1B_9_36696025_36696687	9	36696025	36696687	0.307874	0.00735242	0.719241	intergenic
MSTA_13_81559502_81560192	13	81559502	81560192	0.308024	0.0141044	0.775816	intergenic
LTR32_23_114834996_114835770	23	114834996	114835770	0.308178	0.00198996	0.61642	intergenic
MER50B_14_73087736_73088724	14	73087736	73088724	0.308869	0.0125252	0.775104	gene body:HEATR4
MLT1C_14_103145918_103147254	14	103145918	103147254	0.309239	3.2168e-05	0.234825	intergenic
MLT1B_4_20468557_20469149	4	20468557	20469149	0.309552	0.00724622	0.719241	gene body:KCNIP4
MER31B_23_96395462_96396219	23	96395462	96396219	0.311143	0.00153228	0.574103	gene body:DIAPH2
MLT1C_7_5438637_5439334	7	5438637	5439334	0.311417	0.00832774	0.729829	intergenic
LTR40a_1_100375287_100375892	1	100375287	100375892	0.311491	0.015401	0.779995	gene body:CCDC76
MER52A_13_84303857_84304821	13	84303857	84304821	0.311801	0.00621738	0.717889	intergenic
MLT1G_23_39687047_39687869	23	39687047	39687869	0.312726	0.0140619	0.775816	intergenic
LTR16C_23_39183633_39184284	23	39183633	39184284	0.313713	0.00667743	0.719241	intergenic
MLT1H_11_45770166_45770881	11	45770166	45770881	0.315317	0.00406911	0.697201	intergenic
MLT1H_23_22273089_22273581	23	22273089	22273581	0.315695	0.0340267	0.809421	intergenic
MER66D_12_58843122_58843267	12	58843122	58843267	0.31681	0.00510503	0.707897	intergenic
MER68B_23_37053101_37053895	23	37053101	37053895	0.316925	0.00227768	0.624238	intergenic
MER41A_16_67089047_67089859	16	67089047	67089859	0.318545	0.00272406	0.642971	intergenic
MLT1M_12_127880499_127880796	12	127880499	127880796	0.318806	0.00399764	0.696164	intergenic
LTR88a_23_18316424_18317219	23	18316424	18317219	0.320805	0.0114545	0.772292	intergenic
MER39_23_44022656_44023177	23	44022656	44023177	0.323739	9.69481e-05	0.327807	gene body:EFHC2
LTR40a_23_24230976_24232004	23	24230976	24232004	0.323871	0.00610852	0.712203	intergenic
MER52D_23_142615924_142617380	23	142615924	142617380	0.324801	6.32802e-05	0.284838	intergenic
LTR33A_11_6404323_6404809	11	6404323	6404809	0.325286	0.00225796	0.62254	intergenic
LTR33_23_122766230_122767201	23	122766230	122767201	0.32571	0.00453958	0.700935	intergenic
MLT2A2_10_109878487_109878575	10	109878487	109878575	0.32615	0.0122251	0.775104	intergenic
MLT2B3_23_55535904_55536556	23	55535904	55536556	0.327366	0.0104551	0.759858	intergenic
MLT1J1_10_35976110_35976489	10	35976110	35976489	0.327549	0.000764816	0.48331	intergenic
LTR49_23_88977039_88977912	23	88977039	88977912	0.328052	1.85783e-05	0.170557	intergenic
THE1C_17_69585631_69585865	17	69585631	69585865	0.328328	0.00118097	0.544486	intergenic
LTR10E_3_48630106_48631074	3	48630106	48631074	0.328465	0.00397945	0.696164	intergenic
LTR54B_23_41179946_41181526	23	41179946	41181526	0.329755	0.00258027	0.639998	intergenic
MLT1C_16_13393511_13394376	16	13393511	13394376	0.32984	0.000818773	0.493068	intergenic
LTR37B_5_156902046_156902856	5	156902046	156902856	0.331442	0.000658092	0.478485	gene body:ADAM19
MLT1E1_22_17703632_17703796	22	17703632	17703796	0.332195	0.0250563	0.800454	gene body:HIRA
MSTC_23_41180227_41181128	23	41180227	41181128	0.335595	0.00317766	0.663666	intergenic
MLT1K_11_44589424_44589677	11	44589424	44589677	0.336813	0.015567	0.781618	gene body:CD82
MER88_5_1369627_1369778	5	1369627	1369778	0.337832	0.000884691	0.503236	intergenic
LTR16E1_18_7356929_7357391	18	7356929	7357391	0.337976	0.00259436	0.639998	intergenic
LTR17_23_93122709_93123534	23	93122709	93123534	0.338637	0.000210698	0.379254	intergenic
LTR82A_4_166062472_166063076	4	166062472	166063076	0.338894	0.000966092	0.528931	intergenic
LTR33_3_18039049_18039503	3	18039049	18039503	0.338954	0.00864155	0.731555	intergenic
LTR83_23_135034696_135035471	23	135034696	135035471	0.339045	0.00165144	0.58209	intergenic
MLT1L_20_17649719_17650515	20	17649719	17650515	0.339101	0.000695231	0.478485	gene body:BANF2
MER39_6_163199505_163200072	6	163199505	163200072	0.342213	0.00805037	0.725417	gene body:PACRG
MLT1H_4_60087777_60088166	4	60087777	60088166	0.342596	0.00258153	0.639998	intergenic
MER54B_23_126846618_126847219	23	126846618	126847219	0.342954	4.02661e-06	0.156791	intergenic
MSTD_5_33321333_33321984	5	33321333	33321984	0.343577	0.00598248	0.712203	intergenic
MLT1A0_10_29518534_29519252	10	29518534	29519252	0.3461	0.000160501	0.363615	intergenic
MSTB_23_47732326_47732996	23	47732326	47732996	0.3465	0.00170588	0.587632	gene body:ZNF182
MER77_15_56944978_56945427	15	56944978	56945427	0.347124	0.00049731	0.475065	intergenic
MamRep1527_4_189456942_189457730	4	189456942	189457730	0.348643	0.000319139	0.444067	intergenic
HERVK13-int_19_11961474_11961772	19	11961474	11961772	0.356148	0.00176931	0.594292	intergenic
LTR1_23_55759102_55759370	23	55759102	55759370	0.356831	0.00238978	0.630244	intergenic
THE1B_2_165973849_165974532	2	165973849	165974532	0.361801	0.00249121	0.634794	intergenic
MER65A_7_139861982_139862264	7	139861982	139862264	0.368165	0.00568292	0.712203	intergenic
MLT1J_9_1919901_1920892	9	1919901	1920892	0.368441	0.000562066	0.478485	intergenic
MER41B_23_67598875_67599846	23	67598875	67599846	0.368598	0.00104644	0.535022	intergenic
MLT1K_12_113345883_113346157	12	113345883	113346157	0.369715	0.00384337	0.695613	intergenic
LTR45B_2_101206523_101206877	2	101206523	101206877	0.375451	0.00207307	0.620747	intergenic
MLT1D_11_69554134_69554571	11	69554134	69554571	0.380341	0.00885698	0.735686	intergenic
MLT1H_3_6810625_6811067	3	6810625	6811067	0.382075	0.00415314	0.699191	intergenic
LTR67B_1_227332044_227332477	1	227332044	227332477	0.386728	0.00235549	0.629084	intergenic
ERVL-E-int_19_48561612_48562097	19	48561612	48562097	0.38744	0.000580202	0.478485	intergenic
MLT1B_23_2861050_2861629	23	2861050	2861629	0.38947	0.00638448	0.719241	intergenic
MER89_12_131697305_131697553	12	131697305	131697553	0.395299	0.00689123	0.719241	intergenic
HERVE_a-int_23_10517509_10518380	23	10517509	10518380	0.397508	2.0745e-05	0.170557	gene body:MID1
LTR18B_23_119226375_119227285	23	119226375	119227285	0.418167	0.000152572	0.361017	intergenic

## Sheet: trisomy 8
ID	chrom	start	end	AMD	P.Value	adj.P.Val	promoter/gene body/intergenic				AMD= absolute methylation difference, Red= hypermethylated, Green= hypomethylated
LTR16D_7_89052570_89052866	7	89052570	89052866	0.496284	3.28708e-05	0.329725	intergenic
MLT1K_23_55526709_55527162	23	55526709	55527162	0.496271	6.40437e-05	0.329725	intergenic
MLT1L_19_56526238_56526612	19	56526238	56526612	0.464625	0.000133059	0.329725	intergenic
MLT1G_10_48122175_48122569	10	48122175	48122569	0.443084	0.000394615	0.340566	intergenic
MLT1E1A_10_90502537_90503408	10	90502537	90503408	0.436094	2.12146e-05	0.321671	intergenic
MLT1K_22_27599456_27599795	22	27599456	27599795	0.428707	4.5153e-08	0.00593306	intergenic
LTR33_23_140690491_140690851	23	140690491	140690851	0.423765	0.000780873	0.394444	intergenic
LTR2_19_48510003_48510465	19	48510003	48510465	0.423065	0.000214029	0.329725	intergenic
MLT1J1_20_59785114_59785390	20	59785114	59785390	0.417797	0.000961832	0.407057	gene body:CDH4
MER4D1_12_117054500_117055198	12	117054500	117055198	0.411769	9.81452e-05	0.329725	intergenic
MSTD_4_169368465_169369069	4	169368465	169369069	0.411484	1.32121e-05	0.321671	intergenic
MLT1I_23_28617834_28618558	23	28617834	28618558	0.410258	7.10951e-06	0.311394	gene body:IL1RAPL1
MamGypLTR1d_4_110090643_110091031	4	110090643	110091031	0.407337	0.00234837	0.437949	gene body:COL25A1
MLT1H_7_98131614_98131902	7	98131614	98131902	0.405753	0.000348779	0.340566	intergenic
LTR83_1_185097912_185098298	1	185097912	185098298	0.404356	0.000112723	0.329725	gene body:PLA2G4A
LTR10A_19_2769542_2770095	19	2769542	2770095	0.393369	0.000408286	0.341709	intergenic
MLT1K_16_56662047_56662819	16	56662047	56662819	0.390563	0.000388078	0.340566	intergenic
MLT1E2_1_38027755_38028694	1	38027755	38028694	0.390499	0.000148318	0.329725	intergenic
MER57E3_19_22188838_22189936	19	22188838	22189936	0.390148	0.00028764	0.340566	intergenic
MLT1F_9_91972901_91973495	9	91972901	91973495	0.389664	0.000180779	0.329725	intergenic
LTR37B_12_22793434_22794261	12	22793434	22794261	0.387862	0.000141929	0.329725	intergenic
MER110A_4_164545234_164545531	4	164545234	164545531	0.377466	0.00868856	0.5062	intergenic
LOR1b_23_11672332_11672761	23	11672332	11672761	0.377278	3.42748e-05	0.329725	intergenic
MER21C_4_28026905_28027496	4	28026905	28027496	0.373383	0.0013937	0.422489	intergenic
MLT1E1A_2_100194229_100195072	2	100194229	100195072	0.368028	2.20324e-05	0.321671	intergenic
MER4D_23_86054609_86055099	23	86054609	86055099	0.363463	0.000822145	0.394444	intergenic
LTR16C_5_80728199_80728883	5	80728199	80728883	0.362665	0.000311664	0.340566	intergenic
MLT1A0_8_62117506_62117762	8	62117506	62117762	0.362225	0.000683599	0.380611	intergenic
MLT1J2_23_23227006_23227301	23	23227006	23227301	0.359471	0.00483948	0.481707	intergenic
LTR16E2_20_24998235_24999034	20	24998235	24999034	0.358158	0.000407543	0.341709	intergenic
MER54A_13_68357220_68357804	13	68357220	68357804	0.357502	0.00115052	0.416465	gene body:MIR548H4
MLT1H_1_142307517_142307953	1	142307517	142307953	0.356231	0.00588564	0.488947	intergenic
THE1C_23_89170728_89171298	23	89170728	89171298	0.354321	0.000666049	0.380457	intergenic
LTR40b_11_97080242_97080618	11	97080242	97080618	0.353374	0.00137543	0.422489	intergenic
LTR8A_23_77598032_77599116	23	77598032	77599116	0.351376	0.000653944	0.379377	intergenic
LTR79_1_194391435_194391766	1	194391435	194391766	0.350908	0.000105251	0.329725	intergenic
THE1-int_13_18228119_18228808	13	18228119	18228808	0.350537	0.00146326	0.427721	intergenic
LTR49_7_53176197_53176889	7	53176197	53176889	0.34844	0.00129619	0.422489	intergenic
MLT1B_3_198874656_198875070	3	198874656	198875070	0.348369	0.00146807	0.427721	intergenic
MER4B_23_8434672_8435363	23	8434672	8435363	0.347899	0.000767926	0.394159	intergenic
MLT1G_5_61045857_61046751	5	61045857	61046751	0.346925	0.000506717	0.356054	intergenic
LTR31_5_27472021_27472476	5	27472021	27472476	0.343806	0.00214633	0.432759	intergenic
MLT1A0_22_48290992_48291854	22	48290992	48291854	0.343442	0.000221863	0.329725	intergenic
LTR41_5_449855_451250	5	449855	451250	0.340262	0.0105591	0.511993	intergenic
MLT2D_1_169714054_169714718	1	169714054	169714718	0.340028	0.000359502	0.340566	intergenic
MLT1J_4_56674936_56675394	4	56674936	56675394	0.339905	0.00464002	0.481707	intergenic
MLT1E2_23_87601888_87602380	23	87601888	87602380	0.337212	0.0013077	0.422489	intergenic
MLT1K_15_71906130_71906488	15	71906130	71906488	0.337133	0.000463189	0.354013	intergenic
LTR16E1_4_24258362_24259146	4	24258362	24259146	0.336918	0.000131312	0.329725	intergenic
MSTA_7_56512082_56512667	7	56512082	56512667	0.336528	0.0122965	0.513645	intergenic
MER67D_17_14591890_14592359	17	14591890	14592359	0.336393	0.00550776	0.487836	intergenic
MLT1H2_12_47856906_47857586	12	47856906	47857586	0.335698	0.00200974	0.432759	intergenic
MLT1J_2_204257338_204257589	2	204257338	204257589	0.334478	9.89439e-05	0.329725	intergenic
MLT1F2_4_127743697_127744160	4	127743697	127744160	0.333893	0.000542685	0.367568	intergenic
LTR41_5_85718610_85719272	5	85718610	85719272	0.33265	0.000655398	0.379377	intergenic
MLT1L_15_37813228_37813450	15	37813228	37813450	0.331449	0.000728761	0.3862	gene body:FSIP1
MLT1I_11_50254716_50255471	11	50254716	50255471	0.331316	0.00119056	0.420134	intergenic
MLT1L_6_159732848_159733444	6	159732848	159733444	0.33059	0.0019642	0.432759	intergenic
MSTA_18_14320079_14321172	18	14320079	14321172	0.329441	0.00201623	0.432759	intergenic
MLT1L_23_54663063_54664135	23	54663063	54664135	0.329401	2.13538e-05	0.321671	intergenic
LTR1_23_55759102_55759370	23	55759102	55759370	0.329129	0.00435966	0.479916	intergenic
MER50-int_23_92559866_92561162	23	92559866	92561162	0.329122	0.000168575	0.329725	intergenic
MLT1A0_4_52601311_52601984	4	52601311	52601984	0.327716	0.000439601	0.346379	intergenic
MER4E_2_64413846_64414966	2	64413846	64414966	0.327662	0.000712507	0.384222	intergenic
ERVL-E-int_23_24052708_24053065	23	24052708	24053065	0.327158	0.00863481	0.5062	intergenic
LTR25_12_36247035_36247867	12	36247035	36247867	0.327054	0.00740564	0.498428	intergenic
LTR78B_23_38203570_38204058	23	38203570	38204058	0.327009	0.00400655	0.474052	intergenic
MLT1J1_6_108114221_108114559	6	108114221	108114559	0.326384	0.00206231	0.432759	intergenic
MER66D_23_100642951_100643569	23	100642951	100643569	0.326354	0.00021579	0.329725	gene body:ARMCX4
MER66B_6_10969878_10970648	6	10969878	10970648	0.326058	5.8411e-05	0.329725	intergenic
MLT1L_7_135826838_135827455	7	135826838	135827455	0.325994	0.00436331	0.479916	intergenic
MLT1E3_2_222483208_222483593	2	222483208	222483593	0.325926	0.000948729	0.407057	intergenic
LTR8A_2_89279714_89281060	2	89279714	89281060	0.3244	0.00377226	0.467194	intergenic
MSTA_14_47641094_47641763	14	47641094	47641763	0.324276	0.00108422	0.41175	intergenic
LTR86C_23_27080819_27081252	23	27080819	27081252	0.323983	0.000488026	0.356018	intergenic
MER92C_23_28326434_28326751	23	28326434	28326751	0.323898	0.000380542	0.340566	intergenic
MER74C_21_36161616_36162440	21	36161616	36162440	0.323768	0.000646225	0.379377	intergenic
MSTA_14_84795582_84796306	14	84795582	84796306	0.32367	0.00162533	0.429809	intergenic
MER57A1_9_36721547_36722300	9	36721547	36722300	0.323654	0.00129284	0.422489	intergenic
LTR78B_10_88948380_88949403	10	88948380	88949403	0.323491	0.000278894	0.340566	intergenic
MSTC_15_96602927_96603360	15	96602927	96603360	0.323403	0.00167884	0.432544	intergenic
MSTA_23_87207545_87209241	23	87207545	87209241	0.323351	0.000137767	0.329725	intergenic
MER31A_23_7533089_7533727	23	7533089	7533727	0.322621	4.39978e-05	0.329725	intergenic
MER67A_6_26424734_26425488	6	26424734	26425488	0.322583	0.00197916	0.432759	intergenic
MLT1H2_4_44271615_44272594	4	44271615	44272594	0.322518	0.000234525	0.329725	intergenic
MLT2B3_2_35996233_35997012	2	35996233	35997012	0.322444	3.38351e-06	0.222295	intergenic
MER39_23_136507704_136508760	23	136507704	136508760	0.322233	0.00527501	0.486408	intergenic
MLT1A0_3_31881989_31882167	3	31881989	31882167	0.321461	0.000124089	0.329725	gene body:OSBPL10
LTR1D_18_50245617_50246116	18	50245617	50246116	0.32133	0.00461662	0.481707	intergenic
LTR33B_23_112874149_112874744	23	112874149	112874744	0.321226	0.000737301	0.3862	intergenic
MLT1H_22_31374997_31375350	22	31374997	31375350	0.321049	0.0105221	0.511993	gene body:SYN3
ERVL-E-int_11_105585572_105586061	11	105585572	105586061	0.320946	0.00322935	0.463417	intergenic
LTR75B_12_80598374_80599073	12	80598374	80599073	0.319308	0.00100676	0.409559	gene body:PPFIA2
MSTC_2_23238546_23239267	2	23238546	23239267	0.319196	0.0105788	0.511993	intergenic
LTR16B2_1_169357904_169358365	1	169357904	169358365	0.317613	0.000932396	0.407029	intergenic
MLT1K_3_67871642_67872513	3	67871642	67872513	0.31759	0.0170051	0.526773	intergenic
MLT1F2_5_28663112_28663362	5	28663112	28663362	0.317021	0.0135398	0.515611	intergenic
LTR16D_4_162268088_162268757	4	162268088	162268757	0.316105	0.00326192	0.463417	intergenic
LTR33_11_30723512_30723797	11	30723512	30723797	0.315466	0.0118355	0.513112	intergenic
LTR16B_16_83116126_83116666	16	83116126	83116666	0.315279	0.000195608	0.329725	intergenic
MER52D_3_108109744_108110982	3	108109744	108110982	0.314969	0.000382916	0.340566	intergenic
MLT1A1_4_161854438_161855122	4	161854438	161855122	0.314901	0.00204478	0.432759	intergenic
MLT2A1_13_21265812_21266398	13	21265812	21266398	0.314177	0.0103798	0.511993	intergenic
LTR85a_1_84304046_84304445	1	84304046	84304445	0.313978	0.00105164	0.41175	intergenic
MLT1J_10_93651436_93652499	10	93651436	93652499	0.313919	0.000435748	0.346379	intergenic
MLT1H2_13_81700120_81700750	13	81700120	81700750	0.313554	0.0010484	0.41175	intergenic
THE1B_23_74153701_74156015	23	74153701	74156015	0.313458	4.78197e-05	0.329725	intergenic
MLT2A2_23_102378135_102378997	23	102378135	102378997	0.313296	0.0013441	0.422489	intergenic
LTR82A_20_17444435_17445367	20	17444435	17445367	0.312325	0.000137842	0.329725	gene body:BFSP1
MLT1C_16_86818841_86819305	16	86818841	86819305	0.312091	0.0133136	0.515611	intergenic
LTR37B_22_35820240_35820691	22	35820240	35820691	0.312089	0.000234028	0.329725	gene body:TMPRSS6
LTR88a_2_165424110_165424454	2	165424110	165424454	0.311867	0.00258369	0.439022	intergenic
LTR33A_1_100537776_100538355	1	100537776	100538355	0.311499	0.00470145	0.481707	intergenic
LTR49-int_16_70624006_70624391	16	70624006	70624391	0.311295	0.00302353	0.453109	intergenic
MER52A_4_49315099_49316361	4	49315099	49316361	0.31128	0.000238002	0.329725	intergenic
MER52D_3_163815011_163815395	3	163815011	163815395	0.310919	0.00209	0.432759	intergenic
LTR10F_2_241430743_241430932	2	241430743	241430932	0.310495	0.000442485	0.346379	intergenic
MER89_17_21875242_21876095	17	21875242	21876095	0.310175	0.00838205	0.504465	intergenic
LTR35B_23_105098944_105099591	23	105098944	105099591	0.310034	0.000353404	0.340566	intergenic
HUERS-P1-int_23_91737788_91738082	23	91737788	91738082	0.309688	0.0159408	0.523065	gene body:PCDH11X
MLT1G1_1_102480119_102480915	1	102480119	102480915	0.309111	0.00255556	0.439022	intergenic
LTR16A_2_145878840_145879103	2	145878840	145879103	0.308835	0.00269319	0.445915	intergenic
MLT1E1_2_35850939_35851478	2	35850939	35851478	0.308416	0.00919694	0.507203	intergenic
MLT1A0_6_47450153_47450850	6	47450153	47450850	0.308306	0.000626406	0.37622	intergenic
LTR1C_6_66038948_66039052	6	66038948	66039052	0.307741	0.000194334	0.329725	gene body:EYS
MLT2B3_2_6075711_6076402	2	6075711	6076402	0.307109	0.00135233	0.422489	intergenic
MLT1C_14_95383629_95385475	14	95383629	95385475	0.306915	0.000171578	0.329725	intergenic
MLT1F2_12_27857376_27858065	12	27857376	27858065	0.306493	0.00228808	0.435267	intergenic
MER39_6_96750722_96751697	6	96750722	96751697	0.306022	0.0100857	0.510306	gene body:FUT9
MamRep1527_23_25066140_25066591	23	25066140	25066591	0.305842	0.000183455	0.329725	intergenic
MER52D_5_15425457_15426099	5	15425457	15426099	0.305713	0.00067174	0.380457	intergenic
LTR16E1_3_38983380_38984226	3	38983380	38984226	0.305198	9.09383e-05	0.329725	intergenic
THE1B_11_71641283_71641958	11	71641283	71641958	0.304912	0.00297292	0.453109	intergenic
LTR54B_4_78243473_78244079	4	78243473	78244079	0.304101	0.00235195	0.437949	intergenic
MamGypLTR1c_3_103818597_103819162	3	103818597	103819162	0.303891	0.00375848	0.467194	intergenic
MLT1A0_18_25943360_25943955	18	25943360	25943955	0.303329	0.000464597	0.354013	intergenic
ERV3-16A3_I-int_11_105583675_105585574	11	105583675	105585574	0.303194	0.00123414	0.421206	intergenic
LTR49_7_61411769_61412450	7	61411769	61412450	0.303164	0.00138019	0.422489	intergenic
LTR16A1_23_15987923_15988412	23	15987923	15988412	0.303011	0.00140188	0.422489	intergenic
LTR32_9_107257205_107257356	9	107257205	107257356	0.302818	0.0229754	0.540933	gene body:FSD1L
MLT1G3_7_65472389_65473085	7	65472389	65473085	0.302709	0.00187424	0.432759	intergenic
MLT1B_23_41801039_41801700	23	41801039	41801700	0.302513	0.0112095	0.513102	intergenic
MER77B_6_71738874_71739663	6	71738874	71739663	0.302438	0.003248	0.463417	intergenic
MLT1D_12_15314481_15315330	12	15314481	15315330	0.302413	0.000416265	0.343784	intergenic
LTR42_23_10245248_10246106	23	10245248	10246106	0.302163	0.00297649	0.453109	intergenic
ERV3-16A3_LTR_16_23687592_23688244	16	23687592	23688244	0.301902	0.00448538	0.481707	intergenic
MLT1G1_3_51070399_51070869	3	51070399	51070869	0.301877	0.000402889	0.341709	gene body:DOCK3
LTR78B_5_96995912_96996385	5	96995912	96996385	0.301641	0.000955598	0.407057	intergenic
LTR79_1_35300317_35300705	1	35300317	35300705	0.301449	0.0012751	0.422489	intergenic
MER57B2_9_77680570_77681321	9	77680570	77681321	0.301056	0.00125844	0.422489	intergenic
LTR33A__16_75615254_75616052	16	75615254	75616052	0.300998	0.0139177	0.515943	intergenic
MLT1H2_23_43212927_43213221	23	43212927	43213221	0.300713	0.0117378	0.513112	intergenic
MER21C_5_16404988_16405638	5	16404988	16405638	0.300588	0.0129997	0.513645	intergenic
MLT1F_1_35175609_35176641	1	35175609	35176641	0.300256	0.00240222	0.437949	intergenic
LTR49_7_64694445_64695137	7	64694445	64695137	0.300052	0.0202591	0.539036	intergenic
MLT1E1A_3_74875103_74875972	3	74875103	74875972	0.299806	0.0116889	0.513112	intergenic
MLT1N2_5_172986015_172986452	5	172986015	172986452	0.299753	0.00410666	0.47524	intergenic
LTR49_17_22009228_22010176	17	22009228	22010176	0.299672	0.000529538	0.360522	intergenic
MER51A_9_29121958_29122722	9	29121958	29122722	0.299445	0.00210166	0.432759	intergenic
MER39_12_81980833_81981258	12	81980833	81981258	0.299404	0.01042	0.511993	gene body:TMTC2
MLT1C_11_66409166_66409930	11	66409166	66409930	0.299138	0.000126517	0.329725	gene body:PC
MER31B_10_45957093_45957351	10	45957093	45957351	0.298547	0.00337774	0.463417	intergenic
MLT2A2_23_142556207_142556742	23	142556207	142556742	0.298281	0.00235069	0.437949	intergenic
LTR32_21_26358652_26359451	21	26358652	26359451	0.297942	0.00278836	0.448455	gene body:APP
MER90_23_5814530_5815021	23	5814530	5815021	0.297637	0.00561962	0.487836	intergenic
MSTA_3_113459884_113460638	3	113459884	113460638	0.297622	0.000523088	0.357986	gene body:SLC9A10
MLT2B3_12_89144038_89144686	12	89144038	89144686	0.297555	0.000252335	0.338332	intergenic
MLT1J2_6_92020292_92020762	6	92020292	92020762	0.297413	0.000873395	0.398484	intergenic
LTR67B_1_191764906_191765154	1	191764906	191765154	0.297262	0.00559598	0.487836	intergenic
MLT1F_16_14039983_14040860	16	14039983	14040860	0.297117	0.010699	0.511993	intergenic
MLT2B4_11_90481524_90481980	11	90481524	90481980	0.296979	0.00156743	0.428207	intergenic
MLT1J2-int_13_60946041_60946978	13	60946041	60946978	0.29694	0.000779887	0.394444	intergenic
ERVL-E-int_1_61867643_61867901	1	61867643	61867901	0.296757	0.0352384	0.562821	intergenic
MLT1D_23_4752192_4752914	23	4752192	4752914	0.296616	3.199e-05	0.329725	intergenic
LTR78_7_12115196_12115851	7	12115196	12115851	0.296575	0.00145461	0.427721	intergenic
MLT1D_16_33231584_33232758	16	33231584	33232758	0.296352	0.000828519	0.394444	intergenic
MLT1A1_16_64104066_64105056	16	64104066	64105056	0.296086	0.000361151	0.340566	gene body:LOC283867
MLT1I_24_25905201_25905485	24	25905201	25905485	0.29606	0.00326565	0.463417	intergenic
THE1D_3_165911977_165912655	3	165911977	165912655	0.295878	0.00336786	0.463417	intergenic
MER4-int_4_69100475_69102016	4	69100475	69102016	0.295809	0.000568616	0.369536	gene body:UGT2B17
MER65D_1_631802_632297	1	631802	632297	0.295458	0.00309722	0.454716	intergenic
MLT1H2-int_15_21658447_21659415	15	21658447	21659415	0.295445	0.000859217	0.398405	intergenic
MLT1J2_8_11919189_11919572	8	11919189	11919572	0.295365	0.0188511	0.535802	intergenic
MLT1J_23_18576235_18576826	23	18576235	18576826	0.295307	0.0135495	0.515611	gene body:RS1
MLT2F_4_59995754_59996254	4	59995754	59996254	0.295198	0.00634627	0.489743	intergenic
MLT1G_1_60373426_60373764	1	60373426	60373764	0.294941	0.00661147	0.49026	intergenic
MLT1L_4_190626510_190627189	4	190626510	190627189	0.294675	0.000283601	0.340566	intergenic
MLT1A1_2_84915918_84916598	2	84915918	84916598	0.294607	6.98097e-05	0.329725	gene body:C2orf89
MER34A1_12_31389867_31390454	12	31389867	31390454	0.29427	0.00176933	0.432759	intergenic
LOR1a_23_26994784_26995557	23	26994784	26995557	0.294176	0.0117675	0.513112	intergenic
MLT1A1_1_240478736_240479406	1	240478736	240479406	0.293885	0.0110834	0.513102	gene body:PLD5
MLT1I_7_27924011_27924354	7	27924011	27924354	0.293807	0.00473322	0.481707	gene body:JAZF1
MLT1C_2_189696302_189696577	2	189696302	189696577	0.293766	0.0112284	0.513102	gene body:COL5A2
MER50_3_78366314_78366913	3	78366314	78366913	0.293241	0.0209232	0.540484	intergenic
THE1A_21_13519946_13521989	21	13519946	13521989	0.293235	0.0002087	0.329725	intergenic
LTR16C_17_69449820_69450210	17	69449820	69450210	0.292596	0.00539988	0.487836	intergenic
THE1D_2_97094066_97094655	2	97094066	97094655	0.292358	0.0193946	0.53712	intergenic
MLT1J_14_60228033_60228688	14	60228033	60228688	0.292066	0.0190171	0.536855	intergenic
LTR16C_3_27952644_27953227	3	27952644	27953227	0.291637	0.000193677	0.329725	intergenic
MLT1C_2_84933615_84934381	2	84933615	84934381	0.291427	0.000141204	0.329725	gene body:C2orf89
LTR68_1_80596523_80597176	1	80596523	80597176	0.291399	0.00332748	0.463417	intergenic
MER65B_7_62285030_62285492	7	62285030	62285492	0.290185	0.0167459	0.52669	intergenic
MLT1J2_14_82675214_82675588	14	82675214	82675588	0.290039	0.0486737	0.589733	intergenic
LTR86A1_2_224360714_224361263	2	224360714	224361263	0.289807	0.00681764	0.49158	gene body:AP1S3
MLT1L_23_113541265_113541950	23	113541265	113541950	0.289768	0.00181626	0.432759	intergenic
LTR78B_23_120387492_120388075	23	120387492	120388075	0.289729	0.000343679	0.340566	intergenic
MLT1A_16_79089257_79089691	16	79089257	79089691	0.289551	0.00410438	0.47524	gene body:MIR548H4
MSTA_4_49269837_49270192	4	49269837	49270192	0.289465	0.00400536	0.474052	intergenic
MLT2C1_5_151402838_151403298	5	151402838	151403298	0.289335	0.000896075	0.402846	intergenic
MLT1H_4_70555397_70556254	4	70555397	70556254	0.289272	0.00153085	0.428207	intergenic
MER68_1_236498573_236499416	1	236498573	236499416	0.289109	0.00185422	0.432759	intergenic
MLT1A0_23_123686001_123686626	23	123686001	123686626	0.289094	0.000955329	0.407057	gene body:ODZ1
LTR38C_15_22436499_22437275	15	22436499	22437275	0.288812	0.00248198	0.438877	intergenic
MER4C_23_56660118_56661184	23	56660118	56661184	0.288602	0.0115212	0.513112	intergenic
MLT2D_13_106392640_106393097	13	106392640	106393097	0.288472	0.00228172	0.435147	intergenic
MER34B_23_42895136_42896000	23	42895136	42896000	0.288187	0.00461931	0.481707	intergenic
LTR49-int_5_174653238_174653397	5	174653238	174653397	0.288171	0.0175902	0.529121	intergenic
LTR54_23_18413550_18413894	23	18413550	18413894	0.287322	0.00127684	0.422489	gene body:CDKL5
MER21C_15_45684886_45685969	15	45684886	45685969	0.287266	0.00449847	0.481707	intergenic
MLT1J-int_7_120643445_120644692	7	120643445	120644692	0.287256	0.00182075	0.432759	gene body:C7orf58
MLT1I_7_137082481_137083047	7	137082481	137083047	0.287097	0.000442376	0.346379	gene body:DGKI
MLT2C1_23_128292120_128292589	23	128292120	128292589	0.286561	0.0380036	0.569739	intergenic
MLT1C_22_32626580_32627366	22	32626580	32627366	0.286083	5.22369e-05	0.329725	gene body:LARGE
MLT1H_1_64233975_64234258	1	64233975	64234258	0.285774	0.0190469	0.536855	gene body:ROR1
MLT1K_16_9362442_9362797	16	9362442	9362797	0.285612	0.00619421	0.489188	intergenic
MLT1L_4_99292741_99293808	4	99292741	99293808	0.285238	0.000732506	0.3862	intergenic
MLT1A0_15_28829421_28829663	15	28829421	28829663	0.285227	0.00257754	0.439022	intergenic
MLT1B_23_2861050_2861629	23	2861050	2861629	0.285111	0.0362307	0.566247	intergenic
MLT1F2_11_43007923_43008764	11	43007923	43008764	0.285024	0.0208308	0.539981	intergenic
MLT2A1_10_42006233_42006818	10	42006233	42006818	0.285009	0.00240075	0.437949	intergenic
MLT1F_10_56794935_56795658	10	56794935	56795658	0.284929	0.00016826	0.329725	intergenic
THE1B_13_47344415_47346704	13	47344415	47346704	0.284855	0.000125568	0.329725	intergenic
LTR85b_2_200645542_200645706	2	200645542	200645706	0.284484	0.00428464	0.479768	intergenic
MLT2B3_21_16682514_16683586	21	16682514	16683586	0.284235	0.00198983	0.432759	gene body:C21orf34
MER51C_19_44759329_44759488	19	44759329	44759488	0.283931	0.028118	0.549184	intergenic
MLT1B_23_33954759_33955661	23	33954759	33955661	0.283672	0.0114202	0.513112	intergenic
HERVH-int_23_146022945_146023980	23	146022945	146023980	0.283647	0.000396552	0.340566	intergenic
MER21A_13_63431513_63432465	13	63431513	63432465	0.283514	0.000300435	0.340566	intergenic
MLT2F_23_6252931_6253871	23	6252931	6253871	0.28333	0.00532695	0.487836	intergenic
MLT1L_2_175115816_175116178	2	175115816	175116178	0.283259	0.000485698	0.356018	intergenic
MSTB_18_25072592_25073266	18	25072592	25073266	0.283227	0.00135932	0.422489	intergenic
MLT1D_13_27178504_27178862	13	27178504	27178862	0.283146	0.00605029	0.489136	intergenic
MLT1K_12_100158518_100158958	12	100158518	100158958	0.283073	0.00274057	0.446784	intergenic
MER61-int_23_150455426_150457896	23	150455426	150457896	0.283036	0.000108625	0.329725	intergenic
THE1D_2_223978214_223979393	2	223978214	223979393	0.283025	0.000680222	0.380611	intergenic
THE1B_23_30221853_30224184	23	30221853	30224184	0.282783	0.00354428	0.46386	intergenic
LTR67B_23_91851134_91852214	23	91851134	91852214	0.282767	0.00131572	0.422489	intergenic
MLT1J1_23_17175352_17176001	23	17175352	17176001	0.282606	0.00988729	0.510136	intergenic
MLT1K_18_28414697_28415160	18	28414697	28415160	0.282399	0.00492991	0.481707	intergenic
LTR88b_23_108881596_108881895	23	108881596	108881895	0.282362	0.00177737	0.432759	intergenic
MLT1D_2_234808968_234809660	2	234808968	234809660	0.282329	0.000142634	0.329725	intergenic
MLT1A0_10_11457008_11457561	10	11457008	11457561	0.282306	0.00467397	0.481707	intergenic
MLT2C2_18_24717501_24718366	18	24717501	24718366	0.282201	0.00070326	0.384222	intergenic
MLT1A0_4_143852217_143852882	4	143852217	143852882	0.282145	0.00267144	0.443213	gene body:INPP4B
MLT1K_11_10872523_10873459	11	10872523	10873459	0.28202	0.00672709	0.491404	intergenic
MLT2A1_5_102143108_102143579	5	102143108	102143579	0.281932	0.0104628	0.511993	intergenic
MER65A_23_55903350_55903821	23	55903350	55903821	0.281831	0.000391146	0.340566	intergenic
MLT1F1_23_39695125_39695491	23	39695125	39695491	0.281529	0.0475518	0.587795	intergenic
MER72_15_19864554_19865137	15	19864554	19865137	0.281243	0.00701854	0.49317	gene body:LOC727924
MER4A1_23_90088508_90090004	23	90088508	90090004	0.281237	0.0102109	0.511456	intergenic
LTR36_7_37670638_37670952	7	37670638	37670952	0.28118	0.0356316	0.565124	intergenic
MamRep1527_15_90076717_90077450	15	90076717	90077450	0.28106	0.00381525	0.468455	intergenic
LTR54_12_27265284_27265888	12	27265284	27265888	0.280766	0.0147862	0.516696	intergenic
MLT1E2_23_95443707_95444092	23	95443707	95444092	0.280732	0.00142304	0.42594	intergenic
MLT1K_15_58380313_58380908	15	58380313	58380908	0.280712	0.00605582	0.489136	intergenic
LTR86C_20_22833398_22833771	20	22833398	22833771	0.28042	0.005992	0.489136	intergenic
MLT1A1_6_18328_18986	6	18328	18986	0.280004	0.0192256	0.53712	intergenic
MLT2B1_4_189574175_189574732	4	189574175	189574732	0.27994	0.0133308	0.515611	intergenic
THE1B_2_36360910_36361679	2	36360910	36361679	0.279672	0.000717199	0.38465	intergenic
MER21-int_2_180734984_180735876	2	180734984	180735876	0.279575	0.0141144	0.516221	intergenic
MLT1I_2_46952831_46953188	2	46952831	46953188	0.27948	0.0461368	0.58374	intergenic
LTR33_6_76320376_76321874	6	76320376	76321874	0.279394	0.000514366	0.357986	intergenic
MER84_16_25463548_25464376	16	25463548	25464376	0.279333	0.0226166	0.540856	intergenic
MSTB1_23_133067046_133067888	23	133067046	133067888	0.279262	0.0021529	0.432759	intergenic
LTR89_6_7899946_7900803	6	7899946	7900803	0.279223	0.0033142	0.463417	intergenic
MLT2B1_1_41498741_41499313	1	41498741	41499313	0.279185	0.00618925	0.489188	intergenic
MER92C_23_28323571_28323922	23	28323571	28323922	0.279037	0.00428007	0.479768	intergenic
MLT1C_10_69212027_69212773	10	69212027	69212773	0.278817	0.00356085	0.464176	intergenic
HERVE_a-int_23_10517509_10518380	23	10517509	10518380	0.278807	0.00079881	0.394444	gene body:MID1
MLT1A_23_110693266_110693841	23	110693266	110693841	0.278491	0.00178063	0.432759	intergenic
MER11D_19_48360738_48361694	19	48360738	48361694	0.278299	0.00439232	0.479916	intergenic
MLT1G_10_45899706_45900182	10	45899706	45900182	0.278291	0.0105277	0.511993	intergenic
MLT1H1_20_21471336_21472143	20	21471336	21472143	0.278101	0.00304358	0.453109	intergenic
LTR41B_9_137321287_137321767	9	137321287	137321767	0.277891	0.00385822	0.470269	intergenic
MLT1J_3_139284297_139284565	3	139284297	139284565	0.277813	0.00514131	0.484274	gene body:DZIP1L
MLT1I_1_163809785_163810380	1	163809785	163810380	0.27781	0.017592	0.529121	gene body:LOC400794
MER4A1_7_106009839_106010152	7	106009839	106010152	0.277754	0.0229688	0.540933	intergenic
MLT1A1_1_109489119_109489500	1	109489119	109489500	0.27753	0.00634918	0.489743	gene body:KIAA1324
MLT1F1_1_149760595_149762362	1	149760595	149762362	0.277478	0.00272412	0.446616	gene body:CGN
MLT1A1_6_83768686_83769370	6	83768686	83769370	0.277101	0.0109159	0.512157	gene body:UBE2CBP
MSTA_10_26847892_26848568	10	26847892	26848568	0.277088	0.00206925	0.432759	gene body:APBB1IP
MER4A1_23_25933100_25934209	23	25933100	25934209	0.277045	0.00278218	0.448455	intergenic
MamGypLTR1d_12_83602201_83602643	12	83602201	83602643	0.276849	0.029705	0.551473	intergenic
MamRep1527_4_75146821_75147259	4	75146821	75147259	0.276789	0.000114376	0.329725	intergenic
MLT1K_16_15165248_15165975	16	15165248	15165975	0.276491	0.00366319	0.467194	intergenic
MLT1B_22_33675877_33676575	22	33675877	33676575	0.276491	0.0196156	0.53712	intergenic
LTR84b_1_108829141_108829564	1	108829141	108829564	0.276016	0.0019356	0.432759	intergenic
MSTA_18_14321351_14323210	18	14321351	14323210	0.275759	0.00823757	0.502711	intergenic
MLT1J2-int_4_133052608_133053103	4	133052608	133053103	0.275715	0.00171829	0.432759	intergenic
MER21A_23_124192321_124193104	23	124192321	124193104	0.275678	0.00978776	0.510073	intergenic
MLT2B2_21_24396837_24397311	21	24396837	24397311	0.275455	0.00594676	0.489136	intergenic
MSTA_2_237074034_237074730	2	237074034	237074730	0.275432	0.0119947	0.513645	gene body:IQCA1
LTR12D_18_62213926_62214706	18	62213926	62214706	0.27532	0.0124397	0.513645	intergenic
ERVL-E-int_7_148691097_148691391	7	148691097	148691391	0.275135	0.00450592	0.481707	intergenic
ERVL-B4-int_23_89171332_89172319	23	89171332	89172319	0.275045	0.000418718	0.343784	intergenic
LTR42_22_33301449_33302287	22	33301449	33302287	0.274959	0.0110464	0.513102	intergenic
MLT1I_17_13160211_13160584	17	13160211	13160584	0.274922	0.00471968	0.481707	intergenic
THE1D_23_88180320_88181694	23	88180320	88181694	0.274892	0.000273066	0.340566	intergenic
MER51E_1_103574484_103574582	1	103574484	103574582	0.274887	0.0027647	0.448276	intergenic
LTR86A1_23_103706910_103707286	23	103706910	103707286	0.274719	0.00224632	0.432759	gene body:IL1RAPL2
MLT1A0_13_89585806_89586254	13	89585806	89586254	0.274475	0.00302347	0.453109	intergenic
MLT1G3-int_11_24077186_24077877	11	24077186	24077877	0.274349	0.00164229	0.429809	intergenic
MER52A_4_70221634_70222068	4	70221634	70222068	0.274295	0.00402769	0.474052	intergenic
MSTC-int_15_22099443_22099991	15	22099443	22099991	0.274038	0.00979178	0.510073	intergenic
MLT1E2_14_77297783_77298751	14	77297783	77298751	0.273974	0.0158478	0.523065	gene body:C14orf178
MER52A_4_83010525_83012483	4	83010525	83012483	0.273634	0.011719	0.513112	intergenic
MamGypLTR2c_1_69033487_69034459	1	69033487	69034459	0.273625	0.00167435	0.432544	intergenic
MLT1A0_23_102953347_102953903	23	102953347	102953903	0.273401	0.00199661	0.432759	intergenic
LTR40A1_6_74900500_74901055	6	74900500	74901055	0.273354	0.00203159	0.432759	intergenic
LTR33_1_87075861_87076650	1	87075861	87076650	0.273234	0.00018433	0.329725	intergenic
THE1B_20_16888857_16891122	20	16888857	16891122	0.273222	0.000300261	0.340566	intergenic
MLT1B_7_123584406_123584686	7	123584406	123584686	0.273209	0.00361911	0.465311	intergenic
MLT1B_2_189102551_189103292	2	189102551	189103292	0.273181	0.00121416	0.420733	gene body:GULP1
LTR16A1_9_29229428_29229972	9	29229428	29229972	0.273142	0.00166153	0.431446	intergenic
MLT1C_16_3885228_3885862	16	3885228	3885862	0.273027	0.00696512	0.492894	intergenic
MLT1I-int_15_29897928_29898658	15	29897928	29898658	0.273015	0.000166478	0.329725	intergenic
MLT1J_5_103506358_103507061	5	103506358	103507061	0.273009	0.000271973	0.340566	intergenic
LTR16E1_7_76343497_76343949	7	76343497	76343949	0.272884	0.0105864	0.511993	intergenic
LTR45B_1_51363856_51364500	1	51363856	51364500	0.272818	0.00100095	0.409559	gene body:C1orf185
LTR22B_18_14814944_14815703	18	14814944	14815703	0.272796	0.0250197	0.541867	gene body:ANKRD30B
THE1A_7_82186849_82188060	7	82186849	82188060	0.272635	0.000168911	0.329725	intergenic
MLT1B_15_96343269_96343952	15	96343269	96343952	0.272618	0.00531209	0.487836	intergenic
THE1B_3_117679431_117682011	3	117679431	117682011	0.272354	0.000387036	0.340566	intergenic
THE1B_11_36499050_36500000	11	36499050	36500000	0.272313	0.011511	0.513112	intergenic
MLT1J1-int_17_21315906_21317110	17	21315906	21317110	0.272121	0.00226937	0.43405	intergenic
MSTD_4_119742136_119742732	4	119742136	119742732	0.272069	0.00905572	0.507203	intergenic
MLT1H_23_17972240_17972692	23	17972240	17972692	0.272002	0.00935659	0.508659	intergenic
THE1D_7_57537395_57539244	7	57537395	57539244	0.271996	0.000374739	0.340566	intergenic
THE1C_9_119500231_119500642	9	119500231	119500642	0.271961	0.0159431	0.523065	intergenic
MLT1J2-int_23_24969244_24969855	23	24969244	24969855	0.271905	0.00153849	0.428207	intergenic
MLT1I_18_39720249_39720677	18	39720249	39720677	0.271772	0.00199608	0.432759	intergenic
LTR1_23_144738194_144739263	23	144738194	144739263	0.27177	0.00862738	0.5062	intergenic
THE1B_10_84476048_84478366	10	84476048	84478366	0.271734	0.000668208	0.380457	gene body:NRG3
ERV3-16A3_I-int_4_110945627_110947018	4	110945627	110947018	0.271618	0.00194936	0.432759	intergenic
HERV9-int_10_34363860_34365665	10	34363860	34365665	0.271578	0.00326722	0.463417	intergenic
MLT1J_18_12769185_12769354	18	12769185	12769354	0.271211	0.00159985	0.428215	intergenic
MER57-int_3_165808533_165809701	3	165808533	165809701	0.271189	0.000190634	0.329725	intergenic
MLT1A0_11_21102573_21103196	11	21102573	21103196	0.271058	0.0162838	0.523065	gene body:NELL1
MER50B_6_87210859_87211855	6	87210859	87211855	0.271052	0.000127814	0.329725	intergenic
LTR86A2_23_137244633_137244832	23	137244633	137244832	0.270961	0.00564098	0.487836	intergenic
MSTB_1_161517294_161518088	1	161517294	161518088	0.270958	0.0043556	0.479916	intergenic
THE1B_23_97854284_97856090	23	97854284	97856090	0.27093	0.000203727	0.329725	intergenic
MLT1H_20_10935585_10935984	20	10935585	10935984	0.270878	0.0073626	0.497909	intergenic
MLT1F2_15_21762569_21762854	15	21762569	21762854	0.270734	0.000519843	0.357986	intergenic
MSTA_3_40121818_40122608	3	40121818	40122608	0.270519	0.000182512	0.329725	gene body:MYRIP
LTR16A_23_43273847_43274754	23	43273847	43274754	0.270497	0.000313502	0.340566	intergenic
MLT1E1_12_129015898_129016369	12	129015898	129016369	0.270433	0.00796837	0.502474	intergenic
LTR16A_20_21372545_21373709	20	21372545	21373709	0.270335	0.00291964	0.452937	intergenic
THE1A_24_10440592_10440975	24	10440592	10440975	0.270298	0.0186225	0.534918	intergenic
LTR19B_7_50066808_50067684	7	50066808	50067684	0.270247	0.0293554	0.550947	gene body:ZPBP
MER4A1_16_8270884_8271655	16	8270884	8271655	0.270214	0.00117891	0.41867	intergenic
THE1-int_9_38539330_38540011	9	38539330	38540011	0.270073	0.00122688	0.420733	intergenic
LTR75_2_124933216_124934055	2	124933216	124934055	0.269946	0.00287283	0.450461	gene body:CNTNAP5
MSTA_1_142252948_142254064	1	142252948	142254064	0.269894	0.0101953	0.511143	intergenic
THE1B_23_89876063_89877094	23	89876063	89877094	0.26979	0.00288715	0.450653	intergenic
LTR16E2_23_14960732_14961580	23	14960732	14961580	0.269725	0.0030488	0.453109	intergenic
LTR81B_6_58444482_58445591	6	58444482	58445591	0.26957	0.00243977	0.437949	intergenic
MSTD_22_47567225_47567696	22	47567225	47567696	0.269497	0.0036695	0.467194	intergenic
MLT1K_16_19998703_19999260	16	19998703	19999260	0.269338	0.00150695	0.428	intergenic
MER57E1_23_67591447_67592043	23	67591447	67592043	0.269084	0.034846	0.562035	intergenic
MER70C_5_165835601_165836266	5	165835601	165836266	0.268876	0.0162741	0.523065	intergenic
MLT1E1A_1_236433908_236434390	1	236433908	236434390	0.268839	0.00651817	0.49026	intergenic
LTR24B_23_27476501_27477005	23	27476501	27477005	0.268791	0.0147047	0.516696	intergenic
THE1D_5_2132091_2132766	5	2132091	2132766	0.268777	0.036132	0.566247	intergenic
MLT1M_17_26619245_26619822	17	26619245	26619822	0.268719	0.00418658	0.477558	gene body:NF1
MLT1A_11_28848698_28849375	11	28848698	28849375	0.268674	0.00719333	0.495906	intergenic
MLT2B1_23_116399313_116399973	23	116399313	116399973	0.268648	0.00314325	0.458599	intergenic
MLT1A1_4_145173843_145174272	4	145173843	145174272	0.268558	0.0043957	0.479916	intergenic
MLT1A0_1_190073861_190074557	1	190073861	190074557	0.268504	0.000713478	0.384222	intergenic
LTR12D_6_72551723_72552564	6	72551723	72552564	0.268431	0.00992396	0.510306	intergenic
MLT1E1A_17_21275341_21275507	17	21275341	21275507	0.268397	0.0216604	0.540856	intergenic
MLT2B3_23_89597968_89599404	23	89597968	89599404	0.268375	0.00331454	0.463417	intergenic
HUERS-P1-int_23_81012144_81013372	23	81012144	81013372	0.268166	0.00405514	0.47471	intergenic
MSTB1_2_79560237_79560972	2	79560237	79560972	0.267898	0.0101297	0.510306	intergenic
MLT1C_3_127113351_127114048	3	127113351	127114048	0.267877	0.0281065	0.549184	intergenic
LTR16C_20_23731207_23731551	20	23731207	23731551	0.2678	0.00237561	0.437949	intergenic
THE1B_23_126985249_126987561	23	126985249	126987561	0.267716	0.00282814	0.448855	intergenic
MLT2C2_5_97643875_97644454	5	97643875	97644454	0.267705	0.00923402	0.507203	intergenic
MLT1F-int_13_49968676_49970405	13	49968676	49970405	0.267669	0.00282675	0.448855	intergenic
MLT1A1_6_114931749_114932390	6	114931749	114932390	0.267568	0.00213893	0.432759	intergenic
MLT1K_23_49327925_49328303	23	49327925	49328303	0.267553	0.00751717	0.499295	intergenic
LTR16B_23_13274072_13274865	23	13274072	13274865	0.267418	0.00842245	0.504465	intergenic
THE1B_3_131289795_131290461	3	131289795	131290461	0.267398	0.00286959	0.450461	gene body:ALG1L2
MLT1A1_5_83878883_83879560	5	83878883	83879560	0.267202	0.00941987	0.508659	intergenic
LTR50_11_105587808_105588369	11	105587808	105588369	0.2671	0.000670546	0.380457	intergenic
MLT1D_2_91517440_91518605	2	91517440	91518605	0.266978	0.00922438	0.507203	intergenic
MLT1A_5_21397239_21397706	5	21397239	21397706	0.266927	0.00116669	0.417823	intergenic
MSTD_10_117184449_117185073	10	117184449	117185073	0.266898	0.0491712	0.591023	gene body:ATRNL1
ERVL-E-int_14_46142829_46144299	14	46142829	46144299	0.266848	0.0013221	0.422489	intergenic
MamGypLTR3_15_82752379_82753028	15	82752379	82753028	0.266554	0.00654151	0.49026	intergenic
MLT1J2_1_227412810_227413500	1	227412810	227413500	0.266523	0.00382899	0.46846	intergenic
MSTD_23_139284174_139284667	23	139284174	139284667	0.266498	0.0250773	0.542108	intergenic
MLT1D_21_17657187_17657566	21	17657187	17657566	0.266295	0.000335332	0.340566	intergenic
LTR8A_4_56125747_56126828	4	56125747	56126828	0.266292	0.00439463	0.479916	gene body:PDCL2
MLT1E1A_2_89768424_89768950	2	89768424	89768950	0.266274	0.00281498	0.448855	intergenic
LTR85c_17_2400190_2400649	17	2400190	2400649	0.266239	0.00379477	0.467318	intergenic
MLT1J_6_58466030_58466525	6	58466030	58466525	0.266148	0.00119902	0.420134	intergenic
MLT1K_16_25654063_25654775	16	25654063	25654775	0.266127	0.00090154	0.402846	gene body:HS3ST4
MLT1F_12_24953900_24954687	12	24953900	24954687	0.265893	0.0089922	0.506892	gene body:BCAT1
MER21C_9_90525030_90526098	9	90525030	90526098	0.265865	0.00489108	0.481707	intergenic
MamGyp-int_23_110361235_110362394	23	110361235	110362394	0.265864	0.00196306	0.432759	intergenic
THE1B_5_87404784_87407080	5	87404784	87407080	0.265791	0.00121782	0.420733	intergenic
HERVH-int_1_216833592_216834274	1	216833592	216834274	0.265732	0.0290365	0.549184	intergenic
MLT1F2_18_66802770_66803560	18	66802770	66803560	0.265712	0.0045267	0.481707	intergenic
LTR16E1_1_38027688_38029122	1	38027688	38029122	0.265654	0.00475057	0.481707	intergenic
THE1B_3_19625795_19626467	3	19625795	19626467	0.265629	0.0288313	0.549184	intergenic
LTR33_6_6881411_6881765	6	6881411	6881765	0.265422	0.00273614	0.446616	intergenic
MER34A_23_21822777_21823468	23	21822777	21823468	0.26534	0.0189595	0.536619	intergenic
LTR16C_6_83025845_83026177	6	83025845	83026177	0.265012	0.0173417	0.528244	intergenic
THE1B_13_55362568_55364829	13	55362568	55364829	0.26493	0.000464728	0.354013	intergenic
MLT1C_13_46701419_46702167	13	46701419	46702167	0.264807	0.00205554	0.432759	intergenic
MLT2A1_11_42258729_42259256	11	42258729	42259256	0.264698	0.0130462	0.513645	intergenic
MER65D_11_97810_98305	11	97810	98305	0.264666	0.011924	0.513645	intergenic
MLT2B3_14_79608508_79609131	14	79608508	79609131	0.264623	0.0030214	0.453109	intergenic
MER65-int_13_68811404_68812908	13	68811404	68812908	0.264584	0.00465044	0.481707	intergenic
HERVL-int_4_136544552_136546464	4	136544552	136546464	0.264533	0.000198385	0.329725	intergenic
MSTD_23_43305695_43306397	23	43305695	43306397	0.264493	0.00347706	0.463417	intergenic
MSTA_1_4397153_4397922	1	4397153	4397922	0.26438	0.000230509	0.329725	intergenic
MSTC_10_76747014_76747429	10	76747014	76747429	0.264371	0.000745687	0.3862	intergenic
MER4A1_6_120706860_120707406	6	120706860	120707406	0.264349	0.00617927	0.489188	intergenic
MLT1E1A_5_5445017_5445897	5	5445017	5445897	0.26434	0.00247514	0.438877	intergenic
MLT2B3_23_46167047_46167673	23	46167047	46167673	0.264187	0.00804314	0.502474	intergenic
MLT1N2_23_133931787_133932186	23	133931787	133932186	0.264097	0.0282365	0.549184	intergenic
THE1D_23_126684111_126684630	23	126684111	126684630	0.263871	0.00225603	0.432759	intergenic
MER21C_7_39777876_39779329	7	39777876	39779329	0.263835	0.00668969	0.490678	gene body:NCRNA00265
THE1B_5_20830120_20831137	5	20830120	20831137	0.263759	0.00583259	0.488947	intergenic
LTR67B_17_20509706_20510175	17	20509706	20510175	0.263691	0.0157561	0.522605	intergenic
MLT1H_9_119651739_119652129	9	119651739	119652129	0.263671	0.00249518	0.438908	intergenic
MLT1A0_1_118173115_118173611	1	118173115	118173611	0.263561	0.00257121	0.439022	intergenic
MLT1I_3_78637848_78638206	3	78637848	78638206	0.26339	0.00150649	0.428	intergenic
MSTD_23_94405018_94405772	23	94405018	94405772	0.263299	0.0472634	0.586936	intergenic
MLT1B_1_72904539_72905223	1	72904539	72905223	0.263046	0.00510995	0.483015	intergenic
MLT1G3_21_33349467_33350065	21	33349467	33350065	0.262967	0.00288825	0.450653	intergenic
LTR67B_16_5719740_5720160	16	5719740	5720160	0.262781	0.0316552	0.555132	intergenic
MER21B_22_48487519_48488695	22	48487519	48488695	0.262678	0.00513615	0.484136	intergenic
LTR10A_5_115908406_115909315	5	115908406	115909315	0.26257	0.00662341	0.49026	gene body:SEMA6A
MLT1L_3_73006797_73007074	3	73006797	73007074	0.262556	0.0110095	0.513102	intergenic
LTR50_4_186024706_186025780	4	186024706	186025780	0.262447	0.00340094	0.463417	intergenic
MLT1A0_3_64468207_64468861	3	64468207	64468861	0.262383	0.0110277	0.513102	intergenic
MLT1C_20_19666939_19667731	20	19666939	19667731	0.262165	0.00369485	0.467194	intergenic
LTR75_1_18_14664524_14665061	18	14664524	14665061	0.262162	0.0162892	0.523065	intergenic
MER4A1_11_85323304_85325329	11	85323304	85325329	0.262127	0.00630971	0.489716	intergenic
LTR81_21_14093733_14095013	21	14093733	14095013	0.262097	0.00134831	0.422489	intergenic
MLT1E2_23_46369651_46370403	23	46369651	46370403	0.26209	0.00111424	0.414098	gene body:SLC9A7
LTR67B_13_20595917_20596403	13	20595917	20596403	0.26208	0.000573713	0.369536	intergenic
LTR47A_1_113233264_113233855	1	113233264	113233855	0.261886	0.00648712	0.49026	intergenic
MER52-int_23_82323464_82324477	23	82323464	82324477	0.261793	0.0260125	0.54447	intergenic
MLT1J2_23_124198349_124198774	23	124198349	124198774	0.261786	0.00417897	0.477558	intergenic
LTR16A_9_117868124_117868514	9	117868124	117868514	0.261753	0.0212948	0.540856	intergenic
MLT1D_12_33448288_33448954	12	33448288	33448954	0.261702	0.000482434	0.356018	gene body:SYT10
MLT1I_23_126659728_126660394	23	126659728	126660394	0.261698	0.0106492	0.511993	intergenic
MSTB_12_128454645_128455389	12	128454645	128455389	0.261665	0.000705083	0.384222	gene body:TMEM132D
MLT1G_20_19564109_19564977	20	19564109	19564977	0.261604	0.00816381	0.502711	gene body:SLC24A3
MSTB_24_11656531_11656944	24	11656531	11656944	0.261565	0.0168036	0.526719	intergenic
MLT1H2-int_3_146709147_146710169	3	146709147	146710169	0.261548	0.00099752	0.409559	intergenic
LTR67B_16_67205345_67205860	16	67205345	67205860	0.261371	0.005697	0.487836	intergenic
THE1C_9_75881256_75882051	9	75881256	75882051	0.261358	0.0141851	0.516461	intergenic
MLT2A1_12_99915909_99916367	12	99915909	99916367	0.261285	0.000348209	0.340566	gene body:ANO4
MER52-int_24_21626513_21627079	24	21626513	21627079	0.261274	0.00579035	0.488947	intergenic
THE1A_12_112413157_112415453	12	112413157	112415453	0.261182	0.000240897	0.329725	intergenic
MLT1B_13_105753530_105754141	13	105753530	105754141	0.261161	0.00130565	0.422489	intergenic
LTR43_2_188271920_188272570	2	188271920	188272570	0.261154	0.0423897	0.578566	intergenic
LTR39_11_91119931_91120823	11	91119931	91120823	0.261143	0.0104554	0.511993	intergenic
THE1D_23_99594224_99596067	23	99594224	99596067	0.260988	0.00367699	0.467194	intergenic
MER65D_19_128433_128928	19	128433	128928	0.26078	0.00662427	0.49026	intergenic
MLT1J_6_10035945_10036584	6	10035945	10036584	0.260694	0.00202448	0.432759	intergenic
LTR77_1_103574414_103574858	1	103574414	103574858	0.260672	0.00345701	0.463417	intergenic
LTR78B_4_125290833_125291314	4	125290833	125291314	0.26064	0.0258615	0.543769	intergenic
LTR79_12_22469832_22470286	12	22469832	22470286	0.260507	0.00728835	0.496699	intergenic
MLT1N2_13_73667347_73667715	13	73667347	73667715	0.260497	0.00351385	0.463417	intergenic
MLT1F1_13_84029179_84029568	13	84029179	84029568	0.260469	0.00699593	0.492894	intergenic
MER4D_16_61255540_61256549	16	61255540	61256549	0.260447	0.000111852	0.329725	intergenic
MLT2B2_1_38879045_38879586	1	38879045	38879586	0.260338	0.00124013	0.42142	intergenic
MER31B_19_56827227_56828017	19	56827227	56828017	0.260249	0.0110786	0.513102	intergenic
MLT1A0_23_103666321_103667078	23	103666321	103667078	0.260092	0.00970837	0.50982	intergenic
MER57D_3_120459548_120460014	3	120459548	120460014	0.260086	0.0159435	0.523065	intergenic
MLT1I_12_126794237_126794718	12	126794237	126794718	0.259942	0.00552591	0.487836	intergenic
LTR88a_23_96957075_96958051	23	96957075	96958051	0.259895	0.00191928	0.432759	intergenic
MLT1J1_2_115443649_115444022	2	115443649	115444022	0.259832	0.0104662	0.511993	gene body:DPP10
MLT1A0_5_174147124_174148147	5	174147124	174148147	0.259805	0.00783752	0.501858	intergenic
MLT1B_11_90882200_90882469	11	90882200	90882469	0.259762	0.000375225	0.340566	intergenic
THE1A_23_93826799_93827524	23	93826799	93827524	0.259717	0.00359052	0.464362	intergenic
LTR16C_5_25797282_25797561	5	25797282	25797561	0.259541	0.0179016	0.530423	intergenic
LTR16A1_22_25616845_25617283	22	25616845	25617283	0.25904	0.0286978	0.549184	intergenic
MLT1I_9_6043998_6044525	9	6043998	6044525	0.259038	0.00206557	0.432759	intergenic
HERVK3-int_19_21212032_21212266	19	21212032	21212266	0.25876	0.0136709	0.515611	intergenic
MLT1A0_4_75787914_75788607	4	75787914	75788607	0.258754	0.00491578	0.481707	intergenic
MLT1C_12_60093048_60093836	12	60093048	60093836	0.258697	0.00607639	0.489188	intergenic
MLT1C_10_47039713_47040101	10	47039713	47040101	0.258613	0.0039211	0.473555	intergenic
ERV3-16A3_I-int_13_35714841_35715203	13	35714841	35715203	0.258469	0.0117163	0.513112	gene body:C13orf38
MER31B_23_67315994_67316759	23	67315994	67316759	0.258365	0.00382708	0.46846	gene body:OPHN1
MSTA_21_14188315_14188757	21	14188315	14188757	0.258357	0.00236911	0.437949	intergenic
MLT1H2_8_34832207_34832569	8	34832207	34832569	0.258352	0.00415735	0.477558	intergenic
MLT1L_14_54683582_54683962	14	54683582	54683962	0.258327	0.00522057	0.485601	intergenic
MLT1D_23_135701731_135702484	23	135701731	135702484	0.258303	0.00712827	0.495436	intergenic
MLT2B1_6_88747818_88748371	6	88747818	88748371	0.25823	0.00100292	0.409559	intergenic
MER21C_4_115610214_115611074	4	115610214	115611074	0.257974	0.0169758	0.526773	intergenic
MLT1I-int_4_122627334_122627873	4	122627334	122627873	0.257949	0.0131042	0.513686	intergenic
LTR37B_23_44432304_44433378	23	44432304	44433378	0.257925	0.0226932	0.540856	intergenic
MER4D1_4_131574146_131575287	4	131574146	131575287	0.257723	0.00259683	0.439022	intergenic
MLT1I_3_167662099_167662388	3	167662099	167662388	0.257633	0.0060352	0.489136	intergenic
THE1C_15_24101948_24103400	15	24101948	24103400	0.257569	0.00208789	0.432759	intergenic
LTR49_9_44429801_44430160	9	44429801	44430160	0.257536	0.00957454	0.509666	intergenic
MER50_7_91878345_91878855	7	91878345	91878855	0.257531	0.0138701	0.515886	intergenic
MSTB_9_114542029_114542755	9	114542029	114542755	0.257517	0.00590072	0.488947	intergenic
MER87B_7_4310904_4311725	7	4310904	4311725	0.257504	0.00138013	0.422489	intergenic
THE1C_3_162812365_162814412	3	162812365	162814412	0.257389	0.00307637	0.454705	intergenic
MLT1H_20_17254199_17254782	20	17254199	17254782	0.257282	0.00763785	0.500587	gene body:PCSK2
MER41A_19_56444780_56445641	19	56444780	56445641	0.257174	0.00221054	0.432759	intergenic
LTR81C_11_35057229_35058114	11	35057229	35058114	0.257154	0.00178807	0.432759	intergenic
MLT1E1A_6_23433634_23434199	6	23433634	23434199	0.257107	0.00381826	0.468455	intergenic
MLT1H2_20_50627729_50628159	20	50627729	50628159	0.257042	0.00490497	0.481707	intergenic
LTR81B_1_237225777_237226237	1	237225777	237226237	0.256991	0.004047	0.474566	intergenic
MER34A1_1_17334490_17335158	1	17334490	17335158	0.25695	0.0152537	0.518986	intergenic
MER65D_4_165409701_165410195	4	165409701	165410195	0.256899	0.0170985	0.526888	gene body:MARCH1
LTR8_20_683871_684852	20	683871	684852	0.256828	0.00133398	0.422489	intergenic
MER65D_1_251754_252249	1	251754	252249	0.256383	0.00151137	0.428	intergenic
THE1B_12_34045603_34047983	12	34045603	34047983	0.25631	0.010572	0.511993	intergenic
MER68_10_38415607_38417353	10	38415607	38417353	0.256245	0.00456489	0.481707	intergenic
MLT1G3-int_3_15212961_15213614	3	15212961	15213614	0.256211	0.0182108	0.532265	gene body:COL6A4P1
MLT1A1-int_11_25881380_25881964	11	25881380	25881964	0.256194	0.010539	0.511993	intergenic
LTR33_23_120430897_120431472	23	120430897	120431472	0.256164	0.00521538	0.485601	intergenic
LTR82B_17_10977262_10978151	17	10977262	10978151	0.256155	0.00212864	0.432759	intergenic
MSTA_23_36981298_36982587	23	36981298	36982587	0.255919	0.00243861	0.437949	intergenic
MLT1L_23_26234320_26234716	23	26234320	26234716	0.255848	0.0105959	0.511993	intergenic
LTR86A1_23_139713037_139713774	23	139713037	139713774	0.255809	0.0115122	0.513112	intergenic
MLT1C_23_29772454_29773217	23	29772454	29773217	0.255714	0.0101011	0.510306	gene body:IL1RAPL1
MSTA_23_116622247_116624089	23	116622247	116624089	0.255587	0.00114245	0.416465	intergenic
MLT1J1_17_47579128_47579412	17	47579128	47579412	0.255303	0.0315358	0.555132	gene body:CA10
MER50-int_7_123572327_123573303	7	123572327	123573303	0.255019	0.0101039	0.510306	intergenic
MLT1I_5_109683600_109683976	5	109683600	109683976	0.255004	0.0153253	0.51994	intergenic
MLT1E_6_17196324_17197257	6	17196324	17197257	0.254924	0.00734309	0.497534	intergenic
LTR16A_10_51185898_51186571	10	51185898	51186571	0.254922	0.00530433	0.487836	intergenic
MER4E1_9_7609813_7610843	9	7609813	7610843	0.254893	0.00270238	0.446616	intergenic
LTR41B_11_127576784_127577353	11	127576784	127577353	0.254846	0.0078636	0.501858	intergenic
MLT1J2_13_65910634_65911000	13	65910634	65911000	0.254688	0.0471318	0.586132	gene body:PCDH9
MER39_23_5384058_5385346	23	5384058	5385346	0.254664	0.00537391	0.487836	intergenic
MLT1A_1_51099521_51100279	1	51099521	51100279	0.254651	0.0208723	0.54012	gene body:FAF1
LTR43_7_57247234_57248056	7	57247234	57248056	0.254617	0.00476846	0.481707	gene body:LOC642006
MLT1G1_1_114645380_114646277	1	114645380	114646277	0.254592	0.00223771	0.432759	intergenic
THE1D_23_127271495_127273759	23	127271495	127273759	0.254304	0.000214445	0.329725	intergenic
LTR8_1_234599993_234600964	1	234599993	234600964	0.254243	0.00984509	0.510136	intergenic
MLT1I_6_170836934_170837218	6	170836934	170837218	0.254214	0.00747848	0.49929	intergenic
MSTD_2_138076208_138076901	2	138076208	138076901	0.254119	0.0154378	0.520491	gene body:THSD7B
THE1B_14_37429645_37431727	14	37429645	37431727	0.254069	8.41447e-05	0.329725	intergenic
MLT1J_22_49408014_49408385	22	49408014	49408385	0.253968	0.0114549	0.513112	intergenic
MLT1D_23_42005127_42006010	23	42005127	42006010	0.253838	0.000497426	0.356054	intergenic
MLT1G_10_110106945_110107413	10	110106945	110107413	0.25382	0.00522445	0.485601	intergenic
MER89-int_9_67693147_67693984	9	67693147	67693984	0.253736	0.00260244	0.439022	intergenic
MER21B_4_49004007_49004468	4	49004007	49004468	0.25358	0.0496521	0.59254	intergenic
MER21C_15_43674416_43674913	15	43674416	43674913	0.253532	0.0464972	0.584883	gene body:PLDN
MLT1K_5_50630938_50631312	5	50630938	50631312	0.253358	0.00353384	0.463417	intergenic
LTR33C_3_149128835_149129870	3	149128835	149129870	0.253318	0.0146443	0.516696	intergenic
MER65D_8_126946_127417	8	126946	127417	0.253245	0.00879496	0.5062	intergenic
THE1-int_21_14187478_14188177	21	14187478	14188177	0.252956	0.0198737	0.537576	intergenic
MLT1A_6_27012414_27012787	6	27012414	27012787	0.252866	0.0199304	0.537576	gene body:GUSBL1
MLT2D_23_56293811_56294271	23	56293811	56294271	0.252854	0.00485904	0.481707	gene body:KLF8
MLT1E1A_15_22197233_22197418	15	22197233	22197418	0.252792	0.00226554	0.433951	intergenic
THE1C_5_88748275_88750544	5	88748275	88750544	0.252779	0.000746542	0.3862	intergenic
MLT1D_23_4817899_4818599	23	4817899	4818599	0.252659	0.0112277	0.513102	intergenic
HERVL18-int_6_67245918_67246666	6	67245918	67246666	0.252608	0.00135034	0.422489	intergenic
MLT1H1_17_39381789_39383025	17	39381789	39383025	0.252586	0.0114094	0.513112	intergenic
LTR33_11_97476152_97476908	11	97476152	97476908	0.252556	0.0220147	0.540856	intergenic
MLT1F1_1_188232766_188234297	1	188232766	188234297	0.252534	0.00897424	0.506892	intergenic
MSTA-int_15_22263597_22264881	15	22263597	22264881	0.252414	0.0100177	0.510306	intergenic
LTR16E1_23_103783245_103783562	23	103783245	103783562	0.252393	0.0366491	0.567594	gene body:IL1RAPL2
MLT1K_16_50869324_50869816	16	50869324	50869816	0.252387	0.00647092	0.49026	intergenic
LTR33A__23_17423784_17424287	23	17423784	17424287	0.252098	0.001066	0.41175	gene body:NHS
MSTA_10_76750704_76751694	10	76750704	76751694	0.252092	0.00554442	0.487836	intergenic
MLT1L_1_34577434_34578010	1	34577434	34578010	0.251912	0.00211181	0.432759	intergenic
MLT1K_16_46448588_46449422	16	46448588	46449422	0.251508	0.00656078	0.49026	intergenic
MLT1J1_9_99681198_99681833	9	99681198	99681833	0.251224	0.0188342	0.535786	intergenic
MLT2D_21_27643036_27643259	21	27643036	27643259	0.251169	0.0125671	0.513645	intergenic
MLT1E1_23_22339354_22340167	23	22339354	22340167	0.251147	0.00585823	0.488947	intergenic
MER34-int_11_57238063_57238267	11	57238063	57238267	0.251021	0.000909746	0.402846	gene body:TMX2
LTR90B_4_28700371_28700553	4	28700371	28700553	0.250893	0.00669039	0.490678	intergenic
THE1C_23_88257912_88260058	23	88257912	88260058	0.250841	0.00863335	0.5062	intergenic
LTR79_23_88546821_88547194	23	88546821	88547194	0.250792	0.0045255	0.481707	intergenic
MLT1I_1_59027108_59027656	1	59027108	59027656	0.25024	0.00822686	0.502711	gene body:LOC100131060
PRIMA4_LTR_23_57718948_57719579	23	57718948	57719579	0.250156	0.00495966	0.481707	intergenic
MLT1N2_13_97069421_97069768	13	97069421	97069768	0.250117	0.00421441	0.479483	intergenic
PRIMA4-int_17_54302433_54303619	17	54302433	54303619	0.250026	0.000554133	0.369536	gene body:PPM1E
MSTA_7_4415777_4416148	7	4415777	4416148	0.249948	0.00729434	0.496699	intergenic
LTR19B_1_223290311_223291198	1	223290311	223291198	0.249722	0.0368882	0.567594	gene body:DNAH14
MSTA_9_93928586_93929275	9	93928586	93929275	0.249592	0.0187279	0.535103	intergenic
MER57C1_22_19064787_19066455	22	19064787	19066455	0.249546	0.00216591	0.432759	intergenic
MER52A_7_57748768_57749967	7	57748768	57749967	0.249434	0.00240289	0.437949	intergenic
MLT1F1_4_109471686_109471950	4	109471686	109471950	0.249095	0.00783699	0.501858	intergenic
MamGypLTR1c_23_122103205_122103775	23	122103205	122103775	0.248998	0.0195864	0.53712	intergenic
LTR41B_2_196632369_196632842	2	196632369	196632842	0.248866	0.0194285	0.53712	gene body:DNAH7
MSTB_12_125053284_125055708	12	125053284	125055708	0.24787	0.000364377	0.340566	intergenic
MLT1K_1_117751815_117752212	1	117751815	117752212	0.247457	0.00842375	0.504465	gene body:MAN1A2
LTR54B_23_133899887_133900652	23	133899887	133900652	0.247381	0.0306885	0.553676	intergenic
MSTA_23_35170304_35170956	23	35170304	35170956	0.247183	0.0341651	0.560376	intergenic
MLT1N2_1_242135382_242136161	1	242135382	242136161	0.246728	0.000565074	0.369536	intergenic
THE1D_1_28003586_28004284	1	28003586	28004284	0.246437	0.0442181	0.580147	gene body:STX12
MLT1F1_8_121723989_121725455	8	121723989	121725455	0.246176	0.000559285	0.369536	gene body:SNTB1
MLT1F_14_97433879_97434493	14	97433879	97434493	0.244363	0.000711767	0.384222	intergenic
MLT2F_7_82442845_82443757	7	82442845	82443757	0.24394	0.00157236	0.428207	gene body:PCLO
LTR16C_23_19257160_19258274	23	19257160	19258274	0.243931	0.00201994	0.432759	intergenic
MLT1H_9_81966494_81966792	9	81966494	81966792	0.243117	0.0189776	0.536619	intergenic
MLT1A0_23_137194811_137195205	23	137194811	137195205	0.239564	0.0224757	0.540856	intergenic
MLT2B1_6_154881265_154882166	6	154881265	154882166	0.238827	0.00294065	0.453109	intergenic
MLT1G_2_112667983_112668680	2	112667983	112668680	0.240819	0.00852277	0.50556	intergenic
MLT2C1_18_72990835_72991306	18	72990835	72991306	0.243368	0.010607	0.511993	intergenic
MLT1L_6_112211873_112212224	6	112211873	112212224	0.244432	0.00449309	0.481707	gene body:FYN
LTR32_2_7239424_7239701	2	7239424	7239701	0.245185	0.0251328	0.542108	intergenic
LTR16C_8_20467394_20468032	8	20467394	20468032	0.245945	0.0156867	0.522521	intergenic
LTR85a_8_133270818_133271421	8	133270818	133271421	0.246437	0.0309233	0.553676	gene body:KCNQ3
MLT1L_15_35086664_35087158	15	35086664	35087158	0.246584	0.00764128	0.500587	gene body:MEIS2
MLT1A0_1_17902608_17903282	1	17902608	17903282	0.246589	0.0430042	0.578566	intergenic
MSTA_14_105984021_105984573	14	105984021	105984573	0.247707	0.0240429	0.540933	intergenic
MLT1K_21_36733531_36733953	21	36733531	36733953	0.247732	0.0409673	0.576777	intergenic
MLT1K_4_113628265_113628691	4	113628265	113628691	0.248869	0.00771388	0.501626	intergenic
LTR9B_22_22931368_22932219	22	22931368	22932219	0.249189	0.0136525	0.515611	intergenic
LOR1-int_1_23143987_23144904	1	23143987	23144904	0.249415	0.0368956	0.567594	intergenic
MLT1A0_10_7641592_7642275	10	7641592	7642275	0.249579	0.0212196	0.540856	gene body:ITIH5
MLT1C_5_144650674_144651378	5	144650674	144651378	0.249612	0.0184838	0.533819	intergenic
MSTD_2_8755539_8756247	2	8755539	8756247	0.249619	0.0230705	0.540933	intergenic
MSTA_20_61616286_61616996	20	61616286	61616996	0.25011	0.00593448	0.489136	intergenic
THE1D_16_56370877_56371572	16	56370877	56371572	0.250202	0.029601	0.551385	gene body:KIFC3
LTR33_6_26352838_26353249	6	26352838	26353249	0.250431	0.000606677	0.37622	intergenic
LTR16A_3_197063235_197063535	3	197063235	197063535	0.250596	0.0242553	0.540933	intergenic
LTR8A_16_27521336_27522312	16	27521336	27522312	0.250717	0.0046361	0.481707	gene body:KIAA0556
LTR16A_7_74729211_74729650	7	74729211	74729650	0.25086	0.00837528	0.504465	intergenic
LTR33A__6_4108598_4109191	6	4108598	4109191	0.251285	0.0213302	0.540856	intergenic
THE1A_5_155628570_155629262	5	155628570	155629262	0.25131	0.0209005	0.540341	intergenic
LTR37A_13_77334283_77334942	13	77334283	77334942	0.251434	0.00798565	0.502474	intergenic
MLT1A_10_7772524_7773155	10	7772524	7773155	0.251452	0.0214397	0.540856	intergenic
MLT1C_19_18692727_18693701	19	18692727	18693701	0.251659	0.0136073	0.515611	gene body:CRTC1
MLT1C_19_1503983_1504491	19	1503983	1504491	0.252116	0.00410865	0.47524	intergenic
MER72_17_77531699_77532531	17	77531699	77532531	0.252472	0.033627	0.559949	gene body:ASPSCR1
MLT1D_8_87291120_87291717	8	87291120	87291717	0.252514	0.00174267	0.432759	intergenic
MLT2F_8_57736667_57737317	8	57736667	57737317	0.252929	0.00330352	0.463417	intergenic
LTR41_12_79550245_79551079	12	79550245	79551079	0.253296	0.00700451	0.492894	gene body:PTPRQ
LTR81B_8_57832128_57832493	8	57832128	57832493	0.253499	0.018051	0.530508	intergenic
MLT1N2_24_7025362_7025839	24	7025362	7025839	0.253508	0.00958605	0.509666	intergenic
MLT1A1_3_72629889_72630576	3	72629889	72630576	0.25354	0.0137099	0.515886	intergenic
MSTA_6_29010095_29011037	6	29010095	29011037	0.25379	0.0038617	0.470269	intergenic
MLT1D_5_178658808_178659903	5	178658808	178659903	0.253948	0.00729934	0.496699	gene body:ADAMTS2
MLT1N2_5_126119950_126121009	5	126119950	126121009	0.253988	0.0127279	0.513645	intergenic
MSTA_4_175603555_175604330	4	175603555	175604330	0.25419	0.0186579	0.534939	intergenic
MLT1F_2_120730051_120730909	2	120730051	120730909	0.25425	0.0289866	0.549184	gene body:RALB
LTR56_2_173301845_173302618	2	173301845	173302618	0.254284	0.00925024	0.507203	gene body:LOC91149
LTR33A_18_66437055_66437588	18	66437055	66437588	0.254421	0.0114097	0.513112	intergenic
LTR40a_4_102155252_102156344	4	102155252	102156344	0.254442	0.00220113	0.432759	intergenic
MLT1J_1_234873029_234873546	1	234873029	234873546	0.254611	0.0148693	0.516696	intergenic
LTR86B1_14_91313367_91314175	14	91313367	91314175	0.254645	0.00395416	0.474052	intergenic
LTR24C_19_12022278_12023282	19	12022278	12023282	0.254793	0.00142305	0.42594	gene body:ZNF878
MLT1I_18_54101030_54101762	18	54101030	54101762	0.254919	0.0108176	0.511993	gene body:NEDD4L
MLT1H2_23_126402153_126403144	23	126402153	126403144	0.254969	0.0183958	0.532773	intergenic
MLT1F_5_119111433_119112269	5	119111433	119112269	0.255058	0.0179836	0.530508	intergenic
MSTA_8_144248294_144249211	8	144248294	144249211	0.25517	0.0113864	0.513112	intergenic
MSTA_4_28145263_28145815	4	28145263	28145815	0.25521	0.00694789	0.492685	intergenic
LTR80A_5_93412872_93413736	5	93412872	93413736	0.255323	0.0066102	0.49026	gene body:FAM172A
MLT1J_11_15611695_15612428	11	15611695	15612428	0.255442	0.0177336	0.530223	intergenic
LTR86A1_14_92902364_92903100	14	92902364	92903100	0.25595	0.000852458	0.397206	gene body:KIAA1409
LTR85a_12_68852650_68853237	12	68852650	68853237	0.256043	0.0374144	0.568283	intergenic
MLT1K_8_131044246_131044775	8	131044246	131044775	0.256052	0.0258375	0.543769	intergenic
LTR52_24_17945391_17945776	24	17945391	17945776	0.256117	0.0112892	0.513102	intergenic
LTR84b_10_68855329_68855757	10	68855329	68855757	0.256263	0.0135494	0.515611	gene body:CTNNA3
MLT1B_24_19717997_19718638	24	19717997	19718638	0.256414	0.00210398	0.432759	intergenic
MLT1L_14_25467010_25467303	14	25467010	25467303	0.256551	0.0471863	0.586341	intergenic
MLT1B_9_70833586_70834291	9	70833586	70834291	0.256671	0.00204369	0.432759	intergenic
MLT2B3_14_68641878_68642455	14	68641878	68642455	0.257236	0.0167008	0.525906	gene body:DCAF5
MLT2A1_21_44028988_44029532	21	44028988	44029532	0.257287	0.0256374	0.543612	intergenic
LTR1B_20_40684847_40685517	20	40684847	40685517	0.25733	0.0282175	0.549184	gene body:PTPRT
MLT1F_5_161867376_161867745	5	161867376	161867745	0.257402	0.0101816	0.511143	intergenic
THE1D_5_156886593_156887270	5	156886593	156887270	0.257473	0.0313452	0.555132	gene body:ADAM19
MER39_14_43854773_43855779	14	43854773	43855779	0.257639	0.0122755	0.513645	intergenic
LTR23_2_20886740_20887460	2	20886740	20887460	0.257736	0.00671411	0.491404	intergenic
MLT1J1_3_12544113_12544407	3	12544113	12544407	0.257876	0.0477404	0.588374	gene body:TSEN2
LTR16D_4_594647_595030	4	594647	595030	0.258005	0.0495143	0.591883	intergenic
MLT1B_9_129322231_129323242	9	129322231	129323242	0.258047	0.00013057	0.329725	gene body:FAM129B
MER39B_8_95893491_95894398	8	95893491	95894398	0.258158	0.00346207	0.463417	intergenic
PRIMA4-int_2_69531092_69531295	2	69531092	69531295	0.258177	0.00472634	0.481707	intergenic
MER41B_17_58064988_58065919	17	58064988	58065919	0.258235	0.00688985	0.49158	gene body:MRC2
LTR16D_4_32028329_32028717	4	32028329	32028717	0.258261	0.0107014	0.511993	intergenic
LTR78_13_104964754_104965367	13	104964754	104965367	0.258324	0.000991329	0.409559	intergenic
MLT1F_15_52499634_52499996	15	52499634	52499996	0.258469	0.0112667	0.513102	gene body:UNC13C
LTR33A__8_134515219_134515856	8	134515219	134515856	0.258472	0.0113293	0.513112	intergenic
MLT2B1_13_103432050_103432310	13	103432050	103432310	0.258516	0.00688733	0.49158	intergenic
MLT1B_1_173156302_173157024	1	173156302	173157024	0.258804	0.00883304	0.506445	gene body:RABGAP1L
MLT2B1_10_9940190_9940445	10	9940190	9940445	0.258848	0.00116596	0.417823	intergenic
LTR79_1_119696665_119697063	1	119696665	119697063	0.259013	0.014076	0.516058	intergenic
MER4D_9_122856081_122857411	9	122856081	122857411	0.259231	0.000702187	0.384222	intergenic
MLT2B3_8_132458857_132459534	8	132458857	132459534	0.259311	0.00303639	0.453109	intergenic
LTR69_7_88415445_88416002	7	88415445	88416002	0.259343	0.0255826	0.543612	gene body:ZNF804B
ERVL-B4-int_9_139357502_139358703	9	139357502	139358703	0.259365	0.00148588	0.428	gene body:EXD3
MLT1A0_5_168419392_168420070	5	168419392	168420070	0.259401	0.00424694	0.479483	gene body:SLIT3
MLT1A_6_107033812_107034023	6	107033812	107034023	0.259669	0.00458532	0.481707	intergenic
LTR79_5_93987958_93988234	5	93987958	93988234	0.259713	0.00130657	0.422489	gene body:ANKRD32
MER21B_21_33656008_33657134	21	33656008	33657134	0.259843	0.00179154	0.432759	intergenic
MLT1C_5_177558496_177559275	5	177558496	177559275	0.26011	0.0312244	0.554597	intergenic
MLT1H2-int_8_81029837_81030536	8	81029837	81030536	0.260535	0.000624229	0.37622	gene body:MRPS28
MER34B-int_7_80661617_80662646	7	80661617	80662646	0.260582	0.00748674	0.49929	intergenic
MER65A_8_132657880_132658662	8	132657880	132658662	0.260625	0.00772217	0.501626	intergenic
HERVIP10FH-int_24_19660475_19663376	24	19660475	19663376	0.260756	0.00378437	0.467194	gene body:TTTY14
MLT1H_6_16153431_16153797	6	16153431	16153797	0.260808	0.00334447	0.463417	intergenic
MLT1L_20_47354078_47354243	20	47354078	47354243	0.260869	4.09671e-05	0.329725	intergenic
MSTA_3_192615535_192616259	3	192615535	192616259	0.261003	0.011485	0.513112	intergenic
MER4B-int_8_125608412_125609233	8	125608412	125609233	0.261266	0.0166122	0.52535	gene body:TATDN1
MER70B_4_128754810_128755591	4	128754810	128755591	0.261343	0.00509294	0.483015	intergenic
MLT1A_2_53337470_53338142	2	53337470	53338142	0.26144	0.0232293	0.540933	intergenic
MER77B_15_93730868_93731385	15	93730868	93731385	0.261467	0.00262406	0.439234	intergenic
MLT1J2_1_99057739_99057990	1	99057739	99057990	0.261549	0.0161047	0.523065	intergenic
LTR16C_9_13453742_13454331	9	13453742	13454331	0.261599	0.0136273	0.515611	intergenic
LTR37B_23_16844764_16845489	23	16844764	16845489	0.261745	0.00587782	0.488947	intergenic
MLT1G1_10_103108299_103108636	10	103108299	103108636	0.26181	0.000758631	0.390915	gene body:BTRC
LTR84b_8_107916794_107917690	8	107916794	107917690	0.261852	0.00918398	0.507203	intergenic
THE1D_7_122003894_122004558	7	122003894	122004558	0.262254	0.0230397	0.540933	gene body:CADPS2
MER77_15_56944978_56945427	15	56944978	56945427	0.262274	0.00485529	0.481707	intergenic
MLT2A1_2_151026610_151027083	2	151026610	151027083	0.262286	0.0047363	0.481707	intergenic
MLT1L_17_47721767_47722276	17	47721767	47722276	0.262325	0.000866203	0.398484	intergenic
MLT1N2_20_33233231_33233684	20	33233231	33233684	0.262333	0.0174757	0.529027	intergenic
MLT2C2_6_147673309_147673799	6	147673309	147673799	0.262358	0.00791698	0.501858	gene body:STXBP5
MLT1H2_3_138373331_138373721	3	138373331	138373721	0.26248	0.00698681	0.492894	intergenic
LTR56_5_52433944_52434679	5	52433944	52434679	0.262519	0.00761077	0.500587	gene body:MOCS2
PRIMA4_LTR_12_120224427_120225333	12	120224427	120225333	0.262732	0.0105563	0.511993	intergenic
MLT1K_12_67082266_67083208	12	67082266	67083208	0.262939	0.00630474	0.489716	intergenic
LTR78_8_88080522_88081137	8	88080522	88081137	0.262997	0.00310816	0.455813	gene body:CNBD1
MLT2D_23_102543757_102544172	23	102543757	102544172	0.26301	0.00104398	0.41175	intergenic
MLT1B_8_4773605_4774298	8	4773605	4774298	0.263029	0.00429596	0.479768	gene body:CSMD1
MamGypLTR1b_10_24187610_24187993	10	24187610	24187993	0.26333	0.0053188	0.487836	gene body:KIAA1217
MLT1L_6_108566236_108566705	6	108566236	108566705	0.263392	0.00634901	0.489743	intergenic
HERVL40-int_7_109326051_109328135	7	109326051	109328135	0.26355	0.000117726	0.329725	intergenic
MER57E3_19_24062319_24063121	19	24062319	24063121	0.263732	0.000238686	0.329725	gene body:ZNF254
MLT1J2_4_102088314_102088797	4	102088314	102088797	0.263804	0.00879232	0.5062	intergenic
MLT1J_8_133582374_133582582	8	133582374	133582582	0.264002	0.0011527	0.416465	intergenic
MLT2B1_8_21098177_21099049	8	21098177	21099049	0.264015	0.000957034	0.407057	intergenic
MLT1E3_4_66783932_66784524	4	66783932	66784524	0.264161	0.0173387	0.528244	intergenic
MLT1B_19_54769598_54770515	19	54769598	54770515	0.264216	0.00560201	0.487836	gene body:NOSIP
MLT1J_4_174347877_174348146	4	174347877	174348146	0.264319	0.000563035	0.369536	gene body:GALNT7
MER51A_10_15316352_15317401	10	15316352	15317401	0.26476	0.0123847	0.513645	gene body:FAM171A1
MER34C__15_23333112_23333821	15	23333112	23333821	0.265113	0.00125747	0.422489	intergenic
LTR33_12_10095113_10095469	12	10095113	10095469	0.265124	0.0116237	0.513112	gene body:CLEC9A
MLT1A0_7_125312576_125313158	7	125312576	125313158	0.265158	0.0456243	0.582303	intergenic
MER21A_8_93346391_93347143	8	93346391	93347143	0.265182	0.00208102	0.432759	intergenic
LTR37B_5_132402333_132403961	5	132402333	132403961	0.26531	0.00214732	0.432759	intergenic
MLT1F_23_48473680_48473819	23	48473680	48473819	0.265401	0.00167766	0.432544	intergenic
LTR89_9_114660283_114660722	9	114660283	114660722	0.265469	0.019159	0.53712	gene body:SNX30
MER50_5_51700823_51701362	5	51700823	51701362	0.265483	0.0126181	0.513645	intergenic
MLT1J_22_35979070_35979472	22	35979070	35979472	0.265594	0.0102448	0.511993	intergenic
MLT2B3_15_85359088_85359682	15	85359088	85359682	0.265753	0.0242412	0.540933	gene body:AGBL1
LTR37A_8_23651734_23652071	8	23651734	23652071	0.265849	0.0170627	0.526773	intergenic
MLT1K_13_27072696_27073073	13	27072696	27073073	0.26587	0.00799001	0.502474	gene body:LNX2
MLT1A0_16_58204286_58205024	16	58204286	58205024	0.265935	0.00344311	0.463417	intergenic
MSTB_8_118132766_118133804	8	118132766	118133804	0.266067	0.00490029	0.481707	gene body:SLC30A8
MLT1N2_5_178429494_178430255	5	178429494	178430255	0.266116	0.00621998	0.489188	gene body:ZNF354C
MER4E1_8_144836610_144837134	8	144836610	144837134	0.266179	7.70231e-05	0.329725	intergenic
MLT1I_4_118454890_118455287	4	118454890	118455287	0.266213	0.04894	0.590295	intergenic
MLT1C_5_159677297_159678080	5	159677297	159678080	0.266358	0.00947976	0.509045	intergenic
MLT1G_15_47698721_47699157	15	47698721	47699157	0.266479	0.0144524	0.516696	gene body:C15orf33
MLT1E3_7_142869843_142871197	7	142869843	142871197	0.266496	0.00107648	0.41175	gene body:LOC285965
LTR89_11_6934752_6935687	11	6934752	6935687	0.266583	0.0149584	0.516696	gene body:ZNF215
LTR48_8_118009991_118010983	8	118009991	118010983	0.266728	0.00200577	0.432759	intergenic
MLT1H_8_137318626_137318884	8	137318626	137318884	0.266812	0.00139693	0.422489	intergenic
LTR16A_8_35249364_35250213	8	35249364	35250213	0.266878	0.00157125	0.428207	gene body:UNC5D
LTR78B_12_22643855_22644426	12	22643855	22644426	0.266889	0.0160773	0.523065	intergenic
MLT1E1_3_192021041_192021800	3	192021041	192021800	0.267426	0.0355955	0.565047	intergenic
THE1D_8_23958413_23959109	8	23958413	23959109	0.267803	0.0209343	0.540484	intergenic
MSTD_8_70382087_70382479	8	70382087	70382479	0.267824	0.0248252	0.541684	intergenic
MLT1H2_8_100926745_100927132	8	100926745	100927132	0.267987	0.00959449	0.509666	gene body:VPS13B
MSTB2_8_91292720_91293325	8	91292720	91293325	0.26835	0.00360931	0.465311	intergenic
LTR37B_9_109644976_109645119	9	109644976	109645119	0.26843	0.000778545	0.394444	intergenic
MLT1A0_16_22526424_22527062	16	22526424	22527062	0.268435	0.0254041	0.543217	intergenic
LTR3B__12_61657229_61657762	12	61657229	61657762	0.268761	0.021267	0.540856	intergenic
ERV3-16A3_LTR_2_151572151_151572618	2	151572151	151572618	0.268853	0.00481466	0.481707	intergenic
MLT1H_13_33467337_33467809	13	33467337	33467809	0.269122	0.00409103	0.47524	intergenic
MLT1J-int_8_126020116_126021210	8	126020116	126021210	0.269273	0.0157556	0.522605	intergenic
THE1C_3_189981872_189982507	3	189981872	189982507	0.269332	0.0153084	0.519904	gene body:LPP
MLT1J-int_9_21460026_21460661	9	21460026	21460661	0.269332	0.020247	0.539036	gene body:LOC554202
MLT1K_16_76872834_76873529	16	76872834	76873529	0.269452	0.019598	0.53712	gene body:WWOX
MLT1F2_17_9944963_9945590	17	9944963	9945590	0.269552	0.0160629	0.523065	gene body:GAS7
MER65A_3_189256306_189256690	3	189256306	189256690	0.269673	0.0154335	0.520491	intergenic
MER41A_8_42243215_42244084	8	42243215	42244084	0.269694	0.00490929	0.481707	intergenic
MSTB_11_121369526_121370211	11	121369526	121370211	0.269849	0.0325954	0.556553	intergenic
MLT1C_6_133077064_133077880	6	133077064	133077880	0.269959	0.0083795	0.504465	intergenic
LTR29_8_75581727_75582662	8	75581727	75582662	0.270074	0.0157408	0.522605	intergenic
LTR87_19_39327436_39328023	19	39327436	39328023	0.270176	0.00871859	0.5062	intergenic
MLT1A_13_90008379_90008614	13	90008379	90008614	0.270483	0.00126649	0.422489	intergenic
MSTB2_8_130430508_130431601	8	130430508	130431601	0.270498	0.00618692	0.489188	intergenic
LTR16D_12_14238432_14238637	12	14238432	14238637	0.270549	0.0039862	0.474052	intergenic
MLT1H_8_127672862_127673942	8	127672862	127673942	0.270604	0.00113904	0.416465	intergenic
MLT1D_8_59310068_59311030	8	59310068	59311030	0.270625	0.00245279	0.437949	intergenic
MLT1C_1_67262721_67263507	1	67262721	67263507	0.270713	0.00510109	0.483015	gene body:SLC35D1
MLT1A_8_57842904_57843166	8	57842904	57843166	0.270958	0.0332322	0.558373	intergenic
MLT1H2_5_99710914_99711224	5	99710914	99711224	0.271308	0.00496258	0.481707	intergenic
HUERS-P3-int_24_19660315_19664214	24	19660315	19664214	0.27148	0.00423741	0.479483	gene body:TTTY14
LTR67B_23_18043579_18044263	23	18043579	18044263	0.271506	0.00508759	0.483015	intergenic
MLT1J_8_66242553_66243430	8	66242553	66243430	0.27238	0.00402436	0.474052	intergenic
LTR33_3_13808353_13808769	3	13808353	13808769	0.272696	0.0223489	0.540856	intergenic
MLT1B_16_25631602_25632068	16	25631602	25632068	0.273238	0.0196807	0.537187	gene body:HS3ST4
LTR8A_1_17689564_17690244	1	17689564	17690244	0.273243	0.000336788	0.340566	intergenic
MLT1D_7_95853158_95853539	7	95853158	95853539	0.273485	0.0123138	0.513645	intergenic
LTR33_13_98271365_98271804	13	98271365	98271804	0.273563	0.00091668	0.402846	gene body:DOCK9
MLT1L_4_23724266_23725027	4	23724266	23725027	0.274106	0.00300753	0.453109	intergenic
MLT1J_11_112245635_112246125	11	112245635	112246125	0.274157	0.00524676	0.485899	intergenic
MLT1A1_2_45946138_45946829	2	45946138	45946829	0.274444	0.0325206	0.556432	gene body:PRKCE
MLT1K_5_146464998_146465723	5	146464998	146465723	0.274493	0.007171	0.495436	intergenic
MLT1L_13_33358051_33358761	13	33358051	33358761	0.274528	0.0178897	0.530423	gene body:RFC3
LTR12_2_129356793_129357847	2	129356793	129357847	0.274538	0.00470473	0.481707	intergenic
MLT1B_8_108827134_108827828	8	108827134	108827828	0.274964	0.000562272	0.369536	intergenic
MER41D_19_58054912_58055946	19	58054912	58055946	0.275009	0.015666	0.522433	intergenic
MLT1K_8_62136874_62137268	8	62136874	62137268	0.275254	0.0289754	0.549184	intergenic
LTR16E1_17_19022176_19022641	17	19022176	19022641	0.275459	0.0168881	0.526773	intergenic
MLT1C_18_49089143_49089874	18	49089143	49089874	0.275473	0.0161921	0.523065	gene body:DCC
MLT1C_12_115316313_115316912	12	115316313	115316912	0.275647	0.00878394	0.5062	intergenic
MLT1A_6_52541783_52542231	6	52541783	52542231	0.275953	0.00396461	0.474052	gene body:TRAM2
MSTA_6_3652016_3652445	6	3652016	3652445	0.276039	0.00107723	0.41175	intergenic
LTR7C_7_63784428_63784715	7	63784428	63784715	0.276043	0.00856014	0.5062	gene body:ZNF107
LTR8_17_278106_278679	17	278106	278679	0.276151	0.0387497	0.571258	intergenic
MSTD_4_83454567_83454731	4	83454567	83454731	0.276203	0.000174312	0.329725	intergenic
MLT1D_5_10539431_10539808	5	10539431	10539808	0.276249	0.0200688	0.537576	intergenic
MLT1N2_12_64269015_64269302	12	64269015	64269302	0.276258	0.0126922	0.513645	intergenic
MER92B_1_85476031_85476617	1	85476031	85476617	0.276308	0.0181978	0.532265	intergenic
MER34A_7_23394459_23394924	7	23394459	23394924	0.276387	0.016385	0.523704	gene body:IGF2BP3
MLT1J2_17_50055260_50055636	17	50055260	50055636	0.276435	0.00194838	0.432759	intergenic
MLT1I_13_64480626_64480995	13	64480626	64480995	0.276465	0.00407036	0.47471	intergenic
LTR37B_3_194082933_194083851	3	194082933	194083851	0.276533	0.0396025	0.573154	gene body:C3orf59
MER39_4_181941936_181942911	4	181941936	181942911	0.276829	0.000494864	0.356054	intergenic
MLT1H_11_82019983_82020755	11	82019983	82020755	0.276833	0.00106409	0.41175	intergenic
THE1A-int_1_59752808_59753347	1	59752808	59753347	0.277022	0.0102557	0.511993	gene body:FGGY
MLT2A1_13_55245756_55246235	13	55245756	55246235	0.277516	0.00232839	0.437949	intergenic
MLT1L_8_60794198_60795035	8	60794198	60795035	0.277825	0.000392802	0.340566	intergenic
MER65B_1_245207136_245207616	1	245207136	245207616	0.277857	0.0291544	0.54966	intergenic
MLT2E_8_127240416_127240920	8	127240416	127240920	0.278061	0.00917436	0.507203	intergenic
MLT1K_2_161124966_161125413	2	161124966	161125413	0.278199	0.00868949	0.5062	intergenic
LTR1C_23_92707125_92707726	23	92707125	92707726	0.278323	0.0321998	0.555767	intergenic
MLT1K_1_38444794_38445126	1	38444794	38445126	0.278345	0.00129152	0.422489	intergenic
ERVL-E-int_3_20377327_20378477	3	20377327	20378477	0.278432	0.00780507	0.501858	intergenic
LTR33_1_51973253_51973639	1	51973253	51973639	0.278565	0.000211673	0.329725	gene body:OSBPL9
MER11B_7_23380879_23381122	7	23380879	23381122	0.279066	0.0239396	0.540933	gene body:IGF2BP3
MER41A_5_68422249_68422808	5	68422249	68422808	0.279135	0.00664508	0.49026	intergenic
MLT1B_4_86069631_86070340	4	86069631	86070340	0.279367	0.0265423	0.546469	gene body:WDFY3
MLT1N2_18_58893231_58893603	18	58893231	58893603	0.27941	0.033943	0.56007	intergenic
MLT1B_3_127500928_127501523	3	127500928	127501523	0.279524	0.00134085	0.422489	intergenic
MLT1D_6_89557458_89557937	6	89557458	89557937	0.27972	0.000502677	0.356054	gene body:RNGTT
HUERS-P3-int_20_45586077_45586844	20	45586077	45586844	0.280173	0.00545977	0.487836	gene body:NCOA3
MLT2B2_5_91124390_91124572	5	91124390	91124572	0.280228	0.00261945	0.439022	intergenic
MSTB2_3_12762346_12762714	3	12762346	12762714	0.280337	0.0018639	0.432759	gene body:TMEM40
MLT1I_8_30091728_30092027	8	30091728	30092027	0.280437	0.0462163	0.584083	gene body:LEPROTL1
MLT1K_16_81511129_81511703	16	81511129	81511703	0.280627	0.018649	0.534939	gene body:CDH13
MER70B_8_59356753_59357481	8	59356753	59357481	0.280886	0.00878202	0.5062	intergenic
LTR26_19_40158692_40159601	19	40158692	40159601	0.280914	0.00241979	0.437949	intergenic
MLT1J_19_60338276_60338557	19	60338276	60338557	0.281271	0.0137031	0.515886	gene body:TNNT1
MER61C_16_25287067_25287831	16	25287067	25287831	0.281337	0.000815435	0.394444	intergenic
ERVL-B4-int_1_105863067_105864392	1	105863067	105864392	0.282108	0.000351254	0.340566	intergenic
MSTA_10_13473166_13473864	10	13473166	13473864	0.282233	0.00229229	0.435267	intergenic
MER34A_8_133190020_133190966	8	133190020	133190966	0.282497	0.00848929	0.505363	intergenic
MLT2B2_8_135024527_135025188	8	135024527	135025188	0.282525	0.00284866	0.448855	intergenic
LTR37B_11_10610818_10611511	11	10610818	10611511	0.282585	0.000961714	0.407057	gene body:MRVI1
MLT1G1-int_1_109008476_109008967	1	109008476	109008967	0.282789	0.0197118	0.537526	intergenic
MSTA_7_65211460_65211948	7	65211460	65211948	0.282849	0.000219231	0.329725	intergenic
LTR16B2_23_62008885_62009336	23	62008885	62009336	0.282853	0.000199113	0.329725	intergenic
MLT1G_24_15543877_15544273	24	15543877	15544273	0.282856	0.00867003	0.5062	intergenic
MLT1J_23_66919257_66919937	23	66919257	66919937	0.283047	0.0107839	0.511993	intergenic
LTR79_21_30561295_30562110	21	30561295	30562110	0.283077	0.00020848	0.329725	intergenic
LTR16E2_19_13689234_13689570	19	13689234	13689570	0.283749	0.0411481	0.577133	intergenic
MLT1J_8_25061489_25061770	8	25061489	25061770	0.284048	0.0362946	0.566247	intergenic
LTR33_11_97786288_97786711	11	97786288	97786711	0.284165	0.000616229	0.37622	intergenic
MLT1A0_15_76148937_76149388	15	76148937	76149388	0.284468	0.0206806	0.539169	gene body:TBC1D2B
MLT1B_4_8079294_8079823	4	8079294	8079823	0.284488	0.0112033	0.513102	gene body:ABLIM2
MLT1J1_21_45294167_45294416	21	45294167	45294416	0.284588	0.00122021	0.420733	intergenic
LTR85a_14_52565745_52566130	14	52565745	52566130	0.284681	0.00867918	0.5062	intergenic
MLT1H2_23_30456222_30456616	23	30456222	30456616	0.285177	0.0119884	0.513645	intergenic
MLT1B_7_154628967_154629744	7	154628967	154629744	0.285457	0.0010048	0.409559	intergenic
MLT2B1_2_9064052_9064637	2	9064052	9064637	0.28556	0.002437	0.437949	intergenic
MLT1K-int_6_20941197_20942394	6	20941197	20942394	0.285718	0.0120733	0.513645	gene body:CDKAL1
MER49_19_11897979_11898530	19	11897979	11898530	0.285774	0.00146507	0.427721	gene body:ZNF700
MER70A_13_33672424_33672937	13	33672424	33672937	0.285813	0.000546637	0.368346	intergenic
MER70B_8_126586291_126586966	8	126586291	126586966	0.286813	0.0222197	0.540856	intergenic
MER57E3_19_11569736_11570369	19	11569736	11570369	0.287268	0.0186323	0.534918	gene body:ZNF627
LTR23-int_4_79811915_79812483	4	79811915	79812483	0.287269	0.000249165	0.337526	intergenic
MLT2D_18_4358272_4358719	18	4358272	4358719	0.287349	0.00266606	0.442931	intergenic
MLT1D_1_111266802_111267575	1	111266802	111267575	0.287509	0.00623709	0.489188	intergenic
MLT1F_8_129166414_129166871	8	129166414	129166871	0.287895	7.24508e-05	0.329725	gene body:PVT1
MER21A_2_68091805_68092645	2	68091805	68092645	0.288271	0.00187647	0.432759	intergenic
LTR33A_2_184738370_184739384	2	184738370	184739384	0.288428	0.00172062	0.432759	intergenic
MER41B_24_7187065_7188499	24	7187065	7188499	0.288479	0.000653176	0.379377	intergenic
MLT1I_12_61766592_61766918	12	61766592	61766918	0.289068	0.0029055	0.452346	intergenic
MLT2A2_4_128309052_128309679	4	128309052	128309679	0.289087	0.00139413	0.422489	intergenic
MER34_8_70012467_70012994	8	70012467	70012994	0.289506	0.00211914	0.432759	intergenic
LTR37B_1_227553304_227553702	1	227553304	227553702	0.289598	0.00950365	0.509666	intergenic
MER68_5_70819243_70819527	5	70819243	70819527	0.289899	0.0208356	0.539981	gene body:BDP1
LTR88b_9_1950180_1950668	9	1950180	1950668	0.290625	0.0228095	0.540856	intergenic
LTR39_7_149702591_149703494	7	149702591	149703494	0.290689	0.00339771	0.463417	intergenic
LTR16A_1_216965209_216965934	1	216965209	216965934	0.291024	0.00241238	0.437949	intergenic
MER4A1__10_95042013_95043248	10	95042013	95043248	0.291369	0.00164655	0.429809	intergenic
MLT1K_10_49747926_49748274	10	49747926	49748274	0.291594	0.00600451	0.489136	gene body:WDFY4
THE1D_8_137468093_137468464	8	137468093	137468464	0.292549	0.0206021	0.539084	intergenic
LTR16C_13_57347982_57348362	13	57347982	57348362	0.292818	0.00150214	0.428	intergenic
MLT1K_2_82314807_82315329	2	82314807	82315329	0.292874	0.00250639	0.439022	intergenic
MLT1D_6_167173109_167173387	6	167173109	167173387	0.293241	0.00687453	0.49158	gene body:RPS6KA2
MLT1K_9_6959863_6960060	9	6959863	6960060	0.293645	0.0470707	0.586121	gene body:KDM4C
MLT1I_12_124330927_124331272	12	124330927	124331272	0.294113	0.0184734	0.533819	intergenic
LTR33A__5_177791842_177792213	5	177791842	177792213	0.294208	0.00619457	0.489188	gene body:COL23A1
MLT1F2_2_240788307_240788624	2	240788307	240788624	0.295019	0.00145692	0.427721	intergenic
LTR40c_24_13280935_13281613	24	13280935	13281613	0.29502	0.0371795	0.567603	intergenic
MLT1B_2_116286959_116287649	2	116286959	116287649	0.295032	0.000154704	0.329725	gene body:DPP10
MSTD_11_27858208_27858500	11	27858208	27858500	0.295794	0.00885869	0.506445	intergenic
MLT1L_3_88350932_88352185	3	88350932	88352185	0.296428	1.83115e-05	0.321671	intergenic
MLT1H1_7_20198432_20198869	7	20198432	20198869	0.296463	0.000376075	0.340566	gene body:MACC1
MLT2B1_6_30908380_30909247	6	30908380	30909247	0.296558	0.00360865	0.465311	intergenic
MLT1J1_8_59392102_59392512	8	59392102	59392512	0.297022	0.00799069	0.502474	intergenic
MLT1L_2_135887221_135887409	2	135887221	135887409	0.297059	0.0204446	0.539036	gene body:ZRANB3
MLT1J_4_178725203_178725607	4	178725203	178725607	0.297313	0.00343989	0.463417	intergenic
MLT1K_12_123559634_123559999	12	123559634	123559999	0.298095	0.0390894	0.572184	gene body:NCOR2
LTR48_8_116185332_116185903	8	116185332	116185903	0.299958	0.0248674	0.541684	intergenic
MSTA_23_145989115_145989961	23	145989115	145989961	0.300274	0.00630918	0.489716	intergenic
LTR37A_13_42822192_42822451	13	42822192	42822451	0.300813	0.00376445	0.467194	gene body:ENOX1
MER72_3_21687118_21687829	3	21687118	21687829	0.301241	0.00165894	0.431446	gene body:ZNF385D
LTR12F_13_110063868_110064696	13	110063868	110064696	0.301618	0.00241714	0.437949	intergenic
LTR7B_12_132043413_132044058	12	132043413	132044058	0.302095	0.0254298	0.543263	intergenic
MSTA_8_144343767_144344497	8	144343767	144344497	0.302126	0.00181145	0.432759	intergenic
MLT2C1_3_123667327_123667537	3	123667327	123667537	0.302635	0.0028912	0.450653	gene body:KPNA1
MSTA_13_105278841_105279560	13	105278841	105279560	0.302704	0.0121103	0.513645	intergenic
MSTB1_16_22654698_22655448	16	22654698	22655448	0.303215	0.0018961	0.432759	intergenic
LTR78B_3_148088484_148089103	3	148088484	148089103	0.30433	0.00376177	0.467194	intergenic
LTR33B_5_17403951_17404300	5	17403951	17404300	0.304504	0.00014282	0.329725	intergenic
LTR52_8_127098753_127099504	8	127098753	127099504	0.304743	0.000346059	0.340566	intergenic
MLT1B_21_40215355_40215660	21	40215355	40215660	0.304916	0.00447323	0.481482	gene body:PCP4
LTR9_10_30881065_30881972	10	30881065	30881972	0.30508	0.00183842	0.432759	intergenic
MSTB_4_184616466_184617102	4	184616466	184617102	0.305183	0.00743823	0.499096	intergenic
MLT2C2_4_26501821_26502367	4	26501821	26502367	0.305195	0.0153177	0.51994	gene body:STIM2
MSTD_7_66360991_66361387	7	66360991	66361387	0.305385	0.021111	0.540712	intergenic
MLT1K_18_20318371_20318838	18	20318371	20318838	0.305476	8.23199e-05	0.329725	intergenic
MSTA_24_12704699_12705417	24	12704699	12705417	0.305586	0.00036715	0.340566	intergenic
MER77_7_137789897_137791161	7	137789897	137791161	0.305677	0.00117335	0.417823	intergenic
MLT1J_6_50846861_50847167	6	50846861	50847167	0.306321	0.000335154	0.340566	gene body:TFAP2D
LTR32_8_125253196_125253732	8	125253196	125253732	0.307702	0.00974873	0.50982	intergenic
MLT1D_5_135401834_135402602	5	135401834	135402602	0.30936	0.0176161	0.529419	gene body:TGFBI
LTR83_2_126358378_126358891	2	126358378	126358891	0.309691	0.00114991	0.416465	intergenic
LTR62_7_156408240_156409087	7	156408240	156409087	0.310291	0.00150765	0.428	intergenic
MLT2D_5_76312148_76312389	5	76312148	76312389	0.310836	0.019676	0.537187	intergenic
MSTC_8_78465584_78466101	8	78465584	78466101	0.311401	0.00233646	0.437949	intergenic
MER67C_6_86160230_86160591	6	86160230	86160591	0.311809	0.0193949	0.53712	intergenic
MER39_2_234573908_234574760	2	234573908	234574760	0.312495	0.00399507	0.474052	gene body:TRPM8
MLT1J2-int_15_21423476_21424201	15	21423476	21424201	0.312607	0.00299305	0.453109	intergenic
LTR67B_12_129080765_129081058	12	129080765	129081058	0.312778	0.00512619	0.483543	intergenic
LTR54_13_47667627_47668258	13	47667627	47668258	0.313041	0.00702259	0.493192	intergenic
MER31B_3_108065484_108066231	3	108065484	108066231	0.313349	0.000745656	0.3862	intergenic
MLT1J_6_35617186_35617675	6	35617186	35617675	0.313599	0.0170277	0.526773	intergenic
MLT2B4_8_59700059_59700600	8	59700059	59700600	0.314305	0.00266637	0.442931	gene body:NSMAF
MLT1K_20_47516481_47516960	20	47516481	47516960	0.315624	0.00519945	0.485601	gene body:KCNB1
MLT1H1-int_10_58721843_58723010	10	58721843	58723010	0.316692	0.000221608	0.329725	intergenic
MER57B1_1_185781492_185782165	1	185781492	185782165	0.317189	0.00389986	0.472615	intergenic
MLT1K_10_119525720_119526192	10	119525720	119526192	0.317399	0.0279147	0.549184	intergenic
MLT2A1_12_59913582_59914035	12	59913582	59914035	0.317796	0.000129566	0.329725	intergenic
LTR47A_1_231141489_231142200	1	231141489	231142200	0.318642	0.00893973	0.506892	intergenic
MLT1A0_8_13548835_13549067	8	13548835	13549067	0.318794	0.00023794	0.329725	intergenic
MLT1F2_17_77001137_77001527	17	77001137	77001527	0.319351	0.0105451	0.511993	gene body:BAHCC1
LTR57_11_90379819_90380279	11	90379819	90380279	0.319521	0.0035769	0.464362	intergenic
MLT1D_8_115195537_115196496	8	115195537	115196496	0.319777	0.00012438	0.329725	intergenic
LTR23_9_37068634_37069147	9	37068634	37069147	0.320103	0.00903735	0.507044	intergenic
MER4A_24_2766415_2766915	24	2766415	2766915	0.320108	0.0032985	0.463417	intergenic
THE1B_3_67918159_67918573	3	67918159	67918573	0.320316	0.0016906	0.432759	intergenic
MLT1I_9_88313301_88313642	9	88313301	88313642	0.320619	0.0005057	0.356054	intergenic
MER50_3_196356093_196356923	3	196356093	196356923	0.322416	0.0087092	0.5062	gene body:C3orf21
MLT2D_16_50873389_50873560	16	50873389	50873560	0.3226	0.00111786	0.414098	intergenic
LTR82A_9_87939047_87940051	9	87939047	87940051	0.322943	0.00378244	0.467194	intergenic
LTR16A_23_71251016_71251381	23	71251016	71251381	0.323161	0.00194934	0.432759	gene body:NHSL2
MLT2D_5_29096037_29096291	5	29096037	29096291	0.323265	0.00256146	0.439022	intergenic
MER51B_8_81507322_81507765	8	81507322	81507765	0.326613	0.0010838	0.41175	intergenic
MLT1F1_8_82754623_82755420	8	82754623	82755420	0.327566	0.0114212	0.513112	gene body:IMPA1
MLT1J_2_28500900_28501363	2	28500900	28501363	0.327968	0.00829059	0.502711	intergenic
MER21A_5_10354529_10354694	5	10354529	10354694	0.330616	0.0136844	0.515611	gene body:CMBL
MLT1B_8_24495616_24496320	8	24495616	24496320	0.332396	0.00173717	0.432759	intergenic
MSTA_7_127740913_127741621	7	127740913	127741621	0.334732	0.000323938	0.340566	gene body:RBM28
MLT1J2_8_133347878_133348337	8	133347878	133348337	0.335544	0.000259562	0.340566	gene body:KCNQ3
LTR16E2_9_24384688_24385254	9	24384688	24385254	0.337197	0.0046176	0.481707	intergenic
MLT1J2_8_31685144_31685856	8	31685144	31685856	0.33756	0.000632118	0.37622	gene body:NRG1
MLT1L_6_38749322_38749997	6	38749322	38749997	0.338896	0.000809016	0.394444	intergenic
MER52A_24_2795551_2796338	24	2795551	2796338	0.339706	0.00799802	0.502474	intergenic
MER101-int_8_111301400_111301994	8	111301400	111301994	0.340686	0.013844	0.515886	intergenic
ERV3-16A3_LTR_3_82621604_82622113	3	82621604	82622113	0.342199	0.0001154	0.329725	intergenic
MLT1C_20_6649268_6649870	20	6649268	6649870	0.343627	0.000382938	0.340566	intergenic
MLT1B_7_21877874_21878424	7	21877874	21878424	0.345038	0.000605215	0.37622	gene body:DNAH11
MLT2B2_1_91064212_91064911	1	91064212	91064911	0.346292	0.00393387	0.474052	intergenic
MLT1K_20_51045260_51045478	20	51045260	51045478	0.347059	4.53567e-05	0.329725	gene body:TSHZ2
MER54A_5_129720935_129721578	5	129720935	129721578	0.349617	0.00142058	0.42594	intergenic
MLT1J-int_5_41721094_41721907	5	41721094	41721907	0.349738	2.54733e-05	0.329725	intergenic
LTR40A1_21_21177419_21177988	21	21177419	21177988	0.355531	1.97083e-05	0.321671	intergenic
MLT1D_1_222313628_222314610	1	222313628	222314610	0.358675	0.000326825	0.340566	intergenic
LTR45B_16_55985721_55986065	16	55985721	55986065	0.361656	0.0203482	0.539036	intergenic
MLT1A_18_70307958_70308420	18	70307958	70308420	0.364358	0.000128496	0.329725	intergenic
MLT1B_16_50872910_50873385	16	50872910	50873385	0.365754	0.00393268	0.474052	intergenic
LTR16A_20_3461284_3461872	20	3461284	3461872	0.366531	0.000156536	0.329725	gene body:ATRN
MLT1C_8_12403593_12404464	8	12403593	12404464	0.370862	0.00145169	0.427721	intergenic
MER77B_17_76408080_76408373	17	76408080	76408373	0.372822	0.0339776	0.56007	gene body:RPTOR
MSTB1_8_47999227_47999761	8	47999227	47999761	0.373162	0.000117145	0.329725	intergenic
MLT1A0_1_82648836_82649465	1	82648836	82649465	0.375491	0.00678514	0.49158	intergenic
LTR16C_19_34856047_34856417	19	34856047	34856417	0.392606	0.00182169	0.432759	gene body:PLEKHF1
THE1D_8_70957217_70957894	8	70957217	70957894	0.40179	0.000199575	0.329725	intergenic
LTR78_9_91637576_91638267	9	91637576	91638267	0.406812	0.000100943	0.329725	intergenic
MLT2A1_5_129959497_129961107	5	129959497	129961107	0.412024	3.90551e-05	0.329725	intergenic
LTR22B_4_59794_60102	4	59794	60102	0.412149	0.00146573	0.427721	gene body:ZNF595
MER68_24_17635286_17636152	24	17635286	17636152	0.414126	0.000275785	0.340566	intergenic
MLT1F_3_17828586_17829175	3	17828586	17829175	0.416081	0.00148905	0.428	intergenic
THE1B_8_78634147_78634810	8	78634147	78634810	0.420952	0.000312611	0.340566	intergenic
MLT1C_19_740096_740512	19	740096	740512	0.456016	0.000442862	0.346379	intergenic
